# Supplementary material for: Oculomotor freezing reflects tactile temporal expectation and aids tactile perception
Source: Nat Commun. 2020 Jul 3;11:3341. doi: 10.1038/s41467-020-17160-1 (PMC7335189; doi:10.1038/s41467-020-17160-1)
Supplement: Supplementary file 5 — Supplementary Data 1 [file 41467_2020_17160_MOESM5_ESM.xlsx]

## Sheet: Supplementary Data 1
	Reaction time	Response accuracy
Predictability condition	c2(1) = 84.74, p < 0.001, b = -0.020, CI = (-0.024,-0.061)	c2(1) = 0.33, p = 0.567
Foreperiod	c2(4) = 45.68, p < 0.001	c2(4) = 8.18, p = 0.085
Foreperiod - Linear contrast	b = 0.012, CI = (0.003,0.021)	b = 0.063, CI = (0.009,0.117)
Foreperiod - Quadratic contrast	b = 0.020, CI = (0.011,0.030)	b = -0.029, CI = (-0.083,0.026)
Foreperiod - Cubic contrast	b = -0.021, CI = (-0.031,-0.012)	b = 0.024, CI = (-0.030,0.078)
Foreperiod - Quartic contrast	b = 0.005, CI = (-0.005,0.014)	b = 0.032, CI = (-0.023,0.086)
Predictability condition x Foreperiod	c2(4) = 94.18, p < 0.001	c2(4) = 13.14, p = 0.011
Predictability condition x Foreperiod - Linear contrast	b = 0.043, CI = (0.034,0.053)	b = -0.084, CI = (-0.138,-0.030)
Predictability condition x Foreperiod - Quadratic contrast	b = -0.014, CI = (-0.024,-0.005)	b = -0.055, CI = (-0.109,-0.001)
Predictability condition x Foreperiod - Cubic contrast	b = -0.005, CI = (-0.014,0.004)	b = 0.006, CI = (-0.048,0.060)
Predictability condition x Foreperiod - Quartic contrast	b = 0.006, CI = (-0.003,0.015)	b = -0.009, CI = (-0.063,0.046)
Predictability condition: Pairwise contrast
Foreperiod = 1 s	z = -10.93, p < 0.001, b = -0.105, CI=(-0.124,0.086)	z = 0.99, p = 0.320, b = 0.055, CI=(-0.053,0.162)
Foreperiod = 1.5 s	z = -7.52, p < 0.001, b = -0.071, CI=(-0.090,-0.053)	z = 2.03, p = 0.042, b = 0.112, CI=(0.004,0.220)
Foreperiod = 2 s	z = -1.65, p = 0.099, b = -0.016, CI=(-0.034,0.003)	z = 1.07, p = 0.287, b = 0.059, CI=(-0.050,0.168)
Foreperiod = 2.5 s	z = -0.37, p = 0.710, b = -0.004, CI=(-0.022,0.015)	z = -0.18, p = 0.856, b = -0.010, CI=(-0.119,0.098)
Foreperiod = 3 s	z = -0.18, p = 0.855, b = -0.002, CI=(-0.020,0.017)	z = -2.68, p = 0.007, b = -0.150, CI=(-0.260,0.040)
Foreperiod: Polynomial contrast
Predictability condition = ‘regular’, Linear contrast	z = 8.19, p < 0.001, b = 0.175, CI=(0.133,0.127)	z = -0.07, p > 0.999, b = -0.066, CI=(-0.308,0.175)
Predictability condition = ‘regular’, Quadratic contrast	z = 0.90, p = 0.366, b = 0.023, CI=(-0.027,0.072)	z = -2.14, p = 0.131, b = -0.313, CI=(-0.600,-0.026)
Predictability condition = ‘regular’, Cubic contrast	z = -3.97, p < 0.001, b = -0.084, CI=(-0.125,-0.042)	z = 0.77, p > 0.999, b = 0.095, CI=(-0.147,0.337)
Predictability condition = ‘regular’, Quartic contrast	z = 1.61, p = 0.214, b = 0.090, CI=(-0.019,0.199)	z = 0.58, p > 0.999, b = 0.192, CI=(-0.453,0.837)
Predictability condition = ‘irregular’, Linear contrast	z = -4.65, p < 0.001, b = -0.099, CI=(-0.141,-0.057)	z = 3.74, p < 0.001, b = 0.465, CI=(0.221,0.709)
Predictability condition = ‘irregular’, Quadratic contrast	z = 5.16, p < 0.001, b = 0.130, CI=(0.081,0.179)	z = 0.68, p > 0.999, b = 0.099, CI=(-0.189,0.387)
Predictability condition = ‘irregular’, Cubic contrast	z = -2.39, p = 0.034, b = -0.051, CI=(-0.093,-0.009)	z = 0.45, p > 0.999, b = 0.056, CI=(-0.187,0.298)
Predictability condition = ‘irregular’, Quartic contrast	z = -0.18, p = 0.859, b = -0.010, CI=(-0.121,0.101)	z = 1.04, p = 0.897, b = 0.340, CI=(-0.301,0.981)
Note: All statistics are based on generalized linear mixed models and subsequent contrast analyses. All tests are two-sided and p-values were corrected for multiple comparisons according to Holm.
