# Supplementary material for: Oculomotor freezing reflects tactile temporal expectation and aids tactile perception
Source: Nat Commun. 2020 Jul 3;11:3341. doi: 10.1038/s41467-020-17160-1 (PMC7335189; doi:10.1038/s41467-020-17160-1)
Supplement: Supplementary file 6 — Supplementary Data 2 [file 41467_2020_17160_MOESM6_ESM.xlsx]

## Sheet: Supplementary Data 2
	Pre-target interval vs. Post-cue interval	Pre-target interval vs. Post-target interval
Interval	c2(1) = 1432.72, p < 0.001, b = 0.328, CI = (0.311,0.345)	c2(1) = 211.09, p < 0.001, b = -0.152, CI = (-0.173,-0.131)
Predictability condition	c2(1) = 47.65, p < 0.001, b = -0.077, CI = (-0.094,-0.060)	c2(1) = 199.78, p < 0.001, b = -0.146, CI = (-0.167,0.125)
Foreperiod	c2(4) = 102.97, p < 0.001	c2(4) = 149.00, p < 0.001
Foreperiod - Linear contrast	b = -0.165, CI = (-0.202,-0.127)	b = -0.244, CI = (-0.270,-0.177)
Foreperiod - Quadratic contrast	b = 0.095, CI = (0.057,0.132)	b = 0.137, CI = (0.090,0.184)
Foreperiod - Cubic contrast	b = 0.004, CI = (-0.033,0.042)	b = -0.002, CI = (-0.048,0.045)
Foreperiod - Quartic contrast	b = -0.035, CI = (-0.072,0.003)	b = -0.038, CI = (-0.086,0.009)
Interval x Predictability condition	c2(1) = 69.48, p < 0.001, b = 0.069, CI = (0.053,0.086)	c2(1) = 0.05, p = 0.816, b = 0.002, CI = (-0.019,0.023)
Interval x Foreperiod	c2(4) = 22.54, p < 0.001	c2(4) = 0.47, p = 0.977
Interval x Foreperiod - Linear contrast	b = 0.054, CI = (0.017,0.091)	b = -0.004, CI = (-0.050,0.042)
Interval x Foreperiod - Quadratic contrast	b = -0.055, CI = (-0.093,-0.018)	b = -0.008, CI = (-0.055,0.039)
Interval x Foreperiod - Cubic contrast	b = 0.022, CI = (-0.015,0.059)	b = 0.011, CI = (-0.036,0.057)
Interval x Foreperiod - Quartic contrast	b = 0.000, CI = (-0.037,0.038)	b = -0.002, CI = (-0.049,0.046)
Predictability condition x Foreperiod	c2(4) = 14.62, p = 0.006	c2(4) = 17.23, p = 0.002
Predictability condition x Foreperiod - Linear contrast	b = -0.023, CI = (-0.606,0.014)	b = 0.028, CI = (-0.018,0.075)
Predictability condition x Foreperiod - Quadratic contrast	b = -0.013, CI = (-0.050,0.025)	b = -0.065, CI = (-0.112,-0.018)
Predictability condition x Foreperiod - Cubic contrast	b = 0.053, CI = (0.015,0.090)	b = 0.055, CI = (0.008,0.101)
Predictability condition x Foreperiod - Quartic contrast	b = -0.010, CI = (-0.047,0.028)	b = -0.013, CI = (-0.060,0.034)
Interval x Predictability condition x Foreperiod	c2(4) = 26.29, p < 0.001	c2(4) = 1.53, p = 0.821
Interval x Predictability condition x Foreperiod - Linear contrast	b = -0.075, CI = (-0.112,-0.038)	b = -0.024, CI = (-0.070,0.022)
Interval x Predictability condition x Foreperiod - Quadratic contrast	b = 0.058, CI = (0.020,0.095)	b = 0.009, CI = (-0.037,0.056)
Interval x Predictability condition x Foreperiod - Cubic contrast	b = -0.011, CI = (-0.048,0.027)	b = -0.012, CI = (-0.059,0.034)
Interval x Predictability condition x Foreperiod - Quartic contrast	b = 0.003, CI = (-0.035,0.041)	b = -0.001, CI = (-0.048,0.046)
Interval: Pairwise contrast
Predictability condition = ‘regular’, Foreperiod = 1 s	z = 15.11, p < 0.001, b = 0.817, CI = (0.711,0.924)
Predictability condition = ‘regular’, Foreperiod = 1.5 s	z = 15.17, p = 0.001, b = 0.818, CI = (0.712,0.923)
Predictability condition = ‘regular’, Foreperiod = 2 s	z = 13.73, p < 0.001, b = 0.797, CI = (0.683,0.911)
Predictability condition = ‘regular’, Foreperiod = 2.5 s	z = 13.35, p < 0.001, b = 0.762, CI = (0.650,0.874)
Predictability condition = ‘regular’, Foreperiod = 3 s	z = 13.67, p < 0.001, b = 0.779, CI = (0.667,0.890)
Predictability condition = ‘irregular’, Foreperiod = 1 s	z = 4.19, p < 0.001, b = 0.211, CI = (0.112,0.309)
Predictability condition = ‘irregular’, Foreperiod = 1.5 s	z = 10.39, p = 0.001, b = 0.539, CI = (0.438,0.641)
Predictability condition = ‘irregular’, Foreperiod = 2 s	z = 12.15, p < 0.001, b = 0.634, CI = (0.532,0.737)
Predictability condition = ‘irregular’, Foreperiod = 2.5 s	z = 12.10, p < 0.001, b = 0.621, CI = (0.520,0.722)
Predictability condition = ‘irregular’, Foreperiod = 3 s	z = 11.05, p < 0.001, b = 0.580, CI = (0.477,0.683)
Predictability condition: Pairwise contrast
Foreperiod = 1 s		z = -9.70, p < 0.001, b = -0.436, CI = (-0.534,-0.348)
Foreperiod = 1.5 s		z = -4.18, p < 0.001, b = -0.194, CI = (-0.286,-0.103)
Foreperiod = 2 s		z = -4.92, p < 0.001, b = -0.242, CI = (-0.338,-0.146)
Foreperiod = 2.5 s		z = -6.14, p < 0.001, b = -0.297, CI = (-0.391,-0.202)
Foreperiod = 3 s		z = -6.02, p < 0.001, b = -0.295, CI = (-0.390,-0.199)
Pre-target interval, Foreperiod = 1 s	z = -8.17, p < 0.001, b = -0.478, CI = (-0.593,-0.363)
Pre-target interval, Foreperiod = 1.5 s	z = -3.22, p = 0.001, b = -0.196, CI = (-0.316,-0.077)
Pre-target interval, Foreperiod = 2 s	z = -3.69, p < 0.001, b = -0.236, CI = (-0.362,-0.111)
Pre-target interval, Foreperiod = 2.5 s	z = -4.62, p < 0.001, b = -0.290, CI = (-0.413,-0.167)
Pre-target interval, Foreperiod = 3 s	z = -4.20, p < 0.001, b = -0.265, CI = (-0.389,-0.141)
Post-cue interval, Foreperiod = 1 s	z = 2.87, p = 0.004, b = 0.129, CI = (0.041,0.218)
Post-cue interval, Foreperiod = 1.5 s	z = 1.89, p = 0.059, b = 0.082, CI = (-0.003,0.167)
Post-cue interval, Foreperiod = 2 s	z = -1.64, p = 0.101, b = -0.073, CI = (-0.161,0.014)
Post-cue interval, Foreperiod = 2.5 s	z = -3.36, p < 0.001, b = -0.149, CI = (-0.236,-0.062)
Post-cue interval, Foreperiod = 3 s	z = -1.48, p = 0.138, b = -0.067, CI = (-0.155,0.021)
Foreperiod: Polynomial contrast
Predictability condition = ‘regular’, Linear contrast		z = -5.51, p < 0.001, b = -0.617, CI = (-0.836,-0.397)
Predictability condition = ‘regular’, Quadratic contrast		z = 2.00, p = 0.135, b = 0.269, CI = (0.006,0.532)
Predictability condition = ‘regular’, Cubic contrast		z = 1.49, p = 0.271, b = 0.167, CI = (-0.052,0.386)
Predictability condition = ‘regular’, Quartic contrast		z = -1.42, p = 0.271, b = -0.430, CI = (-1.025,0.165)
Predictability condition = ‘irregular’, Linear contrast		z = -8.15, p < 0.001, b = -0.797, CI = (-0.989,-0.605)
Predictability condition = ‘irregular’, Quadratic contrast		z = 6.46, p < 0.001, b = 0.756, CI = (0.526,0.985)
Predictability condition = ‘irregular’, Cubic contrast		z = -1.80, p = 0.145, b = -0.179, CI = (-0.374,0.016)
Predictability condition = ‘irregular’, Quartic contrast		z = -0.79, p = 0.429, b = -0.211, CI = (-0.735,0.313)
Pre-target interval, Predictability condition = ‘regular’, Linear contrast	z = -3.61, p = 0.001, b = -0.527, CI = (-0.813,-0.241)
Pre-target interval, Predictability condition = ‘regular’, Quadratic contrast	z = 1.702, p = 0.267, b = 0.298, CI = (-0.046,0.641)
Pre-target interval, Predictability condition = ‘regular’, Cubic contrast	z = 0.99, p = 0.621, b = 0.144, CI = (-0.142,0.430)
Pre-target interval, Predictability condition = ‘regular’, Quartic contrast	z = -1.01, p = 0.621, b = -0.400, CI = (-0.175,0.375)
Pre-target interval, Predictability condition = ‘irregular’, Linear contrast	z = -6.77, p < 0.001, b = -0.858, CI = (-1.107,-0.609)
Pre-target interval, Predictability condition = ‘irregular’, Quadratic contrast	z = 5.42, p < 0.001, b = 0.825, CI = (0.526,1.124)
Pre-target interval, Predictability condition = ‘irregular’, Cubic contrast	z = -1.97, p = 0.098, b = -0.255, CI = (-0.510,-0.001)
Pre-target interval, Predictability condition = ‘irregular’, Quartic contrast	z = -0.53, p = 0.597, b = -0.185, CI = (-0.870,0.500)
Post-cue interval, Predictability condition = ‘regular’, Linear contrast	z = -6.73, p < 0.001, b = -0.660, CI = (-0.852,-0.467)
Post-cue interval, Predictability condition = ‘regular’, Quadratic contrast	z = 2.68, p = 0.022, b = 0.316, CI = (0.085,0.546)
Post-cue interval, Predictability condition = ‘regular’, Cubic contrast	z = 2.21, p = 0.055, b = 0.217, CI = (0.024,0.409)
Post-cue interval, Predictability condition = ‘regular’, Quartic contrast	z = -1.28, p = 0.202, b = -0.339, CI = (-0.861,0.182)
Post-cue interval, Predictability condition = ‘irregular’, Linear contrast	z = -0.37, p > 0.999, b = -0.038, CI = (-0.238,0.162)
Post-cue interval, Predictability condition = ‘irregular’, Quadratic contrast	z = -0.20, p > 0.999, b = -0.023, CI = (-0.257,0.210)
Post-cue interval, Predictability condition = ‘irregular’, Cubic contrast	z = -0.50, p > 0.999, b = -0.049, CI = (-0.243,0.145)
Post-cue interval, Predictability condition = ‘irregular’, Quartic contrast	z = -0.89, p > 0.999, b = -0.230, CI = (-0.737,0.277)
Note: All statistics are based on generalized linear mixed models and subsequent contrast analyses. All tests are two-sided and p-values were corrected for multiple comparisons according to Holm.
