# Supplementary material for: Oculomotor freezing reflects tactile temporal expectation and aids tactile perception
Source: Nat Commun. 2020 Jul 3;11:3341. doi: 10.1038/s41467-020-17160-1 (PMC7335189; doi:10.1038/s41467-020-17160-1)
Supplement: Supplementary file 7 — Source Data [file 41467_2020_17160_MOESM7_ESM.zip]

Archive with 32 entries (31 files):
- SourceData/
- SourceData/Supplementary_Figure_1_Behavior_nonAggregatedSourceData.txt
- SourceData/Figure_4C_continuousTime_nonAggregatedSourceData.txt
- SourceData/Supplementary_Figure_6C_nonAggregatedSourceData.txt
- SourceData/.DS_Store
- __MACOSX/SourceData/._.DS_Store
- SourceData/Figure_4B_nonAggregatedSourceData.txt
- SourceData/Supplementary_Figure_1_MSrate_nonAggregatedSourceData.txt
- SourceData/Figure_3A_nonAggregatedSourceData.txt
- __MACOSX/SourceData/._Figure_3A_nonAggregatedSourceData.txt
- SourceData/Supplementary_Figure_5B_nonAggregatedSourceData.txt
- SourceData/Supplementary_Figure_4A_nonAggregatedSourceData.txt
- __MACOSX/SourceData/._Supplementary_Figure_4A_nonAggregatedSourceData.txt
- SourceData/Figure_2_nonAggregatedSourceData.txt
- SourceData/Supplementary_Figure_5C_binnedTime_nonAggregatedSourceData.txt
- SourceData/Supplementary_Figure_6A_nonAggregatedSourceData.txt
- SourceData/Supplementary_Figure_3_nonAggregatedSourceData.txt
- __MACOSX/SourceData/._Supplementary_Figure_3_nonAggregatedSourceData.txt
- SourceData/Supplementary_Figure_5D_nonAggregatedSourceData.txt
- SourceData/Supplementary_Figure_4B_nonAggregatedSourceData.txt
- __MACOSX/SourceData/._Supplementary_Figure_4B_nonAggregatedSourceData.txt
- SourceData/Supplementary_Figure_6B_binnedTime_nonAggregatedSourceData.txt
- SourceData/Figure_3B_nonAggregatedSourceData.txt
- SourceData/Supplementary_Figure_5A_nonAggregatedSourceData.txt
- SourceData/Figure_4A_nonAggregatedSourceData.txt
- __MACOSX/SourceData/._Figure_4A_nonAggregatedSourceData.txt
- SourceData/Supplementary_Figure_2_nonAggregatedSourceData.txt
- SourceData/Figure_4D_nonAggregatedSourceData.txt
- SourceData/Supplementary_Figure_5C_continuousTime_nonAggregatedSourceData.txt
- SourceData/Figure_3C_nonAggregatedSourceData.txt
- SourceData/Figure_4C_binnedTime_nonAggregatedSourceData.txt
- SourceData/Supplementary_Figure_6B_continuousTime_nonAggregatedSourceData.txt
