# Supplementary material for: Oculomotor freezing reflects tactile temporal expectation and aids tactile perception
Source: Nat Commun. 2020 Jul 3;11:3341. doi: 10.1038/s41467-020-17160-1 (PMC7335189; doi:10.1038/s41467-020-17160-1)
Supplement: Supplementary file 7 — Source Data [file 41467_2020_17160_MOESM7_ESM.zip › SourceData/Supplementary_Figure_1_Behavior_nonAggregatedSourceData.txt]

subNo	trialID	RT	responseAccuracy
S1	1	0.527	1
S1	2	0.987	0
S1	3	0.913	0
S1	4	0.58	1
S1	5	0.633	1
S1	6	0.615	1
S1	7	0.924	1
S1	8	0.695	1
S1	9	0.904	1
S1	10	0.872	0
S1	11	1.334	0
S1	12	0.537	1
S1	13	0.59	0
S1	14	0.574	1
S1	15	0.54	1
S1	16	0.567	1
S1	17	0.588	1
S1	18	0.753	1
S1	19	0.522	0
S1	20	0.877	0
S1	21	0.649	1
S1	22	0.583	1
S1	23	0.89	1
S1	24	0.573	0
S1	25	0.97	1
S1	26	0.731	0
S1	27	0.736	1
S1	28	0.671	0
S1	29	1.561	0
S1	30	0.713	0
S1	31	0.549	1
S1	32	0.71	1
S1	33	0.575	1
S1	34	0.479	1
S1	35	0.626	1
S1	36	0.578	1
S1	37	0.516	1
S1	38	0.551	1
S1	39	0.603	1
S1	40	0.734	0
S1	41	0.68	1
S1	42	0.52	1
S1	43	0.999	1
S1	44	0.569	0
S1	45	0.639	1
S1	46	0.593	0
S1	47	0.647	1
S1	48	0.706	0
S1	49	0.567	1
S1	50	0.555	1
S1	51	0.858	1
S1	52	0.759	1
S1	53	0.572	0
S1	54	1.024	1
S1	55	0.814	1
S1	56	0.748	0
S1	57	0.848	1
S1	58	0.684	1
S1	59	0.637	0
S1	60	1.074	0
S1	61	0.77	1
S1	62	0.841	1
S1	63	0.814	1
S1	64	1.111	1
S1	65	0.86	0
S1	66	0.612	1
S1	67	0.663	1
S1	68	0.639	0
S1	69	0.637	1
S1	70	0.681	0
S1	71	1.026	1
S1	72	0.658	1
S1	73	0.71	0
S1	74	0.71	0
S1	75	0.567	1
S1	76	0.758	0
S1	77	0.562	1
S1	78	0.927	0
S1	79	1.049	0
S1	80	0.753	1
S1	81	0.838	0
S1	82	1.093	1
S1	83	0.651	1
S1	84	0.562	1
S1	85	0.569	1
S1	87	1.171	1
S1	88	0.713	1
S1	89	0.956	0
S1	90	0.67	1
S1	91	0.57	1
S1	92	0.581	1
S1	93	0.592	0
S1	94	0.565	1
S1	95	1.332	0
S1	96	0.655	1
S1	97	0.766	1
S1	98	1.287	0
S1	99	0.613	1
S1	100	0.651	1
S1	101	1.314	1
S1	102	1.476	0
S1	103	1.343	1
S1	104	1.247	1
S1	105	0.875	1
S1	106	0.893	1
S1	107	0.748	0
S1	108	0.816	1
S1	109	0.784	0
S1	110	1.599	1
S1	111	1.797	1
S1	112	0.645	0
S1	113	0.809	0
S1	114	1.265	0
S1	115	0.637	1
S1	116	0.7	1
S1	117	0.624	1
S1	118	0.662	1
S1	119	0.571	1
S1	120	0.649	1
S1	121	0.541	1
S1	122	0.833	0
S1	123	1.037	0
S1	124	0.919	0
S1	125	0.459	1
S1	126	0.875	1
S1	127	1.118	1
S1	128	1.193	0
S1	129	0.663	1
S1	130	0.534	1
S1	131	0.715	1
S1	132	1.21	1
S1	133	0.975	0
S1	134	0.887	1
S1	135	1.067	0
S1	136	0.995	1
S1	137	0.645	0
S1	138	0.69	1
S1	139	0.84	1
S1	140	0.699	1
S1	141	0.656	1
S1	142	0.634	1
S1	143	0.817	0
S1	144	0.78	1
S1	145	0.739	1
S1	146	0.725	1
S1	147	0.689	1
S1	148	0.543	1
S1	149	0.611	1
S1	150	0.665	1
S1	151	0.578	1
S1	152	0.564	1
S1	153	0.976	0
S1	154	0.74	0
S1	155	0.917	0
S1	156	0.599	1
S1	157	0.648	0
S1	158	0.621	0
S1	159	0.633	1
S1	160	1.173	1
S1	162	0.69	1
S1	163	0.589	1
S1	164	1.416	1
S1	165	1.088	1
S1	166	0.978	1
S1	167	0.69	1
S1	168	0.968	1
S1	169	1.008	1
S1	170	0.755	1
S1	171	0.8	0
S1	172	0.781	1
S1	173	1.31	0
S1	174	0.835	0
S1	175	0.657	0
S1	176	0.648	0
S1	177	0.548	0
S1	178	0.682	1
S1	179	0.677	1
S1	180	0.524	1
S1	181	0.644	0
S1	182	0.79	0
S1	183	1.123	1
S1	184	0.669	1
S1	185	0.613	1
S1	186	0.651	1
S1	187	0.61	0
S1	188	1.077	0
S1	189	0.607	0
S1	190	0.682	1
S1	191	0.747	1
S1	192	0.922	1
S1	193	0.618	1
S1	194	0.783	1
S1	195	0.683	1
S1	196	1.555	0
S1	197	0.798	0
S1	198	1.07	0
S1	199	0.67	1
S1	200	0.62	1
S1	201	1.086	1
S1	202	0.766	0
S1	203	0.807	1
S1	204	0.51	1
S1	205	0.739	0
S1	206	0.536	1
S1	207	0.492	1
S1	208	0.801	1
S1	209	1.096	1
S1	210	0.71	0
S1	211	0.603	0
S1	212	1.082	1
S1	213	1.23	0
S1	214	0.679	0
S1	215	0.78	1
S1	216	0.798	1
S1	217	0.956	1
S1	218	0.702	1
S1	219	0.641	1
S1	220	1.197	0
S1	221	0.6	1
S1	222	0.645	1
S1	223	0.708	1
S1	224	0.608	0
S1	225	1.327	1
S1	226	0.894	1
S1	227	0.711	0
S1	228	0.566	1
S1	229	0.646	1
S1	230	0.687	1
S1	231	0.669	1
S1	232	0.685	1
S1	233	0.807	1
S1	234	1.002	0
S1	235	0.906	0
S1	236	0.618	0
S1	237	0.61	0
S1	238	1.488	1
S1	239	0.654	1
S1	240	0.583	1
S1	241	1.009	1
S1	242	0.754	1
S1	243	0.928	1
S1	244	0.959	0
S1	245	0.586	1
S1	246	0.886	1
S1	247	0.682	1
S1	249	0.592	0
S1	250	0.596	1
S1	251	0.915	1
S1	252	1.006	0
S1	253	0.72	1
S1	254	0.841	1
S1	255	0.722	1
S1	256	0.656	0
S1	257	0.598	1
S1	258	1.191	1
S1	259	0.519	0
S1	260	0.649	1
S1	261	0.69	1
S1	262	0.68	0
S1	263	0.795	1
S1	264	0.656	0
S1	265	0.604	1
S1	266	0.63	1
S1	267	0.707	1
S1	268	0.784	0
S1	269	0.926	1
S1	270	0.522	1
S1	271	0.765	0
S1	272	0.775	1
S1	273	0.85	1
S1	274	0.737	1
S1	275	0.634	1
S1	276	1.246	1
S1	277	1.083	1
S1	279	1.055	1
S1	280	1.073	1
S1	281	0.636	1
S1	282	0.777	1
S1	283	0.502	0
S1	284	0.48	0
S1	286	1.074	0
S1	287	1.012	1
S1	288	1.146	0
S1	289	0.569	0
S1	290	1.107	1
S1	291	1.264	1
S1	292	0.934	1
S1	293	0.766	1
S1	294	0.738	1
S1	295	0.521	1
S1	296	0.712	0
S1	297	0.669	0
S1	298	0.891	0
S1	299	0.883	1
S1	300	0.621	1
S1	301	1.813	1
S1	302	0.615	1
S1	303	0.728	1
S1	304	1.273	0
S1	305	1.673	0
S1	306	0.854	1
S1	307	0.961	0
S1	308	1.033	1
S1	309	1.126	0
S1	310	1.081	1
S1	311	0.673	0
S1	312	0.909	0
S1	313	1.13	0
S1	314	0.858	1
S1	315	0.599	0
S1	316	0.627	1
S1	317	0.693	1
S1	318	0.988	1
S1	319	0.592	1
S1	320	0.678	1
S1	321	0.633	1
S1	322	0.626	1
S1	323	0.953	0
S1	324	0.624	1
S1	325	0.546	0
S1	326	0.628	1
S1	327	1.045	1
S1	328	0.754	1
S1	329	1.132	1
S1	330	0.913	1
S1	331	0.828	0
S1	332	0.8	0
S1	333	1.997	0
S1	334	1.415	1
S1	336	1.452	0
S1	337	0.895	1
S1	338	0.576	1
S1	339	0.629	1
S1	340	0.63	1
S1	341	0.808	1
S1	342	0.584	1
S1	343	0.544	0
S1	344	0.529	1
S1	345	0.499	1
S1	346	0.516	1
S1	347	0.563	1
S1	348	0.634	0
S1	349	0.553	1
S1	350	0.549	0
S1	351	0.882	1
S1	352	0.691	1
S1	353	1.107	1
S1	354	0.451	1
S1	355	0.573	1
S1	356	0.686	1
S1	357	0.843	1
S1	358	0.772	0
S1	359	0.762	0
S1	360	0.626	1
S1	361	0.66	1
S1	362	0.485	0
S1	363	1.138	1
S1	364	1.426	0
S1	365	0.914	0
S1	366	1.493	0
S1	367	0.616	1
S1	368	0.736	0
S1	369	0.63	0
S1	370	0.705	1
S1	371	0.861	1
S1	372	0.708	1
S1	373	0.932	1
S1	374	0.678	1
S1	375	0.877	0
S1	376	0.606	1
S1	377	0.628	1
S1	378	0.619	1
S1	379	1.333	1
S1	380	0.76	0
S1	381	0.618	1
S1	382	0.635	0
S1	383	0.961	1
S1	384	0.649	1
S1	385	0.608	1
S1	386	0.893	1
S1	387	0.662	1
S1	388	0.826	1
S1	389	0.677	1
S1	390	0.827	1
S1	391	0.677	0
S1	392	0.598	1
S1	393	0.702	1
S1	394	0.628	0
S1	395	0.657	0
S1	396	0.604	1
S1	397	1.033	1
S1	398	0.548	0
S1	399	0.72	1
S1	400	0.539	1
S1	401	1.287	0
S1	402	0.558	0
S1	403	0.495	1
S1	404	0.638	1
S1	405	0.889	1
S1	406	0.626	1
S1	407	0.594	0
S1	408	0.865	1
S1	409	0.7	0
S1	410	0.553	1
S1	411	0.638	0
S1	412	0.958	1
S1	413	0.719	0
S1	414	0.766	0
S1	415	0.617	1
S1	416	0.612	1
S1	417	0.726	1
S1	418	0.587	0
S1	419	0.684	1
S1	420	0.592	0
S1	421	0.553	1
S1	422	0.544	1
S1	423	0.818	1
S1	424	0.649	1
S1	425	0.831	1
S1	426	0.593	1
S1	427	1.041	1
S1	428	1.377	1
S1	429	0.923	0
S1	430	1.113	0
S1	431	0.68	1
S1	432	0.845	1
S1	433	1.213	1
S1	434	0.793	0
S1	435	0.536	1
S1	436	1.16	0
S1	437	0.749	0
S1	438	0.743	1
S1	439	0.732	1
S1	440	0.711	1
S1	441	0.689	0
S1	442	0.658	0
S1	443	0.845	1
S1	444	0.536	1
S1	445	0.619	1
S1	446	0.64	1
S1	447	0.655	1
S1	448	0.673	0
S1	449	0.573	1
S1	450	0.61	1
S1	451	0.974	0
S1	452	0.89	0
S1	453	0.641	1
S1	454	0.952	1
S1	455	0.681	0
S1	456	0.667	1
S1	457	0.661	1
S1	458	0.728	0
S1	459	0.666	0
S1	460	1.175	1
S1	461	0.788	0
S1	462	0.602	1
S1	463	0.553	0
S1	464	0.6	1
S1	465	1.176	1
S1	466	0.83	0
S1	467	1.094	0
S1	468	0.642	1
S1	470	0.668	1
S1	471	1.001	1
S1	472	0.63	1
S1	473	0.996	1
S1	474	1.013	0
S1	475	0.753	1
S1	476	0.723	1
S1	477	0.775	1
S1	478	0.696	1
S1	479	0.681	1
S1	480	0.643	1
S1	481	0.79	1
S1	482	0.798	0
S1	483	0.886	0
S1	484	0.742	1
S1	485	1.258	0
S1	486	0.884	0
S1	487	0.515	1
S1	488	0.53	1
S1	489	1.12	0
S1	490	0.611	1
S1	491	0.565	1
S1	492	0.507	1
S1	493	0.642	1
S1	494	0.772	1
S1	495	0.681	1
S1	496	0.596	1
S1	497	0.732	0
S1	498	0.58	1
S1	499	0.534	1
S1	500	1.284	0
S1	501	0.764	1
S1	502	1.281	1
S1	503	0.754	0
S1	504	1.235	1
S1	505	0.814	1
S1	506	0.812	0
S1	507	0.815	1
S1	508	0.916	0
S1	509	0.655	0
S1	510	0.662	1
S1	511	0.698	1
S1	512	0.581	1
S1	513	0.789	0
S1	514	0.66	1
S1	515	1.062	1
S1	516	0.505	0
S1	517	0.638	1
S1	518	0.769	1
S1	519	0.554	1
S1	520	0.969	1
S1	521	0.487	1
S1	522	1.108	0
S1	523	0.709	1
S1	524	0.752	0
S1	525	0.743	1
S1	526	0.527	1
S1	527	0.572	1
S1	528	0.618	1
S1	529	0.924	0
S1	530	0.974	1
S1	531	0.485	1
S1	532	0.626	1
S1	534	1.008	0
S1	535	0.636	1
S1	536	0.964	1
S1	537	0.731	1
S1	538	0.623	1
S1	539	0.575	1
S1	540	0.62	0
S1	541	0.566	1
S1	542	1.092	1
S1	543	1.101	0
S1	544	0.525	1
S1	546	0.627	0
S1	547	0.504	1
S1	549	0.629	0
S1	550	0.772	1
S1	551	0.664	0
S1	553	0.666	1
S1	554	0.603	1
S1	555	0.542	1
S1	556	0.644	1
S1	557	0.564	1
S1	558	0.533	1
S1	559	0.609	0
S1	560	0.882	0
S1	561	0.632	1
S1	562	0.673	1
S1	564	1.122	1
S1	565	0.5	0
S1	566	0.569	0
S1	567	0.698	1
S1	568	0.564	1
S1	570	1.644	1
S1	571	0.696	0
S1	572	1.211	1
S1	573	0.82	0
S1	575	0.605	0
S1	576	0.534	1
S1	577	0.457	1
S1	578	0.767	1
S1	579	1.259	1
S1	580	0.586	1
S1	581	0.577	1
S1	582	0.57	0
S1	583	0.604	1
S1	584	0.631	1
S1	585	0.562	1
S1	586	0.649	1
S1	587	0.543	0
S1	588	0.516	1
S1	591	0.615	1
S1	592	0.462	1
S1	593	0.556	1
S1	594	0.666	0
S1	595	0.846	1
S1	596	0.757	1
S1	597	0.721	1
S1	598	0.702	1
S1	599	0.647	0
S1	600	0.687	0
S1	601	1.14	0
S1	603	0.579	0
S1	604	0.769	0
S1	605	0.685	1
S1	606	0.566	1
S1	607	0.682	1
S1	608	1.168	1
S1	609	0.596	1
S1	610	0.76	1
S1	611	0.643	1
S1	612	0.527	0
S1	613	0.718	0
S1	614	0.639	1
S1	615	0.485	0
S1	616	0.495	1
S1	617	0.572	1
S1	618	0.449	1
S1	619	0.622	1
S1	620	0.513	0
S1	621	0.521	1
S1	622	0.521	1
S1	623	0.598	0
S1	624	0.547	0
S1	625	0.547	1
S1	626	0.61	1
S1	627	0.572	1
S1	628	0.628	0
S1	629	0.726	0
S1	630	0.69	1
S1	631	0.646	0
S1	632	0.931	1
S1	633	1.002	1
S1	634	0.56	1
S1	635	0.555	1
S1	636	0.553	0
S1	637	0.687	1
S1	638	0.94	1
S1	639	1.133	0
S1	640	0.549	1
S1	641	0.512	1
S1	642	0.897	1
S1	643	0.459	1
S1	644	0.543	1
S1	645	0.549	0
S1	646	0.547	1
S1	647	0.449	1
S1	648	0.493	1
S1	649	0.523	1
S1	650	0.636	1
S1	651	0.505	0
S1	652	0.786	1
S1	653	0.712	0
S1	654	0.647	1
S1	655	0.625	1
S1	656	0.582	1
S1	657	0.805	0
S1	658	0.712	0
S1	659	0.567	1
S1	660	0.764	1
S1	661	0.718	1
S1	662	0.591	0
S1	663	0.562	1
S1	664	0.704	1
S1	665	0.733	0
S1	666	0.734	1
S1	667	1	0
S1	668	0.686	1
S1	669	0.739	1
S1	670	0.785	1
S1	671	0.62	1
S1	672	0.638	0
S1	673	0.536	1
S1	674	0.549	1
S1	675	0.553	1
S1	676	0.558	1
S1	677	0.586	1
S1	678	0.473	0
S1	679	0.678	0
S1	680	0.553	1
S1	681	0.713	0
S1	682	0.743	1
S1	683	0.629	1
S1	684	0.748	0
S1	685	0.659	0
S1	686	0.837	0
S1	687	0.772	0
S1	688	0.667	1
S1	689	0.743	1
S1	690	0.927	1
S1	691	1.179	1
S1	692	0.718	1
S1	693	0.639	1
S1	694	0.59	1
S1	695	0.734	0
S1	696	0.609	1
S1	697	1.103	1
S1	698	0.641	1
S1	699	0.508	0
S1	700	1.137	1
S1	701	0.98	1
S1	702	1.352	1
S1	703	1.118	1
S1	704	0.739	1
S1	705	0.855	0
S1	706	0.95	0
S1	707	0.608	0
S1	708	0.685	0
S1	709	0.659	1
S1	710	0.593	0
S1	711	0.464	0
S1	712	0.557	1
S1	713	0.423	1
S1	714	0.762	1
S1	715	0.502	1
S1	716	0.526	1
S1	717	0.505	1
S1	718	0.827	0
S1	719	0.752	0
S1	720	0.869	1
S1	721	0.645	1
S1	722	0.585	1
S1	723	1.176	1
S1	724	0.619	1
S1	725	0.537	1
S1	726	0.704	0
S1	727	0.903	0
S1	728	0.756	1
S1	729	0.917	1
S1	730	0.866	1
S1	731	0.575	1
S1	732	0.596	1
S1	733	0.58	1
S1	734	0.664	1
S1	735	1.085	0
S1	736	0.615	1
S1	737	0.878	0
S1	738	1.251	1
S1	740	1.021	1
S1	741	0.645	1
S1	742	0.566	1
S1	743	0.602	0
S1	744	0.875	1
S1	745	0.611	1
S1	746	0.559	1
S1	747	0.573	0
S1	748	0.515	1
S1	749	0.667	0
S1	750	0.574	1
S1	751	0.634	0
S1	752	0.529	0
S1	753	0.624	0
S1	754	0.956	0
S1	755	0.519	0
S1	756	0.535	1
S1	757	0.626	1
S1	758	0.835	1
S1	759	1.312	1
S1	760	0.772	1
S1	761	0.563	0
S1	762	0.577	0
S1	763	0.71	0
S1	764	0.927	1
S1	765	0.59	1
S1	766	0.663	1
S1	767	0.568	1
S1	768	0.727	0
S1	769	0.655	1
S1	770	0.794	1
S1	771	0.52	1
S1	773	0.634	1
S1	774	0.747	0
S1	775	0.619	1
S1	776	0.686	1
S1	777	1.122	0
S1	778	0.567	0
S1	779	0.732	1
S1	780	0.519	1
S1	781	0.725	0
S1	782	0.539	1
S1	783	0.609	1
S1	784	1.318	0
S1	785	0.666	1
S1	786	0.612	1
S1	787	0.615	1
S1	788	0.652	0
S1	789	1.091	0
S1	790	0.772	0
S1	791	0.616	1
S1	792	0.554	0
S1	793	0.653	1
S1	794	0.579	1
S1	795	0.695	1
S1	796	1.078	0
S1	797	0.61	1
S1	798	0.512	1
S1	799	0.583	1
S1	800	0.577	0
S1	801	1.027	1
S1	802	0.988	1
S1	804	1.142	1
S1	805	0.635	1
S1	806	0.987	1
S1	807	0.676	0
S1	808	0.695	1
S1	809	0.761	0
S1	810	0.726	1
S1	811	1.048	0
S1	812	0.745	0
S1	813	0.481	1
S1	814	0.682	1
S1	815	1.112	1
S1	816	0.764	0
S1	817	0.668	1
S1	818	0.954	0
S1	819	0.553	1
S1	820	0.645	1
S1	821	0.519	0
S1	823	0.52	0
S1	824	0.593	1
S1	825	0.637	1
S1	826	0.646	1
S1	827	0.517	1
S1	828	0.605	1
S1	829	0.7	1
S1	830	0.889	0
S1	831	0.593	1
S1	832	0.59	1
S1	833	0.511	0
S1	834	0.652	0
S1	835	0.6	1
S1	836	0.81	0
S1	837	0.574	1
S1	838	0.842	1
S1	839	0.657	0
S1	840	0.884	1
S1	841	0.722	1
S1	842	0.752	0
S1	843	0.933	1
S1	844	0.75	0
S1	845	0.658	1
S1	846	0.962	0
S1	847	0.874	1
S1	848	0.609	1
S1	849	0.626	1
S1	850	0.933	1
S1	851	0.819	1
S1	852	0.74	1
S1	853	0.667	1
S1	854	0.698	1
S1	855	0.569	1
S1	856	0.693	0
S1	857	1.374	1
S1	858	0.67	0
S1	859	0.722	1
S1	860	0.541	1
S1	861	0.562	0
S1	862	0.692	1
S1	863	1.162	1
S1	864	0.607	0
S1	865	0.458	1
S1	866	0.581	0
S1	867	0.831	1
S1	868	0.692	0
S1	869	0.777	1
S1	870	0.737	1
S1	871	0.625	1
S1	872	0.553	1
S1	873	0.523	0
S1	874	0.786	0
S1	875	0.614	0
S1	876	0.552	1
S1	877	0.941	0
S1	878	0.636	1
S1	879	0.662	1
S1	880	0.78	1
S1	881	0.655	1
S1	882	0.567	1
S1	883	1.017	1
S1	884	0.515	1
S1	885	0.61	1
S1	886	0.748	1
S1	887	1.237	1
S1	888	1.202	0
S1	889	0.812	1
S1	890	0.668	0
S1	891	1.089	1
S1	892	1.395	1
S1	893	0.709	0
S1	894	0.585	1
S1	895	0.639	1
S1	896	0.603	1
S1	897	0.761	1
S1	898	0.651	1
S1	899	0.674	0
S1	900	0.78	0
S1	901	1.148	1
S1	902	0.609	1
S1	903	0.68	1
S1	904	0.69	1
S1	905	1.05	0
S1	906	0.569	0
S1	907	0.563	1
S1	908	0.602	0
S1	909	1.166	1
S1	910	0.896	0
S1	911	0.644	1
S1	912	0.58	1
S1	913	0.738	1
S1	914	0.643	0
S1	915	0.537	1
S1	916	0.667	1
S1	917	0.793	1
S1	918	1.129	0
S1	919	0.657	1
S1	920	0.617	1
S1	921	0.739	1
S1	922	0.569	0
S1	923	0.613	0
S1	924	0.662	0
S1	925	0.807	1
S1	926	0.631	1
S1	927	0.622	1
S1	928	0.72	0
S1	929	0.779	1
S1	930	0.986	0
S1	931	0.605	0
S1	932	0.678	0
S1	933	0.635	1
S1	934	0.579	1
S1	935	0.488	1
S1	936	0.563	1
S1	937	0.93	1
S1	938	0.608	1
S1	939	0.972	0
S1	940	0.755	1
S1	942	0.848	0
S1	943	0.828	1
S1	944	0.864	0
S1	945	0.572	1
S1	946	0.569	1
S1	947	0.686	1
S1	948	0.788	1
S1	949	1.522	1
S1	950	0.693	1
S1	951	1.181	0
S1	952	0.691	1
S1	953	1.094	0
S1	954	0.581	1
S1	955	0.807	0
S1	956	0.568	1
S1	957	0.628	1
S1	958	1.184	0
S1	959	0.581	1
S1	960	1.058	0
S1	961	0.544	1
S1	962	0.758	1
S1	963	0.652	0
S1	964	0.733	1
S1	965	0.815	1
S1	966	0.61	0
S1	967	0.848	1
S1	968	0.68	1
S1	969	0.494	1
S1	970	0.548	0
S1	971	0.609	1
S1	972	0.65	0
S1	973	0.617	1
S1	974	0.783	1
S1	975	0.6	0
S1	976	0.695	1
S1	977	0.598	1
S1	978	0.653	1
S1	979	0.962	0
S1	980	0.547	1
S1	981	0.708	1
S1	982	0.927	1
S1	983	0.995	1
S1	984	0.726	1
S1	985	0.835	1
S1	986	0.791	1
S1	987	0.952	1
S1	988	0.982	0
S1	989	0.588	0
S1	990	0.602	1
S1	991	0.666	1
S1	992	0.641	0
S1	993	0.669	0
S1	994	0.655	1
S1	995	0.597	1
S1	996	0.587	1
S1	997	0.576	0
S1	998	0.63	1
S1	999	0.676	0
S1	1000	0.839	0
S10	1	0.82	1
S10	2	1.526	0
S10	3	0.849	1
S10	4	1.413	1
S10	5	1.538	1
S10	6	0.841	0
S10	7	0.762	1
S10	8	0.614	1
S10	9	0.694	1
S10	10	0.574	0
S10	11	0.972	1
S10	12	1.036	1
S10	13	0.913	1
S10	14	0.522	1
S10	15	0.857	0
S10	16	0.706	0
S10	17	0.602	1
S10	18	0.837	1
S10	19	1.13	0
S10	20	0.681	1
S10	21	0.911	1
S10	22	1.359	0
S10	23	1.176	1
S10	24	0.748	0
S10	25	0.6	1
S10	26	0.743	1
S10	27	0.645	1
S10	28	1.024	1
S10	29	0.957	1
S10	30	0.886	1
S10	31	1.173	0
S10	32	0.818	1
S10	33	0.684	0
S10	34	0.663	1
S10	35	1.027	1
S10	36	1.014	0
S10	37	0.543	0
S10	38	0.907	1
S10	39	0.777	1
S10	40	0.638	0
S10	41	1.236	1
S10	42	0.669	1
S10	43	0.749	1
S10	44	0.833	1
S10	45	0.835	0
S10	46	0.719	1
S10	47	0.84	1
S10	48	1.222	1
S10	51	0.606	0
S10	52	1.815	0
S10	53	1.217	0
S10	54	0.67	0
S10	55	0.754	1
S10	56	1.423	0
S10	57	0.6	1
S10	58	0.936	1
S10	59	1.276	0
S10	60	1.218	0
S10	61	0.733	1
S10	62	0.801	1
S10	64	0.776	1
S10	65	0.865	1
S10	66	0.814	1
S10	67	0.755	1
S10	68	0.785	0
S10	69	0.624	0
S10	70	0.74	1
S10	71	1.631	0
S10	72	1.183	1
S10	73	1.093	0
S10	74	0.658	1
S10	76	0.65	1
S10	77	0.763	1
S10	80	1.613	1
S10	81	0.981	1
S10	82	1.487	1
S10	83	0.576	1
S10	84	0.956	1
S10	85	1.233	1
S10	86	0.644	0
S10	87	0.501	1
S10	88	0.919	0
S10	89	1.104	0
S10	90	0.912	0
S10	94	0.918	1
S10	95	0.708	1
S10	96	0.729	0
S10	97	0.726	1
S10	98	0.644	0
S10	99	1.017	1
S10	100	0.571	1
S10	101	1.122	1
S10	103	1.577	0
S10	104	0.851	1
S10	105	1.362	1
S10	108	0.797	1
S10	109	1.35	0
S10	110	0.82	1
S10	111	1.51	0
S10	113	0.914	1
S10	115	1.216	1
S10	116	1.779	0
S10	117	1.784	0
S10	118	1.283	1
S10	119	1.245	0
S10	120	0.686	1
S10	121	0.842	1
S10	122	0.86	1
S10	123	1.173	0
S10	124	1.297	1
S10	126	0.78	1
S10	127	1.256	1
S10	128	0.686	0
S10	129	0.658	1
S10	132	1.269	1
S10	133	0.705	1
S10	135	1.11	0
S10	136	0.565	1
S10	137	0.811	0
S10	138	0.627	1
S10	139	0.657	1
S10	141	0.901	1
S10	143	0.917	1
S10	144	1.461	0
S10	145	0.68	1
S10	146	0.759	1
S10	147	1.128	1
S10	148	0.734	1
S10	150	0.922	1
S10	152	0.851	1
S10	153	0.807	0
S10	154	1.507	0
S10	156	0.829	1
S10	157	0.669	0
S10	158	1.152	0
S10	160	1.357	1
S10	161	2.166	0
S10	162	0.772	1
S10	163	0.858	1
S10	167	1.078	1
S10	168	0.588	1
S10	169	1.282	1
S10	172	1.872	1
S10	173	0.713	1
S10	174	1.14	1
S10	175	1.256	1
S10	176	1.03	0
S10	177	0.631	1
S10	178	0.62	1
S10	181	1.809	1
S10	182	0.619	1
S10	183	0.742	1
S10	187	1.447	1
S10	188	1.126	1
S10	189	1.447	0
S10	190	1.021	1
S10	191	1.196	1
S10	192	0.982	1
S10	193	1.032	1
S10	195	0.961	0
S10	196	0.875	0
S10	197	0.715	1
S10	201	1.388	1
S10	202	1.681	0
S10	203	1.789	1
S10	204	2.063	1
S10	205	1.404	0
S10	206	0.824	1
S10	207	0.691	1
S10	208	0.845	1
S10	209	0.66	1
S10	210	0.523	1
S10	211	0.465	1
S10	212	0.846	1
S10	213	0.729	1
S10	214	1.028	1
S10	215	0.512	1
S10	216	0.616	1
S10	217	0.941	0
S10	218	0.6	0
S10	219	0.882	0
S10	221	1.148	1
S10	222	0.684	1
S10	223	0.872	1
S10	224	1.498	0
S10	225	0.773	1
S10	226	0.926	1
S10	227	0.588	1
S10	228	0.871	0
S10	229	0.948	1
S10	230	0.728	1
S10	231	1.333	0
S10	232	0.661	0
S10	233	1.698	1
S10	234	0.495	1
S10	235	0.748	0
S10	236	0.654	0
S10	237	0.464	1
S10	238	0.405	1
S10	239	0.562	1
S10	240	0.54	0
S10	241	0.657	0
S10	242	0.443	1
S10	243	1.003	1
S10	244	0.797	1
S10	245	0.815	1
S10	246	0.927	1
S10	247	0.938	1
S10	248	1.352	1
S10	251	0.628	0
S10	252	0.921	1
S10	253	0.767	1
S10	254	0.564	1
S10	255	0.784	0
S10	256	0.849	0
S10	257	0.531	1
S10	258	0.686	0
S10	259	0.914	0
S10	260	0.722	1
S10	261	0.73	1
S10	262	0.497	1
S10	263	0.556	1
S10	264	0.443	1
S10	265	0.644	1
S10	266	0.366	1
S10	267	0.509	1
S10	268	1.286	0
S10	269	1.032	1
S10	270	0.606	1
S10	271	0.694	1
S10	272	1.127	1
S10	273	0.793	0
S10	274	0.715	0
S10	275	0.7	0
S10	276	0.797	1
S10	277	0.661	1
S10	278	0.684	1
S10	279	0.729	1
S10	280	1.091	0
S10	281	0.769	1
S10	282	0.843	0
S10	283	1.323	0
S10	284	1.037	1
S10	285	0.69	1
S10	286	0.821	1
S10	287	0.948	0
S10	288	0.828	1
S10	289	0.857	1
S10	290	0.593	1
S10	291	0.507	1
S10	292	1.155	1
S10	293	1.073	1
S10	294	0.77	1
S10	295	0.698	1
S10	296	0.651	0
S10	297	0.542	0
S10	298	0.595	0
S10	299	0.738	1
S10	300	0.632	1
S10	301	1.747	0
S10	302	1.126	1
S10	303	0.921	1
S10	304	0.767	0
S10	305	0.787	1
S10	306	0.876	1
S10	307	0.717	1
S10	309	1.127	0
S10	310	1.76	0
S10	311	0.788	1
S10	313	1.257	0
S10	314	0.489	1
S10	315	0.768	1
S10	316	0.664	0
S10	318	1.045	0
S10	319	0.927	1
S10	320	1.411	1
S10	321	1.177	0
S10	322	1.291	1
S10	323	1.149	1
S10	324	0.734	1
S10	325	0.9	1
S10	327	0.877	0
S10	328	0.996	1
S10	329	0.843	0
S10	330	0.827	0
S10	331	0.734	0
S10	334	0.872	1
S10	335	1.084	1
S10	336	1.008	0
S10	337	0.742	1
S10	338	0.659	1
S10	339	0.717	1
S10	340	1.163	0
S10	341	0.488	1
S10	342	0.951	1
S10	344	0.638	1
S10	347	1.166	1
S10	348	1.209	1
S10	349	0.707	1
S10	350	1.097	1
S10	351	0.663	0
S10	352	0.555	1
S10	353	1.466	0
S10	354	0.963	1
S10	355	1.287	1
S10	356	1.093	1
S10	359	0.722	0
S10	360	0.591	1
S10	361	0.802	1
S10	362	0.906	0
S10	366	0.862	1
S10	367	0.515	1
S10	368	0.788	1
S10	371	1.16	1
S10	372	0.923	0
S10	373	1.846	0
S10	374	0.793	1
S10	375	0.541	1
S10	376	0.763	1
S10	377	0.684	1
S10	378	1.441	0
S10	380	0.844	1
S10	381	0.612	1
S10	382	0.8	1
S10	383	0.745	1
S10	384	0.982	0
S10	385	0.934	0
S10	386	0.886	0
S10	387	0.88	1
S10	390	1.472	1
S10	392	1.276	1
S10	393	1.42	0
S10	394	1.006	0
S10	396	0.888	0
S10	400	0.948	0
S10	401	0.998	1
S10	402	0.86	1
S10	403	0.668	0
S10	404	0.67	1
S10	405	0.758	0
S10	406	0.553	1
S10	407	0.573	1
S10	408	0.899	0
S10	409	0.618	0
S10	410	0.686	0
S10	411	0.552	1
S10	412	0.821	1
S10	413	0.613	1
S10	414	0.693	0
S10	415	1.109	1
S10	416	1.874	1
S10	417	0.857	1
S10	418	1.255	1
S10	419	0.655	1
S10	420	0.468	1
S10	421	0.496	1
S10	422	0.487	1
S10	423	0.544	0
S10	424	0.557	1
S10	426	1.551	1
S10	427	0.727	1
S10	428	0.758	1
S10	429	0.796	1
S10	431	0.822	1
S10	432	0.532	1
S10	433	0.519	1
S10	434	0.502	0
S10	435	0.901	1
S10	436	0.668	1
S10	437	0.591	1
S10	438	0.823	1
S10	439	0.719	0
S10	440	1.547	1
S10	444	1.444	0
S10	445	1.156	0
S10	447	0.771	1
S10	448	0.735	1
S10	449	1.832	1
S10	450	1.091	1
S10	451	0.913	0
S10	453	0.678	1
S10	454	0.57	1
S10	455	0.747	0
S10	456	0.663	0
S10	457	1.075	1
S10	458	0.686	0
S10	460	0.671	1
S10	461	0.537	1
S10	462	0.692	1
S10	463	0.572	1
S10	464	0.618	0
S10	466	1.173	1
S10	468	0.776	1
S10	469	1.292	0
S10	470	1.197	0
S10	471	0.755	0
S10	473	0.836	1
S10	474	0.506	0
S10	475	0.696	1
S10	476	0.643	0
S10	477	0.915	1
S10	478	0.736	1
S10	479	0.686	1
S10	480	0.893	1
S10	481	0.676	1
S10	484	0.613	1
S10	485	0.743	1
S10	486	0.802	0
S10	487	0.921	0
S10	488	0.736	1
S10	489	0.862	0
S10	490	1.29	0
S10	492	0.776	1
S10	493	0.87	1
S10	494	0.712	1
S10	495	1.372	0
S10	496	0.575	1
S10	497	0.934	0
S10	499	0.818	1
S10	500	0.738	1
S10	501	0.745	1
S10	502	1.382	1
S10	503	0.989	1
S10	504	1.493	0
S10	507	1.056	1
S10	509	0.798	1
S10	510	0.666	1
S10	511	0.637	1
S10	512	0.845	0
S10	513	1.279	0
S10	514	1.167	1
S10	515	0.845	1
S10	516	0.961	0
S10	523	0.719	1
S10	524	0.606	1
S10	525	0.689	1
S10	526	0.671	1
S10	527	0.843	1
S10	528	1.181	0
S10	529	0.696	0
S10	530	0.666	0
S10	531	0.65	1
S10	532	0.616	1
S10	534	1.742	1
S10	535	1.102	1
S10	536	0.76	1
S10	537	0.98	1
S10	538	1.884	1
S10	540	0.487	0
S10	542	0.958	1
S10	543	0.633	0
S10	547	0.692	1
S10	550	1.8	1
S10	552	1.627	1
S10	553	0.653	1
S10	555	1.799	0
S10	556	0.845	1
S10	558	0.95	0
S10	561	1.223	0
S10	562	1.582	0
S10	563	1.122	0
S10	565	0.861	1
S10	566	0.722	1
S10	567	0.717	1
S10	571	0.847	1
S10	573	0.798	1
S10	574	0.76	1
S10	575	1.626	0
S10	578	1.126	1
S10	579	1.484	0
S10	581	0.503	1
S10	582	0.766	1
S10	583	0.612	0
S10	584	0.607	0
S10	585	1.114	1
S10	586	0.729	1
S10	587	1.587	0
S10	588	0.839	0
S10	591	0.752	1
S10	592	1.714	0
S10	593	1.329	1
S10	594	0.731	1
S10	595	0.638	1
S10	596	1.401	1
S10	598	0.54	1
S10	601	0.73	1
S10	602	0.58	1
S10	604	0.869	1
S10	605	0.632	1
S10	606	1.382	1
S10	607	0.646	1
S10	608	0.801	0
S10	610	0.861	1
S10	611	0.785	1
S10	612	0.509	0
S10	613	0.947	1
S10	614	0.68	0
S10	615	0.692	1
S10	616	0.683	1
S10	617	0.772	0
S10	619	0.563	1
S10	620	0.68	1
S10	621	0.774	1
S10	623	0.758	1
S10	624	0.674	1
S10	625	0.677	0
S10	626	0.745	0
S10	627	0.784	0
S10	628	0.622	1
S10	629	0.582	1
S10	630	0.446	1
S10	631	0.529	1
S10	632	0.572	0
S10	633	0.635	0
S10	634	0.619	0
S10	635	0.771	1
S10	636	0.73	1
S10	637	0.661	1
S10	639	0.829	1
S10	640	1.204	1
S10	641	0.716	0
S10	642	1.172	1
S10	643	0.676	1
S10	644	0.564	1
S10	645	0.885	0
S10	646	0.862	0
S10	647	0.816	0
S10	649	0.735	1
S10	650	0.556	0
S10	652	0.543	1
S10	653	1.687	0
S10	655	0.817	0
S10	656	0.543	1
S10	658	0.562	1
S10	659	0.622	1
S10	660	0.531	1
S10	661	1.097	1
S10	662	0.863	0
S10	663	0.785	0
S10	664	0.597	1
S10	665	0.653	1
S10	666	0.439	0
S10	667	0.608	0
S10	668	0.815	1
S10	669	0.879	1
S10	670	1.484	0
S10	671	0.581	1
S10	673	1.549	0
S10	674	0.501	1
S10	675	0.52	1
S10	676	0.618	1
S10	677	0.607	1
S10	678	0.733	1
S10	679	0.609	1
S10	680	0.544	1
S10	681	0.893	0
S10	682	0.584	1
S10	683	0.935	0
S10	684	0.798	1
S10	685	2.147	1
S10	687	0.42	1
S10	688	0.79	0
S10	689	0.765	0
S10	690	0.59	1
S10	691	0.697	1
S10	693	0.701	0
S10	694	0.789	0
S10	695	0.61	1
S10	696	0.631	1
S10	698	0.553	1
S10	701	0.634	1
S10	702	0.949	0
S10	703	0.518	1
S10	704	0.562	1
S10	705	0.993	0
S10	707	0.762	1
S10	708	0.913	1
S10	709	0.615	1
S10	710	1.082	1
S10	711	0.578	1
S10	712	0.702	1
S10	713	0.699	0
S10	714	0.752	1
S10	715	0.745	0
S10	716	1.479	1
S10	719	1.359	0
S10	721	0.627	1
S10	722	1.547	1
S10	724	0.792	1
S10	725	0.923	1
S10	726	1.123	0
S10	727	0.75	1
S10	731	0.591	1
S10	735	0.72	1
S10	740	0.807	0
S10	741	0.559	0
S10	743	0.886	0
S10	744	1.206	1
S10	745	0.548	1
S10	746	0.88	1
S10	747	0.5	0
S10	749	0.631	1
S10	750	0.847	1
S10	752	1.132	0
S10	753	0.991	1
S10	754	1.551	0
S10	756	1.326	0
S10	760	1.751	1
S10	761	0.684	0
S10	762	0.649	0
S10	764	0.722	0
S10	765	0.898	1
S10	766	0.59	1
S10	768	0.66	1
S10	769	0.915	0
S10	770	0.912	1
S10	771	1.362	1
S10	772	0.686	1
S10	774	0.694	1
S10	775	0.906	1
S10	776	1.28	1
S10	778	0.904	1
S10	781	0.974	0
S10	783	1.127	1
S10	784	1.076	0
S10	785	0.76	1
S10	786	1.064	0
S10	787	0.637	1
S10	788	0.669	1
S10	790	1.4	0
S10	791	0.783	1
S10	792	0.821	1
S10	795	0.811	1
S10	796	0.97	0
S10	797	0.638	1
S10	799	1.498	0
S10	800	0.636	1
S10	801	1.754	1
S10	802	0.795	1
S10	803	0.731	1
S10	804	0.652	0
S10	806	0.681	1
S10	807	1.19	1
S10	808	0.692	0
S10	809	0.81	0
S10	810	0.839	0
S10	811	0.848	1
S10	812	0.618	1
S10	814	1.017	1
S10	815	0.638	1
S10	816	0.65	1
S10	817	0.669	0
S10	818	1.01	1
S10	819	0.519	1
S10	820	0.57	1
S10	821	0.514	1
S10	822	0.642	1
S10	823	0.582	1
S10	824	0.552	1
S10	826	0.929	1
S10	827	0.775	1
S10	828	0.573	0
S10	829	0.593	1
S10	830	1.516	1
S10	833	0.758	1
S10	834	0.665	0
S10	835	0.765	1
S10	837	0.633	0
S10	838	0.576	0
S10	839	1.003	0
S10	840	0.702	0
S10	841	0.654	1
S10	843	0.689	1
S10	844	0.77	0
S10	846	0.676	1
S10	847	0.615	1
S10	848	1.105	0
S10	850	0.974	1
S10	851	0.883	1
S10	852	0.913	0
S10	853	0.923	0
S10	854	0.67	1
S10	855	0.654	1
S10	859	0.781	1
S10	860	0.66	1
S10	861	0.74	1
S10	862	0.743	1
S10	863	0.67	1
S10	864	0.764	1
S10	865	1.066	1
S10	867	1.452	1
S10	870	0.762	1
S10	871	1.153	1
S10	872	0.999	1
S10	873	1.167	0
S10	876	0.841	0
S10	877	0.983	1
S10	879	1.241	1
S10	880	1.115	1
S10	884	0.766	1
S10	889	1.554	0
S10	891	0.637	1
S10	893	0.62	1
S10	895	0.688	1
S10	896	0.608	1
S10	898	0.681	1
S10	899	0.776	1
S10	904	0.651	0
S10	905	0.55	1
S10	906	0.72	1
S10	907	0.584	1
S10	908	0.746	0
S10	909	0.612	0
S10	910	0.708	0
S10	911	0.703	1
S10	912	1.168	1
S10	913	0.714	0
S10	914	0.669	1
S10	915	0.127	1
S10	916	0.542	1
S10	917	0.653	1
S10	918	0.697	0
S10	919	1.156	1
S10	921	0.61	1
S10	922	0.779	1
S10	923	0.592	1
S10	925	0.702	1
S10	927	1.561	0
S10	928	0.582	1
S10	930	0.616	1
S10	933	0.641	1
S10	934	0.585	1
S10	935	0.526	1
S10	937	0.624	1
S10	938	0.57	1
S10	939	1.317	1
S10	940	1.374	0
S10	941	0.781	1
S10	942	0.943	1
S10	943	1.024	1
S10	944	0.582	1
S10	945	0.84	1
S10	947	1.6	1
S10	948	0.775	0
S10	951	0.768	1
S10	953	0.578	1
S10	954	0.715	1
S10	956	0.916	0
S10	957	0.659	1
S10	958	0.792	1
S10	959	0.86	1
S10	960	1.12	1
S10	962	1.23	1
S10	963	0.708	1
S10	965	0.815	1
S10	967	0.698	0
S10	969	1.57	1
S10	972	1.767	1
S10	975	0.888	1
S10	976	1.963	0
S10	977	1.119	0
S10	978	0.874	0
S10	979	0.54	0
S10	980	0.635	1
S10	982	0.807	1
S10	983	0.801	0
S10	984	0.791	1
S10	987	0.754	0
S10	988	0.968	0
S10	989	1.293	0
S10	990	0.549	1
S10	991	0.554	1
S10	992	0.556	0
S10	993	0.574	0
S10	994	0.606	0
S10	998	0.638	1
S11	1	1.003	1
S11	2	0.75	1
S11	3	1.719	1
S11	4	1.056	0
S11	5	1.284	1
S11	6	1.243	0
S11	8	0.698	1
S11	9	0.799	1
S11	11	0.917	0
S11	12	0.909	1
S11	13	1.193	1
S11	14	1.057	1
S11	15	0.77	1
S11	16	2.069	1
S11	17	1.032	1
S11	18	0.811	1
S11	19	1.387	0
S11	20	1.002	0
S11	21	1.179	0
S11	22	1.177	0
S11	23	0.735	1
S11	24	0.678	1
S11	25	0.802	1
S11	26	1.214	1
S11	28	1.42	1
S11	29	2.168	0
S11	30	0.832	1
S11	32	0.926	1
S11	33	1.905	1
S11	34	0.946	1
S11	35	1.001	0
S11	36	0.916	1
S11	37	1.69	1
S11	38	1.798	1
S11	39	1.148	1
S11	40	1.047	1
S11	41	1.653	0
S11	42	0.949	1
S11	43	0.921	1
S11	44	0.956	0
S11	45	1.282	1
S11	46	1.612	1
S11	47	1.14	1
S11	48	1.901	1
S11	49	1.967	0
S11	51	1.862	0
S11	52	0.899	0
S11	53	0.864	1
S11	54	1.392	1
S11	56	1.033	1
S11	57	1.754	0
S11	58	1.273	0
S11	59	1.218	1
S11	60	1.256	1
S11	61	1.079	0
S11	62	1.06	1
S11	63	0.854	0
S11	64	1.084	0
S11	65	2.107	0
S11	66	1.193	1
S11	68	0.96	1
S11	69	0.85	0
S11	70	0.908	0
S11	71	1.406	1
S11	72	1.382	1
S11	73	0.909	1
S11	74	0.983	1
S11	75	0.826	0
S11	76	0.684	0
S11	77	1.948	0
S11	78	2.146	0
S11	79	1.616	1
S11	80	0.946	1
S11	81	1.762	1
S11	82	2.056	1
S11	84	0.816	1
S11	85	0.983	1
S11	86	0.927	1
S11	87	1.739	0
S11	88	1.649	0
S11	89	2.005	1
S11	90	0.702	1
S11	92	0.835	1
S11	93	1.193	1
S11	94	1.614	1
S11	96	1.089	0
S11	98	1.652	1
S11	99	2.109	1
S11	100	1.916	1
S11	102	1.165	1
S11	103	1.376	1
S11	104	1.047	1
S11	105	1.701	1
S11	106	0.934	1
S11	107	1.04	1
S11	108	0.859	0
S11	109	0.823	0
S11	110	1.263	0
S11	111	0.926	1
S11	112	0.941	1
S11	113	0.867	0
S11	115	1.514	0
S11	116	1.117	0
S11	117	0.796	1
S11	118	1.018	1
S11	119	1.097	1
S11	120	0.744	1
S11	121	1.812	1
S11	122	1.085	1
S11	123	1.551	1
S11	124	1.103	1
S11	125	1.614	0
S11	126	1.139	1
S11	127	1.541	1
S11	128	1.747	0
S11	131	1.871	0
S11	132	1.176	0
S11	133	1.223	1
S11	134	1.178	1
S11	136	1.217	1
S11	138	1.706	1
S11	139	1.252	0
S11	140	1.51	1
S11	141	1.419	0
S11	142	1.164	1
S11	144	1.826	0
S11	145	1.2	0
S11	146	0.931	1
S11	147	2.086	1
S11	148	0.997	0
S11	149	2.078	0
S11	150	1.384	1
S11	151	1.378	1
S11	152	1.311	1
S11	153	1.569	1
S11	154	0.942	1
S11	155	1.529	1
S11	156	0.913	1
S11	158	0.848	1
S11	159	1.349	1
S11	160	0.873	0
S11	161	1.318	0
S11	162	0.583	1
S11	163	0.823	1
S11	164	1.517	0
S11	165	0.976	1
S11	166	0.964	1
S11	167	0.697	1
S11	169	1.718	1
S11	170	1.318	0
S11	171	1.979	0
S11	172	1.002	1
S11	173	1.646	1
S11	174	1.355	0
S11	175	0.711	1
S11	176	1.113	0
S11	177	1.568	1
S11	179	0.967	1
S11	180	1.031	1
S11	182	1.768	0
S11	183	0.963	1
S11	184	0.911	1
S11	185	0.996	1
S11	187	1.578	1
S11	188	2.129	0
S11	189	1.054	1
S11	190	1.433	1
S11	191	1.96	0
S11	192	1.229	1
S11	196	1.098	1
S11	197	1.591	0
S11	198	0.896	1
S11	199	1.145	1
S11	200	0.975	1
S11	201	0.988	1
S11	202	1.243	1
S11	204	0.959	1
S11	205	1.569	1
S11	206	1.812	1
S11	207	1.466	0
S11	208	0.843	0
S11	209	1.093	1
S11	210	1.153	0
S11	211	1.651	1
S11	213	0.831	1
S11	214	1.962	1
S11	215	0.847	1
S11	216	1.18	1
S11	217	1.108	1
S11	218	1.067	1
S11	219	1.463	1
S11	220	0.977	0
S11	221	1.375	1
S11	222	2.097	1
S11	223	1.06	1
S11	224	1.169	0
S11	225	1.704	1
S11	226	1.562	0
S11	227	1.335	0
S11	228	1.191	1
S11	229	1.029	0
S11	230	1.966	1
S11	231	0.954	0
S11	232	1.657	1
S11	233	1.419	1
S11	235	1.792	0
S11	236	0.899	1
S11	238	0.79	1
S11	239	1.292	0
S11	240	1.092	1
S11	242	2.144	1
S11	243	1.994	0
S11	245	1.2	0
S11	246	1.167	0
S11	247	0.868	0
S11	248	0.908	0
S11	249	1.659	1
S11	250	0.842	1
S11	251	0.886	1
S11	252	0.876	1
S11	253	0.776	1
S11	254	0.958	0
S11	255	1.859	0
S11	256	0.825	1
S11	258	0.982	1
S11	259	1.23	1
S11	260	0.914	1
S11	261	1.84	1
S11	262	1.04	1
S11	263	1.309	1
S11	265	1.032	1
S11	266	0.928	0
S11	267	1.019	1
S11	269	1.193	1
S11	270	0.95	1
S11	271	0.901	0
S11	272	0.822	0
S11	274	1.102	1
S11	275	1.067	1
S11	276	1.074	1
S11	277	1.303	1
S11	279	0.726	0
S11	280	0.858	1
S11	282	0.883	1
S11	283	1.362	1
[truncated: 23,422 more rows]
