# Supplementary material for: Oculomotor freezing reflects tactile temporal expectation and aids tactile perception
Source: Nat Commun. 2020 Jul 3;11:3341. doi: 10.1038/s41467-020-17160-1 (PMC7335189; doi:10.1038/s41467-020-17160-1)
Supplement: Supplementary file 7 — Source Data [file 41467_2020_17160_MOESM7_ESM.zip › SourceData/Supplementary_Figure_6C_nonAggregatedSourceData.txt]

subNo	interval	MSpresent	RT.subj.mean	RT.subj.sd	noTrials.RT	propCorrect.subj.mean	propCorrect.subj.sd	noTrials.propCorrect	RT.subj.conditionMean	propCorrect.subj.conditionMean	propCorrect.subj.mean.Diff	RT.subj.mean.Diff
S1	Target Interval	no	0.734768718801997	0.213218584446078	601	0.678329571106095	0.467381125120508	886	0.733593607305937	0.671779141104295	-0.0696339189321817	-0.013786575944854
S1	Target Interval	yes	0.720982142857143	0.209248915806591	56	0.608695652173913	0.490716492065718	92	0.733593607305937	0.671779141104295	-0.0696339189321817	-0.013786575944854
S1	Post-Cue Interval	no	0.721341563786009	0.206534794255016	486	0.669421487603306	0.470745786912923	726	0.733593607305937	0.671779141104295	0.00914994096812283	0.0470736408923529
S1	Post-Cue Interval	yes	0.768415204678362	0.226565865250857	171	0.678571428571429	0.467954290487011	252	0.733593607305937	0.671779141104295	0.00914994096812283	0.0470736408923529
S1	Post-Target Interval	no	0.733383445945947	0.213693804846396	592	0.677345537757437	0.467759449109181	874	0.733593607305937	0.671779141104295	-0.0523455377574371	0.00212424636174602
S1	Post-Target Interval	yes	0.735507692307693	0.205658707197517	65	0.625	0.486467352899342	104	0.733593607305937	0.671779141104295	-0.0523455377574371	0.00212424636174602
S1	Pre-Target Interval	no	0.734262152777778	0.215494599609245	576	0.673684210526316	0.469138797836681	855	0.733593607305937	0.671779141104295	-0.0151476251604621	-0.00542264660493863
S1	Pre-Target Interval	yes	0.72883950617284	0.19336891275423	81	0.658536585365854	0.476140017509021	123	0.733593607305937	0.671779141104295	-0.0151476251604621	-0.00542264660493863
S10	Target Interval	no	0.841711934156378	0.298817013519348	486	0.683544303797468	0.46542040416367	711	0.83723106060606	0.680412371134021	-0.0373904576436221	-0.0563309817754258
S10	Target Interval	yes	0.785380952380952	0.238591389902604	42	0.646153846153846	0.481883324531508	65	0.83723106060606	0.680412371134021	-0.0373904576436221	-0.0563309817754258
S10	Post-Cue Interval	no	0.834948019801979	0.291658115519569	404	0.674457429048414	0.468968837282259	599	0.83723106060606	0.680412371134021	0.0261075427029984	0.00972133503673045
S10	Post-Cue Interval	yes	0.84466935483871	0.305413480137971	124	0.700564971751413	0.459309904186958	177	0.83723106060606	0.680412371134021	0.0261075427029984	0.00972133503673045
S10	Post-Target Interval	no	0.836862955032119	0.294413898126656	467	0.677793904208999	0.467660939115526	689	0.83723106060606	0.680412371134021	0.0233555210783578	0.00318622529574941
S10	Post-Target Interval	yes	0.840049180327869	0.299161240037849	61	0.701149425287356	0.460407870963361	87	0.83723106060606	0.680412371134021	0.0233555210783578	0.00318622529574941
S10	Pre-Target Interval	no	0.837987288135593	0.294686287992221	472	0.685050798258346	0.464833089608363	689	0.83723106060606	0.680412371134021	-0.0413726373388053	-0.00713014527844991
S10	Pre-Target Interval	yes	0.830857142857143	0.297225743934039	56	0.64367816091954	0.481688201144848	87	0.83723106060606	0.680412371134021	-0.0413726373388053	-0.00713014527844991
S11	Target Interval	no	1.08419424460432	0.368585846398114	556	0.670687575392039	0.470247272914588	829	1.08914096185738	0.669256381798002	-0.0179097976142608	0.0634653298637686
S11	Target Interval	yes	1.14765957446809	0.416397869757934	47	0.652777777777778	0.479428128298124	72	1.08914096185738	0.669256381798002	-0.0179097976142608	0.0634653298637686
S11	Post-Cue Interval	no	1.08033817427386	0.362335631607804	482	0.668515950069348	0.471073407918575	721	1.08914096185738	0.669256381798002	0.00370627215287411	0.0438684372963893
S11	Post-Cue Interval	yes	1.12420661157025	0.410436249969781	121	0.672222222222222	0.470712707640976	180	1.08914096185738	0.669256381798002	0.00370627215287411	0.0438684372963893
S11	Post-Target Interval	no	1.08193511450382	0.371017565652545	524	0.670934699103713	0.47017484155127	781	1.08914096185738	0.669256381798002	-0.0126013657703798	0.0550015943569417
S11	Post-Target Interval	yes	1.13693670886076	0.381452061771929	79	0.658333333333333	0.47625699815469	120	1.08914096185738	0.669256381798002	-0.0126013657703798	0.0550015943569417
S11	Pre-Target Interval	no	1.08503094777563	0.374199531985348	517	0.667958656330749	0.471250263350203	774	1.08914096185738	0.669256381798002	0.00920669799995932	0.0288178894336733
S11	Pre-Target Interval	yes	1.1138488372093	0.363575334614174	86	0.677165354330709	0.46941181979998	127	1.08914096185738	0.669256381798002	0.00920669799995932	0.0288178894336733
S12	Target Interval	no	0.824299832495812	0.219852785285878	597	0.666294642857143	0.471799240296605	896	0.822826687116564	0.670092497430627	0.0479910714285714	-0.0174634688594492
S12	Target Interval	yes	0.806836363636363	0.174614364904427	55	0.714285714285714	0.454716304186724	77	0.822826687116564	0.670092497430627	0.0479910714285714	-0.0174634688594492
S12	Post-Cue Interval	no	0.819955165692008	0.214602011585595	513	0.658536585365854	0.474505197171834	779	0.822826687116564	0.670092497430627	0.0579582599949711	0.013469294739647
S12	Post-Cue Interval	yes	0.833424460431655	0.223122341770948	139	0.716494845360825	0.45186554292755	194	0.822826687116564	0.670092497430627	0.0579582599949711	0.013469294739647
S12	Post-Target Interval	no	0.827421585160202	0.219550064335017	593	0.677714285714286	0.467619009890793	875	0.822826687116564	0.670092497430627	-0.0756734693877551	-0.0507775173635919
S12	Post-Target Interval	yes	0.77664406779661	0.175948538980506	59	0.602040816326531	0.491993544471255	98	0.822826687116564	0.670092497430627	-0.0756734693877551	-0.0507775173635919
S12	Pre-Target Interval	no	0.818089788732394	0.214904163951995	568	0.66588511137163	0.47195684027841	853	0.822826687116564	0.670092497430627	0.0341148886283704	0.0367673541247483
S12	Pre-Target Interval	yes	0.854857142857143	0.22453422434046	84	0.7	0.460178993308422	120	0.822826687116564	0.670092497430627	0.0341148886283704	0.0367673541247483
S13	Target Interval	no	0.994820158102768	0.352292949189012	506	0.66754617414248	0.471403699250421	758	0.992728323699423	0.668814432989691	0.054676048079742	-0.0835124657950754
S13	Target Interval	yes	0.911307692307692	0.334059970817463	13	0.722222222222222	0.460888598962477	18	0.992728323699423	0.668814432989691	0.054676048079742	-0.0835124657950754
S13	Post-Cue Interval	no	0.978052521008405	0.342339873246871	476	0.666666666666667	0.471734983166556	714	0.992728323699423	0.668814432989691	0.0268817204301076	0.177133525503223
S13	Post-Cue Interval	yes	1.15518604651163	0.413966944609393	43	0.693548387096774	0.464783033373756	62	0.992728323699423	0.668814432989691	0.0268817204301076	0.177133525503223
S13	Post-Target Interval	no	0.996886227544911	0.354192858524759	501	0.673387096774194	0.469289810959528	744	0.992728323699423	0.668814432989691	-0.110887096774194	-0.119886227544911
S13	Post-Target Interval	yes	0.877	0.257503169597854	18	0.5625	0.504016128774185	32	0.992728323699423	0.668814432989691	-0.110887096774194	-0.119886227544911
S13	Pre-Target Interval	no	0.994479041916169	0.35209219539757	501	0.673387096774194	0.469289810959528	744	0.992728323699423	0.668814432989691	-0.110887096774194	-0.0504790419161683
S13	Pre-Target Interval	yes	0.944	0.349329441678667	18	0.5625	0.504016128774185	32	0.992728323699423	0.668814432989691	-0.110887096774194	-0.0504790419161683
S14	Target Interval	no	0.894295336787565	0.282693070820433	386	0.667820069204152	0.471403107307534	578	0.89566750629723	0.672881355932204	0.248846597462514	0.0495228450306171
S14	Target Interval	yes	0.943818181818182	0.367273962644187	11	0.916666666666667	0.288675134594813	12	0.89566750629723	0.672881355932204	0.248846597462514	0.0495228450306171
S14	Post-Cue Interval	no	0.89345	0.286571157190853	360	0.670391061452514	0.470509444995954	537	0.89566750629723	0.672881355932204	0.0277221460946558	0.0237932432432436
S14	Post-Cue Interval	yes	0.917243243243243	0.27087250028641	37	0.69811320754717	0.463469593242823	53	0.89566750629723	0.672881355932204	0.0277221460946558	0.0237932432432436
S14	Post-Target Interval	no	0.895178477690289	0.279120903173164	381	0.673144876325088	0.46947872075227	566	0.89566750629723	0.672881355932204	-0.00647820965842172	0.0121340223097113
S14	Post-Target Interval	yes	0.9073125	0.411101563890644	16	0.666666666666667	0.481543412343077	24	0.89566750629723	0.672881355932204	-0.00647820965842172	0.0121340223097113
S14	Pre-Target Interval	no	0.896231770833333	0.288060872467026	384	0.676056338028169	0.468391307107119	568	0.89566750629723	0.672881355932204	-0.0851472471190781	-0.0172317708333334
S14	Pre-Target Interval	yes	0.879	0.172683236013227	13	0.590909090909091	0.503236279740197	22	0.89566750629723	0.672881355932204	-0.0851472471190781	-0.0172317708333334
S15	Target Interval	no	1.07118808193668	0.273031639423623	537	0.663782447466008	0.47270658655106	809	1.06922105263158	0.664335664335664	0.00968694028909456	-0.0339759607245629
S15	Target Interval	yes	1.03721212121212	0.248052761219231	33	0.673469387755102	0.473803541479343	49	1.06922105263158	0.664335664335664	0.00968694028909456	-0.0339759607245629
S15	Post-Cue Interval	no	1.06751344743276	0.269038083972412	409	0.652312599681021	0.476616380006851	627	1.06922105263158	0.664335664335664	0.0446570972886763	0.00604555877841784
S15	Post-Cue Interval	yes	1.07355900621118	0.278677543155178	161	0.696969696969697	0.460566186471838	231	1.06922105263158	0.664335664335664	0.0446570972886763	0.00604555877841784
S15	Post-Target Interval	no	1.05939882121807	0.271017149555039	509	0.661898569570871	0.473371149212545	769	1.06922105263158	0.664335664335664	0.0234946888560951	0.0917815066507788
S15	Post-Target Interval	yes	1.15118032786885	0.264261392576663	61	0.685393258426966	0.466990013957315	89	1.06922105263158	0.664335664335664	0.0234946888560951	0.0917815066507788
S15	Pre-Target Interval	no	1.05898245614035	0.262550511665826	513	0.66796875	0.471249042480845	768	1.06922105263158	0.664335664335664	-0.0346354166666667	0.102385964912282
S15	Pre-Target Interval	yes	1.16136842105263	0.330862165495529	57	0.633333333333333	0.484594119520819	90	1.06922105263158	0.664335664335664	-0.0346354166666667	0.102385964912282
S16	Target Interval	no	0.876077338129497	0.252170776091012	556	0.674757281553398	0.468749987711703	824	0.883309061488674	0.667386609071274	-0.0669141442984962	0.0720839521930835
S16	Target Interval	yes	0.948161290322581	0.29671574925178	62	0.607843137254902	0.490642390492787	102	0.883309061488674	0.667386609071274	-0.0669141442984962	0.0720839521930835
S16	Post-Cue Interval	no	0.880031250000001	0.252943351985527	480	0.677009873060649	0.467949096854581	709	0.883309061488674	0.667386609071274	-0.0410651725998192	0.0146788949275355
S16	Post-Cue Interval	yes	0.894710144927536	0.273969474640908	138	0.63594470046083	0.48227677304292	217	0.883309061488674	0.667386609071274	-0.0410651725998192	0.0146788949275355
S16	Post-Target Interval	no	0.880257142857143	0.260460295305738	525	0.679172056921087	0.467097018298284	773	0.883309061488674	0.667386609071274	-0.0713289196661847	0.0202804915514589
S16	Post-Target Interval	yes	0.900537634408602	0.241651274033822	93	0.607843137254902	0.489834748150186	153	0.883309061488674	0.667386609071274	-0.0713289196661847	0.0202804915514589
S16	Pre-Target Interval	no	0.880485089463221	0.249661602201633	503	0.671562082777036	0.469958856378624	749	0.883309061488674	0.667386609071274	-0.0218445686527422	0.0151757801019961
S16	Pre-Target Interval	yes	0.895660869565217	0.290811354026654	115	0.649717514124294	0.4784117062295	177	0.883309061488674	0.667386609071274	-0.0218445686527422	0.0151757801019961
S17	Target Interval	no	0.745335897435898	0.270715100803736	390	0.656565656565657	0.475255135064721	594	0.754798561151079	0.660855784469097	0.0731640731640731	0.146145584045584
S17	Target Interval	yes	0.891481481481481	0.4609124203786	27	0.72972972972973	0.450225168890748	37	0.754798561151079	0.660855784469097	0.0731640731640731	0.146145584045584
S17	Post-Cue Interval	no	0.758881159420289	0.283287224444618	345	0.652173913043478	0.476731294622796	529	0.754798561151079	0.660855784469097	0.0537084398976982	-0.0236450483091782
S17	Post-Cue Interval	yes	0.735236111111111	0.312451212780111	72	0.705882352941177	0.457895212495274	102	0.754798561151079	0.660855784469097	0.0537084398976982	-0.0236450483091782
S17	Post-Target Interval	no	0.75204358974359	0.282054746180811	390	0.665529010238908	0.472208280148419	586	0.754798561151079	0.660855784469097	-0.0655290102389079	0.042549002849003
S17	Post-Target Interval	yes	0.794592592592593	0.371003655306403	27	0.6	0.495433694306862	45	0.754798561151079	0.660855784469097	-0.0655290102389079	0.042549002849003
S17	Pre-Target Interval	no	0.760308707124011	0.296639997380122	379	0.65684575389948	0.475174418401229	577	0.754798561151079	0.660855784469097	0.0468579498042236	-0.0604666018608525
S17	Pre-Target Interval	yes	0.699842105263158	0.178795296859934	38	0.703703703703704	0.46091089588801	54	0.754798561151079	0.660855784469097	0.0468579498042236	-0.0604666018608525
S18	Target Interval	no	0.89891156462585	0.253076953643928	588	0.67741935483871	0.467733275262289	868	0.897317187499999	0.668756530825496	-0.0931496919173613	-0.0196231030873885
S18	Target Interval	yes	0.879288461538462	0.202868385474518	52	0.584269662921348	0.495639824415347	89	0.897317187499999	0.668756530825496	-0.0931496919173613	-0.0196231030873885
S18	Post-Cue Interval	no	0.901584782608696	0.249065677584241	460	0.666666666666667	0.471746490020475	690	0.897317187499999	0.668756530825496	0.00749063670411987	-0.0151736714975845
S18	Post-Cue Interval	yes	0.886411111111111	0.250253654310912	180	0.674157303370787	0.469569012893092	267	0.897317187499999	0.668756530825496	0.00749063670411987	-0.0151736714975845
S18	Post-Target Interval	no	0.899316081330869	0.248487927086164	541	0.672885572139303	0.469451476998513	804	0.897317187499999	0.668756530825496	-0.0258267486098917	-0.012922141936929
S18	Post-Target Interval	yes	0.88639393939394	0.254681185982606	99	0.647058823529412	0.47945402385496	153	0.897317187499999	0.668756530825496	-0.0258267486098917	-0.012922141936929
S18	Pre-Target Interval	no	0.89283870967742	0.259041349409772	527	0.669631512071156	0.47064488422423	787	0.897317187499999	0.668756530825496	-0.0049256297182152	0.0253648301455895
S18	Pre-Target Interval	yes	0.918203539823009	0.197252021503856	113	0.664705882352941	0.473487847135818	170	0.897317187499999	0.668756530825496	-0.0049256297182152	0.0253648301455895
S19	Target Interval	no	0.730557453416149	0.20602455301526	644	0.680042238648363	0.466706328828252	947	0.7315166163142	0.677584442169908	-0.0800422386483632	0.035275879917184
S19	Target Interval	yes	0.765833333333333	0.2162801152101	18	0.6	0.49827287912244	30	0.7315166163142	0.677584442169908	-0.0800422386483632	0.035275879917184
S19	Post-Cue Interval	no	0.728762250453721	0.203415516771189	551	0.671132764920828	0.470088012683852	821	0.7315166163142	0.677584442169908	0.0404056966176333	0.0164269387354687
S19	Post-Cue Interval	yes	0.745189189189189	0.220063896238157	111	0.711538461538462	0.454505976178679	156	0.7315166163142	0.677584442169908	0.0404056966176333	0.0164269387354687
S19	Post-Target Interval	no	0.729075320512821	0.206679330951582	624	0.676056338028169	0.468232525005839	923	0.7315166163142	0.677584442169908	0.0276473656755347	0.0425299426450741
S19	Post-Target Interval	yes	0.771605263157895	0.196783670421413	38	0.703703703703704	0.46091089588801	54	0.7315166163142	0.677584442169908	0.0276473656755347	0.0425299426450741
S19	Pre-Target Interval	no	0.731898550724638	0.207280060696663	621	0.677208287895311	0.467798958910168	917	0.7315166163142	0.677584442169908	0.0061250454380225	-0.00616684340756435
S19	Pre-Target Interval	yes	0.725731707317073	0.191707853828455	41	0.683333333333333	0.469101798307298	60	0.7315166163142	0.677584442169908	0.0061250454380225	-0.00616684340756435
S2	Target Interval	no	0.655688128772636	0.218443128809566	497	0.68551724137931	0.464630089655603	725	0.654718390804598	0.678803641092328	-0.117335423197492	-0.0202481287726357
S2	Target Interval	yes	0.63544	0.192120205427054	25	0.568181818181818	0.501055967385312	44	0.654718390804598	0.678803641092328	-0.117335423197492	-0.0202481287726357
S2	Post-Cue Interval	no	0.653332613390929	0.218378720923643	463	0.688988095238095	0.46325246824648	672	0.654718390804598	0.678803641092328	-0.0807406725576829	0.0122606069480546
S2	Post-Cue Interval	yes	0.665593220338983	0.208571753852164	59	0.608247422680412	0.490677699524848	97	0.654718390804598	0.678803641092328	-0.0807406725576829	0.0122606069480546
S2	Post-Target Interval	no	0.658704545454545	0.221536301349768	484	0.678821879382889	0.467256832118129	713	0.654718390804598	0.678803641092328	-0.000250450811460579	-0.0547571770334923
S2	Post-Target Interval	yes	0.603947368421053	0.142653984582317	38	0.678571428571429	0.471251442520786	56	0.654718390804598	0.678803641092328	-0.000250450811460579	-0.0547571770334923
S2	Pre-Target Interval	no	0.653997938144329	0.215967738436385	485	0.686968838526912	0.464055684654557	706	0.654718390804598	0.678803641092328	-0.0996672512253248	0.0101642240178327
S2	Pre-Target Interval	yes	0.664162162162162	0.234823990057035	37	0.587301587301587	0.496273878434877	63	0.654718390804598	0.678803641092328	-0.0996672512253248	0.0101642240178327
S20	Target Interval	no	0.741262548262549	0.167566022632521	518	0.66325224071703	0.47290067709363	781	0.744351749539596	0.667076167076167	0.0943235168587281	0.0670974517374513
S20	Target Interval	yes	0.80836	0.262573621422006	25	0.757575757575758	0.435194139889245	33	0.744351749539596	0.667076167076167	0.0943235168587281	0.0670974517374513
S20	Post-Cue Interval	no	0.740769392033543	0.168943806437091	477	0.671830985915493	0.46987772577208	710	0.744351749539596	0.667076167076167	-0.0372156013001084	0.029473032208881
S20	Post-Cue Interval	yes	0.770242424242424	0.201616777431158	66	0.634615384615385	0.483869763182389	104	0.744351749539596	0.667076167076167	-0.0372156013001084	0.029473032208881
S20	Post-Target Interval	no	0.744626000000001	0.177010450321573	500	0.66577896138482	0.472031805860001	751	0.744351749539596	0.667076167076167	0.0167607211548623	-0.00346320930232624
S20	Post-Target Interval	yes	0.741162790697675	0.123738766730668	43	0.682539682539683	0.469227121063812	63	0.744351749539596	0.667076167076167	0.0167607211548623	-0.00346320930232624
S20	Pre-Target Interval	no	0.73782494969819	0.166069042740972	497	0.662666666666667	0.473115214541373	750	0.744351749539596	0.667076167076167	0.0560833333333334	0.0770446155192014
S20	Pre-Target Interval	yes	0.814869565217391	0.228497469832396	46	0.71875	0.453163483587483	64	0.744351749539596	0.667076167076167	0.0560833333333334	0.0770446155192014
S21	Target Interval	no	0.869352941176471	0.324146964142268	510	0.673712021136064	0.469164050601136	757	0.870079470198676	0.67260579064588	-0.0070453544693968	0.00466833541927392
S21	Target Interval	yes	0.874021276595745	0.326063453773226	94	0.666666666666667	0.473085112648373	141	0.870079470198676	0.67260579064588	-0.0070453544693968	0.00466833541927392
S21	Post-Cue Interval	no	0.871209756097561	0.323262396392932	410	0.665584415584416	0.472169167718227	616	0.870079470198676	0.67260579064588	0.0223588468269319	-0.00351903444807711
S21	Post-Cue Interval	yes	0.867690721649484	0.326933986169119	194	0.687943262411348	0.464156553737994	282	0.870079470198676	0.67260579064588	0.0223588468269319	-0.00351903444807711
S21	Post-Target Interval	no	0.87663829787234	0.333117453404284	470	0.685131195335277	0.464802506043126	686	0.870079470198676	0.67260579064588	-0.0530557236371638	-0.0295636710066688
S21	Post-Target Interval	yes	0.847074626865672	0.290653208518399	134	0.632075471698113	0.483382075840481	212	0.870079470198676	0.67260579064588	-0.0530557236371638	-0.0295636710066688
S21	Pre-Target Interval	no	0.869590021691974	0.326960918799107	461	0.671033478893741	0.470180112858547	687	0.870079470198676	0.67260579064588	0.00669163958967145	0.00206732096536877
S21	Pre-Target Interval	yes	0.871657342657343	0.316166120199339	143	0.677725118483412	0.46845901409821	211	0.870079470198676	0.67260579064588	0.00669163958967145	0.00206732096536877
S22	Target Interval	no	0.89597947761194	0.282545117641905	536	0.671679197994988	0.469896742274149	798	0.895554128440367	0.671182266009852	-0.0288220551378445	-0.025757255389718
S22	Target Interval	yes	0.870222222222222	0.252876342199986	9	0.642857142857143	0.497245158098847	14	0.895554128440367	0.671182266009852	-0.0288220551378445	-0.025757255389718
S22	Post-Cue Interval	no	0.896564356435644	0.283190013326124	505	0.66622691292876	0.471871129904924	758	0.895554128440367	0.671182266009852	0.0745138278119808	-0.0137643564356434
S22	Post-Cue Interval	yes	0.8828	0.268009108149858	40	0.740740740740741	0.442343040499889	54	0.895554128440367	0.671182266009852	0.0745138278119808	-0.0137643564356434
S22	Post-Target Interval	no	0.894140151515152	0.278725854133422	528	0.67175572519084	0.46987324093504	786	0.895554128440367	0.671182266009852	-0.0179095713446858	0.0453304367201428
S22	Post-Target Interval	yes	0.939470588235294	0.375162817595084	17	0.653846153846154	0.485164524037584	26	0.895554128440367	0.671182266009852	-0.0179095713446858	0.0453304367201428
S22	Pre-Target Interval	no	0.895975609756097	0.279998015174648	533	0.672979797979798	0.469421151033518	792	0.895554128440367	0.671182266009852	-0.072979797979798	-0.0191422764227641
S22	Pre-Target Interval	yes	0.876833333333333	0.371106167934175	12	0.6	0.502624689950035	20	0.895554128440367	0.671182266009852	-0.072979797979798	-0.0191422764227641
S23	Target Interval	no	0.800756140350877	0.339309236023952	570	0.676959619952494	0.467915935805854	842	0.801923469387755	0.675862068965517	-0.0341024770953512	0.0381327485380117
S23	Target Interval	yes	0.838888888888889	0.333037515796801	18	0.642857142857143	0.487950036474267	28	0.801923469387755	0.675862068965517	-0.0341024770953512	0.0381327485380117
S23	Post-Cue Interval	no	0.798865125240848	0.33252986209784	519	0.682894736842105	0.465655263273902	760	0.801923469387755	0.675862068965517	-0.0556220095693779	0.0260624109910363
S23	Post-Cue Interval	yes	0.824927536231884	0.385405032127798	69	0.627272727272727	0.485743370706337	110	0.801923469387755	0.675862068965517	-0.0556220095693779	0.0260624109910363
S23	Post-Target Interval	no	0.803108391608392	0.338951580421028	572	0.676923076923077	0.467928783012505	845	0.801923469387755	0.675862068965517	-0.0369230769230769	-0.0435458916083916
S23	Post-Target Interval	yes	0.7595625	0.345412790488907	16	0.64	0.489897948556636	25	0.801923469387755	0.675862068965517	-0.0369230769230769	-0.0435458916083916
S23	Pre-Target Interval	no	0.799752688172043	0.340088756687774	558	0.674727932285369	0.468759908737582	827	0.801923469387755	0.675862068965517	0.0229464863192824	0.042547311827957
S23	Pre-Target Interval	yes	0.8423	0.318723331541583	30	0.697674418604651	0.464700811118101	43	0.801923469387755	0.675862068965517	0.0229464863192824	0.042547311827957
S24	Target Interval	no	0.817332231404958	0.217316468282017	605	0.679012345679012	0.467118264341185	891	0.822621405750798	0.677489177489178	-0.042648709315376	0.157667768595042
S24	Target Interval	yes	0.975	0.266833281282527	21	0.636363636363636	0.488504210459197	33	0.822621405750798	0.677489177489178	-0.042648709315376	0.157667768595042
S24	Post-Cue Interval	no	0.82314312267658	0.220708803915473	538	0.671660424469413	0.469902505360761	801	0.822621405750798	0.677489177489178	0.0437867300021315	-0.00371130449476154
S24	Post-Cue Interval	yes	0.819431818181818	0.22215546981578	88	0.715447154471545	0.453046612215782	123	0.822621405750798	0.677489177489178	0.0437867300021315	-0.00371130449476154
S24	Post-Target Interval	no	0.818820168067227	0.218412568543147	595	0.679223744292237	0.46704159759199	876	0.822621405750798	0.677489177489178	-0.0333904109589041	0.0767604770940633
S24	Post-Target Interval	yes	0.89558064516129	0.254524756385117	31	0.645833333333333	0.483321105250062	48	0.822621405750798	0.677489177489178	-0.0333904109589041	0.0767604770940633
S24	Pre-Target Interval	no	0.818855218855219	0.218536198524332	594	0.678857142857143	0.467182578815124	875	0.822621405750798	0.677489177489178	-0.025795918367347	0.0736760311447815
S24	Pre-Target Interval	yes	0.89253125	0.251956599485295	32	0.653061224489796	0.48092880658867	49	0.822621405750798	0.677489177489178	-0.025795918367347	0.0736760311447815
S26	Target Interval	no	0.50353125	0.180802545276857	384	0.592592592592593	0.4917313896571	648	0.506237974683544	0.593093093093093	0.0185185185185186	0.097196022727273
S26	Target Interval	yes	0.600727272727273	0.347041234123293	11	0.611111111111111	0.50163132570455	18	0.506237974683544	0.593093093093093	0.0185185185185186	0.097196022727273
S26	Post-Cue Interval	no	0.505409221902017	0.192642589563042	347	0.587140439932318	0.492765057889756	591	0.506237974683544	0.593093093093093	0.0528595600676819	0.00681994476464976
S26	Post-Cue Interval	yes	0.512229166666667	0.144625450157755	48	0.64	0.483232359754098	75	0.506237974683544	0.593093093093093	0.0528595600676819	0.00681994476464976
S26	Post-Target Interval	no	0.502511749347258	0.182644160211864	383	0.593798449612403	0.491504209428354	645	0.506237974683544	0.593093093093093	-0.0223698781838317	0.122654917319409
S26	Post-Target Interval	yes	0.625166666666667	0.28720592337945	12	0.571428571428571	0.50709255283711	21	0.506237974683544	0.593093093093093	-0.0223698781838317	0.122654917319409
S26	Pre-Target Interval	no	0.507212598425197	0.18784186924342	381	0.59253499222395	0.491745204080583	643	0.506237974683544	0.593093093093093	0.0161606599499629	-0.0274983127109107
S26	Pre-Target Interval	yes	0.479714285714286	0.176973456754408	14	0.608695652173913	0.499010879347845	23	0.506237974683544	0.593093093093093	0.0161606599499629	-0.0274983127109107
S27	Target Interval	no	0.863211693548388	0.336624782189602	496	0.662216288384513	0.473270452353865	749	0.858087452471483	0.662468513853904	0.004450378282154	-0.0898450268817214
S27	Target Interval	yes	0.773366666666667	0.251540835559603	30	0.666666666666667	0.476731294622796	45	0.858087452471483	0.662468513853904	0.004450378282154	-0.0898450268817214
S27	Post-Cue Interval	no	0.860747228381376	0.328335902473994	451	0.662261380323054	0.473286565155115	681	0.858087452471483	0.662468513853904	0.0014554338362377	-0.0186538950480422
S27	Post-Cue Interval	yes	0.842093333333333	0.360562967223942	75	0.663716814159292	0.474541498054147	113	0.858087452471483	0.662468513853904	0.0014554338362377	-0.0186538950480422
S27	Post-Target Interval	no	0.855295918367348	0.334047411289836	490	0.661268556005398	0.473598084189302	741	0.858087452471483	0.662468513853904	0.0179767270134698	0.0407874149659854
S27	Post-Target Interval	yes	0.896083333333333	0.31769890282647	36	0.679245283018868	0.471233443114996	53	0.858087452471483	0.662468513853904	0.0179767270134698	0.0407874149659854
S27	Pre-Target Interval	no	0.869244258872652	0.336709627523746	479	0.663434903047091	0.472862269579941	722	0.858087452471483	0.662468513853904	-0.0106571252693136	-0.124861280149248
S27	Pre-Target Interval	yes	0.744382978723404	0.267641027691903	47	0.652777777777778	0.479428128298124	72	0.858087452471483	0.662468513853904	-0.0106571252693136	-0.124861280149248
S28	Target Interval	no	0.741469775474957	0.244204457353817	579	0.676401869158879	0.468122188473834	856	0.747087827426811	0.673935617860852	-0.022196261682243	0.0520873673821861
S28	Target Interval	yes	0.793557142857143	0.30406390612207	70	0.654205607476636	0.477864821383024	107	0.747087827426811	0.673935617860852	-0.022196261682243	0.0520873673821861
S28	Post-Cue Interval	no	0.749644607843138	0.24611863396662	408	0.671052631578947	0.470217668961872	608	0.747087827426811	0.673935617860852	0.00782060785767236	-0.00688527174355291
S28	Post-Cue Interval	yes	0.742759336099585	0.261066435043312	241	0.67887323943662	0.467568386175515	355	0.747087827426811	0.673935617860852	0.00782060785767236	-0.00688527174355291
S28	Post-Target Interval	no	0.750322701688555	0.261829474779605	533	0.672979797979798	0.469421151033518	792	0.747087827426811	0.673935617860852	0.00538277511961716	-0.0180985637575203
S28	Post-Target Interval	yes	0.732224137931035	0.198166117676314	116	0.678362573099415	0.46847651407306	171	0.747087827426811	0.673935617860852	0.00538277511961716	-0.0180985637575203
S28	Pre-Target Interval	no	0.741539033457249	0.242697617381924	538	0.681875792141952	0.466043428168037	789	0.747087827426811	0.673935617860852	-0.0439447576591931	0.0324429485247325
S28	Pre-Target Interval	yes	0.773981981981982	0.29062665778943	111	0.637931034482759	0.481985627903242	174	0.747087827426811	0.673935617860852	-0.0439447576591931	0.0324429485247325
S29	Target Interval	no	1.03283257918552	0.306912159986417	442	0.693877551020408	0.461243401631622	637	1.03406211180124	0.697976878612717	0.0515769944341373	0.0144844939852122
S29	Target Interval	yes	1.04731707317073	0.276581853980371	41	0.745454545454546	0.439620283046623	55	1.03406211180124	0.697976878612717	0.0515769944341373	0.0144844939852122
S29	Post-Cue Interval	no	1.01990577507599	0.309423924212533	329	0.688284518828452	0.463679553251646	478	1.03406211180124	0.697976878612717	0.0313416493958472	0.0443994197292072
S29	Post-Cue Interval	yes	1.06430519480519	0.291460763801207	154	0.719626168224299	0.450235046040289	214	1.03406211180124	0.697976878612717	0.0313416493958472	0.0443994197292072
S29	Post-Target Interval	no	1.03483209876543	0.310567560062474	405	0.687606112054329	0.463863406138505	589	1.03406211180124	0.697976878612717	0.0696754413437288	-0.00476799620132851
S29	Post-Target Interval	yes	1.0300641025641	0.270632272662236	78	0.757281553398058	0.430822729056944	103	1.03406211180124	0.697976878612717	0.0696754413437288	-0.00476799620132851
S29	Pre-Target Interval	no	1.04106345177665	0.312570054900697	394	0.694885361552028	0.460862548874335	567	1.03406211180124	0.697976878612717	0.0171146384479718	-0.0379960360463121
S29	Pre-Target Interval	yes	1.00306741573034	0.263431714360184	89	0.712	0.454653359626161	125	1.03406211180124	0.697976878612717	0.0171146384479718	-0.0379960360463121
S3	Target Interval	no	0.990057831325302	0.327442514820836	415	0.527989821882952	0.499533825890075	786	0.985097447795824	0.524969549330085	-0.0708469647400945	-0.133620331325302
S3	Target Interval	yes	0.8564375	0.228778777789083	16	0.457142857142857	0.505432670960188	35	0.985097447795824	0.524969549330085	-0.0708469647400945	-0.133620331325302
S3	Post-Cue Interval	no	0.991993865030675	0.327052562172787	326	0.520766773162939	0.499968050097415	626	0.985097447795824	0.524969549330085	0.0176947652985991	-0.0283081507449605
S3	Post-Cue Interval	yes	0.963685714285715	0.319583873494584	105	0.538461538461538	0.499801705326328	195	0.985097447795824	0.524969549330085	0.0176947652985991	-0.0283081507449605
S3	Post-Target Interval	no	0.984861042183623	0.31918423000282	403	0.524739583333333	0.499713017923774	768	0.985097447795824	0.524969549330085	0.00356230345911945	0.00363895781637691
S3	Post-Target Interval	yes	0.9885	0.407936496510407	28	0.528301886792453	0.503975487228437	53	0.985097447795824	0.524969549330085	0.00356230345911945	0.00363895781637691
S3	Pre-Target Interval	no	0.987833746898263	0.329888545406857	403	0.524739583333333	0.499713017923774	768	0.985097447795824	0.524969549330085	0.00356230345911945	-0.0421194611839776
S3	Pre-Target Interval	yes	0.945714285714286	0.247504711087652	28	0.528301886792453	0.503975487228437	53	0.985097447795824	0.524969549330085	0.00356230345911945	-0.0421194611839776
S30	Target Interval	no	0.900337477797512	0.217902357737373	563	0.67103694874851	0.470116775538491	839	0.904788025889968	0.670281995661605	-0.00838634633887159	0.0500079767479419
S30	Target Interval	yes	0.950345454545454	0.222456505793148	55	0.662650602409639	0.475679448166693	83	0.904788025889968	0.670281995661605	-0.00838634633887159	0.0500079767479419
S30	Post-Cue Interval	no	0.901577181208052	0.219689717430068	447	0.664190193164933	0.472624044650983	673	0.904788025889968	0.670281995661605	0.0225567947868741	0.0116041053416553
S30	Post-Cue Interval	yes	0.913181286549708	0.21611483031722	171	0.686746987951807	0.464750475282345	249	0.904788025889968	0.670281995661605	0.0225567947868741	0.0116041053416553
S30	Post-Target Interval	no	0.905240366972476	0.219750474769976	545	0.672009864364982	0.469770923845047	811	0.904788025889968	0.670281995661605	-0.0143522067073238	-0.00382940806836651
S30	Post-Target Interval	yes	0.90141095890411	0.211190792861208	73	0.657657657657658	0.476645389352323	111	0.904788025889968	0.670281995661605	-0.0143522067073238	-0.00382940806836651
S30	Pre-Target Interval	no	0.894406015037593	0.208228833908081	532	0.6751269035533	0.468624860208726	788	0.904788025889968	0.670281995661605	-0.0333358587771802	0.0746056128693838
S30	Pre-Target Interval	yes	0.969011627906977	0.26670845480262	86	0.641791044776119	0.481273140439683	134	0.904788025889968	0.670281995661605	-0.0333358587771802	0.0746056128693838
S31	Target Interval	no	0.759898692810458	0.187023693847816	612	0.672527472527473	0.469549308539391	910	0.764109756097561	0.664640324214792	-0.101098901098901	0.0627831253713603
S31	Target Interval	yes	0.822681818181818	0.181799630660365	44	0.571428571428571	0.498116754136899	77	0.764109756097561	0.664640324214792	-0.101098901098901	0.0627831253713603
S31	Post-Cue Interval	no	0.758227941176471	0.196961811745751	408	0.664495114006515	0.472551633653665	614	0.764109756097561	0.664640324214792	0.00038424256184999	0.0155583491461098
S31	Post-Cue Interval	yes	0.77378629032258	0.169877279751167	248	0.664879356568365	0.47266665028089	373	0.764109756097561	0.664640324214792	0.00038424256184999	0.0155583491461098
S31	Post-Target Interval	no	0.759795532646048	0.188298179089738	582	0.663625997719498	0.472738149168767	877	0.764109756097561	0.664640324214792	0.00910127500777447	0.0382450078944926
S31	Post-Target Interval	yes	0.798040540540541	0.175888775502159	74	0.672727272727273	0.471365202677548	110	0.764109756097561	0.664640324214792	0.00910127500777447	0.0382450078944926
S31	Pre-Target Interval	no	0.754356401384083	0.183938684029076	578	0.66743648960739	0.471403891487696	866	0.764109756097561	0.664640324214792	-0.0228083904338366	0.082028214000532
S31	Pre-Target Interval	yes	0.836384615384615	0.196401075906887	78	0.644628099173554	0.480615995923138	121	0.764109756097561	0.664640324214792	-0.0228083904338366	0.082028214000532
S4	Target Interval	no	0.790429097605893	0.281851453313253	543	0.66789667896679	0.471257754403062	813	0.790212121212121	0.665480427046263	-0.0678966789667896	-0.00676243093922646
S4	Target Interval	yes	0.783666666666667	0.239490144706969	18	0.6	0.49827287912244	30	0.790212121212121	0.665480427046263	-0.0678966789667896	-0.00676243093922646
S4	Post-Cue Interval	no	0.79686652542373	0.290107288855218	472	0.658298465829847	0.474611167120774	717	0.790212121212121	0.665480427046263	0.0480507405193598	-0.0419451771091229
S4	Post-Cue Interval	yes	0.754921348314607	0.220028212277793	89	0.706349206349206	0.457251971104953	126	0.790212121212121	0.665480427046263	0.0480507405193598	-0.0419451771091229
S4	Post-Target Interval	no	0.791753787878788	0.280772551707029	528	0.672611464968153	0.46955953429351	785	0.790212121212121	0.665480427046263	-0.103645947726773	-0.0262083333333333
S4	Post-Target Interval	yes	0.765545454545455	0.27760179336924	33	0.568965517241379	0.499546073442513	58	0.790212121212121	0.665480427046263	-0.103645947726773	-0.0262083333333333
S4	Pre-Target Interval	no	0.787869811320755	0.272854323905062	530	0.664993726474279	0.472289043823131	797	0.790212121212121	0.665480427046263	0.0089193170039823	0.042388253195374
S4	Pre-Target Interval	yes	0.830258064516129	0.391410012454283	31	0.673913043478261	0.473959577558488	46	0.790212121212121	0.665480427046263	0.0089193170039823	0.042388253195374
S5	Target Interval	no	0.95272972972973	0.349572278226598	370	0.564885496183206	0.496150882169933	655	0.954501222493888	0.55420054200542	-0.095005978110917	0.0185779625779628
S5	Target Interval	yes	0.971307692307693	0.372431919165041	39	0.469879518072289	0.502125953433957	83	0.954501222493888	0.55420054200542	-0.095005978110917	0.0185779625779628
S5	Post-Cue Interval	no	0.929511627906976	0.341794661599146	301	0.568998109640832	0.495685110895099	529	0.954501222493888	0.55420054200542	-0.0522516981575781	0.0946365202411719
S5	Post-Cue Interval	yes	1.02414814814815	0.369593785975972	108	0.516746411483254	0.500919287409738	209	0.954501222493888	0.55420054200542	-0.0522516981575781	0.0946365202411719
S5	Post-Target Interval	no	0.94259587020649	0.350369144445318	339	0.565943238731219	0.496046648722906	599	0.954501222493888	0.55420054200542	-0.0623461164290604	0.0695612726506532
S5	Post-Target Interval	yes	1.01215714285714	0.353080548174159	70	0.503597122302158	0.501795337912858	139	0.954501222493888	0.55420054200542	-0.0623461164290604	0.0695612726506532
S5	Pre-Target Interval	no	0.933525835866261	0.34007038381242	329	0.558573853989813	0.496979314296916	589	0.954501222493888	0.55420054200542	-0.0216611023119609	0.107236664133738
S5	Pre-Target Interval	yes	1.0407625	0.384881117392522	80	0.536912751677852	0.500317330826632	149	0.954501222493888	0.55420054200542	-0.0216611023119609	0.107236664133738
S6	Target Interval	no	0.609969543147208	0.141353430418745	591	0.667042889390519	0.471537516849762	886	0.61310989010989	0.669821240799159	0.0406494183017886	0.0434869785919222
S6	Target Interval	yes	0.65345652173913	0.153615928937036	46	0.707692307692308	0.458362469936353	65	0.61310989010989	0.669821240799159	0.0406494183017886	0.0434869785919222
S6	Post-Cue Interval	no	0.611620626151013	0.142034465497903	543	0.685606060606061	0.464567426667259	792	0.61310989010989	0.669821240799159	-0.0944110920526015	0.0100921398064341
S6	Post-Cue Interval	yes	0.621712765957447	0.146240531158628	94	0.591194968553459	0.493166422188823	159	0.61310989010989	0.669821240799159	-0.0944110920526015	0.0100921398064341
S6	Post-Target Interval	no	0.6136	0.144797888698104	575	0.674882629107981	0.468693822501816	852	0.61310989010989	0.669821240799159	-0.048620002845355	-0.00503548387096786
S6	Post-Target Interval	yes	0.608564516129032	0.121137453558675	62	0.626262626262626	0.486257229857769	99	0.61310989010989	0.669821240799159	-0.048620002845355	-0.00503548387096786
S6	Pre-Target Interval	no	0.616119718309859	0.145331390812433	568	0.672985781990521	0.469400662551742	844	0.61310989010989	0.669821240799159	-0.0281259689064092	-0.0277863849765259
S6	Pre-Target Interval	yes	0.588333333333333	0.115558066212042	69	0.644859813084112	0.480807819619764	107	0.61310989010989	0.669821240799159	-0.0281259689064092	-0.0277863849765259
S7	Target Interval	no	0.847260797342193	0.290339872142579	602	0.668146503884573	0.471140229964011	901	0.848902400000001	0.66348195329087	-0.107170894128475	0.044608767875198
S7	Target Interval	yes	0.891869565217391	0.360680707998819	23	0.560975609756098	0.502433104393255	41	0.848902400000001	0.66348195329087	-0.107170894128475	0.044608767875198
S7	Post-Cue Interval	no	0.85398068669528	0.293141284246044	466	0.66857962697274	0.471061856601936	697	0.848902400000001	0.66348195329087	-0.0196000351360056	-0.0199618187707515
S7	Post-Cue Interval	yes	0.834018867924528	0.29298968469547	159	0.648979591836735	0.478266357376508	245	0.848902400000001	0.66348195329087	-0.0196000351360056	-0.0199618187707515
S7	Post-Target Interval	no	0.853331081081082	0.295980223844635	592	0.668926553672316	0.470865526607169	885	0.848902400000001	0.66348195329087	-0.0899791852512637	-0.0838765356265366
S7	Post-Target Interval	yes	0.769454545454545	0.221830184334365	33	0.578947368421053	0.498116754136899	57	0.848902400000001	0.66348195329087	-0.0899791852512637	-0.0838765356265366
S7	Pre-Target Interval	no	0.844951557093426	0.290674601262411	578	0.665132336018412	0.472215961711008	869	0.848902400000001	0.66348195329087	-0.0212967195800557	0.0525378046087014
S7	Pre-Target Interval	yes	0.897489361702128	0.319545184417425	47	0.643835616438356	0.482178592250799	73	0.848902400000001	0.66348195329087	-0.0212967195800557	0.0525378046087014
S8	Target Interval	no	0.876212244897959	0.29996963693154	490	0.648148148148148	0.477864187815499	756	0.879615537848605	0.649417852522639	0.0577342047930284	0.142371088435375
S8	Target Interval	yes	1.01858333333333	0.482692534988199	12	0.705882352941177	0.469668218313862	17	0.879615537848605	0.649417852522639	0.0577342047930284	0.142371088435375
S8	Post-Cue Interval	no	0.890619815668202	0.307812472040388	434	0.650674662668666	0.4771146958916	667	0.879615537848605	0.649417852522639	-0.00916522870640157	-0.0812374627270253
S8	Post-Cue Interval	yes	0.809382352941177	0.283563098319773	68	0.641509433962264	0.481835364992828	106	0.879615537848605	0.649417852522639	-0.00916522870640157	-0.0812374627270253
S8	Post-Target Interval	no	0.879186721991701	0.304173933975662	482	0.646112600536193	0.478495582219345	746	0.879615537848605	0.649417852522639	0.0946281402045477	0.0107632780082996
S8	Post-Target Interval	yes	0.88995	0.347640388150865	20	0.740740740740741	0.446576084704723	27	0.879615537848605	0.649417852522639	0.0946281402045477	0.0107632780082996
S8	Pre-Target Interval	no	0.875079331941544	0.301078163669973	479	0.649051490514905	0.47759053791313	738	0.879615537848605	0.649417852522639	0.00809136662795196	0.0990076245801949
S8	Pre-Target Interval	yes	0.974086956521739	0.38473862592243	23	0.657142857142857	0.481593991977935	35	0.879615537848605	0.649417852522639	0.00809136662795196	0.0990076245801949
S9	Target Interval	no	0.90489877835951	0.332198009789787	573	0.691194209891435	0.46227973960319	829	0.896016103059581	0.690767519466073	-0.00547992417714971	-0.114919611692844
S9	Target Interval	yes	0.789979166666667	0.301285860553567	48	0.685714285714286	0.467582656193181	70	0.896016103059581	0.690767519466073	-0.00547992417714971	-0.114919611692844
S9	Post-Cue Interval	no	0.891242290748898	0.327192011282793	454	0.708268330733229	0.454914445677553	641	0.896016103059581	0.690767519466073	-0.060981509027803	0.0177517212271497
S9	Post-Cue Interval	yes	0.908994011976048	0.342214589497778	167	0.647286821705426	0.478743088358004	258	0.896016103059581	0.690767519466073	-0.060981509027803	0.0177517212271497
S9	Post-Target Interval	no	0.902874769797421	0.331853064794021	543	0.690839694656489	0.462441658639506	786	0.896016103059581	0.690767519466073	-0.000574207930824855	-0.0546055390281899
S9	Post-Target Interval	yes	0.848269230769231	0.323991048179883	78	0.690265486725664	0.464443715213986	113	0.896016103059581	0.690767519466073	-0.000574207930824855	-0.0546055390281899
S9	Pre-Target Interval	no	0.902881801125703	0.334650720040788	533	0.696732026143791	0.459970733853557	765	0.896016103059581	0.690767519466073	-0.0400156082333431	-0.0484499829438844
S9	Pre-Target Interval	yes	0.854431818181818	0.307343897222435	88	0.656716417910448	0.476586824915789	134	0.896016103059581	0.690767519466073	-0.0400156082333431	-0.0484499829438844
