# Supplementary material for: Oculomotor freezing reflects tactile temporal expectation and aids tactile perception
Source: Nat Commun. 2020 Jul 3;11:3341. doi: 10.1038/s41467-020-17160-1 (PMC7335189; doi:10.1038/s41467-020-17160-1)
Supplement: Supplementary file 7 — Source Data [file 41467_2020_17160_MOESM7_ESM.zip › SourceData/Figure_4B_nonAggregatedSourceData.txt]

subNo	condition	RTgroup	timeBin	time	nMS	nValidEyeTrials	MSRate	MSRate.downsampled
S1	regular	fast	-997.5	-1000	2	247	0.00809716599190283	0.00364372469635627
S1	regular	fast	-997.5	-999	1	247	0.00404858299595142	0.00364372469635627
S1	regular	fast	-997.5	-998	2	247	0.00809716599190283	0.00364372469635627
S1	regular	fast	-997.5	-997	1	247	0.00404858299595142	0.00364372469635627
S1	regular	fast	-997.5	-996	0	247	0	0.00364372469635627
S1	regular	fast	-997.5	-995	1	247	0.00404858299595142	0.00364372469635627
S1	regular	fast	-997.5	-994	0	247	0	0.00364372469635627
S1	regular	fast	-997.5	-993	1	247	0.00404858299595142	0.00364372469635627
S1	regular	fast	-987.5	-992	0	247	0	0.00121457489878543
S1	regular	fast	-987.5	-991	0	247	0	0.00121457489878543
S1	regular	fast	-987.5	-990	0	247	0	0.00121457489878543
S1	regular	fast	-987.5	-989	0	247	0	0.00121457489878543
S1	regular	fast	-987.5	-988	1	247	0.00404858299595142	0.00121457489878543
S1	regular	fast	-987.5	-987	1	247	0.00404858299595142	0.00121457489878543
S1	regular	fast	-987.5	-986	0	247	0	0.00121457489878543
S1	regular	fast	-987.5	-985	1	247	0.00404858299595142	0.00121457489878543
S1	regular	fast	-987.5	-984	0	247	0	0.00121457489878543
S1	regular	fast	-987.5	-983	0	247	0	0.00121457489878543
S1	regular	fast	-977.5	-982	1	247	0.00404858299595142	0.00161943319838057
S1	regular	fast	-977.5	-981	0	247	0	0.00161943319838057
S1	regular	fast	-977.5	-980	2	247	0.00809716599190283	0.00161943319838057
S1	regular	fast	-977.5	-979	0	247	0	0.00161943319838057
S1	regular	fast	-977.5	-978	1	247	0.00404858299595142	0.00161943319838057
S1	regular	fast	-977.5	-977	0	247	0	0.00161943319838057
S1	regular	fast	-977.5	-976	0	247	0	0.00161943319838057
S1	regular	fast	-977.5	-975	0	247	0	0.00161943319838057
S1	regular	fast	-977.5	-974	0	247	0	0.00161943319838057
S1	regular	fast	-977.5	-973	0	247	0	0.00161943319838057
S1	regular	fast	-967.5	-972	2	247	0.00809716599190283	0.00283400809716599
S1	regular	fast	-967.5	-971	1	247	0.00404858299595142	0.00283400809716599
S1	regular	fast	-967.5	-970	0	247	0	0.00283400809716599
S1	regular	fast	-967.5	-969	0	247	0	0.00283400809716599
S1	regular	fast	-967.5	-968	1	247	0.00404858299595142	0.00283400809716599
S1	regular	fast	-967.5	-967	0	247	0	0.00283400809716599
S1	regular	fast	-967.5	-966	1	247	0.00404858299595142	0.00283400809716599
S1	regular	fast	-967.5	-965	0	247	0	0.00283400809716599
S1	regular	fast	-967.5	-964	1	247	0.00404858299595142	0.00283400809716599
S1	regular	fast	-967.5	-963	1	247	0.00404858299595142	0.00283400809716599
S1	regular	fast	-957.5	-962	0	247	0	0.00161943319838057
S1	regular	fast	-957.5	-961	1	247	0.00404858299595142	0.00161943319838057
S1	regular	fast	-957.5	-960	0	247	0	0.00161943319838057
S1	regular	fast	-957.5	-959	1	247	0.00404858299595142	0.00161943319838057
S1	regular	fast	-957.5	-958	0	247	0	0.00161943319838057
S1	regular	fast	-957.5	-957	0	247	0	0.00161943319838057
S1	regular	fast	-957.5	-956	0	247	0	0.00161943319838057
S1	regular	fast	-957.5	-955	0	247	0	0.00161943319838057
S1	regular	fast	-957.5	-954	1	247	0.00404858299595142	0.00161943319838057
S1	regular	fast	-957.5	-953	1	247	0.00404858299595142	0.00161943319838057
S1	regular	fast	-947.5	-952	1	247	0.00404858299595142	0.000809716599190283
S1	regular	fast	-947.5	-951	0	247	0	0.000809716599190283
S1	regular	fast	-947.5	-950	0	247	0	0.000809716599190283
S1	regular	fast	-947.5	-949	0	247	0	0.000809716599190283
S1	regular	fast	-947.5	-948	0	247	0	0.000809716599190283
S1	regular	fast	-947.5	-947	0	247	0	0.000809716599190283
S1	regular	fast	-947.5	-946	0	247	0	0.000809716599190283
S1	regular	fast	-947.5	-945	0	247	0	0.000809716599190283
S1	regular	fast	-947.5	-944	0	247	0	0.000809716599190283
S1	regular	fast	-947.5	-943	1	247	0.00404858299595142	0.000809716599190283
S1	regular	fast	-937.5	-942	0	247	0	0.00161943319838057
S1	regular	fast	-937.5	-941	0	247	0	0.00161943319838057
S1	regular	fast	-937.5	-940	1	247	0.00404858299595142	0.00161943319838057
S1	regular	fast	-937.5	-939	1	247	0.00404858299595142	0.00161943319838057
S1	regular	fast	-937.5	-938	0	247	0	0.00161943319838057
S1	regular	fast	-937.5	-937	1	247	0.00404858299595142	0.00161943319838057
S1	regular	fast	-937.5	-936	0	247	0	0.00161943319838057
S1	regular	fast	-937.5	-935	1	247	0.00404858299595142	0.00161943319838057
S1	regular	fast	-937.5	-934	0	247	0	0.00161943319838057
S1	regular	fast	-937.5	-933	0	247	0	0.00161943319838057
S1	regular	fast	-927.5	-932	0	247	0	0.00121457489878543
S1	regular	fast	-927.5	-931	1	247	0.00404858299595142	0.00121457489878543
S1	regular	fast	-927.5	-930	0	247	0	0.00121457489878543
S1	regular	fast	-927.5	-929	0	247	0	0.00121457489878543
S1	regular	fast	-927.5	-928	0	247	0	0.00121457489878543
S1	regular	fast	-927.5	-927	0	247	0	0.00121457489878543
S1	regular	fast	-927.5	-926	1	247	0.00404858299595142	0.00121457489878543
S1	regular	fast	-927.5	-925	0	247	0	0.00121457489878543
S1	regular	fast	-927.5	-924	1	247	0.00404858299595142	0.00121457489878543
S1	regular	fast	-927.5	-923	0	247	0	0.00121457489878543
S1	regular	fast	-917.5	-922	0	247	0	0.00161943319838057
S1	regular	fast	-917.5	-921	0	247	0	0.00161943319838057
S1	regular	fast	-917.5	-920	1	247	0.00404858299595142	0.00161943319838057
S1	regular	fast	-917.5	-919	1	247	0.00404858299595142	0.00161943319838057
S1	regular	fast	-917.5	-918	1	247	0.00404858299595142	0.00161943319838057
S1	regular	fast	-917.5	-917	0	247	0	0.00161943319838057
S1	regular	fast	-917.5	-916	0	247	0	0.00161943319838057
S1	regular	fast	-917.5	-915	0	247	0	0.00161943319838057
S1	regular	fast	-917.5	-914	0	247	0	0.00161943319838057
S1	regular	fast	-917.5	-913	1	247	0.00404858299595142	0.00161943319838057
S1	regular	fast	-907.5	-912	1	247	0.00404858299595142	0.00283400809716599
S1	regular	fast	-907.5	-911	0	247	0	0.00283400809716599
S1	regular	fast	-907.5	-910	0	247	0	0.00283400809716599
S1	regular	fast	-907.5	-909	0	247	0	0.00283400809716599
S1	regular	fast	-907.5	-908	3	247	0.0121457489878543	0.00283400809716599
S1	regular	fast	-907.5	-907	0	247	0	0.00283400809716599
S1	regular	fast	-907.5	-906	0	247	0	0.00283400809716599
S1	regular	fast	-907.5	-905	1	247	0.00404858299595142	0.00283400809716599
S1	regular	fast	-907.5	-904	1	247	0.00404858299595142	0.00283400809716599
S1	regular	fast	-907.5	-903	1	247	0.00404858299595142	0.00283400809716599
S1	regular	fast	-897.5	-902	0	247	0	0.000809716599190283
S1	regular	fast	-897.5	-901	0	247	0	0.000809716599190283
S1	regular	fast	-897.5	-900	0	247	0	0.000809716599190283
S1	regular	fast	-897.5	-899	0	247	0	0.000809716599190283
S1	regular	fast	-897.5	-898	1	247	0.00404858299595142	0.000809716599190283
S1	regular	fast	-897.5	-897	1	247	0.00404858299595142	0.000809716599190283
S1	regular	fast	-897.5	-896	0	247	0	0.000809716599190283
S1	regular	fast	-897.5	-895	0	247	0	0.000809716599190283
S1	regular	fast	-897.5	-894	0	247	0	0.000809716599190283
S1	regular	fast	-897.5	-893	0	247	0	0.000809716599190283
S1	regular	fast	-887.5	-892	1	247	0.00404858299595142	0.00242914979757085
S1	regular	fast	-887.5	-891	0	247	0	0.00242914979757085
S1	regular	fast	-887.5	-890	0	247	0	0.00242914979757085
S1	regular	fast	-887.5	-889	1	247	0.00404858299595142	0.00242914979757085
S1	regular	fast	-887.5	-888	1	247	0.00404858299595142	0.00242914979757085
S1	regular	fast	-887.5	-887	0	247	0	0.00242914979757085
S1	regular	fast	-887.5	-886	1	247	0.00404858299595142	0.00242914979757085
S1	regular	fast	-887.5	-885	0	247	0	0.00242914979757085
S1	regular	fast	-887.5	-884	2	247	0.00809716599190283	0.00242914979757085
S1	regular	fast	-887.5	-883	0	247	0	0.00242914979757085
S1	regular	fast	-877.5	-882	0	247	0	0.000809716599190283
S1	regular	fast	-877.5	-881	0	247	0	0.000809716599190283
S1	regular	fast	-877.5	-880	0	247	0	0.000809716599190283
S1	regular	fast	-877.5	-879	1	247	0.00404858299595142	0.000809716599190283
S1	regular	fast	-877.5	-878	0	247	0	0.000809716599190283
S1	regular	fast	-877.5	-877	0	247	0	0.000809716599190283
S1	regular	fast	-877.5	-876	0	247	0	0.000809716599190283
S1	regular	fast	-877.5	-875	0	247	0	0.000809716599190283
S1	regular	fast	-877.5	-874	0	247	0	0.000809716599190283
S1	regular	fast	-877.5	-873	1	247	0.00404858299595142	0.000809716599190283
S1	regular	fast	-867.5	-872	0	247	0	0.000809716599190283
S1	regular	fast	-867.5	-871	0	247	0	0.000809716599190283
S1	regular	fast	-867.5	-870	1	247	0.00404858299595142	0.000809716599190283
S1	regular	fast	-867.5	-869	0	247	0	0.000809716599190283
S1	regular	fast	-867.5	-868	0	247	0	0.000809716599190283
S1	regular	fast	-867.5	-867	0	247	0	0.000809716599190283
S1	regular	fast	-867.5	-866	0	247	0	0.000809716599190283
S1	regular	fast	-867.5	-865	0	247	0	0.000809716599190283
S1	regular	fast	-867.5	-864	0	247	0	0.000809716599190283
S1	regular	fast	-867.5	-863	1	247	0.00404858299595142	0.000809716599190283
S1	regular	fast	-857.5	-862	0	247	0	0.00121457489878543
S1	regular	fast	-857.5	-861	1	247	0.00404858299595142	0.00121457489878543
S1	regular	fast	-857.5	-860	0	247	0	0.00121457489878543
S1	regular	fast	-857.5	-859	0	247	0	0.00121457489878543
S1	regular	fast	-857.5	-858	0	247	0	0.00121457489878543
S1	regular	fast	-857.5	-857	1	247	0.00404858299595142	0.00121457489878543
S1	regular	fast	-857.5	-856	1	247	0.00404858299595142	0.00121457489878543
S1	regular	fast	-857.5	-855	0	247	0	0.00121457489878543
S1	regular	fast	-857.5	-854	0	247	0	0.00121457489878543
S1	regular	fast	-857.5	-853	0	247	0	0.00121457489878543
S1	regular	fast	-847.5	-852	1	247	0.00404858299595142	0.00242914979757085
S1	regular	fast	-847.5	-851	0	247	0	0.00242914979757085
S1	regular	fast	-847.5	-850	0	247	0	0.00242914979757085
S1	regular	fast	-847.5	-849	0	247	0	0.00242914979757085
S1	regular	fast	-847.5	-848	0	247	0	0.00242914979757085
S1	regular	fast	-847.5	-847	0	247	0	0.00242914979757085
S1	regular	fast	-847.5	-846	1	247	0.00404858299595142	0.00242914979757085
S1	regular	fast	-847.5	-845	1	247	0.00404858299595142	0.00242914979757085
S1	regular	fast	-847.5	-844	0	247	0	0.00242914979757085
S1	regular	fast	-847.5	-843	3	247	0.0121457489878543	0.00242914979757085
S1	regular	fast	-837.5	-842	0	247	0	0.00161943319838057
S1	regular	fast	-837.5	-841	0	247	0	0.00161943319838057
S1	regular	fast	-837.5	-840	2	247	0.00809716599190283	0.00161943319838057
S1	regular	fast	-837.5	-839	0	247	0	0.00161943319838057
S1	regular	fast	-837.5	-838	1	247	0.00404858299595142	0.00161943319838057
S1	regular	fast	-837.5	-837	0	247	0	0.00161943319838057
S1	regular	fast	-837.5	-836	0	247	0	0.00161943319838057
S1	regular	fast	-837.5	-835	1	247	0.00404858299595142	0.00161943319838057
S1	regular	fast	-837.5	-834	0	247	0	0.00161943319838057
S1	regular	fast	-837.5	-833	0	247	0	0.00161943319838057
S1	regular	fast	-827.5	-832	1	247	0.00404858299595142	0.00323886639676113
S1	regular	fast	-827.5	-831	1	247	0.00404858299595142	0.00323886639676113
S1	regular	fast	-827.5	-830	1	247	0.00404858299595142	0.00323886639676113
S1	regular	fast	-827.5	-829	0	247	0	0.00323886639676113
S1	regular	fast	-827.5	-828	1	247	0.00404858299595142	0.00323886639676113
S1	regular	fast	-827.5	-827	0	247	0	0.00323886639676113
S1	regular	fast	-827.5	-826	1	247	0.00404858299595142	0.00323886639676113
S1	regular	fast	-827.5	-825	2	247	0.00809716599190283	0.00323886639676113
S1	regular	fast	-827.5	-824	0	247	0	0.00323886639676113
S1	regular	fast	-827.5	-823	1	247	0.00404858299595142	0.00323886639676113
S1	regular	fast	-817.5	-822	0	247	0	0.00202429149797571
S1	regular	fast	-817.5	-821	0	247	0	0.00202429149797571
S1	regular	fast	-817.5	-820	0	247	0	0.00202429149797571
S1	regular	fast	-817.5	-819	1	247	0.00404858299595142	0.00202429149797571
S1	regular	fast	-817.5	-818	0	247	0	0.00202429149797571
S1	regular	fast	-817.5	-817	1	247	0.00404858299595142	0.00202429149797571
S1	regular	fast	-817.5	-816	0	247	0	0.00202429149797571
S1	regular	fast	-817.5	-815	1	247	0.00404858299595142	0.00202429149797571
S1	regular	fast	-817.5	-814	1	247	0.00404858299595142	0.00202429149797571
S1	regular	fast	-817.5	-813	1	247	0.00404858299595142	0.00202429149797571
S1	regular	fast	-807.5	-812	1	247	0.00404858299595142	0.000809716599190283
S1	regular	fast	-807.5	-811	1	247	0.00404858299595142	0.000809716599190283
S1	regular	fast	-807.5	-810	0	247	0	0.000809716599190283
S1	regular	fast	-807.5	-809	0	247	0	0.000809716599190283
S1	regular	fast	-807.5	-808	0	247	0	0.000809716599190283
S1	regular	fast	-807.5	-807	0	247	0	0.000809716599190283
S1	regular	fast	-807.5	-806	0	247	0	0.000809716599190283
S1	regular	fast	-807.5	-805	0	247	0	0.000809716599190283
S1	regular	fast	-807.5	-804	0	247	0	0.000809716599190283
S1	regular	fast	-807.5	-803	0	247	0	0.000809716599190283
S1	regular	fast	-797.5	-802	1	247	0.00404858299595142	0.00121457489878543
S1	regular	fast	-797.5	-801	0	247	0	0.00121457489878543
S1	regular	fast	-797.5	-800	0	247	0	0.00121457489878543
S1	regular	fast	-797.5	-799	0	247	0	0.00121457489878543
S1	regular	fast	-797.5	-798	0	247	0	0.00121457489878543
S1	regular	fast	-797.5	-797	1	247	0.00404858299595142	0.00121457489878543
S1	regular	fast	-797.5	-796	1	247	0.00404858299595142	0.00121457489878543
S1	regular	fast	-797.5	-795	0	247	0	0.00121457489878543
S1	regular	fast	-797.5	-794	0	247	0	0.00121457489878543
S1	regular	fast	-797.5	-793	0	247	0	0.00121457489878543
S1	regular	fast	-787.5	-792	0	247	0	0.00121457489878543
S1	regular	fast	-787.5	-791	0	247	0	0.00121457489878543
S1	regular	fast	-787.5	-790	0	247	0	0.00121457489878543
S1	regular	fast	-787.5	-789	1	247	0.00404858299595142	0.00121457489878543
S1	regular	fast	-787.5	-788	0	247	0	0.00121457489878543
S1	regular	fast	-787.5	-787	0	247	0	0.00121457489878543
S1	regular	fast	-787.5	-786	1	247	0.00404858299595142	0.00121457489878543
S1	regular	fast	-787.5	-785	0	247	0	0.00121457489878543
S1	regular	fast	-787.5	-784	1	247	0.00404858299595142	0.00121457489878543
S1	regular	fast	-787.5	-783	0	247	0	0.00121457489878543
S1	regular	fast	-777.5	-782	1	247	0.00404858299595142	0.00161943319838057
S1	regular	fast	-777.5	-781	0	247	0	0.00161943319838057
S1	regular	fast	-777.5	-780	0	247	0	0.00161943319838057
S1	regular	fast	-777.5	-779	0	247	0	0.00161943319838057
S1	regular	fast	-777.5	-778	2	247	0.00809716599190283	0.00161943319838057
S1	regular	fast	-777.5	-777	0	247	0	0.00161943319838057
S1	regular	fast	-777.5	-776	0	247	0	0.00161943319838057
S1	regular	fast	-777.5	-775	0	247	0	0.00161943319838057
S1	regular	fast	-777.5	-774	0	247	0	0.00161943319838057
S1	regular	fast	-777.5	-773	1	247	0.00404858299595142	0.00161943319838057
S1	regular	fast	-767.5	-772	0	247	0	0.00202429149797571
S1	regular	fast	-767.5	-771	0	247	0	0.00202429149797571
S1	regular	fast	-767.5	-770	0	247	0	0.00202429149797571
S1	regular	fast	-767.5	-769	1	247	0.00404858299595142	0.00202429149797571
S1	regular	fast	-767.5	-768	0	247	0	0.00202429149797571
S1	regular	fast	-767.5	-767	3	247	0.0121457489878543	0.00202429149797571
S1	regular	fast	-767.5	-766	0	247	0	0.00202429149797571
S1	regular	fast	-767.5	-765	0	247	0	0.00202429149797571
S1	regular	fast	-767.5	-764	0	247	0	0.00202429149797571
S1	regular	fast	-767.5	-763	1	247	0.00404858299595142	0.00202429149797571
S1	regular	fast	-757.5	-762	0	247	0	0.00161943319838057
S1	regular	fast	-757.5	-761	0	247	0	0.00161943319838057
S1	regular	fast	-757.5	-760	0	247	0	0.00161943319838057
S1	regular	fast	-757.5	-759	0	247	0	0.00161943319838057
S1	regular	fast	-757.5	-758	0	247	0	0.00161943319838057
S1	regular	fast	-757.5	-757	1	247	0.00404858299595142	0.00161943319838057
S1	regular	fast	-757.5	-756	1	247	0.00404858299595142	0.00161943319838057
S1	regular	fast	-757.5	-755	1	247	0.00404858299595142	0.00161943319838057
S1	regular	fast	-757.5	-754	0	247	0	0.00161943319838057
S1	regular	fast	-757.5	-753	1	247	0.00404858299595142	0.00161943319838057
S1	regular	fast	-747.5	-752	1	247	0.00404858299595142	0.00283400809716599
S1	regular	fast	-747.5	-751	1	247	0.00404858299595142	0.00283400809716599
S1	regular	fast	-747.5	-750	1	247	0.00404858299595142	0.00283400809716599
S1	regular	fast	-747.5	-749	0	247	0	0.00283400809716599
S1	regular	fast	-747.5	-748	0	247	0	0.00283400809716599
S1	regular	fast	-747.5	-747	1	247	0.00404858299595142	0.00283400809716599
S1	regular	fast	-747.5	-746	2	247	0.00809716599190283	0.00283400809716599
S1	regular	fast	-747.5	-745	1	247	0.00404858299595142	0.00283400809716599
S1	regular	fast	-747.5	-744	0	247	0	0.00283400809716599
S1	regular	fast	-747.5	-743	0	247	0	0.00283400809716599
S1	regular	fast	-737.5	-742	0	247	0	0.00161943319838057
S1	regular	fast	-737.5	-741	1	247	0.00404858299595142	0.00161943319838057
S1	regular	fast	-737.5	-740	0	247	0	0.00161943319838057
S1	regular	fast	-737.5	-739	0	247	0	0.00161943319838057
S1	regular	fast	-737.5	-738	0	247	0	0.00161943319838057
S1	regular	fast	-737.5	-737	0	247	0	0.00161943319838057
S1	regular	fast	-737.5	-736	1	247	0.00404858299595142	0.00161943319838057
S1	regular	fast	-737.5	-735	0	247	0	0.00161943319838057
S1	regular	fast	-737.5	-734	0	247	0	0.00161943319838057
S1	regular	fast	-737.5	-733	2	247	0.00809716599190283	0.00161943319838057
S1	regular	fast	-727.5	-732	0	247	0	0.00242914979757085
S1	regular	fast	-727.5	-731	1	247	0.00404858299595142	0.00242914979757085
S1	regular	fast	-727.5	-730	1	247	0.00404858299595142	0.00242914979757085
S1	regular	fast	-727.5	-729	0	247	0	0.00242914979757085
S1	regular	fast	-727.5	-728	1	247	0.00404858299595142	0.00242914979757085
S1	regular	fast	-727.5	-727	0	247	0	0.00242914979757085
S1	regular	fast	-727.5	-726	0	247	0	0.00242914979757085
S1	regular	fast	-727.5	-725	1	247	0.00404858299595142	0.00242914979757085
S1	regular	fast	-727.5	-724	1	247	0.00404858299595142	0.00242914979757085
S1	regular	fast	-727.5	-723	1	247	0.00404858299595142	0.00242914979757085
S1	regular	fast	-717.5	-722	0	247	0	0.00283400809716599
S1	regular	fast	-717.5	-721	1	247	0.00404858299595142	0.00283400809716599
S1	regular	fast	-717.5	-720	0	247	0	0.00283400809716599
S1	regular	fast	-717.5	-719	1	247	0.00404858299595142	0.00283400809716599
S1	regular	fast	-717.5	-718	0	247	0	0.00283400809716599
S1	regular	fast	-717.5	-717	1	247	0.00404858299595142	0.00283400809716599
S1	regular	fast	-717.5	-716	2	247	0.00809716599190283	0.00283400809716599
S1	regular	fast	-717.5	-715	0	247	0	0.00283400809716599
S1	regular	fast	-717.5	-714	1	247	0.00404858299595142	0.00283400809716599
S1	regular	fast	-717.5	-713	1	247	0.00404858299595142	0.00283400809716599
S1	regular	fast	-707.5	-712	1	247	0.00404858299595142	0.00242914979757085
S1	regular	fast	-707.5	-711	1	247	0.00404858299595142	0.00242914979757085
S1	regular	fast	-707.5	-710	0	247	0	0.00242914979757085
S1	regular	fast	-707.5	-709	2	247	0.00809716599190283	0.00242914979757085
S1	regular	fast	-707.5	-708	0	247	0	0.00242914979757085
S1	regular	fast	-707.5	-707	0	247	0	0.00242914979757085
S1	regular	fast	-707.5	-706	1	247	0.00404858299595142	0.00242914979757085
S1	regular	fast	-707.5	-705	0	247	0	0.00242914979757085
S1	regular	fast	-707.5	-704	0	247	0	0.00242914979757085
S1	regular	fast	-707.5	-703	1	247	0.00404858299595142	0.00242914979757085
S1	regular	fast	-697.5	-702	0	247	0	0.000404858299595142
S1	regular	fast	-697.5	-701	0	247	0	0.000404858299595142
S1	regular	fast	-697.5	-700	0	247	0	0.000404858299595142
S1	regular	fast	-697.5	-699	0	247	0	0.000404858299595142
S1	regular	fast	-697.5	-698	0	247	0	0.000404858299595142
S1	regular	fast	-697.5	-697	0	247	0	0.000404858299595142
S1	regular	fast	-697.5	-696	0	247	0	0.000404858299595142
S1	regular	fast	-697.5	-695	0	247	0	0.000404858299595142
S1	regular	fast	-697.5	-694	1	247	0.00404858299595142	0.000404858299595142
S1	regular	fast	-697.5	-693	0	247	0	0.000404858299595142
S1	regular	fast	-687.5	-692	0	247	0	0.00161943319838057
S1	regular	fast	-687.5	-691	1	247	0.00404858299595142	0.00161943319838057
S1	regular	fast	-687.5	-690	1	247	0.00404858299595142	0.00161943319838057
S1	regular	fast	-687.5	-689	0	247	0	0.00161943319838057
S1	regular	fast	-687.5	-688	1	247	0.00404858299595142	0.00161943319838057
S1	regular	fast	-687.5	-687	0	247	0	0.00161943319838057
S1	regular	fast	-687.5	-686	1	247	0.00404858299595142	0.00161943319838057
S1	regular	fast	-687.5	-685	0	247	0	0.00161943319838057
S1	regular	fast	-687.5	-684	0	247	0	0.00161943319838057
S1	regular	fast	-687.5	-683	0	247	0	0.00161943319838057
S1	regular	fast	-677.5	-682	0	247	0	0.00121457489878543
S1	regular	fast	-677.5	-681	1	247	0.00404858299595142	0.00121457489878543
S1	regular	fast	-677.5	-680	1	247	0.00404858299595142	0.00121457489878543
S1	regular	fast	-677.5	-679	1	247	0.00404858299595142	0.00121457489878543
S1	regular	fast	-677.5	-678	0	247	0	0.00121457489878543
S1	regular	fast	-677.5	-677	0	247	0	0.00121457489878543
S1	regular	fast	-677.5	-676	0	247	0	0.00121457489878543
S1	regular	fast	-677.5	-675	0	247	0	0.00121457489878543
S1	regular	fast	-677.5	-674	0	247	0	0.00121457489878543
S1	regular	fast	-677.5	-673	0	247	0	0.00121457489878543
S1	regular	fast	-667.5	-672	1	247	0.00404858299595142	0.00242914979757085
S1	regular	fast	-667.5	-671	1	247	0.00404858299595142	0.00242914979757085
S1	regular	fast	-667.5	-670	0	247	0	0.00242914979757085
S1	regular	fast	-667.5	-669	1	247	0.00404858299595142	0.00242914979757085
S1	regular	fast	-667.5	-668	0	247	0	0.00242914979757085
S1	regular	fast	-667.5	-667	0	247	0	0.00242914979757085
S1	regular	fast	-667.5	-666	0	247	0	0.00242914979757085
S1	regular	fast	-667.5	-665	0	247	0	0.00242914979757085
S1	regular	fast	-667.5	-664	2	247	0.00809716599190283	0.00242914979757085
S1	regular	fast	-667.5	-663	1	247	0.00404858299595142	0.00242914979757085
S1	regular	fast	-657.5	-662	0	247	0	0.00161943319838057
S1	regular	fast	-657.5	-661	2	247	0.00809716599190283	0.00161943319838057
S1	regular	fast	-657.5	-660	0	247	0	0.00161943319838057
S1	regular	fast	-657.5	-659	0	247	0	0.00161943319838057
S1	regular	fast	-657.5	-658	0	247	0	0.00161943319838057
S1	regular	fast	-657.5	-657	0	247	0	0.00161943319838057
S1	regular	fast	-657.5	-656	1	247	0.00404858299595142	0.00161943319838057
S1	regular	fast	-657.5	-655	1	247	0.00404858299595142	0.00161943319838057
S1	regular	fast	-657.5	-654	0	247	0	0.00161943319838057
S1	regular	fast	-657.5	-653	0	247	0	0.00161943319838057
S1	regular	fast	-647.5	-652	1	247	0.00404858299595142	0.00121457489878543
S1	regular	fast	-647.5	-651	1	247	0.00404858299595142	0.00121457489878543
S1	regular	fast	-647.5	-650	0	247	0	0.00121457489878543
S1	regular	fast	-647.5	-649	0	247	0	0.00121457489878543
S1	regular	fast	-647.5	-648	1	247	0.00404858299595142	0.00121457489878543
S1	regular	fast	-647.5	-647	0	247	0	0.00121457489878543
S1	regular	fast	-647.5	-646	0	247	0	0.00121457489878543
S1	regular	fast	-647.5	-645	0	247	0	0.00121457489878543
S1	regular	fast	-647.5	-644	0	247	0	0.00121457489878543
S1	regular	fast	-647.5	-643	0	247	0	0.00121457489878543
S1	regular	fast	-637.5	-642	0	247	0	0.00121457489878543
S1	regular	fast	-637.5	-641	0	247	0	0.00121457489878543
S1	regular	fast	-637.5	-640	1	247	0.00404858299595142	0.00121457489878543
S1	regular	fast	-637.5	-639	0	247	0	0.00121457489878543
S1	regular	fast	-637.5	-638	0	247	0	0.00121457489878543
S1	regular	fast	-637.5	-637	2	247	0.00809716599190283	0.00121457489878543
S1	regular	fast	-637.5	-636	0	247	0	0.00121457489878543
S1	regular	fast	-637.5	-635	0	247	0	0.00121457489878543
S1	regular	fast	-637.5	-634	0	247	0	0.00121457489878543
S1	regular	fast	-637.5	-633	0	247	0	0.00121457489878543
S1	regular	fast	-627.5	-632	0	247	0	0.00161943319838057
S1	regular	fast	-627.5	-631	0	247	0	0.00161943319838057
S1	regular	fast	-627.5	-630	1	247	0.00404858299595142	0.00161943319838057
S1	regular	fast	-627.5	-629	0	247	0	0.00161943319838057
S1	regular	fast	-627.5	-628	1	247	0.00404858299595142	0.00161943319838057
S1	regular	fast	-627.5	-627	1	247	0.00404858299595142	0.00161943319838057
S1	regular	fast	-627.5	-626	0	247	0	0.00161943319838057
S1	regular	fast	-627.5	-625	1	247	0.00404858299595142	0.00161943319838057
S1	regular	fast	-627.5	-624	0	247	0	0.00161943319838057
S1	regular	fast	-627.5	-623	0	247	0	0.00161943319838057
S1	regular	fast	-617.5	-622	0	247	0	0.00121457489878543
S1	regular	fast	-617.5	-621	0	247	0	0.00121457489878543
S1	regular	fast	-617.5	-620	0	247	0	0.00121457489878543
S1	regular	fast	-617.5	-619	0	247	0	0.00121457489878543
S1	regular	fast	-617.5	-618	2	247	0.00809716599190283	0.00121457489878543
S1	regular	fast	-617.5	-617	1	247	0.00404858299595142	0.00121457489878543
S1	regular	fast	-617.5	-616	0	247	0	0.00121457489878543
S1	regular	fast	-617.5	-615	0	247	0	0.00121457489878543
S1	regular	fast	-617.5	-614	0	247	0	0.00121457489878543
S1	regular	fast	-617.5	-613	0	247	0	0.00121457489878543
S1	regular	fast	-607.5	-612	0	247	0	0.00202429149797571
S1	regular	fast	-607.5	-611	1	247	0.00404858299595142	0.00202429149797571
S1	regular	fast	-607.5	-610	1	247	0.00404858299595142	0.00202429149797571
S1	regular	fast	-607.5	-609	0	247	0	0.00202429149797571
S1	regular	fast	-607.5	-608	2	247	0.00809716599190283	0.00202429149797571
S1	regular	fast	-607.5	-607	0	247	0	0.00202429149797571
S1	regular	fast	-607.5	-606	1	247	0.00404858299595142	0.00202429149797571
S1	regular	fast	-607.5	-605	0	247	0	0.00202429149797571
S1	regular	fast	-607.5	-604	0	247	0	0.00202429149797571
S1	regular	fast	-607.5	-603	0	247	0	0.00202429149797571
S1	regular	fast	-597.5	-602	1	247	0.00404858299595142	0.00202429149797571
S1	regular	fast	-597.5	-601	0	247	0	0.00202429149797571
S1	regular	fast	-597.5	-600	0	247	0	0.00202429149797571
S1	regular	fast	-597.5	-599	0	247	0	0.00202429149797571
S1	regular	fast	-597.5	-598	0	247	0	0.00202429149797571
S1	regular	fast	-597.5	-597	0	247	0	0.00202429149797571
S1	regular	fast	-597.5	-596	0	247	0	0.00202429149797571
S1	regular	fast	-597.5	-595	2	247	0.00809716599190283	0.00202429149797571
S1	regular	fast	-597.5	-594	2	247	0.00809716599190283	0.00202429149797571
S1	regular	fast	-597.5	-593	0	247	0	0.00202429149797571
S1	regular	fast	-587.5	-592	1	247	0.00404858299595142	0.00364372469635627
S1	regular	fast	-587.5	-591	1	247	0.00404858299595142	0.00364372469635627
S1	regular	fast	-587.5	-590	1	247	0.00404858299595142	0.00364372469635627
S1	regular	fast	-587.5	-589	0	247	0	0.00364372469635627
S1	regular	fast	-587.5	-588	2	247	0.00809716599190283	0.00364372469635627
S1	regular	fast	-587.5	-587	2	247	0.00809716599190283	0.00364372469635627
S1	regular	fast	-587.5	-586	1	247	0.00404858299595142	0.00364372469635627
S1	regular	fast	-587.5	-585	0	247	0	0.00364372469635627
S1	regular	fast	-587.5	-584	0	247	0	0.00364372469635627
S1	regular	fast	-587.5	-583	1	247	0.00404858299595142	0.00364372469635627
S1	regular	fast	-577.5	-582	0	247	0	0.00161943319838057
S1	regular	fast	-577.5	-581	1	247	0.00404858299595142	0.00161943319838057
S1	regular	fast	-577.5	-580	0	247	0	0.00161943319838057
S1	regular	fast	-577.5	-579	0	247	0	0.00161943319838057
S1	regular	fast	-577.5	-578	1	247	0.00404858299595142	0.00161943319838057
S1	regular	fast	-577.5	-577	0	247	0	0.00161943319838057
S1	regular	fast	-577.5	-576	1	247	0.00404858299595142	0.00161943319838057
S1	regular	fast	-577.5	-575	1	247	0.00404858299595142	0.00161943319838057
S1	regular	fast	-577.5	-574	0	247	0	0.00161943319838057
S1	regular	fast	-577.5	-573	0	247	0	0.00161943319838057
S1	regular	fast	-567.5	-572	0	247	0	0.000404858299595142
S1	regular	fast	-567.5	-571	0	247	0	0.000404858299595142
S1	regular	fast	-567.5	-570	0	247	0	0.000404858299595142
S1	regular	fast	-567.5	-569	1	247	0.00404858299595142	0.000404858299595142
S1	regular	fast	-567.5	-568	0	247	0	0.000404858299595142
S1	regular	fast	-567.5	-567	0	247	0	0.000404858299595142
S1	regular	fast	-567.5	-566	0	247	0	0.000404858299595142
S1	regular	fast	-567.5	-565	0	247	0	0.000404858299595142
S1	regular	fast	-567.5	-564	0	247	0	0.000404858299595142
S1	regular	fast	-567.5	-563	0	247	0	0.000404858299595142
S1	regular	fast	-557.5	-562	0	247	0	0.00242914979757085
S1	regular	fast	-557.5	-561	0	247	0	0.00242914979757085
S1	regular	fast	-557.5	-560	1	247	0.00404858299595142	0.00242914979757085
S1	regular	fast	-557.5	-559	0	247	0	0.00242914979757085
S1	regular	fast	-557.5	-558	2	247	0.00809716599190283	0.00242914979757085
S1	regular	fast	-557.5	-557	0	247	0	0.00242914979757085
S1	regular	fast	-557.5	-556	1	247	0.00404858299595142	0.00242914979757085
S1	regular	fast	-557.5	-555	1	247	0.00404858299595142	0.00242914979757085
S1	regular	fast	-557.5	-554	1	247	0.00404858299595142	0.00242914979757085
S1	regular	fast	-557.5	-553	0	247	0	0.00242914979757085
S1	regular	fast	-547.5	-552	0	247	0	0.00121457489878543
S1	regular	fast	-547.5	-551	0	247	0	0.00121457489878543
S1	regular	fast	-547.5	-550	0	247	0	0.00121457489878543
S1	regular	fast	-547.5	-549	0	247	0	0.00121457489878543
S1	regular	fast	-547.5	-548	0	247	0	0.00121457489878543
S1	regular	fast	-547.5	-547	0	247	0	0.00121457489878543
S1	regular	fast	-547.5	-546	0	247	0	0.00121457489878543
S1	regular	fast	-547.5	-545	1	247	0.00404858299595142	0.00121457489878543
S1	regular	fast	-547.5	-544	1	247	0.00404858299595142	0.00121457489878543
S1	regular	fast	-547.5	-543	1	247	0.00404858299595142	0.00121457489878543
S1	regular	fast	-537.5	-542	1	247	0.00404858299595142	0.00161943319838057
S1	regular	fast	-537.5	-541	1	247	0.00404858299595142	0.00161943319838057
S1	regular	fast	-537.5	-540	0	247	0	0.00161943319838057
S1	regular	fast	-537.5	-539	0	247	0	0.00161943319838057
S1	regular	fast	-537.5	-538	1	247	0.00404858299595142	0.00161943319838057
S1	regular	fast	-537.5	-537	0	247	0	0.00161943319838057
S1	regular	fast	-537.5	-536	1	247	0.00404858299595142	0.00161943319838057
S1	regular	fast	-537.5	-535	0	247	0	0.00161943319838057
S1	regular	fast	-537.5	-534	0	247	0	0.00161943319838057
S1	regular	fast	-537.5	-533	0	247	0	0.00161943319838057
S1	regular	fast	-527.5	-532	2	247	0.00809716599190283	0.00242914979757085
S1	regular	fast	-527.5	-531	1	247	0.00404858299595142	0.00242914979757085
S1	regular	fast	-527.5	-530	0	247	0	0.00242914979757085
S1	regular	fast	-527.5	-529	0	247	0	0.00242914979757085
S1	regular	fast	-527.5	-528	0	247	0	0.00242914979757085
S1	regular	fast	-527.5	-527	2	247	0.00809716599190283	0.00242914979757085
S1	regular	fast	-527.5	-526	0	247	0	0.00242914979757085
S1	regular	fast	-527.5	-525	1	247	0.00404858299595142	0.00242914979757085
S1	regular	fast	-527.5	-524	0	247	0	0.00242914979757085
S1	regular	fast	-527.5	-523	0	247	0	0.00242914979757085
S1	regular	fast	-517.5	-522	1	247	0.00404858299595142	0.00161943319838057
S1	regular	fast	-517.5	-521	0	247	0	0.00161943319838057
S1	regular	fast	-517.5	-520	0	247	0	0.00161943319838057
S1	regular	fast	-517.5	-519	1	247	0.00404858299595142	0.00161943319838057
S1	regular	fast	-517.5	-518	0	247	0	0.00161943319838057
S1	regular	fast	-517.5	-517	0	247	0	0.00161943319838057
S1	regular	fast	-517.5	-516	1	247	0.00404858299595142	0.00161943319838057
S1	regular	fast	-517.5	-515	0	247	0	0.00161943319838057
S1	regular	fast	-517.5	-514	0	247	0	0.00161943319838057
S1	regular	fast	-517.5	-513	1	247	0.00404858299595142	0.00161943319838057
S1	regular	fast	-507.5	-512	0	247	0	0.000404858299595142
S1	regular	fast	-507.5	-511	0	247	0	0.000404858299595142
S1	regular	fast	-507.5	-510	0	247	0	0.000404858299595142
S1	regular	fast	-507.5	-509	0	247	0	0.000404858299595142
S1	regular	fast	-507.5	-508	0	247	0	0.000404858299595142
S1	regular	fast	-507.5	-507	0	247	0	0.000404858299595142
S1	regular	fast	-507.5	-506	0	247	0	0.000404858299595142
S1	regular	fast	-507.5	-505	0	247	0	0.000404858299595142
S1	regular	fast	-507.5	-504	1	247	0.00404858299595142	0.000404858299595142
S1	regular	fast	-507.5	-503	0	247	0	0.000404858299595142
S1	regular	fast	-497.5	-502	0	247	0	0.00121457489878543
S1	regular	fast	-497.5	-501	1	247	0.00404858299595142	0.00121457489878543
S1	regular	fast	-497.5	-500	1	247	0.00404858299595142	0.00121457489878543
S1	regular	fast	-497.5	-499	0	247	0	0.00121457489878543
S1	regular	fast	-497.5	-498	0	247	0	0.00121457489878543
S1	regular	fast	-497.5	-497	0	247	0	0.00121457489878543
S1	regular	fast	-497.5	-496	1	247	0.00404858299595142	0.00121457489878543
S1	regular	fast	-497.5	-495	0	247	0	0.00121457489878543
S1	regular	fast	-497.5	-494	0	247	0	0.00121457489878543
S1	regular	fast	-497.5	-493	0	247	0	0.00121457489878543
S1	regular	fast	-487.5	-492	1	247	0.00404858299595142	0.00202429149797571
S1	regular	fast	-487.5	-491	1	247	0.00404858299595142	0.00202429149797571
S1	regular	fast	-487.5	-490	0	247	0	0.00202429149797571
S1	regular	fast	-487.5	-489	0	247	0	0.00202429149797571
S1	regular	fast	-487.5	-488	0	247	0	0.00202429149797571
S1	regular	fast	-487.5	-487	1	247	0.00404858299595142	0.00202429149797571
S1	regular	fast	-487.5	-486	0	247	0	0.00202429149797571
S1	regular	fast	-487.5	-485	1	247	0.00404858299595142	0.00202429149797571
S1	regular	fast	-487.5	-484	0	247	0	0.00202429149797571
S1	regular	fast	-487.5	-483	1	247	0.00404858299595142	0.00202429149797571
S1	regular	fast	-477.5	-482	0	247	0	0.00202429149797571
S1	regular	fast	-477.5	-481	1	247	0.00404858299595142	0.00202429149797571
S1	regular	fast	-477.5	-480	0	247	0	0.00202429149797571
S1	regular	fast	-477.5	-479	1	247	0.00404858299595142	0.00202429149797571
S1	regular	fast	-477.5	-478	0	247	0	0.00202429149797571
S1	regular	fast	-477.5	-477	2	247	0.00809716599190283	0.00202429149797571
S1	regular	fast	-477.5	-476	1	247	0.00404858299595142	0.00202429149797571
S1	regular	fast	-477.5	-475	0	247	0	0.00202429149797571
S1	regular	fast	-477.5	-474	0	247	0	0.00202429149797571
S1	regular	fast	-477.5	-473	0	247	0	0.00202429149797571
S1	regular	fast	-467.5	-472	0	247	0	0.00242914979757085
S1	regular	fast	-467.5	-471	0	247	0	0.00242914979757085
S1	regular	fast	-467.5	-470	1	247	0.00404858299595142	0.00242914979757085
S1	regular	fast	-467.5	-469	1	247	0.00404858299595142	0.00242914979757085
S1	regular	fast	-467.5	-468	0	247	0	0.00242914979757085
S1	regular	fast	-467.5	-467	1	247	0.00404858299595142	0.00242914979757085
S1	regular	fast	-467.5	-466	1	247	0.00404858299595142	0.00242914979757085
S1	regular	fast	-467.5	-465	1	247	0.00404858299595142	0.00242914979757085
S1	regular	fast	-467.5	-464	1	247	0.00404858299595142	0.00242914979757085
S1	regular	fast	-467.5	-463	0	247	0	0.00242914979757085
S1	regular	fast	-457.5	-462	0	247	0	0.00202429149797571
S1	regular	fast	-457.5	-461	0	247	0	0.00202429149797571
S1	regular	fast	-457.5	-460	0	247	0	0.00202429149797571
S1	regular	fast	-457.5	-459	0	247	0	0.00202429149797571
S1	regular	fast	-457.5	-458	2	247	0.00809716599190283	0.00202429149797571
S1	regular	fast	-457.5	-457	0	247	0	0.00202429149797571
S1	regular	fast	-457.5	-456	0	247	0	0.00202429149797571
S1	regular	fast	-457.5	-455	0	247	0	0.00202429149797571
S1	regular	fast	-457.5	-454	1	247	0.00404858299595142	0.00202429149797571
S1	regular	fast	-457.5	-453	2	247	0.00809716599190283	0.00202429149797571
S1	regular	fast	-447.5	-452	1	247	0.00404858299595142	0.00202429149797571
S1	regular	fast	-447.5	-451	0	247	0	0.00202429149797571
S1	regular	fast	-447.5	-450	2	247	0.00809716599190283	0.00202429149797571
S1	regular	fast	-447.5	-449	0	247	0	0.00202429149797571
S1	regular	fast	-447.5	-448	0	247	0	0.00202429149797571
S1	regular	fast	-447.5	-447	0	247	0	0.00202429149797571
S1	regular	fast	-447.5	-446	1	247	0.00404858299595142	0.00202429149797571
S1	regular	fast	-447.5	-445	0	247	0	0.00202429149797571
S1	regular	fast	-447.5	-444	1	247	0.00404858299595142	0.00202429149797571
S1	regular	fast	-447.5	-443	0	247	0	0.00202429149797571
S1	regular	fast	-437.5	-442	1	247	0.00404858299595142	0.00121457489878543
S1	regular	fast	-437.5	-441	1	247	0.00404858299595142	0.00121457489878543
S1	regular	fast	-437.5	-440	0	247	0	0.00121457489878543
S1	regular	fast	-437.5	-439	0	247	0	0.00121457489878543
S1	regular	fast	-437.5	-438	1	247	0.00404858299595142	0.00121457489878543
S1	regular	fast	-437.5	-437	0	247	0	0.00121457489878543
S1	regular	fast	-437.5	-436	0	247	0	0.00121457489878543
S1	regular	fast	-437.5	-435	0	247	0	0.00121457489878543
S1	regular	fast	-437.5	-434	0	247	0	0.00121457489878543
S1	regular	fast	-437.5	-433	0	247	0	0.00121457489878543
S1	regular	fast	-427.5	-432	2	247	0.00809716599190283	0.00242914979757085
S1	regular	fast	-427.5	-431	0	247	0	0.00242914979757085
S1	regular	fast	-427.5	-430	0	247	0	0.00242914979757085
S1	regular	fast	-427.5	-429	2	247	0.00809716599190283	0.00242914979757085
S1	regular	fast	-427.5	-428	0	247	0	0.00242914979757085
S1	regular	fast	-427.5	-427	0	247	0	0.00242914979757085
S1	regular	fast	-427.5	-426	1	247	0.00404858299595142	0.00242914979757085
S1	regular	fast	-427.5	-425	0	247	0	0.00242914979757085
S1	regular	fast	-427.5	-424	0	247	0	0.00242914979757085
S1	regular	fast	-427.5	-423	1	247	0.00404858299595142	0.00242914979757085
S1	regular	fast	-417.5	-422	2	247	0.00809716599190283	0.00161943319838057
S1	regular	fast	-417.5	-421	1	247	0.00404858299595142	0.00161943319838057
S1	regular	fast	-417.5	-420	0	247	0	0.00161943319838057
S1	regular	fast	-417.5	-419	0	247	0	0.00161943319838057
S1	regular	fast	-417.5	-418	0	247	0	0.00161943319838057
S1	regular	fast	-417.5	-417	0	247	0	0.00161943319838057
S1	regular	fast	-417.5	-416	0	247	0	0.00161943319838057
S1	regular	fast	-417.5	-415	0	247	0	0.00161943319838057
S1	regular	fast	-417.5	-414	1	247	0.00404858299595142	0.00161943319838057
S1	regular	fast	-417.5	-413	0	247	0	0.00161943319838057
S1	regular	fast	-407.5	-412	1	247	0.00404858299595142	0.00161943319838057
S1	regular	fast	-407.5	-411	1	247	0.00404858299595142	0.00161943319838057
S1	regular	fast	-407.5	-410	1	247	0.00404858299595142	0.00161943319838057
S1	regular	fast	-407.5	-409	0	247	0	0.00161943319838057
S1	regular	fast	-407.5	-408	0	247	0	0.00161943319838057
S1	regular	fast	-407.5	-407	0	247	0	0.00161943319838057
S1	regular	fast	-407.5	-406	0	247	0	0.00161943319838057
S1	regular	fast	-407.5	-405	0	247	0	0.00161943319838057
S1	regular	fast	-407.5	-404	1	247	0.00404858299595142	0.00161943319838057
S1	regular	fast	-407.5	-403	0	247	0	0.00161943319838057
S1	regular	fast	-397.5	-402	1	247	0.00404858299595142	0.00161943319838057
S1	regular	fast	-397.5	-401	0	247	0	0.00161943319838057
S1	regular	fast	-397.5	-400	0	247	0	0.00161943319838057
S1	regular	fast	-397.5	-399	1	247	0.00404858299595142	0.00161943319838057
S1	regular	fast	-397.5	-398	0	247	0	0.00161943319838057
S1	regular	fast	-397.5	-397	1	247	0.00404858299595142	0.00161943319838057
S1	regular	fast	-397.5	-396	0	247	0	0.00161943319838057
S1	regular	fast	-397.5	-395	0	247	0	0.00161943319838057
S1	regular	fast	-397.5	-394	1	247	0.00404858299595142	0.00161943319838057
S1	regular	fast	-397.5	-393	0	247	0	0.00161943319838057
S1	regular	fast	-387.5	-392	0	247	0	0.00121457489878543
S1	regular	fast	-387.5	-391	0	247	0	0.00121457489878543
S1	regular	fast	-387.5	-390	1	247	0.00404858299595142	0.00121457489878543
S1	regular	fast	-387.5	-389	1	247	0.00404858299595142	0.00121457489878543
S1	regular	fast	-387.5	-388	0	247	0	0.00121457489878543
S1	regular	fast	-387.5	-387	0	247	0	0.00121457489878543
S1	regular	fast	-387.5	-386	0	247	0	0.00121457489878543
S1	regular	fast	-387.5	-385	1	247	0.00404858299595142	0.00121457489878543
S1	regular	fast	-387.5	-384	0	247	0	0.00121457489878543
S1	regular	fast	-387.5	-383	0	247	0	0.00121457489878543
S1	regular	fast	-377.5	-382	0	247	0	0.000809716599190283
S1	regular	fast	-377.5	-381	0	247	0	0.000809716599190283
S1	regular	fast	-377.5	-380	1	247	0.00404858299595142	0.000809716599190283
S1	regular	fast	-377.5	-379	0	247	0	0.000809716599190283
S1	regular	fast	-377.5	-378	0	247	0	0.000809716599190283
S1	regular	fast	-377.5	-377	1	247	0.00404858299595142	0.000809716599190283
S1	regular	fast	-377.5	-376	0	247	0	0.000809716599190283
S1	regular	fast	-377.5	-375	0	247	0	0.000809716599190283
S1	regular	fast	-377.5	-374	0	247	0	0.000809716599190283
S1	regular	fast	-377.5	-373	0	247	0	0.000809716599190283
S1	regular	fast	-367.5	-372	0	247	0	0.00121457489878543
S1	regular	fast	-367.5	-371	0	247	0	0.00121457489878543
S1	regular	fast	-367.5	-370	1	247	0.00404858299595142	0.00121457489878543
S1	regular	fast	-367.5	-369	0	247	0	0.00121457489878543
S1	regular	fast	-367.5	-368	0	247	0	0.00121457489878543
S1	regular	fast	-367.5	-367	0	247	0	0.00121457489878543
S1	regular	fast	-367.5	-366	1	247	0.00404858299595142	0.00121457489878543
S1	regular	fast	-367.5	-365	0	247	0	0.00121457489878543
S1	regular	fast	-367.5	-364	0	247	0	0.00121457489878543
S1	regular	fast	-367.5	-363	1	247	0.00404858299595142	0.00121457489878543
S1	regular	fast	-357.5	-362	0	247	0	0.000404858299595142
S1	regular	fast	-357.5	-361	0	247	0	0.000404858299595142
S1	regular	fast	-357.5	-360	0	247	0	0.000404858299595142
S1	regular	fast	-357.5	-359	1	247	0.00404858299595142	0.000404858299595142
S1	regular	fast	-357.5	-358	0	247	0	0.000404858299595142
S1	regular	fast	-357.5	-357	0	247	0	0.000404858299595142
S1	regular	fast	-357.5	-356	0	247	0	0.000404858299595142
S1	regular	fast	-357.5	-355	0	247	0	0.000404858299595142
S1	regular	fast	-357.5	-354	0	247	0	0.000404858299595142
S1	regular	fast	-357.5	-353	0	247	0	0.000404858299595142
S1	regular	fast	-347.5	-352	1	247	0.00404858299595142	0.00202429149797571
S1	regular	fast	-347.5	-351	1	247	0.00404858299595142	0.00202429149797571
S1	regular	fast	-347.5	-350	1	247	0.00404858299595142	0.00202429149797571
S1	regular	fast	-347.5	-349	0	247	0	0.00202429149797571
S1	regular	fast	-347.5	-348	1	247	0.00404858299595142	0.00202429149797571
S1	regular	fast	-347.5	-347	0	247	0	0.00202429149797571
S1	regular	fast	-347.5	-346	0	247	0	0.00202429149797571
S1	regular	fast	-347.5	-345	0	247	0	0.00202429149797571
S1	regular	fast	-347.5	-344	1	247	0.00404858299595142	0.00202429149797571
S1	regular	fast	-347.5	-343	0	247	0	0.00202429149797571
S1	regular	fast	-337.5	-342	0	247	0	0.00121457489878543
S1	regular	fast	-337.5	-341	1	247	0.00404858299595142	0.00121457489878543
S1	regular	fast	-337.5	-340	0	247	0	0.00121457489878543
S1	regular	fast	-337.5	-339	1	247	0.00404858299595142	0.00121457489878543
S1	regular	fast	-337.5	-338	0	247	0	0.00121457489878543
S1	regular	fast	-337.5	-337	0	247	0	0.00121457489878543
S1	regular	fast	-337.5	-336	0	247	0	0.00121457489878543
S1	regular	fast	-337.5	-335	0	247	0	0.00121457489878543
S1	regular	fast	-337.5	-334	1	247	0.00404858299595142	0.00121457489878543
S1	regular	fast	-337.5	-333	0	247	0	0.00121457489878543
S1	regular	fast	-327.5	-332	0	247	0	0
S1	regular	fast	-327.5	-331	0	247	0	0
S1	regular	fast	-327.5	-330	0	247	0	0
S1	regular	fast	-327.5	-329	0	247	0	0
S1	regular	fast	-327.5	-328	0	247	0	0
S1	regular	fast	-327.5	-327	0	247	0	0
S1	regular	fast	-327.5	-326	0	247	0	0
S1	regular	fast	-327.5	-325	0	247	0	0
S1	regular	fast	-327.5	-324	0	247	0	0
S1	regular	fast	-327.5	-323	0	247	0	0
S1	regular	fast	-317.5	-322	0	247	0	0.00161943319838057
S1	regular	fast	-317.5	-321	0	247	0	0.00161943319838057
S1	regular	fast	-317.5	-320	1	247	0.00404858299595142	0.00161943319838057
S1	regular	fast	-317.5	-319	0	247	0	0.00161943319838057
S1	regular	fast	-317.5	-318	0	247	0	0.00161943319838057
S1	regular	fast	-317.5	-317	1	247	0.00404858299595142	0.00161943319838057
S1	regular	fast	-317.5	-316	1	247	0.00404858299595142	0.00161943319838057
S1	regular	fast	-317.5	-315	1	247	0.00404858299595142	0.00161943319838057
S1	regular	fast	-317.5	-314	0	247	0	0.00161943319838057
S1	regular	fast	-317.5	-313	0	247	0	0.00161943319838057
S1	regular	fast	-307.5	-312	0	247	0	0.00161943319838057
S1	regular	fast	-307.5	-311	0	247	0	0.00161943319838057
S1	regular	fast	-307.5	-310	0	247	0	0.00161943319838057
S1	regular	fast	-307.5	-309	0	247	0	0.00161943319838057
S1	regular	fast	-307.5	-308	0	247	0	0.00161943319838057
S1	regular	fast	-307.5	-307	0	247	0	0.00161943319838057
S1	regular	fast	-307.5	-306	0	247	0	0.00161943319838057
S1	regular	fast	-307.5	-305	2	247	0.00809716599190283	0.00161943319838057
S1	regular	fast	-307.5	-304	1	247	0.00404858299595142	0.00161943319838057
S1	regular	fast	-307.5	-303	1	247	0.00404858299595142	0.00161943319838057
S1	regular	fast	-297.5	-302	0	247	0	0.00161943319838057
S1	regular	fast	-297.5	-301	0	247	0	0.00161943319838057
S1	regular	fast	-297.5	-300	1	247	0.00404858299595142	0.00161943319838057
S1	regular	fast	-297.5	-299	0	247	0	0.00161943319838057
S1	regular	fast	-297.5	-298	0	247	0	0.00161943319838057
S1	regular	fast	-297.5	-297	0	247	0	0.00161943319838057
S1	regular	fast	-297.5	-296	1	247	0.00404858299595142	0.00161943319838057
S1	regular	fast	-297.5	-295	0	247	0	0.00161943319838057
S1	regular	fast	-297.5	-294	1	247	0.00404858299595142	0.00161943319838057
S1	regular	fast	-297.5	-293	1	247	0.00404858299595142	0.00161943319838057
S1	regular	fast	-287.5	-292	0	247	0	0.00283400809716599
S1	regular	fast	-287.5	-291	1	247	0.00404858299595142	0.00283400809716599
S1	regular	fast	-287.5	-290	1	247	0.00404858299595142	0.00283400809716599
S1	regular	fast	-287.5	-289	0	247	0	0.00283400809716599
S1	regular	fast	-287.5	-288	0	247	0	0.00283400809716599
S1	regular	fast	-287.5	-287	0	247	0	0.00283400809716599
S1	regular	fast	-287.5	-286	1	247	0.00404858299595142	0.00283400809716599
S1	regular	fast	-287.5	-285	1	247	0.00404858299595142	0.00283400809716599
S1	regular	fast	-287.5	-284	2	247	0.00809716599190283	0.00283400809716599
S1	regular	fast	-287.5	-283	1	247	0.00404858299595142	0.00283400809716599
S1	regular	fast	-277.5	-282	0	247	0	0.000404858299595142
S1	regular	fast	-277.5	-281	0	247	0	0.000404858299595142
S1	regular	fast	-277.5	-280	0	247	0	0.000404858299595142
S1	regular	fast	-277.5	-279	1	247	0.00404858299595142	0.000404858299595142
S1	regular	fast	-277.5	-278	0	247	0	0.000404858299595142
S1	regular	fast	-277.5	-277	0	247	0	0.000404858299595142
S1	regular	fast	-277.5	-276	0	247	0	0.000404858299595142
S1	regular	fast	-277.5	-275	0	247	0	0.000404858299595142
S1	regular	fast	-277.5	-274	0	247	0	0.000404858299595142
S1	regular	fast	-277.5	-273	0	247	0	0.000404858299595142
S1	regular	fast	-267.5	-272	1	247	0.00404858299595142	0.00202429149797571
S1	regular	fast	-267.5	-271	0	247	0	0.00202429149797571
S1	regular	fast	-267.5	-270	0	247	0	0.00202429149797571
S1	regular	fast	-267.5	-269	1	247	0.00404858299595142	0.00202429149797571
S1	regular	fast	-267.5	-268	0	247	0	0.00202429149797571
S1	regular	fast	-267.5	-267	0	247	0	0.00202429149797571
S1	regular	fast	-267.5	-266	2	247	0.00809716599190283	0.00202429149797571
S1	regular	fast	-267.5	-265	1	247	0.00404858299595142	0.00202429149797571
S1	regular	fast	-267.5	-264	0	247	0	0.00202429149797571
S1	regular	fast	-267.5	-263	0	247	0	0.00202429149797571
S1	regular	fast	-257.5	-262	1	247	0.00404858299595142	0.000809716599190283
S1	regular	fast	-257.5	-261	0	247	0	0.000809716599190283
S1	regular	fast	-257.5	-260	1	247	0.00404858299595142	0.000809716599190283
S1	regular	fast	-257.5	-259	0	247	0	0.000809716599190283
S1	regular	fast	-257.5	-258	0	247	0	0.000809716599190283
S1	regular	fast	-257.5	-257	0	247	0	0.000809716599190283
S1	regular	fast	-257.5	-256	0	247	0	0.000809716599190283
S1	regular	fast	-257.5	-255	0	247	0	0.000809716599190283
S1	regular	fast	-257.5	-254	0	247	0	0.000809716599190283
S1	regular	fast	-257.5	-253	0	247	0	0.000809716599190283
S1	regular	fast	-247.5	-252	0	247	0	0.000404858299595142
S1	regular	fast	-247.5	-251	0	247	0	0.000404858299595142
S1	regular	fast	-247.5	-250	0	247	0	0.000404858299595142
S1	regular	fast	-247.5	-249	0	247	0	0.000404858299595142
S1	regular	fast	-247.5	-248	1	247	0.00404858299595142	0.000404858299595142
S1	regular	fast	-247.5	-247	0	247	0	0.000404858299595142
S1	regular	fast	-247.5	-246	0	247	0	0.000404858299595142
S1	regular	fast	-247.5	-245	0	247	0	0.000404858299595142
S1	regular	fast	-247.5	-244	0	247	0	0.000404858299595142
S1	regular	fast	-247.5	-243	0	247	0	0.000404858299595142
S1	regular	fast	-237.5	-242	0	247	0	0.00121457489878543
S1	regular	fast	-237.5	-241	0	247	0	0.00121457489878543
S1	regular	fast	-237.5	-240	0	247	0	0.00121457489878543
S1	regular	fast	-237.5	-239	2	247	0.00809716599190283	0.00121457489878543
S1	regular	fast	-237.5	-238	0	247	0	0.00121457489878543
S1	regular	fast	-237.5	-237	1	247	0.00404858299595142	0.00121457489878543
S1	regular	fast	-237.5	-236	0	247	0	0.00121457489878543
S1	regular	fast	-237.5	-235	0	247	0	0.00121457489878543
S1	regular	fast	-237.5	-234	0	247	0	0.00121457489878543
S1	regular	fast	-237.5	-233	0	247	0	0.00121457489878543
S1	regular	fast	-227.5	-232	1	247	0.00404858299595142	0.00161943319838057
S1	regular	fast	-227.5	-231	0	247	0	0.00161943319838057
S1	regular	fast	-227.5	-230	0	247	0	0.00161943319838057
S1	regular	fast	-227.5	-229	1	247	0.00404858299595142	0.00161943319838057
S1	regular	fast	-227.5	-228	1	247	0.00404858299595142	0.00161943319838057
S1	regular	fast	-227.5	-227	1	247	0.00404858299595142	0.00161943319838057
S1	regular	fast	-227.5	-226	0	247	0	0.00161943319838057
S1	regular	fast	-227.5	-225	0	247	0	0.00161943319838057
S1	regular	fast	-227.5	-224	0	247	0	0.00161943319838057
S1	regular	fast	-227.5	-223	0	247	0	0.00161943319838057
S1	regular	fast	-217.5	-222	0	247	0	0.000404858299595142
S1	regular	fast	-217.5	-221	0	247	0	0.000404858299595142
S1	regular	fast	-217.5	-220	0	247	0	0.000404858299595142
S1	regular	fast	-217.5	-219	0	247	0	0.000404858299595142
S1	regular	fast	-217.5	-218	0	247	0	0.000404858299595142
S1	regular	fast	-217.5	-217	0	247	0	0.000404858299595142
S1	regular	fast	-217.5	-216	0	247	0	0.000404858299595142
S1	regular	fast	-217.5	-215	1	247	0.00404858299595142	0.000404858299595142
S1	regular	fast	-217.5	-214	0	247	0	0.000404858299595142
S1	regular	fast	-217.5	-213	0	247	0	0.000404858299595142
S1	regular	fast	-207.5	-212	0	247	0	0.00121457489878543
S1	regular	fast	-207.5	-211	1	247	0.00404858299595142	0.00121457489878543
S1	regular	fast	-207.5	-210	0	247	0	0.00121457489878543
S1	regular	fast	-207.5	-209	0	247	0	0.00121457489878543
S1	regular	fast	-207.5	-208	1	247	0.00404858299595142	0.00121457489878543
S1	regular	fast	-207.5	-207	0	247	0	0.00121457489878543
S1	regular	fast	-207.5	-206	0	247	0	0.00121457489878543
S1	regular	fast	-207.5	-205	1	247	0.00404858299595142	0.00121457489878543
S1	regular	fast	-207.5	-204	0	247	0	0.00121457489878543
S1	regular	fast	-207.5	-203	0	247	0	0.00121457489878543
S1	regular	fast	-197.5	-202	1	247	0.00404858299595142	0.00121457489878543
S1	regular	fast	-197.5	-201	0	247	0	0.00121457489878543
S1	regular	fast	-197.5	-200	1	247	0.00404858299595142	0.00121457489878543
S1	regular	fast	-197.5	-199	0	247	0	0.00121457489878543
S1	regular	fast	-197.5	-198	0	247	0	0.00121457489878543
S1	regular	fast	-197.5	-197	0	247	0	0.00121457489878543
S1	regular	fast	-197.5	-196	0	247	0	0.00121457489878543
S1	regular	fast	-197.5	-195	1	247	0.00404858299595142	0.00121457489878543
S1	regular	fast	-197.5	-194	0	247	0	0.00121457489878543
S1	regular	fast	-197.5	-193	0	247	0	0.00121457489878543
S1	regular	fast	-187.5	-192	0	247	0	0.000404858299595142
S1	regular	fast	-187.5	-191	0	247	0	0.000404858299595142
S1	regular	fast	-187.5	-190	1	247	0.00404858299595142	0.000404858299595142
S1	regular	fast	-187.5	-189	0	247	0	0.000404858299595142
S1	regular	fast	-187.5	-188	0	247	0	0.000404858299595142
S1	regular	fast	-187.5	-187	0	247	0	0.000404858299595142
S1	regular	fast	-187.5	-186	0	247	0	0.000404858299595142
S1	regular	fast	-187.5	-185	0	247	0	0.000404858299595142
S1	regular	fast	-187.5	-184	0	247	0	0.000404858299595142
S1	regular	fast	-187.5	-183	0	247	0	0.000404858299595142
S1	regular	fast	-177.5	-182	0	247	0	0.000809716599190283
S1	regular	fast	-177.5	-181	0	247	0	0.000809716599190283
S1	regular	fast	-177.5	-180	0	247	0	0.000809716599190283
S1	regular	fast	-177.5	-179	1	247	0.00404858299595142	0.000809716599190283
S1	regular	fast	-177.5	-178	0	247	0	0.000809716599190283
S1	regular	fast	-177.5	-177	0	247	0	0.000809716599190283
S1	regular	fast	-177.5	-176	0	247	0	0.000809716599190283
S1	regular	fast	-177.5	-175	0	247	0	0.000809716599190283
S1	regular	fast	-177.5	-174	1	247	0.00404858299595142	0.000809716599190283
S1	regular	fast	-177.5	-173	0	247	0	0.000809716599190283
S1	regular	fast	-167.5	-172	1	247	0.00404858299595142	0.00161943319838057
S1	regular	fast	-167.5	-171	1	247	0.00404858299595142	0.00161943319838057
S1	regular	fast	-167.5	-170	0	247	0	0.00161943319838057
S1	regular	fast	-167.5	-169	0	247	0	0.00161943319838057
S1	regular	fast	-167.5	-168	0	247	0	0.00161943319838057
S1	regular	fast	-167.5	-167	1	247	0.00404858299595142	0.00161943319838057
S1	regular	fast	-167.5	-166	0	247	0	0.00161943319838057
S1	regular	fast	-167.5	-165	0	247	0	0.00161943319838057
S1	regular	fast	-167.5	-164	1	247	0.00404858299595142	0.00161943319838057
S1	regular	fast	-167.5	-163	0	247	0	0.00161943319838057
S1	regular	fast	-157.5	-162	0	247	0	0.00202429149797571
S1	regular	fast	-157.5	-161	0	247	0	0.00202429149797571
S1	regular	fast	-157.5	-160	2	247	0.00809716599190283	0.00202429149797571
S1	regular	fast	-157.5	-159	0	247	0	0.00202429149797571
S1	regular	fast	-157.5	-158	0	247	0	0.00202429149797571
S1	regular	fast	-157.5	-157	0	247	0	0.00202429149797571
S1	regular	fast	-157.5	-156	2	247	0.00809716599190283	0.00202429149797571
S1	regular	fast	-157.5	-155	1	247	0.00404858299595142	0.00202429149797571
S1	regular	fast	-157.5	-154	0	247	0	0.00202429149797571
S1	regular	fast	-157.5	-153	0	247	0	0.00202429149797571
S1	regular	fast	-147.5	-152	2	247	0.00809716599190283	0.00121457489878543
S1	regular	fast	-147.5	-151	0	247	0	0.00121457489878543
S1	regular	fast	-147.5	-150	0	247	0	0.00121457489878543
S1	regular	fast	-147.5	-149	0	247	0	0.00121457489878543
S1	regular	fast	-147.5	-148	0	247	0	0.00121457489878543
S1	regular	fast	-147.5	-147	0	247	0	0.00121457489878543
S1	regular	fast	-147.5	-146	0	247	0	0.00121457489878543
S1	regular	fast	-147.5	-145	0	247	0	0.00121457489878543
S1	regular	fast	-147.5	-144	1	247	0.00404858299595142	0.00121457489878543
S1	regular	fast	-147.5	-143	0	247	0	0.00121457489878543
S1	regular	fast	-137.5	-142	0	247	0	0.000404858299595142
S1	regular	fast	-137.5	-141	0	247	0	0.000404858299595142
S1	regular	fast	-137.5	-140	0	247	0	0.000404858299595142
S1	regular	fast	-137.5	-139	0	247	0	0.000404858299595142
S1	regular	fast	-137.5	-138	0	247	0	0.000404858299595142
S1	regular	fast	-137.5	-137	0	247	0	0.000404858299595142
S1	regular	fast	-137.5	-136	1	247	0.00404858299595142	0.000404858299595142
S1	regular	fast	-137.5	-135	0	247	0	0.000404858299595142
S1	regular	fast	-137.5	-134	0	247	0	0.000404858299595142
S1	regular	fast	-137.5	-133	0	247	0	0.000404858299595142
S1	regular	fast	-127.5	-132	0	247	0	0.000404858299595142
S1	regular	fast	-127.5	-131	0	247	0	0.000404858299595142
S1	regular	fast	-127.5	-130	0	247	0	0.000404858299595142
S1	regular	fast	-127.5	-129	0	247	0	0.000404858299595142
S1	regular	fast	-127.5	-128	0	247	0	0.000404858299595142
S1	regular	fast	-127.5	-127	0	247	0	0.000404858299595142
S1	regular	fast	-127.5	-126	0	247	0	0.000404858299595142
S1	regular	fast	-127.5	-125	0	247	0	0.000404858299595142
S1	regular	fast	-127.5	-124	0	247	0	0.000404858299595142
S1	regular	fast	-127.5	-123	1	247	0.00404858299595142	0.000404858299595142
S1	regular	fast	-117.5	-122	1	247	0.00404858299595142	0.00121457489878543
S1	regular	fast	-117.5	-121	0	247	0	0.00121457489878543
S1	regular	fast	-117.5	-120	0	247	0	0.00121457489878543
S1	regular	fast	-117.5	-119	0	247	0	0.00121457489878543
S1	regular	fast	-117.5	-118	0	247	0	0.00121457489878543
S1	regular	fast	-117.5	-117	0	247	0	0.00121457489878543
S1	regular	fast	-117.5	-116	1	247	0.00404858299595142	0.00121457489878543
S1	regular	fast	-117.5	-115	0	247	0	0.00121457489878543
S1	regular	fast	-117.5	-114	1	247	0.00404858299595142	0.00121457489878543
S1	regular	fast	-117.5	-113	0	247	0	0.00121457489878543
S1	regular	fast	-107.5	-112	0	247	0	0.000809716599190283
S1	regular	fast	-107.5	-111	0	247	0	0.000809716599190283
S1	regular	fast	-107.5	-110	0	247	0	0.000809716599190283
S1	regular	fast	-107.5	-109	0	247	0	0.000809716599190283
S1	regular	fast	-107.5	-108	0	247	0	0.000809716599190283
S1	regular	fast	-107.5	-107	0	247	0	0.000809716599190283
S1	regular	fast	-107.5	-106	0	247	0	0.000809716599190283
S1	regular	fast	-107.5	-105	1	247	0.00404858299595142	0.000809716599190283
S1	regular	fast	-107.5	-104	1	247	0.00404858299595142	0.000809716599190283
S1	regular	fast	-107.5	-103	0	247	0	0.000809716599190283
S1	regular	fast	-97.5	-102	0	247	0	0
S1	regular	fast	-97.5	-101	0	247	0	0
S1	regular	fast	-97.5	-100	0	247	0	0
S1	regular	fast	-97.5	-99	0	247	0	0
S1	regular	fast	-97.5	-98	0	247	0	0
S1	regular	fast	-97.5	-97	0	247	0	0
S1	regular	fast	-97.5	-96	0	247	0	0
S1	regular	fast	-97.5	-95	0	247	0	0
S1	regular	fast	-97.5	-94	0	247	0	0
S1	regular	fast	-97.5	-93	0	247	0	0
S1	regular	fast	-87.5	-92	1	247	0.00404858299595142	0.00202429149797571
S1	regular	fast	-87.5	-91	0	247	0	0.00202429149797571
S1	regular	fast	-87.5	-90	1	247	0.00404858299595142	0.00202429149797571
S1	regular	fast	-87.5	-89	0	247	0	0.00202429149797571
S1	regular	fast	-87.5	-88	0	247	0	0.00202429149797571
S1	regular	fast	-87.5	-87	2	247	0.00809716599190283	0.00202429149797571
S1	regular	fast	-87.5	-86	0	247	0	0.00202429149797571
S1	regular	fast	-87.5	-85	0	247	0	0.00202429149797571
S1	regular	fast	-87.5	-84	1	247	0.00404858299595142	0.00202429149797571
S1	regular	fast	-87.5	-83	0	247	0	0.00202429149797571
S1	regular	fast	-77.5	-82	0	247	0	0.00121457489878543
S1	regular	fast	-77.5	-81	0	247	0	0.00121457489878543
S1	regular	fast	-77.5	-80	0	247	0	0.00121457489878543
S1	regular	fast	-77.5	-79	0	247	0	0.00121457489878543
S1	regular	fast	-77.5	-78	0	247	0	0.00121457489878543
S1	regular	fast	-77.5	-77	2	247	0.00809716599190283	0.00121457489878543
S1	regular	fast	-77.5	-76	1	247	0.00404858299595142	0.00121457489878543
S1	regular	fast	-77.5	-75	0	247	0	0.00121457489878543
S1	regular	fast	-77.5	-74	0	247	0	0.00121457489878543
S1	regular	fast	-77.5	-73	0	247	0	0.00121457489878543
S1	regular	fast	-67.5	-72	1	247	0.00404858299595142	0.000809716599190283
S1	regular	fast	-67.5	-71	1	247	0.00404858299595142	0.000809716599190283
S1	regular	fast	-67.5	-70	0	247	0	0.000809716599190283
S1	regular	fast	-67.5	-69	0	247	0	0.000809716599190283
S1	regular	fast	-67.5	-68	0	247	0	0.000809716599190283
S1	regular	fast	-67.5	-67	0	247	0	0.000809716599190283
S1	regular	fast	-67.5	-66	0	247	0	0.000809716599190283
S1	regular	fast	-67.5	-65	0	247	0	0.000809716599190283
S1	regular	fast	-67.5	-64	0	247	0	0.000809716599190283
S1	regular	fast	-67.5	-63	0	247	0	0.000809716599190283
S1	regular	fast	-57.5	-62	0	247	0	0.000809716599190283
S1	regular	fast	-57.5	-61	0	247	0	0.000809716599190283
S1	regular	fast	-57.5	-60	1	247	0.00404858299595142	0.000809716599190283
S1	regular	fast	-57.5	-59	0	247	0	0.000809716599190283
S1	regular	fast	-57.5	-58	1	247	0.00404858299595142	0.000809716599190283
S1	regular	fast	-57.5	-57	0	247	0	0.000809716599190283
S1	regular	fast	-57.5	-56	0	247	0	0.000809716599190283
S1	regular	fast	-57.5	-55	0	247	0	0.000809716599190283
S1	regular	fast	-57.5	-54	0	247	0	0.000809716599190283
S1	regular	fast	-57.5	-53	0	247	0	0.000809716599190283
S1	regular	fast	-47.5	-52	0	247	0	0.00161943319838057
S1	regular	fast	-47.5	-51	1	247	0.00404858299595142	0.00161943319838057
S1	regular	fast	-47.5	-50	1	247	0.00404858299595142	0.00161943319838057
S1	regular	fast	-47.5	-49	1	247	0.00404858299595142	0.00161943319838057
S1	regular	fast	-47.5	-48	0	247	0	0.00161943319838057
S1	regular	fast	-47.5	-47	0	247	0	0.00161943319838057
S1	regular	fast	-47.5	-46	1	247	0.00404858299595142	0.00161943319838057
S1	regular	fast	-47.5	-45	0	247	0	0.00161943319838057
S1	regular	fast	-47.5	-44	0	247	0	0.00161943319838057
S1	regular	fast	-47.5	-43	0	247	0	0.00161943319838057
S1	regular	fast	-37.5	-42	0	247	0	0.000404858299595142
S1	regular	fast	-37.5	-41	0	247	0	0.000404858299595142
S1	regular	fast	-37.5	-40	0	247	0	0.000404858299595142
S1	regular	fast	-37.5	-39	0	247	0	0.000404858299595142
S1	regular	fast	-37.5	-38	1	247	0.00404858299595142	0.000404858299595142
S1	regular	fast	-37.5	-37	0	247	0	0.000404858299595142
S1	regular	fast	-37.5	-36	0	247	0	0.000404858299595142
S1	regular	fast	-37.5	-35	0	247	0	0.000404858299595142
S1	regular	fast	-37.5	-34	0	247	0	0.000404858299595142
S1	regular	fast	-37.5	-33	0	247	0	0.000404858299595142
S1	regular	fast	-27.5	-32	0	247	0	0.00121457489878543
S1	regular	fast	-27.5	-31	0	247	0	0.00121457489878543
S1	regular	fast	-27.5	-30	0	247	0	0.00121457489878543
S1	regular	fast	-27.5	-29	0	247	0	0.00121457489878543
S1	regular	fast	-27.5	-28	0	247	0	0.00121457489878543
S1	regular	fast	-27.5	-27	2	247	0.00809716599190283	0.00121457489878543
S1	regular	fast	-27.5	-26	1	247	0.00404858299595142	0.00121457489878543
S1	regular	fast	-27.5	-25	0	247	0	0.00121457489878543
S1	regular	fast	-27.5	-24	0	247	0	0.00121457489878543
S1	regular	fast	-27.5	-23	0	247	0	0.00121457489878543
S1	regular	fast	-17.5	-22	1	247	0.00404858299595142	0.00161943319838057
S1	regular	fast	-17.5	-21	0	247	0	0.00161943319838057
S1	regular	fast	-17.5	-20	0	247	0	0.00161943319838057
S1	regular	fast	-17.5	-19	0	247	0	0.00161943319838057
S1	regular	fast	-17.5	-18	1	247	0.00404858299595142	0.00161943319838057
S1	regular	fast	-17.5	-17	1	247	0.00404858299595142	0.00161943319838057
S1	regular	fast	-17.5	-16	0	247	0	0.00161943319838057
S1	regular	fast	-17.5	-15	0	247	0	0.00161943319838057
S1	regular	fast	-17.5	-14	1	247	0.00404858299595142	0.00161943319838057
S1	regular	fast	-17.5	-13	0	247	0	0.00161943319838057
S1	regular	fast	-7.5	-12	0	247	0	0.00121457489878543
S1	regular	fast	-7.5	-11	0	247	0	0.00121457489878543
S1	regular	fast	-7.5	-10	0	247	0	0.00121457489878543
S1	regular	fast	-7.5	-9	1	247	0.00404858299595142	0.00121457489878543
S1	regular	fast	-7.5	-8	0	247	0	0.00121457489878543
S1	regular	fast	-7.5	-7	0	247	0	0.00121457489878543
S1	regular	fast	-7.5	-6	0	247	0	0.00121457489878543
S1	regular	fast	-7.5	-5	0	247	0	0.00121457489878543
S1	regular	fast	-7.5	-4	0	247	0	0.00121457489878543
S1	regular	fast	-7.5	-3	2	247	0.00809716599190283	0.00121457489878543
S1	regular	fast	2.5	-2	0	247	0	0.00202429149797571
S1	regular	fast	2.5	-1	1	247	0.00404858299595142	0.00202429149797571
S1	regular	fast	2.5	0	0	247	0	0.00202429149797571
S1	regular	fast	2.5	1	0	247	0	0.00202429149797571
S1	regular	fast	2.5	2	1	247	0.00404858299595142	0.00202429149797571
S1	regular	fast	2.5	3	2	247	0.00809716599190283	0.00202429149797571
S1	regular	fast	2.5	4	0	247	0	0.00202429149797571
S1	regular	fast	2.5	5	0	247	0	0.00202429149797571
S1	regular	fast	2.5	6	0	247	0	0.00202429149797571
S1	regular	fast	2.5	7	1	247	0.00404858299595142	0.00202429149797571
S1	regular	fast	12.5	8	0	247	0	0.000404858299595142
S1	regular	fast	12.5	9	0	247	0	0.000404858299595142
S1	regular	fast	12.5	10	0	247	0	0.000404858299595142
S1	regular	fast	12.5	11	0	247	0	0.000404858299595142
S1	regular	fast	12.5	12	1	247	0.00404858299595142	0.000404858299595142
S1	regular	fast	12.5	13	0	247	0	0.000404858299595142
S1	regular	fast	12.5	14	0	247	0	0.000404858299595142
S1	regular	fast	12.5	15	0	247	0	0.000404858299595142
S1	regular	fast	12.5	16	0	247	0	0.000404858299595142
S1	regular	fast	12.5	17	0	247	0	0.000404858299595142
S1	regular	fast	22.5	18	0	247	0	0.00121457489878543
S1	regular	fast	22.5	19	0	247	0	0.00121457489878543
S1	regular	fast	22.5	20	0	247	0	0.00121457489878543
S1	regular	fast	22.5	21	0	247	0	0.00121457489878543
S1	regular	fast	22.5	22	0	247	0	0.00121457489878543
S1	regular	fast	22.5	23	0	247	0	0.00121457489878543
S1	regular	fast	22.5	24	1	247	0.00404858299595142	0.00121457489878543
S1	regular	fast	22.5	25	1	247	0.00404858299595142	0.00121457489878543
S1	regular	fast	22.5	26	0	247	0	0.00121457489878543
S1	regular	fast	22.5	27	1	247	0.00404858299595142	0.00121457489878543
S1	regular	fast	32.5	28	0	247	0	0.000404858299595142
S1	regular	fast	32.5	29	0	247	0	0.000404858299595142
S1	regular	fast	32.5	30	0	247	0	0.000404858299595142
S1	regular	fast	32.5	31	0	247	0	0.000404858299595142
S1	regular	fast	32.5	32	1	247	0.00404858299595142	0.000404858299595142
S1	regular	fast	32.5	33	0	247	0	0.000404858299595142
S1	regular	fast	32.5	34	0	247	0	0.000404858299595142
S1	regular	fast	32.5	35	0	247	0	0.000404858299595142
S1	regular	fast	32.5	36	0	247	0	0.000404858299595142
S1	regular	fast	32.5	37	0	247	0	0.000404858299595142
S1	regular	fast	42.5	38	0	247	0	0.000809716599190283
S1	regular	fast	42.5	39	0	247	0	0.000809716599190283
S1	regular	fast	42.5	40	0	247	0	0.000809716599190283
S1	regular	fast	42.5	41	0	247	0	0.000809716599190283
S1	regular	fast	42.5	42	0	247	0	0.000809716599190283
S1	regular	fast	42.5	43	0	247	0	0.000809716599190283
S1	regular	fast	42.5	44	0	247	0	0.000809716599190283
S1	regular	fast	42.5	45	0	247	0	0.000809716599190283
S1	regular	fast	42.5	46	0	247	0	0.000809716599190283
S1	regular	fast	42.5	47	2	247	0.00809716599190283	0.000809716599190283
S1	regular	fast	52.5	48	0	247	0	0.00121457489878543
S1	regular	fast	52.5	49	1	247	0.00404858299595142	0.00121457489878543
S1	regular	fast	52.5	50	0	247	0	0.00121457489878543
S1	regular	fast	52.5	51	0	247	0	0.00121457489878543
S1	regular	fast	52.5	52	1	247	0.00404858299595142	0.00121457489878543
S1	regular	fast	52.5	53	1	247	0.00404858299595142	0.00121457489878543
S1	regular	fast	52.5	54	0	247	0	0.00121457489878543
S1	regular	fast	52.5	55	0	247	0	0.00121457489878543
S1	regular	fast	52.5	56	0	247	0	0.00121457489878543
S1	regular	fast	52.5	57	0	247	0	0.00121457489878543
S1	regular	fast	62.5	58	0	247	0	0.00121457489878543
S1	regular	fast	62.5	59	0	247	0	0.00121457489878543
S1	regular	fast	62.5	60	1	247	0.00404858299595142	0.00121457489878543
S1	regular	fast	62.5	61	0	247	0	0.00121457489878543
S1	regular	fast	62.5	62	1	247	0.00404858299595142	0.00121457489878543
S1	regular	fast	62.5	63	0	247	0	0.00121457489878543
S1	regular	fast	62.5	64	1	247	0.00404858299595142	0.00121457489878543
S1	regular	fast	62.5	65	0	247	0	0.00121457489878543
S1	regular	fast	62.5	66	0	247	0	0.00121457489878543
S1	regular	fast	62.5	67	0	247	0	0.00121457489878543
S1	regular	fast	72.5	68	0	247	0	0.000809716599190283
S1	regular	fast	72.5	69	1	247	0.00404858299595142	0.000809716599190283
S1	regular	fast	72.5	70	0	247	0	0.000809716599190283
S1	regular	fast	72.5	71	0	247	0	0.000809716599190283
S1	regular	fast	72.5	72	0	247	0	0.000809716599190283
S1	regular	fast	72.5	73	1	247	0.00404858299595142	0.000809716599190283
S1	regular	fast	72.5	74	0	247	0	0.000809716599190283
S1	regular	fast	72.5	75	0	247	0	0.000809716599190283
S1	regular	fast	72.5	76	0	247	0	0.000809716599190283
S1	regular	fast	72.5	77	0	247	0	0.000809716599190283
S1	regular	fast	82.5	78	0	247	0	0.000809716599190283
S1	regular	fast	82.5	79	0	247	0	0.000809716599190283
S1	regular	fast	82.5	80	0	247	0	0.000809716599190283
S1	regular	fast	82.5	81	1	247	0.00404858299595142	0.000809716599190283
S1	regular	fast	82.5	82	0	247	0	0.000809716599190283
S1	regular	fast	82.5	83	0	247	0	0.000809716599190283
S1	regular	fast	82.5	84	0	247	0	0.000809716599190283
S1	regular	fast	82.5	85	0	247	0	0.000809716599190283
S1	regular	fast	82.5	86	1	247	0.00404858299595142	0.000809716599190283
S1	regular	fast	82.5	87	0	247	0	0.000809716599190283
S1	regular	fast	92.5	88	0	247	0	0.000404858299595142
S1	regular	fast	92.5	89	0	247	0	0.000404858299595142
S1	regular	fast	92.5	90	0	247	0	0.000404858299595142
S1	regular	fast	92.5	91	0	247	0	0.000404858299595142
S1	regular	fast	92.5	92	1	247	0.00404858299595142	0.000404858299595142
S1	regular	fast	92.5	93	0	247	0	0.000404858299595142
S1	regular	fast	92.5	94	0	247	0	0.000404858299595142
S1	regular	fast	92.5	95	0	247	0	0.000404858299595142
S1	regular	fast	92.5	96	0	247	0	0.000404858299595142
S1	regular	fast	92.5	97	0	247	0	0.000404858299595142
S1	regular	fast	102.5	98	0	247	0	0.00161943319838057
S1	regular	fast	102.5	99	0	247	0	0.00161943319838057
S1	regular	fast	102.5	100	0	247	0	0.00161943319838057
S1	regular	fast	102.5	101	0	247	0	0.00161943319838057
S1	regular	fast	102.5	102	0	247	0	0.00161943319838057
S1	regular	fast	102.5	103	2	247	0.00809716599190283	0.00161943319838057
S1	regular	fast	102.5	104	1	247	0.00404858299595142	0.00161943319838057
S1	regular	fast	102.5	105	1	247	0.00404858299595142	0.00161943319838057
S1	regular	fast	102.5	106	0	247	0	0.00161943319838057
S1	regular	fast	102.5	107	0	247	0	0.00161943319838057
S1	regular	fast	112.5	108	0	247	0	0.000404858299595142
S1	regular	fast	112.5	109	0	247	0	0.000404858299595142
S1	regular	fast	112.5	110	1	247	0.00404858299595142	0.000404858299595142
S1	regular	fast	112.5	111	0	247	0	0.000404858299595142
S1	regular	fast	112.5	112	0	247	0	0.000404858299595142
S1	regular	fast	112.5	113	0	247	0	0.000404858299595142
S1	regular	fast	112.5	114	0	247	0	0.000404858299595142
S1	regular	fast	112.5	115	0	247	0	0.000404858299595142
S1	regular	fast	112.5	116	0	247	0	0.000404858299595142
S1	regular	fast	112.5	117	0	247	0	0.000404858299595142
S1	regular	fast	122.5	118	0	247	0	0.000809716599190283
S1	regular	fast	122.5	119	0	247	0	0.000809716599190283
S1	regular	fast	122.5	120	0	247	0	0.000809716599190283
S1	regular	fast	122.5	121	1	247	0.00404858299595142	0.000809716599190283
S1	regular	fast	122.5	122	0	247	0	0.000809716599190283
S1	regular	fast	122.5	123	0	247	0	0.000809716599190283
S1	regular	fast	122.5	124	0	247	0	0.000809716599190283
S1	regular	fast	122.5	125	1	247	0.00404858299595142	0.000809716599190283
S1	regular	fast	122.5	126	0	247	0	0.000809716599190283
S1	regular	fast	122.5	127	0	247	0	0.000809716599190283
S1	regular	fast	132.5	128	0	247	0	0
S1	regular	fast	132.5	129	0	247	0	0
S1	regular	fast	132.5	130	0	247	0	0
S1	regular	fast	132.5	131	0	247	0	0
S1	regular	fast	132.5	132	0	247	0	0
S1	regular	fast	132.5	133	0	247	0	0
S1	regular	fast	132.5	134	0	247	0	0
S1	regular	fast	132.5	135	0	247	0	0
S1	regular	fast	132.5	136	0	247	0	0
S1	regular	fast	132.5	137	0	247	0	0
S1	regular	fast	142.5	138	1	247	0.00404858299595142	0.00121457489878543
S1	regular	fast	142.5	139	0	247	0	0.00121457489878543
S1	regular	fast	142.5	140	1	247	0.00404858299595142	0.00121457489878543
S1	regular	fast	142.5	141	0	247	0	0.00121457489878543
S1	regular	fast	142.5	142	0	247	0	0.00121457489878543
S1	regular	fast	142.5	143	0	247	0	0.00121457489878543
S1	regular	fast	142.5	144	0	247	0	0.00121457489878543
S1	regular	fast	142.5	145	0	247	0	0.00121457489878543
S1	regular	fast	142.5	146	1	247	0.00404858299595142	0.00121457489878543
S1	regular	fast	142.5	147	0	247	0	0.00121457489878543
S1	regular	fast	152.5	148	0	247	0	0
S1	regular	fast	152.5	149	0	247	0	0
S1	regular	fast	152.5	150	0	247	0	0
S1	regular	fast	152.5	151	0	247	0	0
S1	regular	fast	152.5	152	0	247	0	0
S1	regular	fast	152.5	153	0	247	0	0
S1	regular	fast	152.5	154	0	247	0	0
S1	regular	fast	152.5	155	0	247	0	0
S1	regular	fast	152.5	156	0	247	0	0
S1	regular	fast	152.5	157	0	247	0	0
S1	regular	fast	162.5	158	0	247	0	0.000809716599190283
S1	regular	fast	162.5	159	2	247	0.00809716599190283	0.000809716599190283
S1	regular	fast	162.5	160	0	247	0	0.000809716599190283
S1	regular	fast	162.5	161	0	247	0	0.000809716599190283
S1	regular	fast	162.5	162	0	247	0	0.000809716599190283
S1	regular	fast	162.5	163	0	247	0	0.000809716599190283
S1	regular	fast	162.5	164	0	247	0	0.000809716599190283
S1	regular	fast	162.5	165	0	247	0	0.000809716599190283
S1	regular	fast	162.5	166	0	247	0	0.000809716599190283
S1	regular	fast	162.5	167	0	247	0	0.000809716599190283
S1	regular	fast	172.5	168	0	247	0	0.00121457489878543
S1	regular	fast	172.5	169	0	247	0	0.00121457489878543
S1	regular	fast	172.5	170	1	247	0.00404858299595142	0.00121457489878543
S1	regular	fast	172.5	171	0	247	0	0.00121457489878543
S1	regular	fast	172.5	172	0	247	0	0.00121457489878543
S1	regular	fast	172.5	173	0	247	0	0.00121457489878543
S1	regular	fast	172.5	174	0	247	0	0.00121457489878543
S1	regular	fast	172.5	175	0	247	0	0.00121457489878543
S1	regular	fast	172.5	176	1	247	0.00404858299595142	0.00121457489878543
S1	regular	fast	172.5	177	1	247	0.00404858299595142	0.00121457489878543
S1	regular	fast	182.5	178	0	247	0	0.000404858299595142
S1	regular	fast	182.5	179	0	247	0	0.000404858299595142
S1	regular	fast	182.5	180	0	247	0	0.000404858299595142
S1	regular	fast	182.5	181	0	247	0	0.000404858299595142
S1	regular	fast	182.5	182	0	247	0	0.000404858299595142
S1	regular	fast	182.5	183	1	247	0.00404858299595142	0.000404858299595142
S1	regular	fast	182.5	184	0	247	0	0.000404858299595142
S1	regular	fast	182.5	185	0	247	0	0.000404858299595142
S1	regular	fast	182.5	186	0	247	0	0.000404858299595142
S1	regular	fast	182.5	187	0	247	0	0.000404858299595142
S1	regular	fast	192.5	188	0	247	0	0.000404858299595142
S1	regular	fast	192.5	189	0	247	0	0.000404858299595142
S1	regular	fast	192.5	190	0	247	0	0.000404858299595142
S1	regular	fast	192.5	191	0	247	0	0.000404858299595142
S1	regular	fast	192.5	192	1	247	0.00404858299595142	0.000404858299595142
S1	regular	fast	192.5	193	0	247	0	0.000404858299595142
S1	regular	fast	192.5	194	0	247	0	0.000404858299595142
S1	regular	fast	192.5	195	0	247	0	0.000404858299595142
S1	regular	fast	192.5	196	0	247	0	0.000404858299595142
S1	regular	fast	192.5	197	0	247	0	0.000404858299595142
S1	regular	fast	202.5	198	0	247	0	0.000809716599190283
S1	regular	fast	202.5	199	0	247	0	0.000809716599190283
S1	regular	fast	202.5	200	0	247	0	0.000809716599190283
S1	regular	fast	202.5	201	0	247	0	0.000809716599190283
S1	regular	fast	202.5	202	0	247	0	0.000809716599190283
S1	regular	fast	202.5	203	0	247	0	0.000809716599190283
S1	regular	fast	202.5	204	0	247	0	0.000809716599190283
S1	regular	fast	202.5	205	0	247	0	0.000809716599190283
S1	regular	fast	202.5	206	0	247	0	0.000809716599190283
S1	regular	fast	202.5	207	2	247	0.00809716599190283	0.000809716599190283
S1	regular	fast	212.5	208	0	247	0	0.000404858299595142
S1	regular	fast	212.5	209	1	247	0.00404858299595142	0.000404858299595142
S1	regular	fast	212.5	210	0	247	0	0.000404858299595142
S1	regular	fast	212.5	211	0	247	0	0.000404858299595142
S1	regular	fast	212.5	212	0	247	0	0.000404858299595142
S1	regular	fast	212.5	213	0	247	0	0.000404858299595142
S1	regular	fast	212.5	214	0	247	0	0.000404858299595142
S1	regular	fast	212.5	215	0	247	0	0.000404858299595142
S1	regular	fast	212.5	216	0	247	0	0.000404858299595142
S1	regular	fast	212.5	217	0	247	0	0.000404858299595142
S1	regular	fast	222.5	218	0	247	0	0.000809716599190283
S1	regular	fast	222.5	219	0	247	0	0.000809716599190283
S1	regular	fast	222.5	220	0	247	0	0.000809716599190283
S1	regular	fast	222.5	221	0	247	0	0.000809716599190283
S1	regular	fast	222.5	222	0	247	0	0.000809716599190283
S1	regular	fast	222.5	223	0	247	0	0.000809716599190283
S1	regular	fast	222.5	224	0	247	0	0.000809716599190283
S1	regular	fast	222.5	225	2	247	0.00809716599190283	0.000809716599190283
S1	regular	fast	222.5	226	0	247	0	0.000809716599190283
S1	regular	fast	222.5	227	0	247	0	0.000809716599190283
S1	regular	fast	232.5	228	0	247	0	0
S1	regular	fast	232.5	229	0	247	0	0
S1	regular	fast	232.5	230	0	247	0	0
S1	regular	fast	232.5	231	0	247	0	0
S1	regular	fast	232.5	232	0	247	0	0
S1	regular	fast	232.5	233	0	247	0	0
S1	regular	fast	232.5	234	0	247	0	0
S1	regular	fast	232.5	235	0	247	0	0
S1	regular	fast	232.5	236	0	247	0	0
S1	regular	fast	232.5	237	0	247	0	0
S1	regular	fast	242.5	238	0	247	0	0
S1	regular	fast	242.5	239	0	247	0	0
S1	regular	fast	242.5	240	0	247	0	0
S1	regular	fast	242.5	241	0	247	0	0
S1	regular	fast	242.5	242	0	247	0	0
S1	regular	fast	242.5	243	0	247	0	0
S1	regular	fast	242.5	244	0	247	0	0
S1	regular	fast	242.5	245	0	247	0	0
S1	regular	fast	242.5	246	0	247	0	0
S1	regular	fast	242.5	247	0	247	0	0
S1	regular	fast	252.5	248	0	247	0	0.000809716599190283
S1	regular	fast	252.5	249	0	247	0	0.000809716599190283
S1	regular	fast	252.5	250	0	247	0	0.000809716599190283
S1	regular	fast	252.5	251	0	247	0	0.000809716599190283
S1	regular	fast	252.5	252	1	247	0.00404858299595142	0.000809716599190283
S1	regular	fast	252.5	253	0	247	0	0.000809716599190283
S1	regular	fast	252.5	254	0	247	0	0.000809716599190283
S1	regular	fast	252.5	255	0	247	0	0.000809716599190283
S1	regular	fast	252.5	256	0	247	0	0.000809716599190283
S1	regular	fast	252.5	257	1	247	0.00404858299595142	0.000809716599190283
S1	regular	fast	262.5	258	0	247	0	0
S1	regular	fast	262.5	259	0	247	0	0
S1	regular	fast	262.5	260	0	247	0	0
S1	regular	fast	262.5	261	0	247	0	0
S1	regular	fast	262.5	262	0	247	0	0
S1	regular	fast	262.5	263	0	247	0	0
S1	regular	fast	262.5	264	0	247	0	0
S1	regular	fast	262.5	265	0	247	0	0
S1	regular	fast	262.5	266	0	247	0	0
S1	regular	fast	262.5	267	0	247	0	0
S1	regular	fast	272.5	268	0	247	0	0.000404858299595142
S1	regular	fast	272.5	269	0	247	0	0.000404858299595142
S1	regular	fast	272.5	270	0	247	0	0.000404858299595142
S1	regular	fast	272.5	271	0	247	0	0.000404858299595142
S1	regular	fast	272.5	272	0	247	0	0.000404858299595142
S1	regular	fast	272.5	273	1	247	0.00404858299595142	0.000404858299595142
S1	regular	fast	272.5	274	0	247	0	0.000404858299595142
S1	regular	fast	272.5	275	0	247	0	0.000404858299595142
S1	regular	fast	272.5	276	0	247	0	0.000404858299595142
S1	regular	fast	272.5	277	0	247	0	0.000404858299595142
S1	regular	fast	282.5	278	1	247	0.00404858299595142	0.000809716599190283
S1	regular	fast	282.5	279	0	247	0	0.000809716599190283
S1	regular	fast	282.5	280	0	247	0	0.000809716599190283
S1	regular	fast	282.5	281	0	247	0	0.000809716599190283
S1	regular	fast	282.5	282	0	247	0	0.000809716599190283
S1	regular	fast	282.5	283	0	247	0	0.000809716599190283
S1	regular	fast	282.5	284	0	247	0	0.000809716599190283
S1	regular	fast	282.5	285	0	247	0	0.000809716599190283
S1	regular	fast	282.5	286	0	247	0	0.000809716599190283
S1	regular	fast	282.5	287	1	247	0.00404858299595142	0.000809716599190283
S1	regular	fast	292.5	288	1	247	0.00404858299595142	0.000404858299595142
S1	regular	fast	292.5	289	0	247	0	0.000404858299595142
S1	regular	fast	292.5	290	0	247	0	0.000404858299595142
S1	regular	fast	292.5	291	0	247	0	0.000404858299595142
S1	regular	fast	292.5	292	0	247	0	0.000404858299595142
S1	regular	fast	292.5	293	0	247	0	0.000404858299595142
S1	regular	fast	292.5	294	0	247	0	0.000404858299595142
S1	regular	fast	292.5	295	0	247	0	0.000404858299595142
S1	regular	fast	292.5	296	0	247	0	0.000404858299595142
S1	regular	fast	292.5	297	0	247	0	0.000404858299595142
S1	regular	fast	302.5	298	0	247	0	0.000404858299595142
S1	regular	fast	302.5	299	0	247	0	0.000404858299595142
S1	regular	fast	302.5	300	0	247	0	0.000404858299595142
S1	regular	fast	302.5	301	0	247	0	0.000404858299595142
S1	regular	fast	302.5	302	1	247	0.00404858299595142	0.000404858299595142
S1	regular	fast	302.5	303	0	247	0	0.000404858299595142
S1	regular	fast	302.5	304	0	247	0	0.000404858299595142
S1	regular	fast	302.5	305	0	247	0	0.000404858299595142
S1	regular	fast	302.5	306	0	247	0	0.000404858299595142
S1	regular	fast	302.5	307	0	247	0	0.000404858299595142
S1	regular	fast	312.5	308	0	247	0	0.000809716599190283
S1	regular	fast	312.5	309	0	247	0	0.000809716599190283
S1	regular	fast	312.5	310	0	247	0	0.000809716599190283
S1	regular	fast	312.5	311	0	247	0	0.000809716599190283
S1	regular	fast	312.5	312	0	247	0	0.000809716599190283
S1	regular	fast	312.5	313	1	247	0.00404858299595142	0.000809716599190283
S1	regular	fast	312.5	314	0	247	0	0.000809716599190283
S1	regular	fast	312.5	315	1	247	0.00404858299595142	0.000809716599190283
S1	regular	fast	312.5	316	0	247	0	0.000809716599190283
S1	regular	fast	312.5	317	0	247	0	0.000809716599190283
S1	regular	fast	322.5	318	0	247	0	0
S1	regular	fast	322.5	319	0	247	0	0
S1	regular	fast	322.5	320	0	247	0	0
S1	regular	fast	322.5	321	0	247	0	0
S1	regular	fast	322.5	322	0	247	0	0
S1	regular	fast	322.5	323	0	247	0	0
S1	regular	fast	322.5	324	0	247	0	0
S1	regular	fast	322.5	325	0	247	0	0
S1	regular	fast	322.5	326	0	247	0	0
S1	regular	fast	322.5	327	0	247	0	0
S1	regular	fast	332.5	328	0	247	0	0.000809716599190283
S1	regular	fast	332.5	329	0	247	0	0.000809716599190283
S1	regular	fast	332.5	330	0	247	0	0.000809716599190283
S1	regular	fast	332.5	331	0	247	0	0.000809716599190283
S1	regular	fast	332.5	332	0	247	0	0.000809716599190283
S1	regular	fast	332.5	333	0	247	0	0.000809716599190283
S1	regular	fast	332.5	334	0	247	0	0.000809716599190283
S1	regular	fast	332.5	335	1	247	0.00404858299595142	0.000809716599190283
S1	regular	fast	332.5	336	0	247	0	0.000809716599190283
S1	regular	fast	332.5	337	1	247	0.00404858299595142	0.000809716599190283
S1	regular	fast	342.5	338	0	247	0	0.000404858299595142
S1	regular	fast	342.5	339	0	247	0	0.000404858299595142
S1	regular	fast	342.5	340	0	247	0	0.000404858299595142
S1	regular	fast	342.5	341	0	247	0	0.000404858299595142
S1	regular	fast	342.5	342	1	247	0.00404858299595142	0.000404858299595142
S1	regular	fast	342.5	343	0	247	0	0.000404858299595142
S1	regular	fast	342.5	344	0	247	0	0.000404858299595142
S1	regular	fast	342.5	345	0	247	0	0.000404858299595142
S1	regular	fast	342.5	346	0	247	0	0.000404858299595142
S1	regular	fast	342.5	347	0	247	0	0.000404858299595142
S1	regular	fast	352.5	348	0	247	0	0.000404858299595142
S1	regular	fast	352.5	349	0	247	0	0.000404858299595142
S1	regular	fast	352.5	350	0	247	0	0.000404858299595142
S1	regular	fast	352.5	351	0	247	0	0.000404858299595142
S1	regular	fast	352.5	352	0	247	0	0.000404858299595142
S1	regular	fast	352.5	353	0	247	0	0.000404858299595142
S1	regular	fast	352.5	354	0	247	0	0.000404858299595142
S1	regular	fast	352.5	355	0	247	0	0.000404858299595142
S1	regular	fast	352.5	356	0	247	0	0.000404858299595142
S1	regular	fast	352.5	357	1	247	0.00404858299595142	0.000404858299595142
S1	regular	fast	362.5	358	2	247	0.00809716599190283	0.000809716599190283
S1	regular	fast	362.5	359	0	247	0	0.000809716599190283
S1	regular	fast	362.5	360	0	247	0	0.000809716599190283
S1	regular	fast	362.5	361	0	247	0	0.000809716599190283
S1	regular	fast	362.5	362	0	247	0	0.000809716599190283
S1	regular	fast	362.5	363	0	247	0	0.000809716599190283
S1	regular	fast	362.5	364	0	247	0	0.000809716599190283
S1	regular	fast	362.5	365	0	247	0	0.000809716599190283
S1	regular	fast	362.5	366	0	247	0	0.000809716599190283
S1	regular	fast	362.5	367	0	247	0	0.000809716599190283
S1	regular	fast	372.5	368	0	247	0	0
S1	regular	fast	372.5	369	0	247	0	0
S1	regular	fast	372.5	370	0	247	0	0
S1	regular	fast	372.5	371	0	247	0	0
S1	regular	fast	372.5	372	0	247	0	0
S1	regular	fast	372.5	373	0	247	0	0
S1	regular	fast	372.5	374	0	247	0	0
S1	regular	fast	372.5	375	0	247	0	0
S1	regular	fast	372.5	376	0	247	0	0
S1	regular	fast	372.5	377	0	247	0	0
S1	regular	fast	382.5	378	0	247	0	0.000404858299595142
S1	regular	fast	382.5	379	0	247	0	0.000404858299595142
S1	regular	fast	382.5	380	0	247	0	0.000404858299595142
S1	regular	fast	382.5	381	0	247	0	0.000404858299595142
S1	regular	fast	382.5	382	0	247	0	0.000404858299595142
S1	regular	fast	382.5	383	0	247	0	0.000404858299595142
S1	regular	fast	382.5	384	1	247	0.00404858299595142	0.000404858299595142
S1	regular	fast	382.5	385	0	247	0	0.000404858299595142
S1	regular	fast	382.5	386	0	247	0	0.000404858299595142
S1	regular	fast	382.5	387	0	247	0	0.000404858299595142
S1	regular	fast	392.5	388	0	247	0	0.000404858299595142
S1	regular	fast	392.5	389	0	247	0	0.000404858299595142
S1	regular	fast	392.5	390	1	247	0.00404858299595142	0.000404858299595142
S1	regular	fast	392.5	391	0	247	0	0.000404858299595142
S1	regular	fast	392.5	392	0	247	0	0.000404858299595142
S1	regular	fast	392.5	393	0	247	0	0.000404858299595142
S1	regular	fast	392.5	394	0	247	0	0.000404858299595142
S1	regular	fast	392.5	395	0	247	0	0.000404858299595142
S1	regular	fast	392.5	396	0	247	0	0.000404858299595142
S1	regular	fast	392.5	397	0	247	0	0.000404858299595142
S1	regular	fast	402.5	398	0	247	0	0.000809716599190283
S1	regular	fast	402.5	399	0	247	0	0.000809716599190283
S1	regular	fast	402.5	400	0	247	0	0.000809716599190283
S1	regular	fast	402.5	401	0	247	0	0.000809716599190283
S1	regular	fast	402.5	402	0	247	0	0.000809716599190283
S1	regular	fast	402.5	403	0	247	0	0.000809716599190283
S1	regular	fast	402.5	404	0	247	0	0.000809716599190283
S1	regular	fast	402.5	405	1	247	0.00404858299595142	0.000809716599190283
S1	regular	fast	402.5	406	0	247	0	0.000809716599190283
S1	regular	fast	402.5	407	1	247	0.00404858299595142	0.000809716599190283
S1	regular	fast	412.5	408	1	247	0.00404858299595142	0.00121457489878543
S1	regular	fast	412.5	409	0	247	0	0.00121457489878543
S1	regular	fast	412.5	410	0	247	0	0.00121457489878543
S1	regular	fast	412.5	411	0	247	0	0.00121457489878543
S1	regular	fast	412.5	412	1	247	0.00404858299595142	0.00121457489878543
S1	regular	fast	412.5	413	0	247	0	0.00121457489878543
S1	regular	fast	412.5	414	1	247	0.00404858299595142	0.00121457489878543
S1	regular	fast	412.5	415	0	247	0	0.00121457489878543
S1	regular	fast	412.5	416	0	247	0	0.00121457489878543
S1	regular	fast	412.5	417	0	247	0	0.00121457489878543
S1	regular	fast	422.5	418	0	247	0	0.00121457489878543
S1	regular	fast	422.5	419	1	247	0.00404858299595142	0.00121457489878543
S1	regular	fast	422.5	420	0	247	0	0.00121457489878543
S1	regular	fast	422.5	421	0	247	0	0.00121457489878543
S1	regular	fast	422.5	422	0	247	0	0.00121457489878543
S1	regular	fast	422.5	423	0	247	0	0.00121457489878543
S1	regular	fast	422.5	424	0	247	0	0.00121457489878543
S1	regular	fast	422.5	425	0	247	0	0.00121457489878543
S1	regular	fast	422.5	426	1	247	0.00404858299595142	0.00121457489878543
S1	regular	fast	422.5	427	1	247	0.00404858299595142	0.00121457489878543
S1	regular	fast	432.5	428	0	247	0	0.000404858299595142
S1	regular	fast	432.5	429	0	247	0	0.000404858299595142
S1	regular	fast	432.5	430	0	247	0	0.000404858299595142
S1	regular	fast	432.5	431	0	247	0	0.000404858299595142
S1	regular	fast	432.5	432	0	247	0	0.000404858299595142
S1	regular	fast	432.5	433	0	247	0	0.000404858299595142
S1	regular	fast	432.5	434	1	247	0.00404858299595142	0.000404858299595142
S1	regular	fast	432.5	435	0	247	0	0.000404858299595142
S1	regular	fast	432.5	436	0	247	0	0.000404858299595142
S1	regular	fast	432.5	437	0	247	0	0.000404858299595142
S1	regular	fast	442.5	438	0	247	0	0.000809716599190283
S1	regular	fast	442.5	439	0	247	0	0.000809716599190283
S1	regular	fast	442.5	440	0	247	0	0.000809716599190283
S1	regular	fast	442.5	441	1	247	0.00404858299595142	0.000809716599190283
S1	regular	fast	442.5	442	0	247	0	0.000809716599190283
S1	regular	fast	442.5	443	0	247	0	0.000809716599190283
S1	regular	fast	442.5	444	0	247	0	0.000809716599190283
S1	regular	fast	442.5	445	0	247	0	0.000809716599190283
S1	regular	fast	442.5	446	0	247	0	0.000809716599190283
S1	regular	fast	442.5	447	1	247	0.00404858299595142	0.000809716599190283
S1	regular	fast	452.5	448	1	247	0.00404858299595142	0.000404858299595142
S1	regular	fast	452.5	449	0	247	0	0.000404858299595142
S1	regular	fast	452.5	450	0	247	0	0.000404858299595142
S1	regular	fast	452.5	451	0	247	0	0.000404858299595142
S1	regular	fast	452.5	452	0	247	0	0.000404858299595142
S1	regular	fast	452.5	453	0	247	0	0.000404858299595142
S1	regular	fast	452.5	454	0	247	0	0.000404858299595142
S1	regular	fast	452.5	455	0	247	0	0.000404858299595142
S1	regular	fast	452.5	456	0	247	0	0.000404858299595142
S1	regular	fast	452.5	457	0	247	0	0.000404858299595142
S1	regular	fast	462.5	458	1	247	0.00404858299595142	0.00242914979757085
S1	regular	fast	462.5	459	1	247	0.00404858299595142	0.00242914979757085
S1	regular	fast	462.5	460	1	247	0.00404858299595142	0.00242914979757085
S1	regular	fast	462.5	461	0	247	0	0.00242914979757085
S1	regular	fast	462.5	462	0	247	0	0.00242914979757085
S1	regular	fast	462.5	463	1	247	0.00404858299595142	0.00242914979757085
S1	regular	fast	462.5	464	0	247	0	0.00242914979757085
S1	regular	fast	462.5	465	1	247	0.00404858299595142	0.00242914979757085
S1	regular	fast	462.5	466	1	247	0.00404858299595142	0.00242914979757085
S1	regular	fast	462.5	467	0	247	0	0.00242914979757085
S1	regular	fast	472.5	468	1	247	0.00404858299595142	0.000809716599190283
S1	regular	fast	472.5	469	0	247	0	0.000809716599190283
S1	regular	fast	472.5	470	0	247	0	0.000809716599190283
S1	regular	fast	472.5	471	0	247	0	0.000809716599190283
S1	regular	fast	472.5	472	0	247	0	0.000809716599190283
S1	regular	fast	472.5	473	0	247	0	0.000809716599190283
S1	regular	fast	472.5	474	0	247	0	0.000809716599190283
S1	regular	fast	472.5	475	0	247	0	0.000809716599190283
S1	regular	fast	472.5	476	1	247	0.00404858299595142	0.000809716599190283
S1	regular	fast	472.5	477	0	247	0	0.000809716599190283
S1	regular	fast	482.5	478	0	247	0	0.00121457489878543
S1	regular	fast	482.5	479	0	247	0	0.00121457489878543
S1	regular	fast	482.5	480	1	247	0.00404858299595142	0.00121457489878543
S1	regular	fast	482.5	481	0	247	0	0.00121457489878543
S1	regular	fast	482.5	482	0	247	0	0.00121457489878543
S1	regular	fast	482.5	483	0	247	0	0.00121457489878543
S1	regular	fast	482.5	484	1	247	0.00404858299595142	0.00121457489878543
S1	regular	fast	482.5	485	1	247	0.00404858299595142	0.00121457489878543
S1	regular	fast	482.5	486	0	247	0	0.00121457489878543
S1	regular	fast	482.5	487	0	247	0	0.00121457489878543
S1	regular	fast	492.5	488	1	247	0.00404858299595142	0.000809716599190283
S1	regular	fast	492.5	489	0	247	0	0.000809716599190283
S1	regular	fast	492.5	490	1	247	0.00404858299595142	0.000809716599190283
S1	regular	fast	492.5	491	0	247	0	0.000809716599190283
S1	regular	fast	492.5	492	0	247	0	0.000809716599190283
S1	regular	fast	492.5	493	0	247	0	0.000809716599190283
S1	regular	fast	492.5	494	0	247	0	0.000809716599190283
S1	regular	fast	492.5	495	0	247	0	0.000809716599190283
S1	regular	fast	492.5	496	0	247	0	0.000809716599190283
S1	regular	fast	492.5	497	0	247	0	0.000809716599190283
S1	regular	fast	502.5	498	2	247	0.00809716599190283	0.00161943319838057
S1	regular	fast	502.5	499	1	247	0.00404858299595142	0.00161943319838057
S1	regular	fast	502.5	500	0	247	0	0.00161943319838057
S1	regular	slow	-997.5	-1000	0	239	0	0.00167364016736402
S1	regular	slow	-997.5	-999	0	239	0	0.00167364016736402
S1	regular	slow	-997.5	-998	1	239	0.00418410041841004	0.00167364016736402
S1	regular	slow	-997.5	-997	1	239	0.00418410041841004	0.00167364016736402
S1	regular	slow	-997.5	-996	1	239	0.00418410041841004	0.00167364016736402
S1	regular	slow	-997.5	-995	0	239	0	0.00167364016736402
S1	regular	slow	-997.5	-994	0	239	0	0.00167364016736402
S1	regular	slow	-997.5	-993	0	239	0	0.00167364016736402
S1	regular	slow	-987.5	-992	1	239	0.00418410041841004	0.00125523012552301
S1	regular	slow	-987.5	-991	1	239	0.00418410041841004	0.00125523012552301
S1	regular	slow	-987.5	-990	0	239	0	0.00125523012552301
S1	regular	slow	-987.5	-989	1	239	0.00418410041841004	0.00125523012552301
S1	regular	slow	-987.5	-988	0	239	0	0.00125523012552301
S1	regular	slow	-987.5	-987	0	239	0	0.00125523012552301
S1	regular	slow	-987.5	-986	0	239	0	0.00125523012552301
S1	regular	slow	-987.5	-985	0	239	0	0.00125523012552301
S1	regular	slow	-987.5	-984	0	239	0	0.00125523012552301
S1	regular	slow	-987.5	-983	0	239	0	0.00125523012552301
S1	regular	slow	-977.5	-982	0	239	0	0.00209205020920502
S1	regular	slow	-977.5	-981	1	239	0.00418410041841004	0.00209205020920502
S1	regular	slow	-977.5	-980	1	239	0.00418410041841004	0.00209205020920502
S1	regular	slow	-977.5	-979	0	239	0	0.00209205020920502
S1	regular	slow	-977.5	-978	0	239	0	0.00209205020920502
S1	regular	slow	-977.5	-977	0	239	0	0.00209205020920502
S1	regular	slow	-977.5	-976	0	239	0	0.00209205020920502
S1	regular	slow	-977.5	-975	0	239	0	0.00209205020920502
S1	regular	slow	-977.5	-974	1	239	0.00418410041841004	0.00209205020920502
S1	regular	slow	-977.5	-973	2	239	0.00836820083682008	0.00209205020920502
S1	regular	slow	-967.5	-972	2	239	0.00836820083682008	0.00167364016736402
S1	regular	slow	-967.5	-971	0	239	0	0.00167364016736402
S1	regular	slow	-967.5	-970	0	239	0	0.00167364016736402
S1	regular	slow	-967.5	-969	0	239	0	0.00167364016736402
S1	regular	slow	-967.5	-968	1	239	0.00418410041841004	0.00167364016736402
S1	regular	slow	-967.5	-967	0	239	0	0.00167364016736402
S1	regular	slow	-967.5	-966	0	239	0	0.00167364016736402
S1	regular	slow	-967.5	-965	0	239	0	0.00167364016736402
S1	regular	slow	-967.5	-964	0	239	0	0.00167364016736402
S1	regular	slow	-967.5	-963	1	239	0.00418410041841004	0.00167364016736402
S1	regular	slow	-957.5	-962	0	239	0	0.00125523012552301
S1	regular	slow	-957.5	-961	0	239	0	0.00125523012552301
S1	regular	slow	-957.5	-960	0	239	0	0.00125523012552301
S1	regular	slow	-957.5	-959	0	239	0	0.00125523012552301
S1	regular	slow	-957.5	-958	1	239	0.00418410041841004	0.00125523012552301
S1	regular	slow	-957.5	-957	0	239	0	0.00125523012552301
S1	regular	slow	-957.5	-956	1	239	0.00418410041841004	0.00125523012552301
S1	regular	slow	-957.5	-955	0	239	0	0.00125523012552301
S1	regular	slow	-957.5	-954	1	239	0.00418410041841004	0.00125523012552301
S1	regular	slow	-957.5	-953	0	239	0	0.00125523012552301
S1	regular	slow	-947.5	-952	0	239	0	0.00125523012552301
S1	regular	slow	-947.5	-951	0	239	0	0.00125523012552301
S1	regular	slow	-947.5	-950	0	239	0	0.00125523012552301
S1	regular	slow	-947.5	-949	0	239	0	0.00125523012552301
S1	regular	slow	-947.5	-948	1	239	0.00418410041841004	0.00125523012552301
S1	regular	slow	-947.5	-947	0	239	0	0.00125523012552301
S1	regular	slow	-947.5	-946	1	239	0.00418410041841004	0.00125523012552301
S1	regular	slow	-947.5	-945	0	239	0	0.00125523012552301
S1	regular	slow	-947.5	-944	0	239	0	0.00125523012552301
S1	regular	slow	-947.5	-943	1	239	0.00418410041841004	0.00125523012552301
S1	regular	slow	-937.5	-942	1	239	0.00418410041841004	0.00251046025104603
S1	regular	slow	-937.5	-941	0	239	0	0.00251046025104603
S1	regular	slow	-937.5	-940	1	239	0.00418410041841004	0.00251046025104603
S1	regular	slow	-937.5	-939	1	239	0.00418410041841004	0.00251046025104603
S1	regular	slow	-937.5	-938	0	239	0	0.00251046025104603
S1	regular	slow	-937.5	-937	1	239	0.00418410041841004	0.00251046025104603
S1	regular	slow	-937.5	-936	1	239	0.00418410041841004	0.00251046025104603
S1	regular	slow	-937.5	-935	1	239	0.00418410041841004	0.00251046025104603
S1	regular	slow	-937.5	-934	0	239	0	0.00251046025104603
S1	regular	slow	-937.5	-933	0	239	0	0.00251046025104603
S1	regular	slow	-927.5	-932	0	239	0	0.000418410041841004
S1	regular	slow	-927.5	-931	0	239	0	0.000418410041841004
S1	regular	slow	-927.5	-930	0	239	0	0.000418410041841004
S1	regular	slow	-927.5	-929	0	239	0	0.000418410041841004
S1	regular	slow	-927.5	-928	1	239	0.00418410041841004	0.000418410041841004
S1	regular	slow	-927.5	-927	0	239	0	0.000418410041841004
S1	regular	slow	-927.5	-926	0	239	0	0.000418410041841004
S1	regular	slow	-927.5	-925	0	239	0	0.000418410041841004
S1	regular	slow	-927.5	-924	0	239	0	0.000418410041841004
S1	regular	slow	-927.5	-923	0	239	0	0.000418410041841004
S1	regular	slow	-917.5	-922	0	239	0	0.00125523012552301
S1	regular	slow	-917.5	-921	1	239	0.00418410041841004	0.00125523012552301
S1	regular	slow	-917.5	-920	1	239	0.00418410041841004	0.00125523012552301
S1	regular	slow	-917.5	-919	0	239	0	0.00125523012552301
S1	regular	slow	-917.5	-918	1	239	0.00418410041841004	0.00125523012552301
S1	regular	slow	-917.5	-917	0	239	0	0.00125523012552301
S1	regular	slow	-917.5	-916	0	239	0	0.00125523012552301
S1	regular	slow	-917.5	-915	0	239	0	0.00125523012552301
S1	regular	slow	-917.5	-914	0	239	0	0.00125523012552301
S1	regular	slow	-917.5	-913	0	239	0	0.00125523012552301
S1	regular	slow	-907.5	-912	2	239	0.00836820083682008	0.00251046025104603
S1	regular	slow	-907.5	-911	2	239	0.00836820083682008	0.00251046025104603
S1	regular	slow	-907.5	-910	0	239	0	0.00251046025104603
S1	regular	slow	-907.5	-909	1	239	0.00418410041841004	0.00251046025104603
S1	regular	slow	-907.5	-908	0	239	0	0.00251046025104603
S1	regular	slow	-907.5	-907	0	239	0	0.00251046025104603
S1	regular	slow	-907.5	-906	1	239	0.00418410041841004	0.00251046025104603
S1	regular	slow	-907.5	-905	0	239	0	0.00251046025104603
S1	regular	slow	-907.5	-904	0	239	0	0.00251046025104603
S1	regular	slow	-907.5	-903	0	239	0	0.00251046025104603
S1	regular	slow	-897.5	-902	0	239	0	0.00209205020920502
S1	regular	slow	-897.5	-901	1	239	0.00418410041841004	0.00209205020920502
S1	regular	slow	-897.5	-900	2	239	0.00836820083682008	0.00209205020920502
S1	regular	slow	-897.5	-899	0	239	0	0.00209205020920502
S1	regular	slow	-897.5	-898	0	239	0	0.00209205020920502
S1	regular	slow	-897.5	-897	0	239	0	0.00209205020920502
S1	regular	slow	-897.5	-896	2	239	0.00836820083682008	0.00209205020920502
S1	regular	slow	-897.5	-895	0	239	0	0.00209205020920502
S1	regular	slow	-897.5	-894	0	239	0	0.00209205020920502
S1	regular	slow	-897.5	-893	0	239	0	0.00209205020920502
S1	regular	slow	-887.5	-892	1	239	0.00418410041841004	0.00209205020920502
S1	regular	slow	-887.5	-891	1	239	0.00418410041841004	0.00209205020920502
S1	regular	slow	-887.5	-890	0	239	0	0.00209205020920502
S1	regular	slow	-887.5	-889	0	239	0	0.00209205020920502
S1	regular	slow	-887.5	-888	0	239	0	0.00209205020920502
S1	regular	slow	-887.5	-887	0	239	0	0.00209205020920502
S1	regular	slow	-887.5	-886	2	239	0.00836820083682008	0.00209205020920502
S1	regular	slow	-887.5	-885	0	239	0	0.00209205020920502
S1	regular	slow	-887.5	-884	0	239	0	0.00209205020920502
S1	regular	slow	-887.5	-883	1	239	0.00418410041841004	0.00209205020920502
S1	regular	slow	-877.5	-882	0	239	0	0.000836820083682008
S1	regular	slow	-877.5	-881	0	239	0	0.000836820083682008
S1	regular	slow	-877.5	-880	1	239	0.00418410041841004	0.000836820083682008
S1	regular	slow	-877.5	-879	0	239	0	0.000836820083682008
S1	regular	slow	-877.5	-878	0	239	0	0.000836820083682008
S1	regular	slow	-877.5	-877	0	239	0	0.000836820083682008
S1	regular	slow	-877.5	-876	0	239	0	0.000836820083682008
S1	regular	slow	-877.5	-875	0	239	0	0.000836820083682008
S1	regular	slow	-877.5	-874	0	239	0	0.000836820083682008
S1	regular	slow	-877.5	-873	1	239	0.00418410041841004	0.000836820083682008
S1	regular	slow	-867.5	-872	0	239	0	0.00292887029288703
S1	regular	slow	-867.5	-871	1	239	0.00418410041841004	0.00292887029288703
S1	regular	slow	-867.5	-870	0	239	0	0.00292887029288703
S1	regular	slow	-867.5	-869	0	239	0	0.00292887029288703
S1	regular	slow	-867.5	-868	0	239	0	0.00292887029288703
S1	regular	slow	-867.5	-867	0	239	0	0.00292887029288703
S1	regular	slow	-867.5	-866	0	239	0	0.00292887029288703
S1	regular	slow	-867.5	-865	2	239	0.00836820083682008	0.00292887029288703
S1	regular	slow	-867.5	-864	1	239	0.00418410041841004	0.00292887029288703
S1	regular	slow	-867.5	-863	3	239	0.0125523012552301	0.00292887029288703
S1	regular	slow	-857.5	-862	0	239	0	0.00125523012552301
S1	regular	slow	-857.5	-861	0	239	0	0.00125523012552301
S1	regular	slow	-857.5	-860	1	239	0.00418410041841004	0.00125523012552301
S1	regular	slow	-857.5	-859	1	239	0.00418410041841004	0.00125523012552301
S1	regular	slow	-857.5	-858	0	239	0	0.00125523012552301
S1	regular	slow	-857.5	-857	0	239	0	0.00125523012552301
S1	regular	slow	-857.5	-856	0	239	0	0.00125523012552301
S1	regular	slow	-857.5	-855	0	239	0	0.00125523012552301
S1	regular	slow	-857.5	-854	1	239	0.00418410041841004	0.00125523012552301
S1	regular	slow	-857.5	-853	0	239	0	0.00125523012552301
S1	regular	slow	-847.5	-852	0	239	0	0.00209205020920502
S1	regular	slow	-847.5	-851	0	239	0	0.00209205020920502
S1	regular	slow	-847.5	-850	2	239	0.00836820083682008	0.00209205020920502
S1	regular	slow	-847.5	-849	1	239	0.00418410041841004	0.00209205020920502
S1	regular	slow	-847.5	-848	1	239	0.00418410041841004	0.00209205020920502
S1	regular	slow	-847.5	-847	0	239	0	0.00209205020920502
S1	regular	slow	-847.5	-846	0	239	0	0.00209205020920502
S1	regular	slow	-847.5	-845	0	239	0	0.00209205020920502
S1	regular	slow	-847.5	-844	0	239	0	0.00209205020920502
S1	regular	slow	-847.5	-843	1	239	0.00418410041841004	0.00209205020920502
S1	regular	slow	-837.5	-842	0	239	0	0.000836820083682008
S1	regular	slow	-837.5	-841	0	239	0	0.000836820083682008
S1	regular	slow	-837.5	-840	0	239	0	0.000836820083682008
S1	regular	slow	-837.5	-839	1	239	0.00418410041841004	0.000836820083682008
S1	regular	slow	-837.5	-838	1	239	0.00418410041841004	0.000836820083682008
S1	regular	slow	-837.5	-837	0	239	0	0.000836820083682008
S1	regular	slow	-837.5	-836	0	239	0	0.000836820083682008
S1	regular	slow	-837.5	-835	0	239	0	0.000836820083682008
S1	regular	slow	-837.5	-834	0	239	0	0.000836820083682008
S1	regular	slow	-837.5	-833	0	239	0	0.000836820083682008
S1	regular	slow	-827.5	-832	1	239	0.00418410041841004	0.00251046025104603
S1	regular	slow	-827.5	-831	0	239	0	0.00251046025104603
S1	regular	slow	-827.5	-830	0	239	0	0.00251046025104603
S1	regular	slow	-827.5	-829	1	239	0.00418410041841004	0.00251046025104603
S1	regular	slow	-827.5	-828	1	239	0.00418410041841004	0.00251046025104603
S1	regular	slow	-827.5	-827	0	239	0	0.00251046025104603
S1	regular	slow	-827.5	-826	1	239	0.00418410041841004	0.00251046025104603
S1	regular	slow	-827.5	-825	1	239	0.00418410041841004	0.00251046025104603
S1	regular	slow	-827.5	-824	1	239	0.00418410041841004	0.00251046025104603
S1	regular	slow	-827.5	-823	0	239	0	0.00251046025104603
S1	regular	slow	-817.5	-822	3	239	0.0125523012552301	0.00251046025104603
S1	regular	slow	-817.5	-821	0	239	0	0.00251046025104603
S1	regular	slow	-817.5	-820	2	239	0.00836820083682008	0.00251046025104603
S1	regular	slow	-817.5	-819	0	239	0	0.00251046025104603
S1	regular	slow	-817.5	-818	0	239	0	0.00251046025104603
S1	regular	slow	-817.5	-817	1	239	0.00418410041841004	0.00251046025104603
S1	regular	slow	-817.5	-816	0	239	0	0.00251046025104603
S1	regular	slow	-817.5	-815	0	239	0	0.00251046025104603
S1	regular	slow	-817.5	-814	0	239	0	0.00251046025104603
S1	regular	slow	-817.5	-813	0	239	0	0.00251046025104603
S1	regular	slow	-807.5	-812	0	239	0	0.00125523012552301
S1	regular	slow	-807.5	-811	0	239	0	0.00125523012552301
S1	regular	slow	-807.5	-810	0	239	0	0.00125523012552301
S1	regular	slow	-807.5	-809	2	239	0.00836820083682008	0.00125523012552301
S1	regular	slow	-807.5	-808	0	239	0	0.00125523012552301
S1	regular	slow	-807.5	-807	0	239	0	0.00125523012552301
S1	regular	slow	-807.5	-806	0	239	0	0.00125523012552301
S1	regular	slow	-807.5	-805	0	239	0	0.00125523012552301
S1	regular	slow	-807.5	-804	1	239	0.00418410041841004	0.00125523012552301
S1	regular	slow	-807.5	-803	0	239	0	0.00125523012552301
S1	regular	slow	-797.5	-802	0	239	0	0.000418410041841004
S1	regular	slow	-797.5	-801	1	239	0.00418410041841004	0.000418410041841004
S1	regular	slow	-797.5	-800	0	239	0	0.000418410041841004
S1	regular	slow	-797.5	-799	0	239	0	0.000418410041841004
S1	regular	slow	-797.5	-798	0	239	0	0.000418410041841004
S1	regular	slow	-797.5	-797	0	239	0	0.000418410041841004
S1	regular	slow	-797.5	-796	0	239	0	0.000418410041841004
S1	regular	slow	-797.5	-795	0	239	0	0.000418410041841004
S1	regular	slow	-797.5	-794	0	239	0	0.000418410041841004
S1	regular	slow	-797.5	-793	0	239	0	0.000418410041841004
S1	regular	slow	-787.5	-792	1	239	0.00418410041841004	0.00125523012552301
S1	regular	slow	-787.5	-791	1	239	0.00418410041841004	0.00125523012552301
S1	regular	slow	-787.5	-790	0	239	0	0.00125523012552301
S1	regular	slow	-787.5	-789	0	239	0	0.00125523012552301
S1	regular	slow	-787.5	-788	0	239	0	0.00125523012552301
S1	regular	slow	-787.5	-787	0	239	0	0.00125523012552301
S1	regular	slow	-787.5	-786	0	239	0	0.00125523012552301
S1	regular	slow	-787.5	-785	0	239	0	0.00125523012552301
S1	regular	slow	-787.5	-784	1	239	0.00418410041841004	0.00125523012552301
S1	regular	slow	-787.5	-783	0	239	0	0.00125523012552301
S1	regular	slow	-777.5	-782	0	239	0	0.00251046025104602
S1	regular	slow	-777.5	-781	0	239	0	0.00251046025104602
S1	regular	slow	-777.5	-780	0	239	0	0.00251046025104602
S1	regular	slow	-777.5	-779	1	239	0.00418410041841004	0.00251046025104602
S1	regular	slow	-777.5	-778	0	239	0	0.00251046025104602
S1	regular	slow	-777.5	-777	1	239	0.00418410041841004	0.00251046025104602
S1	regular	slow	-777.5	-776	1	239	0.00418410041841004	0.00251046025104602
S1	regular	slow	-777.5	-775	1	239	0.00418410041841004	0.00251046025104602
S1	regular	slow	-777.5	-774	2	239	0.00836820083682008	0.00251046025104602
S1	regular	slow	-777.5	-773	0	239	0	0.00251046025104602
S1	regular	slow	-767.5	-772	0	239	0	0.00209205020920502
S1	regular	slow	-767.5	-771	1	239	0.00418410041841004	0.00209205020920502
S1	regular	slow	-767.5	-770	0	239	0	0.00209205020920502
S1	regular	slow	-767.5	-769	1	239	0.00418410041841004	0.00209205020920502
S1	regular	slow	-767.5	-768	0	239	0	0.00209205020920502
S1	regular	slow	-767.5	-767	0	239	0	0.00209205020920502
S1	regular	slow	-767.5	-766	0	239	0	0.00209205020920502
S1	regular	slow	-767.5	-765	0	239	0	0.00209205020920502
S1	regular	slow	-767.5	-764	3	239	0.0125523012552301	0.00209205020920502
S1	regular	slow	-767.5	-763	0	239	0	0.00209205020920502
S1	regular	slow	-757.5	-762	0	239	0	0.00125523012552301
S1	regular	slow	-757.5	-761	1	239	0.00418410041841004	0.00125523012552301
S1	regular	slow	-757.5	-760	0	239	0	0.00125523012552301
S1	regular	slow	-757.5	-759	1	239	0.00418410041841004	0.00125523012552301
S1	regular	slow	-757.5	-758	0	239	0	0.00125523012552301
S1	regular	slow	-757.5	-757	0	239	0	0.00125523012552301
S1	regular	slow	-757.5	-756	0	239	0	0.00125523012552301
S1	regular	slow	-757.5	-755	1	239	0.00418410041841004	0.00125523012552301
S1	regular	slow	-757.5	-754	0	239	0	0.00125523012552301
S1	regular	slow	-757.5	-753	0	239	0	0.00125523012552301
S1	regular	slow	-747.5	-752	0	239	0	0.00292887029288703
S1	regular	slow	-747.5	-751	2	239	0.00836820083682008	0.00292887029288703
S1	regular	slow	-747.5	-750	3	239	0.0125523012552301	0.00292887029288703
S1	regular	slow	-747.5	-749	1	239	0.00418410041841004	0.00292887029288703
S1	regular	slow	-747.5	-748	0	239	0	0.00292887029288703
S1	regular	slow	-747.5	-747	0	239	0	0.00292887029288703
S1	regular	slow	-747.5	-746	0	239	0	0.00292887029288703
S1	regular	slow	-747.5	-745	0	239	0	0.00292887029288703
S1	regular	slow	-747.5	-744	1	239	0.00418410041841004	0.00292887029288703
S1	regular	slow	-747.5	-743	0	239	0	0.00292887029288703
S1	regular	slow	-737.5	-742	0	239	0	0.00125523012552301
S1	regular	slow	-737.5	-741	1	239	0.00418410041841004	0.00125523012552301
S1	regular	slow	-737.5	-740	0	239	0	0.00125523012552301
S1	regular	slow	-737.5	-739	0	239	0	0.00125523012552301
S1	regular	slow	-737.5	-738	0	239	0	0.00125523012552301
S1	regular	slow	-737.5	-737	1	239	0.00418410041841004	0.00125523012552301
S1	regular	slow	-737.5	-736	1	239	0.00418410041841004	0.00125523012552301
S1	regular	slow	-737.5	-735	0	239	0	0.00125523012552301
S1	regular	slow	-737.5	-734	0	239	0	0.00125523012552301
S1	regular	slow	-737.5	-733	0	239	0	0.00125523012552301
S1	regular	slow	-727.5	-732	0	239	0	0.00125523012552301
S1	regular	slow	-727.5	-731	0	239	0	0.00125523012552301
S1	regular	slow	-727.5	-730	0	239	0	0.00125523012552301
S1	regular	slow	-727.5	-729	1	239	0.00418410041841004	0.00125523012552301
S1	regular	slow	-727.5	-728	0	239	0	0.00125523012552301
S1	regular	slow	-727.5	-727	0	239	0	0.00125523012552301
S1	regular	slow	-727.5	-726	0	239	0	0.00125523012552301
S1	regular	slow	-727.5	-725	0	239	0	0.00125523012552301
S1	regular	slow	-727.5	-724	1	239	0.00418410041841004	0.00125523012552301
S1	regular	slow	-727.5	-723	1	239	0.00418410041841004	0.00125523012552301
S1	regular	slow	-717.5	-722	1	239	0.00418410041841004	0.00209205020920502
S1	regular	slow	-717.5	-721	0	239	0	0.00209205020920502
S1	regular	slow	-717.5	-720	0	239	0	0.00209205020920502
S1	regular	slow	-717.5	-719	3	239	0.0125523012552301	0.00209205020920502
S1	regular	slow	-717.5	-718	0	239	0	0.00209205020920502
S1	regular	slow	-717.5	-717	0	239	0	0.00209205020920502
S1	regular	slow	-717.5	-716	1	239	0.00418410041841004	0.00209205020920502
S1	regular	slow	-717.5	-715	0	239	0	0.00209205020920502
S1	regular	slow	-717.5	-714	0	239	0	0.00209205020920502
S1	regular	slow	-717.5	-713	0	239	0	0.00209205020920502
S1	regular	slow	-707.5	-712	0	239	0	0.00209205020920502
S1	regular	slow	-707.5	-711	0	239	0	0.00209205020920502
S1	regular	slow	-707.5	-710	1	239	0.00418410041841004	0.00209205020920502
S1	regular	slow	-707.5	-709	1	239	0.00418410041841004	0.00209205020920502
S1	regular	slow	-707.5	-708	1	239	0.00418410041841004	0.00209205020920502
S1	regular	slow	-707.5	-707	1	239	0.00418410041841004	0.00209205020920502
S1	regular	slow	-707.5	-706	0	239	0	0.00209205020920502
S1	regular	slow	-707.5	-705	0	239	0	0.00209205020920502
S1	regular	slow	-707.5	-704	1	239	0.00418410041841004	0.00209205020920502
S1	regular	slow	-707.5	-703	0	239	0	0.00209205020920502
S1	regular	slow	-697.5	-702	0	239	0	0.00209205020920502
S1	regular	slow	-697.5	-701	2	239	0.00836820083682008	0.00209205020920502
S1	regular	slow	-697.5	-700	0	239	0	0.00209205020920502
S1	regular	slow	-697.5	-699	0	239	0	0.00209205020920502
S1	regular	slow	-697.5	-698	0	239	0	0.00209205020920502
S1	regular	slow	-697.5	-697	1	239	0.00418410041841004	0.00209205020920502
S1	regular	slow	-697.5	-696	1	239	0.00418410041841004	0.00209205020920502
S1	regular	slow	-697.5	-695	0	239	0	0.00209205020920502
S1	regular	slow	-697.5	-694	1	239	0.00418410041841004	0.00209205020920502
S1	regular	slow	-697.5	-693	0	239	0	0.00209205020920502
S1	regular	slow	-687.5	-692	2	239	0.00836820083682008	0.00167364016736402
S1	regular	slow	-687.5	-691	0	239	0	0.00167364016736402
S1	regular	slow	-687.5	-690	0	239	0	0.00167364016736402
S1	regular	slow	-687.5	-689	0	239	0	0.00167364016736402
S1	regular	slow	-687.5	-688	2	239	0.00836820083682008	0.00167364016736402
S1	regular	slow	-687.5	-687	0	239	0	0.00167364016736402
S1	regular	slow	-687.5	-686	0	239	0	0.00167364016736402
S1	regular	slow	-687.5	-685	0	239	0	0.00167364016736402
S1	regular	slow	-687.5	-684	0	239	0	0.00167364016736402
S1	regular	slow	-687.5	-683	0	239	0	0.00167364016736402
S1	regular	slow	-677.5	-682	0	239	0	0.000418410041841004
S1	regular	slow	-677.5	-681	0	239	0	0.000418410041841004
S1	regular	slow	-677.5	-680	0	239	0	0.000418410041841004
S1	regular	slow	-677.5	-679	0	239	0	0.000418410041841004
S1	regular	slow	-677.5	-678	0	239	0	0.000418410041841004
S1	regular	slow	-677.5	-677	0	239	0	0.000418410041841004
S1	regular	slow	-677.5	-676	0	239	0	0.000418410041841004
S1	regular	slow	-677.5	-675	1	239	0.00418410041841004	0.000418410041841004
S1	regular	slow	-677.5	-674	0	239	0	0.000418410041841004
S1	regular	slow	-677.5	-673	0	239	0	0.000418410041841004
S1	regular	slow	-667.5	-672	0	239	0	0.00167364016736402
S1	regular	slow	-667.5	-671	0	239	0	0.00167364016736402
S1	regular	slow	-667.5	-670	0	239	0	0.00167364016736402
S1	regular	slow	-667.5	-669	1	239	0.00418410041841004	0.00167364016736402
S1	regular	slow	-667.5	-668	0	239	0	0.00167364016736402
S1	regular	slow	-667.5	-667	2	239	0.00836820083682008	0.00167364016736402
S1	regular	slow	-667.5	-666	0	239	0	0.00167364016736402
S1	regular	slow	-667.5	-665	0	239	0	0.00167364016736402
S1	regular	slow	-667.5	-664	0	239	0	0.00167364016736402
S1	regular	slow	-667.5	-663	1	239	0.00418410041841004	0.00167364016736402
S1	regular	slow	-657.5	-662	0	239	0	0.00251046025104602
S1	regular	slow	-657.5	-661	1	239	0.00418410041841004	0.00251046025104602
S1	regular	slow	-657.5	-660	1	239	0.00418410041841004	0.00251046025104602
S1	regular	slow	-657.5	-659	1	239	0.00418410041841004	0.00251046025104602
S1	regular	slow	-657.5	-658	0	239	0	0.00251046025104602
S1	regular	slow	-657.5	-657	1	239	0.00418410041841004	0.00251046025104602
S1	regular	slow	-657.5	-656	0	239	0	0.00251046025104602
S1	regular	slow	-657.5	-655	2	239	0.00836820083682008	0.00251046025104602
S1	regular	slow	-657.5	-654	0	239	0	0.00251046025104602
S1	regular	slow	-657.5	-653	0	239	0	0.00251046025104602
S1	regular	slow	-647.5	-652	0	239	0	0.00125523012552301
S1	regular	slow	-647.5	-651	0	239	0	0.00125523012552301
S1	regular	slow	-647.5	-650	1	239	0.00418410041841004	0.00125523012552301
S1	regular	slow	-647.5	-649	0	239	0	0.00125523012552301
S1	regular	slow	-647.5	-648	1	239	0.00418410041841004	0.00125523012552301
S1	regular	slow	-647.5	-647	0	239	0	0.00125523012552301
S1	regular	slow	-647.5	-646	0	239	0	0.00125523012552301
S1	regular	slow	-647.5	-645	0	239	0	0.00125523012552301
S1	regular	slow	-647.5	-644	0	239	0	0.00125523012552301
S1	regular	slow	-647.5	-643	1	239	0.00418410041841004	0.00125523012552301
S1	regular	slow	-637.5	-642	0	239	0	0.000836820083682008
S1	regular	slow	-637.5	-641	0	239	0	0.000836820083682008
S1	regular	slow	-637.5	-640	0	239	0	0.000836820083682008
S1	regular	slow	-637.5	-639	0	239	0	0.000836820083682008
S1	regular	slow	-637.5	-638	0	239	0	0.000836820083682008
S1	regular	slow	-637.5	-637	0	239	0	0.000836820083682008
S1	regular	slow	-637.5	-636	1	239	0.00418410041841004	0.000836820083682008
S1	regular	slow	-637.5	-635	1	239	0.00418410041841004	0.000836820083682008
S1	regular	slow	-637.5	-634	0	239	0	0.000836820083682008
S1	regular	slow	-637.5	-633	0	239	0	0.000836820083682008
S1	regular	slow	-627.5	-632	0	239	0	0.00209205020920502
S1	regular	slow	-627.5	-631	0	239	0	0.00209205020920502
S1	regular	slow	-627.5	-630	0	239	0	0.00209205020920502
S1	regular	slow	-627.5	-629	0	239	0	0.00209205020920502
S1	regular	slow	-627.5	-628	0	239	0	0.00209205020920502
S1	regular	slow	-627.5	-627	1	239	0.00418410041841004	0.00209205020920502
S1	regular	slow	-627.5	-626	2	239	0.00836820083682008	0.00209205020920502
S1	regular	slow	-627.5	-625	0	239	0	0.00209205020920502
S1	regular	slow	-627.5	-624	2	239	0.00836820083682008	0.00209205020920502
S1	regular	slow	-627.5	-623	0	239	0	0.00209205020920502
S1	regular	slow	-617.5	-622	0	239	0	0.00125523012552301
S1	regular	slow	-617.5	-621	1	239	0.00418410041841004	0.00125523012552301
S1	regular	slow	-617.5	-620	0	239	0	0.00125523012552301
S1	regular	slow	-617.5	-619	0	239	0	0.00125523012552301
S1	regular	slow	-617.5	-618	0	239	0	0.00125523012552301
S1	regular	slow	-617.5	-617	1	239	0.00418410041841004	0.00125523012552301
S1	regular	slow	-617.5	-616	1	239	0.00418410041841004	0.00125523012552301
S1	regular	slow	-617.5	-615	0	239	0	0.00125523012552301
S1	regular	slow	-617.5	-614	0	239	0	0.00125523012552301
S1	regular	slow	-617.5	-613	0	239	0	0.00125523012552301
S1	regular	slow	-607.5	-612	0	239	0	0.00167364016736402
S1	regular	slow	-607.5	-611	2	239	0.00836820083682008	0.00167364016736402
S1	regular	slow	-607.5	-610	0	239	0	0.00167364016736402
S1	regular	slow	-607.5	-609	0	239	0	0.00167364016736402
S1	regular	slow	-607.5	-608	0	239	0	0.00167364016736402
S1	regular	slow	-607.5	-607	0	239	0	0.00167364016736402
S1	regular	slow	-607.5	-606	0	239	0	0.00167364016736402
S1	regular	slow	-607.5	-605	2	239	0.00836820083682008	0.00167364016736402
S1	regular	slow	-607.5	-604	0	239	0	0.00167364016736402
S1	regular	slow	-607.5	-603	0	239	0	0.00167364016736402
S1	regular	slow	-597.5	-602	2	239	0.00836820083682008	0.00125523012552301
S1	regular	slow	-597.5	-601	0	239	0	0.00125523012552301
S1	regular	slow	-597.5	-600	0	239	0	0.00125523012552301
S1	regular	slow	-597.5	-599	0	239	0	0.00125523012552301
S1	regular	slow	-597.5	-598	0	239	0	0.00125523012552301
S1	regular	slow	-597.5	-597	0	239	0	0.00125523012552301
S1	regular	slow	-597.5	-596	0	239	0	0.00125523012552301
S1	regular	slow	-597.5	-595	0	239	0	0.00125523012552301
S1	regular	slow	-597.5	-594	0	239	0	0.00125523012552301
S1	regular	slow	-597.5	-593	1	239	0.00418410041841004	0.00125523012552301
S1	regular	slow	-587.5	-592	0	239	0	0.00125523012552301
S1	regular	slow	-587.5	-591	1	239	0.00418410041841004	0.00125523012552301
S1	regular	slow	-587.5	-590	1	239	0.00418410041841004	0.00125523012552301
S1	regular	slow	-587.5	-589	0	239	0	0.00125523012552301
S1	regular	slow	-587.5	-588	0	239	0	0.00125523012552301
S1	regular	slow	-587.5	-587	1	239	0.00418410041841004	0.00125523012552301
S1	regular	slow	-587.5	-586	0	239	0	0.00125523012552301
S1	regular	slow	-587.5	-585	0	239	0	0.00125523012552301
S1	regular	slow	-587.5	-584	0	239	0	0.00125523012552301
S1	regular	slow	-587.5	-583	0	239	0	0.00125523012552301
S1	regular	slow	-577.5	-582	0	239	0	0.00125523012552301
S1	regular	slow	-577.5	-581	0	239	0	0.00125523012552301
S1	regular	slow	-577.5	-580	0	239	0	0.00125523012552301
S1	regular	slow	-577.5	-579	1	239	0.00418410041841004	0.00125523012552301
S1	regular	slow	-577.5	-578	0	239	0	0.00125523012552301
S1	regular	slow	-577.5	-577	0	239	0	0.00125523012552301
S1	regular	slow	-577.5	-576	0	239	0	0.00125523012552301
S1	regular	slow	-577.5	-575	0	239	0	0.00125523012552301
S1	regular	slow	-577.5	-574	1	239	0.00418410041841004	0.00125523012552301
S1	regular	slow	-577.5	-573	1	239	0.00418410041841004	0.00125523012552301
S1	regular	slow	-567.5	-572	0	239	0	0.000836820083682008
S1	regular	slow	-567.5	-571	0	239	0	0.000836820083682008
S1	regular	slow	-567.5	-570	1	239	0.00418410041841004	0.000836820083682008
S1	regular	slow	-567.5	-569	0	239	0	0.000836820083682008
S1	regular	slow	-567.5	-568	0	239	0	0.000836820083682008
S1	regular	slow	-567.5	-567	0	239	0	0.000836820083682008
S1	regular	slow	-567.5	-566	0	239	0	0.000836820083682008
S1	regular	slow	-567.5	-565	1	239	0.00418410041841004	0.000836820083682008
S1	regular	slow	-567.5	-564	0	239	0	0.000836820083682008
S1	regular	slow	-567.5	-563	0	239	0	0.000836820083682008
S1	regular	slow	-557.5	-562	0	239	0	0.000836820083682008
S1	regular	slow	-557.5	-561	0	239	0	0.000836820083682008
S1	regular	slow	-557.5	-560	1	239	0.00418410041841004	0.000836820083682008
S1	regular	slow	-557.5	-559	0	239	0	0.000836820083682008
S1	regular	slow	-557.5	-558	0	239	0	0.000836820083682008
S1	regular	slow	-557.5	-557	1	239	0.00418410041841004	0.000836820083682008
S1	regular	slow	-557.5	-556	0	239	0	0.000836820083682008
S1	regular	slow	-557.5	-555	0	239	0	0.000836820083682008
S1	regular	slow	-557.5	-554	0	239	0	0.000836820083682008
S1	regular	slow	-557.5	-553	0	239	0	0.000836820083682008
S1	regular	slow	-547.5	-552	0	239	0	0.00209205020920502
S1	regular	slow	-547.5	-551	1	239	0.00418410041841004	0.00209205020920502
S1	regular	slow	-547.5	-550	0	239	0	0.00209205020920502
S1	regular	slow	-547.5	-549	1	239	0.00418410041841004	0.00209205020920502
S1	regular	slow	-547.5	-548	0	239	0	0.00209205020920502
S1	regular	slow	-547.5	-547	1	239	0.00418410041841004	0.00209205020920502
S1	regular	slow	-547.5	-546	1	239	0.00418410041841004	0.00209205020920502
S1	regular	slow	-547.5	-545	0	239	0	0.00209205020920502
S1	regular	slow	-547.5	-544	1	239	0.00418410041841004	0.00209205020920502
S1	regular	slow	-547.5	-543	0	239	0	0.00209205020920502
S1	regular	slow	-537.5	-542	0	239	0	0.00167364016736402
S1	regular	slow	-537.5	-541	0	239	0	0.00167364016736402
S1	regular	slow	-537.5	-540	0	239	0	0.00167364016736402
S1	regular	slow	-537.5	-539	0	239	0	0.00167364016736402
S1	regular	slow	-537.5	-538	1	239	0.00418410041841004	0.00167364016736402
S1	regular	slow	-537.5	-537	1	239	0.00418410041841004	0.00167364016736402
S1	regular	slow	-537.5	-536	0	239	0	0.00167364016736402
S1	regular	slow	-537.5	-535	1	239	0.00418410041841004	0.00167364016736402
S1	regular	slow	-537.5	-534	1	239	0.00418410041841004	0.00167364016736402
S1	regular	slow	-537.5	-533	0	239	0	0.00167364016736402
S1	regular	slow	-527.5	-532	1	239	0.00418410041841004	0.00167364016736402
S1	regular	slow	-527.5	-531	1	239	0.00418410041841004	0.00167364016736402
S1	regular	slow	-527.5	-530	1	239	0.00418410041841004	0.00167364016736402
S1	regular	slow	-527.5	-529	0	239	0	0.00167364016736402
S1	regular	slow	-527.5	-528	0	239	0	0.00167364016736402
S1	regular	slow	-527.5	-527	0	239	0	0.00167364016736402
S1	regular	slow	-527.5	-526	0	239	0	0.00167364016736402
S1	regular	slow	-527.5	-525	0	239	0	0.00167364016736402
S1	regular	slow	-527.5	-524	0	239	0	0.00167364016736402
S1	regular	slow	-527.5	-523	1	239	0.00418410041841004	0.00167364016736402
S1	regular	slow	-517.5	-522	2	239	0.00836820083682008	0.00292887029288703
S1	regular	slow	-517.5	-521	0	239	0	0.00292887029288703
S1	regular	slow	-517.5	-520	0	239	0	0.00292887029288703
S1	regular	slow	-517.5	-519	1	239	0.00418410041841004	0.00292887029288703
S1	regular	slow	-517.5	-518	0	239	0	0.00292887029288703
S1	regular	slow	-517.5	-517	1	239	0.00418410041841004	0.00292887029288703
S1	regular	slow	-517.5	-516	1	239	0.00418410041841004	0.00292887029288703
S1	regular	slow	-517.5	-515	1	239	0.00418410041841004	0.00292887029288703
S1	regular	slow	-517.5	-514	0	239	0	0.00292887029288703
S1	regular	slow	-517.5	-513	1	239	0.00418410041841004	0.00292887029288703
S1	regular	slow	-507.5	-512	0	239	0	0.00251046025104603
S1	regular	slow	-507.5	-511	1	239	0.00418410041841004	0.00251046025104603
S1	regular	slow	-507.5	-510	1	239	0.00418410041841004	0.00251046025104603
S1	regular	slow	-507.5	-509	0	239	0	0.00251046025104603
S1	regular	slow	-507.5	-508	1	239	0.00418410041841004	0.00251046025104603
S1	regular	slow	-507.5	-507	2	239	0.00836820083682008	0.00251046025104603
S1	regular	slow	-507.5	-506	0	239	0	0.00251046025104603
S1	regular	slow	-507.5	-505	1	239	0.00418410041841004	0.00251046025104603
S1	regular	slow	-507.5	-504	0	239	0	0.00251046025104603
S1	regular	slow	-507.5	-503	0	239	0	0.00251046025104603
[truncated: 178,121 more rows]
