# Supplementary material for: Oculomotor freezing reflects tactile temporal expectation and aids tactile perception
Source: Nat Commun. 2020 Jul 3;11:3341. doi: 10.1038/s41467-020-17160-1 (PMC7335189; doi:10.1038/s41467-020-17160-1)
Supplement: Supplementary file 7 — Source Data [file 41467_2020_17160_MOESM7_ESM.zip › SourceData/Supplementary_Figure_1_MSrate_nonAggregatedSourceData.txt]

subNo	time	MSRate
S1	-1000	0.00204498977505112
S1	-999	0.00102249488752556
S1	-998	0.00306748466257669
S1	-997	0.00204498977505112
S1	-996	0.00204498977505112
S1	-995	0.00204498977505112
S1	-994	0.00204498977505112
S1	-993	0.00102249488752556
S1	-992	0.00102249488752556
S1	-991	0.00102249488752556
S1	-990	0.00102249488752556
S1	-989	0.00204498977505112
S1	-988	0.00204498977505112
S1	-987	0.00204498977505112
S1	-986	0.00102249488752556
S1	-985	0.00204498977505112
S1	-984	0.00102249488752556
S1	-983	0.00102249488752556
S1	-982	0.00102249488752556
S1	-981	0.00306748466257669
S1	-980	0.00408997955010225
S1	-979	0
S1	-978	0.00102249488752556
S1	-977	0
S1	-976	0.00102249488752556
S1	-975	0.00102249488752556
S1	-974	0.00102249488752556
S1	-973	0.00204498977505112
S1	-972	0.00511247443762781
S1	-971	0.00204498977505112
S1	-970	0.00204498977505112
S1	-969	0.00102249488752556
S1	-968	0.00204498977505112
S1	-967	0.00102249488752556
S1	-966	0.00102249488752556
S1	-965	0
S1	-964	0.00102249488752556
S1	-963	0.00204498977505112
S1	-962	0.00204498977505112
S1	-961	0.00204498977505112
S1	-960	0.00102249488752556
S1	-959	0.00204498977505112
S1	-958	0.00408997955010225
S1	-957	0.00102249488752556
S1	-956	0.00102249488752556
S1	-955	0.00102249488752556
S1	-954	0.00204498977505112
S1	-953	0.00204498977505112
S1	-952	0.00204498977505112
S1	-951	0
S1	-950	0.00102249488752556
S1	-949	0
S1	-948	0.00102249488752556
S1	-947	0
S1	-946	0.00102249488752556
S1	-945	0
S1	-944	0
S1	-943	0.00306748466257669
S1	-942	0.00408997955010225
S1	-941	0.00102249488752556
S1	-940	0.00408997955010225
S1	-939	0.00204498977505112
S1	-938	0
S1	-937	0.00306748466257669
S1	-936	0.00102249488752556
S1	-935	0.00204498977505112
S1	-934	0.00102249488752556
S1	-933	0.00102249488752556
S1	-932	0
S1	-931	0.00306748466257669
S1	-930	0.00102249488752556
S1	-929	0.00102249488752556
S1	-928	0.00306748466257669
S1	-927	0.00204498977505112
S1	-926	0.00204498977505112
S1	-925	0.00102249488752556
S1	-924	0.00102249488752556
S1	-923	0
S1	-922	0
S1	-921	0.00102249488752556
S1	-920	0.00204498977505112
S1	-919	0.00204498977505112
S1	-918	0.00204498977505112
S1	-917	0.00204498977505112
S1	-916	0
S1	-915	0.00204498977505112
S1	-914	0.00102249488752556
S1	-913	0.00204498977505112
S1	-912	0.00306748466257669
S1	-911	0.00204498977505112
S1	-910	0.00102249488752556
S1	-909	0.00102249488752556
S1	-908	0.00408997955010225
S1	-907	0
S1	-906	0.00102249488752556
S1	-905	0.00102249488752556
S1	-904	0.00102249488752556
S1	-903	0.00204498977505112
S1	-902	0.00102249488752556
S1	-901	0.00204498977505112
S1	-900	0.00204498977505112
S1	-899	0
S1	-898	0.00204498977505112
S1	-897	0.00204498977505112
S1	-896	0.00204498977505112
S1	-895	0
S1	-894	0
S1	-893	0.00204498977505112
S1	-892	0.00204498977505112
S1	-891	0.00204498977505112
S1	-890	0
S1	-889	0.00204498977505112
S1	-888	0.00204498977505112
S1	-887	0
S1	-886	0.00306748466257669
S1	-885	0
S1	-884	0.00306748466257669
S1	-883	0.00102249488752556
S1	-882	0.00204498977505112
S1	-881	0.00102249488752556
S1	-880	0.00204498977505112
S1	-879	0.00102249488752556
S1	-878	0.00102249488752556
S1	-877	0
S1	-876	0
S1	-875	0.00102249488752556
S1	-874	0.00102249488752556
S1	-873	0.00204498977505112
S1	-872	0.00102249488752556
S1	-871	0.00204498977505112
S1	-870	0.00204498977505112
S1	-869	0.00204498977505112
S1	-868	0.00102249488752556
S1	-867	0.00204498977505112
S1	-866	0.00102249488752556
S1	-865	0.00204498977505112
S1	-864	0.00102249488752556
S1	-863	0.00511247443762781
S1	-862	0.00102249488752556
S1	-861	0.00408997955010225
S1	-860	0.00102249488752556
S1	-859	0.00204498977505112
S1	-858	0.00102249488752556
S1	-857	0.00306748466257669
S1	-856	0.00102249488752556
S1	-855	0.00102249488752556
S1	-854	0.00102249488752556
S1	-853	0
S1	-852	0.00102249488752556
S1	-851	0
S1	-850	0.00204498977505112
S1	-849	0.00102249488752556
S1	-848	0.00204498977505112
S1	-847	0
S1	-846	0.00204498977505112
S1	-845	0.00204498977505112
S1	-844	0.00102249488752556
S1	-843	0.00511247443762781
S1	-842	0.00204498977505112
S1	-841	0.00102249488752556
S1	-840	0.00306748466257669
S1	-839	0.00102249488752556
S1	-838	0.00204498977505112
S1	-837	0.00408997955010225
S1	-836	0.00102249488752556
S1	-835	0.00204498977505112
S1	-834	0
S1	-833	0.00102249488752556
S1	-832	0.00204498977505112
S1	-831	0.00102249488752556
S1	-830	0.00204498977505112
S1	-829	0.00102249488752556
S1	-828	0.00204498977505112
S1	-827	0
S1	-826	0.00408997955010225
S1	-825	0.00408997955010225
S1	-824	0.00204498977505112
S1	-823	0.00204498977505112
S1	-822	0.00511247443762781
S1	-821	0.00102249488752556
S1	-820	0.00408997955010225
S1	-819	0.00306748466257669
S1	-818	0.00204498977505112
S1	-817	0.00306748466257669
S1	-816	0.00204498977505112
S1	-815	0.00306748466257669
S1	-814	0.00204498977505112
S1	-813	0.00102249488752556
S1	-812	0.00204498977505112
S1	-811	0.00204498977505112
S1	-810	0
S1	-809	0.00204498977505112
S1	-808	0
S1	-807	0
S1	-806	0
S1	-805	0.00102249488752556
S1	-804	0.00204498977505112
S1	-803	0
S1	-802	0.00204498977505112
S1	-801	0.00204498977505112
S1	-800	0
S1	-799	0
S1	-798	0
S1	-797	0.00204498977505112
S1	-796	0.00102249488752556
S1	-795	0
S1	-794	0.00102249488752556
S1	-793	0.00102249488752556
S1	-792	0.00204498977505112
S1	-791	0.00102249488752556
S1	-790	0.00102249488752556
S1	-789	0.00102249488752556
S1	-788	0.00102249488752556
S1	-787	0
S1	-786	0.00306748466257669
S1	-785	0.00102249488752556
S1	-784	0.00204498977505112
S1	-783	0.00102249488752556
S1	-782	0.00204498977505112
S1	-781	0.00102249488752556
S1	-780	0.00102249488752556
S1	-779	0.00102249488752556
S1	-778	0.00511247443762781
S1	-777	0.00306748466257669
S1	-776	0.00102249488752556
S1	-775	0.00102249488752556
S1	-774	0.00204498977505112
S1	-773	0.00204498977505112
S1	-772	0.00102249488752556
S1	-771	0.00204498977505112
S1	-770	0.00102249488752556
S1	-769	0.00306748466257669
S1	-768	0.00102249488752556
S1	-767	0.00306748466257669
S1	-766	0.00102249488752556
S1	-765	0
S1	-764	0.00408997955010225
S1	-763	0.00408997955010225
S1	-762	0
S1	-761	0.00204498977505112
S1	-760	0
S1	-759	0.00306748466257669
S1	-758	0.00102249488752556
S1	-757	0.00408997955010225
S1	-756	0.00204498977505112
S1	-755	0.00204498977505112
S1	-754	0
S1	-753	0.00102249488752556
S1	-752	0.00306748466257669
S1	-751	0.00306748466257669
S1	-750	0.00408997955010225
S1	-749	0.00306748466257669
S1	-748	0
S1	-747	0.00204498977505112
S1	-746	0.00204498977505112
S1	-745	0.00204498977505112
S1	-744	0.00102249488752556
S1	-743	0.00204498977505112
S1	-742	0.00102249488752556
S1	-741	0.00306748466257669
S1	-740	0.00102249488752556
S1	-739	0.00204498977505112
S1	-738	0
S1	-737	0.00204498977505112
S1	-736	0.00306748466257669
S1	-735	0
S1	-734	0
S1	-733	0.00306748466257669
S1	-732	0
S1	-731	0.00204498977505112
S1	-730	0.00102249488752556
S1	-729	0.00102249488752556
S1	-728	0.00102249488752556
S1	-727	0.00102249488752556
S1	-726	0
S1	-725	0.00204498977505112
S1	-724	0.00204498977505112
S1	-723	0.00306748466257669
S1	-722	0.00102249488752556
S1	-721	0.00102249488752556
S1	-720	0.00102249488752556
S1	-719	0.00408997955010225
S1	-718	0.00306748466257669
S1	-717	0.00204498977505112
S1	-716	0.00408997955010225
S1	-715	0
S1	-714	0.00204498977505112
S1	-713	0.00204498977505112
S1	-712	0.00102249488752556
S1	-711	0.00306748466257669
S1	-710	0.00102249488752556
S1	-709	0.00306748466257669
S1	-708	0.00306748466257669
S1	-707	0.00102249488752556
S1	-706	0.00102249488752556
S1	-705	0
S1	-704	0.00204498977505112
S1	-703	0.00102249488752556
S1	-702	0.00102249488752556
S1	-701	0.00204498977505112
S1	-700	0.00102249488752556
S1	-699	0
S1	-698	0
S1	-697	0.00306748466257669
S1	-696	0.00306748466257669
S1	-695	0
S1	-694	0.00306748466257669
S1	-693	0
S1	-692	0.00204498977505112
S1	-691	0.00204498977505112
S1	-690	0.00102249488752556
S1	-689	0
S1	-688	0.00408997955010225
S1	-687	0
S1	-686	0.00102249488752556
S1	-685	0
S1	-684	0
S1	-683	0.00102249488752556
S1	-682	0
S1	-681	0.00102249488752556
S1	-680	0.00102249488752556
S1	-679	0.00204498977505112
S1	-678	0.00102249488752556
S1	-677	0
S1	-676	0
S1	-675	0.00306748466257669
S1	-674	0.00102249488752556
S1	-673	0
S1	-672	0.00204498977505112
S1	-671	0.00102249488752556
S1	-670	0.00102249488752556
S1	-669	0.00306748466257669
S1	-668	0
S1	-667	0.00306748466257669
S1	-666	0
S1	-665	0.00102249488752556
S1	-664	0.00204498977505112
S1	-663	0.00306748466257669
S1	-662	0.00102249488752556
S1	-661	0.00408997955010225
S1	-660	0.00204498977505112
S1	-659	0.00204498977505112
S1	-658	0
S1	-657	0.00102249488752556
S1	-656	0.00204498977505112
S1	-655	0.00306748466257669
S1	-654	0.00204498977505112
S1	-653	0.00204498977505112
S1	-652	0.00204498977505112
S1	-651	0.00102249488752556
S1	-650	0.00204498977505112
S1	-649	0
S1	-648	0.00204498977505112
S1	-647	0.00204498977505112
S1	-646	0.00102249488752556
S1	-645	0.00204498977505112
S1	-644	0
S1	-643	0.00102249488752556
S1	-642	0.00102249488752556
S1	-641	0
S1	-640	0.00204498977505112
S1	-639	0
S1	-638	0
S1	-637	0.00306748466257669
S1	-636	0.00204498977505112
S1	-635	0.00102249488752556
S1	-634	0.00102249488752556
S1	-633	0.00204498977505112
S1	-632	0.00102249488752556
S1	-631	0.00102249488752556
S1	-630	0.00306748466257669
S1	-629	0.00204498977505112
S1	-628	0.00102249488752556
S1	-627	0.00306748466257669
S1	-626	0.00204498977505112
S1	-625	0.00204498977505112
S1	-624	0.00306748466257669
S1	-623	0.00102249488752556
S1	-622	0.00204498977505112
S1	-621	0.00102249488752556
S1	-620	0.00102249488752556
S1	-619	0.00102249488752556
S1	-618	0.00408997955010225
S1	-617	0.00408997955010225
S1	-616	0.00306748466257669
S1	-615	0
S1	-614	0
S1	-613	0.00102249488752556
S1	-612	0.00102249488752556
S1	-611	0.00511247443762781
S1	-610	0.00204498977505112
S1	-609	0.00102249488752556
S1	-608	0.00408997955010225
S1	-607	0.00102249488752556
S1	-606	0.00204498977505112
S1	-605	0.00511247443762781
S1	-604	0.00102249488752556
S1	-603	0.00102249488752556
S1	-602	0.00306748466257669
S1	-601	0.00204498977505112
S1	-600	0
S1	-599	0
S1	-598	0.00102249488752556
S1	-597	0.00306748466257669
S1	-596	0.00102249488752556
S1	-595	0.00306748466257669
S1	-594	0.00408997955010225
S1	-593	0.00102249488752556
S1	-592	0.00102249488752556
S1	-591	0.00408997955010225
S1	-590	0.00306748466257669
S1	-589	0.00102249488752556
S1	-588	0.00204498977505112
S1	-587	0.00511247443762781
S1	-586	0.00306748466257669
S1	-585	0
S1	-584	0
S1	-583	0.00204498977505112
S1	-582	0.00102249488752556
S1	-581	0.00102249488752556
S1	-580	0
S1	-579	0.00306748466257669
S1	-578	0.00102249488752556
S1	-577	0.00102249488752556
S1	-576	0.00204498977505112
S1	-575	0.00102249488752556
S1	-574	0.00102249488752556
S1	-573	0.00306748466257669
S1	-572	0.00102249488752556
S1	-571	0.00102249488752556
S1	-570	0.00408997955010225
S1	-569	0.00102249488752556
S1	-568	0.00102249488752556
S1	-567	0
S1	-566	0
S1	-565	0.00306748466257669
S1	-564	0.00102249488752556
S1	-563	0
S1	-562	0.00102249488752556
S1	-561	0
S1	-560	0.00204498977505112
S1	-559	0
S1	-558	0.00204498977505112
S1	-557	0.00306748466257669
S1	-556	0.00306748466257669
S1	-555	0.00102249488752556
S1	-554	0.00306748466257669
S1	-553	0.00306748466257669
S1	-552	0
S1	-551	0.00204498977505112
S1	-550	0
S1	-549	0.00102249488752556
S1	-548	0
S1	-547	0.00102249488752556
S1	-546	0.00204498977505112
S1	-545	0.00102249488752556
S1	-544	0.00204498977505112
S1	-543	0.00204498977505112
S1	-542	0.00102249488752556
S1	-541	0.00204498977505112
S1	-540	0.00102249488752556
S1	-539	0
S1	-538	0.00306748466257669
S1	-537	0.00204498977505112
S1	-536	0.00204498977505112
S1	-535	0.00102249488752556
S1	-534	0.00306748466257669
S1	-533	0
S1	-532	0.00306748466257669
S1	-531	0.00306748466257669
S1	-530	0.00204498977505112
S1	-529	0
S1	-528	0
S1	-527	0.00306748466257669
S1	-526	0.00204498977505112
S1	-525	0.00306748466257669
S1	-524	0.00102249488752556
S1	-523	0.00306748466257669
S1	-522	0.00306748466257669
S1	-521	0.00102249488752556
S1	-520	0.00102249488752556
S1	-519	0.00408997955010225
S1	-518	0.00204498977505112
S1	-517	0.00204498977505112
S1	-516	0.00204498977505112
S1	-515	0.00306748466257669
S1	-514	0.00204498977505112
S1	-513	0.00511247443762781
S1	-512	0.00102249488752556
S1	-511	0.00306748466257669
S1	-510	0.00306748466257669
S1	-509	0
S1	-508	0.00102249488752556
S1	-507	0.00204498977505112
S1	-506	0.00102249488752556
S1	-505	0.00408997955010225
S1	-504	0.00102249488752556
S1	-503	0.00102249488752556
S1	-502	0.00102249488752556
S1	-501	0.00204498977505112
S1	-500	0.00306748466257669
S1	-499	0.00102249488752556
S1	-498	0.00102249488752556
S1	-497	0.00102249488752556
S1	-496	0.00204498977505112
S1	-495	0.00102249488752556
S1	-494	0
S1	-493	0.00306748466257669
S1	-492	0.00408997955010225
S1	-491	0.00306748466257669
S1	-490	0
S1	-489	0
S1	-488	0.00306748466257669
S1	-487	0.00204498977505112
S1	-486	0.00102249488752556
S1	-485	0.00102249488752556
S1	-484	0.00204498977505112
S1	-483	0.00204498977505112
S1	-482	0
S1	-481	0.00204498977505112
S1	-480	0
S1	-479	0.00102249488752556
S1	-478	0.00204498977505112
S1	-477	0.00204498977505112
S1	-476	0.00102249488752556
S1	-475	0.00204498977505112
S1	-474	0.00102249488752556
S1	-473	0.00102249488752556
S1	-472	0
S1	-471	0
S1	-470	0.00204498977505112
S1	-469	0.00511247443762781
S1	-468	0.00102249488752556
S1	-467	0.00306748466257669
S1	-466	0.00102249488752556
S1	-465	0.00102249488752556
S1	-464	0.00408997955010225
S1	-463	0.00204498977505112
S1	-462	0.00102249488752556
S1	-461	0.00306748466257669
S1	-460	0.00102249488752556
S1	-459	0
S1	-458	0.00306748466257669
S1	-457	0.00306748466257669
S1	-456	0
S1	-455	0
S1	-454	0.00204498977505112
S1	-453	0.00306748466257669
S1	-452	0.00102249488752556
S1	-451	0
S1	-450	0.00204498977505112
S1	-449	0.00408997955010225
S1	-448	0.00102249488752556
S1	-447	0.00102249488752556
S1	-446	0.00204498977505112
S1	-445	0.00102249488752556
S1	-444	0.00204498977505112
S1	-443	0.00102249488752556
S1	-442	0.00306748466257669
S1	-441	0.00408997955010225
S1	-440	0
S1	-439	0.00204498977505112
S1	-438	0.00204498977505112
S1	-437	0.00102249488752556
S1	-436	0
S1	-435	0.00102249488752556
S1	-434	0
S1	-433	0
S1	-432	0.00204498977505112
S1	-431	0
S1	-430	0.00408997955010225
S1	-429	0.00511247443762781
S1	-428	0.00102249488752556
S1	-427	0.00204498977505112
S1	-426	0.00204498977505112
S1	-425	0.00102249488752556
S1	-424	0.00204498977505112
S1	-423	0.00204498977505112
S1	-422	0.00306748466257669
S1	-421	0.00204498977505112
S1	-420	0.00102249488752556
S1	-419	0.00102249488752556
S1	-418	0.00408997955010225
S1	-417	0
S1	-416	0.00204498977505112
S1	-415	0
S1	-414	0.00204498977505112
S1	-413	0.00204498977505112
S1	-412	0.00102249488752556
S1	-411	0.00306748466257669
S1	-410	0.00102249488752556
S1	-409	0.00204498977505112
S1	-408	0.00306748466257669
S1	-407	0
S1	-406	0
S1	-405	0
S1	-404	0.00204498977505112
S1	-403	0.00204498977505112
S1	-402	0.00102249488752556
S1	-401	0
S1	-400	0
S1	-399	0.00408997955010225
S1	-398	0
S1	-397	0.00204498977505112
S1	-396	0.00102249488752556
S1	-395	0
S1	-394	0.00204498977505112
S1	-393	0
S1	-392	0.00102249488752556
S1	-391	0
S1	-390	0.00204498977505112
S1	-389	0.00204498977505112
S1	-388	0.00102249488752556
S1	-387	0.00408997955010225
S1	-386	0.00102249488752556
S1	-385	0.00102249488752556
S1	-384	0.00306748466257669
S1	-383	0
S1	-382	0.00102249488752556
S1	-381	0.00102249488752556
S1	-380	0.00102249488752556
S1	-379	0
S1	-378	0.00102249488752556
S1	-377	0.00306748466257669
S1	-376	0.00102249488752556
S1	-375	0.00102249488752556
S1	-374	0.00102249488752556
S1	-373	0
S1	-372	0.00102249488752556
S1	-371	0
S1	-370	0.00102249488752556
S1	-369	0.00102249488752556
S1	-368	0.00102249488752556
S1	-367	0
S1	-366	0.00204498977505112
S1	-365	0.00102249488752556
S1	-364	0
S1	-363	0.00306748466257669
S1	-362	0.00306748466257669
S1	-361	0.00102249488752556
S1	-360	0.00102249488752556
S1	-359	0.00306748466257669
S1	-358	0.00102249488752556
S1	-357	0.00204498977505112
S1	-356	0
S1	-355	0.00204498977505112
S1	-354	0.00102249488752556
S1	-353	0.00204498977505112
S1	-352	0.00102249488752556
S1	-351	0.00204498977505112
S1	-350	0.00204498977505112
S1	-349	0
S1	-348	0.00204498977505112
S1	-347	0
S1	-346	0
S1	-345	0.00204498977505112
S1	-344	0.00102249488752556
S1	-343	0
S1	-342	0.00306748466257669
S1	-341	0.00204498977505112
S1	-340	0
S1	-339	0.00204498977505112
S1	-338	0
S1	-337	0
S1	-336	0.00102249488752556
S1	-335	0.00102249488752556
S1	-334	0.00102249488752556
S1	-333	0
S1	-332	0.00306748466257669
S1	-331	0.00306748466257669
S1	-330	0.00102249488752556
S1	-329	0.00102249488752556
S1	-328	0.00408997955010225
S1	-327	0.00204498977505112
S1	-326	0.00204498977505112
S1	-325	0.00102249488752556
S1	-324	0.00204498977505112
S1	-323	0
S1	-322	0
S1	-321	0.00102249488752556
S1	-320	0.00306748466257669
S1	-319	0.00204498977505112
S1	-318	0.00306748466257669
S1	-317	0.00102249488752556
S1	-316	0.00102249488752556
S1	-315	0.00102249488752556
S1	-314	0.00204498977505112
S1	-313	0
S1	-312	0
S1	-311	0
S1	-310	0
S1	-309	0
S1	-308	0.00306748466257669
S1	-307	0
S1	-306	0
S1	-305	0.00204498977505112
S1	-304	0.00204498977505112
S1	-303	0.00204498977505112
S1	-302	0.00204498977505112
S1	-301	0.00102249488752556
S1	-300	0.00306748466257669
S1	-299	0.00102249488752556
S1	-298	0
S1	-297	0.00102249488752556
S1	-296	0.00204498977505112
S1	-295	0.00102249488752556
S1	-294	0.00408997955010225
S1	-293	0.00204498977505112
S1	-292	0.00204498977505112
S1	-291	0.00306748466257669
S1	-290	0.00204498977505112
S1	-289	0.00102249488752556
S1	-288	0
S1	-287	0.00102249488752556
S1	-286	0.00204498977505112
S1	-285	0.00102249488752556
S1	-284	0.00306748466257669
S1	-283	0.00511247443762781
S1	-282	0.00102249488752556
S1	-281	0
S1	-280	0
S1	-279	0.00408997955010225
S1	-278	0
S1	-277	0.00102249488752556
S1	-276	0.00102249488752556
S1	-275	0.00102249488752556
S1	-274	0
S1	-273	0.00204498977505112
S1	-272	0.00102249488752556
S1	-271	0.00306748466257669
S1	-270	0.00204498977505112
S1	-269	0.00102249488752556
S1	-268	0
S1	-267	0.00204498977505112
S1	-266	0.00306748466257669
S1	-265	0.00306748466257669
S1	-264	0
S1	-263	0
S1	-262	0.00408997955010225
S1	-261	0.00408997955010225
S1	-260	0.00204498977505112
S1	-259	0
S1	-258	0
S1	-257	0
S1	-256	0.00204498977505112
S1	-255	0
S1	-254	0
S1	-253	0.00102249488752556
S1	-252	0
S1	-251	0.00102249488752556
S1	-250	0
S1	-249	0.00102249488752556
S1	-248	0.00102249488752556
S1	-247	0.00204498977505112
S1	-246	0
S1	-245	0.00102249488752556
S1	-244	0.00306748466257669
S1	-243	0.00204498977505112
S1	-242	0
S1	-241	0
S1	-240	0.00102249488752556
S1	-239	0.00204498977505112
S1	-238	0.00102249488752556
S1	-237	0.00102249488752556
S1	-236	0
S1	-235	0
S1	-234	0.00102249488752556
S1	-233	0.00102249488752556
S1	-232	0.00306748466257669
S1	-231	0.00102249488752556
S1	-230	0.00102249488752556
S1	-229	0.00102249488752556
S1	-228	0.00102249488752556
S1	-227	0.00102249488752556
S1	-226	0
S1	-225	0
S1	-224	0.00102249488752556
S1	-223	0.00102249488752556
S1	-222	0.00102249488752556
S1	-221	0
S1	-220	0
S1	-219	0
S1	-218	0.00204498977505112
S1	-217	0
S1	-216	0.00102249488752556
S1	-215	0.00306748466257669
S1	-214	0
S1	-213	0.00204498977505112
S1	-212	0.00204498977505112
S1	-211	0.00102249488752556
S1	-210	0.00102249488752556
S1	-209	0.00102249488752556
S1	-208	0.00204498977505112
S1	-207	0.00204498977505112
S1	-206	0.00204498977505112
S1	-205	0.00204498977505112
S1	-204	0
S1	-203	0.00102249488752556
S1	-202	0.00511247443762781
S1	-201	0
S1	-200	0.00204498977505112
S1	-199	0.00102249488752556
S1	-198	0.00204498977505112
S1	-197	0
S1	-196	0.00204498977505112
S1	-195	0.00511247443762781
S1	-194	0
S1	-193	0
S1	-192	0.00204498977505112
S1	-191	0.00102249488752556
S1	-190	0.00102249488752556
S1	-189	0.00102249488752556
S1	-188	0.00102249488752556
S1	-187	0
S1	-186	0.00102249488752556
S1	-185	0
S1	-184	0
S1	-183	0.00306748466257669
S1	-182	0.00306748466257669
S1	-181	0.00102249488752556
S1	-180	0.00102249488752556
S1	-179	0.00102249488752556
S1	-178	0
S1	-177	0
S1	-176	0.00102249488752556
S1	-175	0
S1	-174	0.00204498977505112
S1	-173	0.00102249488752556
S1	-172	0.00102249488752556
S1	-171	0.00204498977505112
S1	-170	0.00102249488752556
S1	-169	0
S1	-168	0
S1	-167	0.00306748466257669
S1	-166	0.00204498977505112
S1	-165	0
S1	-164	0.00408997955010225
S1	-163	0
S1	-162	0.00102249488752556
S1	-161	0.00102249488752556
S1	-160	0.00204498977505112
S1	-159	0.00102249488752556
S1	-158	0
S1	-157	0.00102249488752556
S1	-156	0.00204498977505112
S1	-155	0.00408997955010225
S1	-154	0
S1	-153	0.00102249488752556
S1	-152	0.00408997955010225
S1	-151	0.00102249488752556
S1	-150	0.00204498977505112
S1	-149	0.00204498977505112
S1	-148	0.00102249488752556
S1	-147	0.00102249488752556
S1	-146	0.00102249488752556
S1	-145	0
S1	-144	0.00102249488752556
S1	-143	0.00204498977505112
S1	-142	0.00102249488752556
S1	-141	0.00102249488752556
S1	-140	0
S1	-139	0.00102249488752556
S1	-138	0.00204498977505112
S1	-137	0.00204498977505112
S1	-136	0.00102249488752556
S1	-135	0
S1	-134	0
S1	-133	0
S1	-132	0
S1	-131	0.00102249488752556
S1	-130	0.00102249488752556
S1	-129	0.00204498977505112
S1	-128	0
S1	-127	0
S1	-126	0
S1	-125	0
S1	-124	0
S1	-123	0.00204498977505112
S1	-122	0.00408997955010225
S1	-121	0
S1	-120	0.00204498977505112
S1	-119	0
S1	-118	0.00204498977505112
S1	-117	0
S1	-116	0.00306748466257669
S1	-115	0.00204498977505112
S1	-114	0.00102249488752556
S1	-113	0.00102249488752556
S1	-112	0
S1	-111	0.00102249488752556
S1	-110	0.00204498977505112
S1	-109	0
S1	-108	0.00102249488752556
S1	-107	0.00102249488752556
S1	-106	0.00204498977505112
S1	-105	0.00204498977505112
S1	-104	0.00204498977505112
S1	-103	0.00102249488752556
S1	-102	0
S1	-101	0.00102249488752556
S1	-100	0
S1	-99	0
S1	-98	0.00306748466257669
S1	-97	0.00102249488752556
S1	-96	0
S1	-95	0
S1	-94	0
S1	-93	0
S1	-92	0.00102249488752556
S1	-91	0
S1	-90	0.00204498977505112
S1	-89	0.00102249488752556
S1	-88	0.00102249488752556
S1	-87	0.00408997955010225
S1	-86	0.00204498977505112
S1	-85	0.00102249488752556
S1	-84	0.00102249488752556
S1	-83	0
S1	-82	0.00102249488752556
S1	-81	0.00204498977505112
S1	-80	0.00102249488752556
S1	-79	0
S1	-78	0.00102249488752556
S1	-77	0.00408997955010225
S1	-76	0.00204498977505112
S1	-75	0
S1	-74	0
S1	-73	0
S1	-72	0.00306748466257669
S1	-71	0.00102249488752556
S1	-70	0.00102249488752556
S1	-69	0.00102249488752556
S1	-68	0.00102249488752556
S1	-67	0.00102249488752556
S1	-66	0.00204498977505112
S1	-65	0
S1	-64	0.00102249488752556
S1	-63	0
S1	-62	0
S1	-61	0.00102249488752556
S1	-60	0.00102249488752556
S1	-59	0.00102249488752556
S1	-58	0.00204498977505112
S1	-57	0.00204498977505112
S1	-56	0.00204498977505112
S1	-55	0
S1	-54	0
S1	-53	0.00102249488752556
S1	-52	0
S1	-51	0.00204498977505112
S1	-50	0.00204498977505112
S1	-49	0.00102249488752556
S1	-48	0
S1	-47	0
S1	-46	0.00306748466257669
S1	-45	0
S1	-44	0.00102249488752556
S1	-43	0
S1	-42	0.00102249488752556
S1	-41	0
S1	-40	0
S1	-39	0.00204498977505112
S1	-38	0.00102249488752556
S1	-37	0.00204498977505112
S1	-36	0.00204498977505112
S1	-35	0.00204498977505112
S1	-34	0
S1	-33	0.00102249488752556
S1	-32	0.00204498977505112
S1	-31	0.00204498977505112
S1	-30	0.00102249488752556
S1	-29	0.00204498977505112
S1	-28	0
S1	-27	0.00306748466257669
S1	-26	0.00102249488752556
S1	-25	0.00204498977505112
S1	-24	0.00102249488752556
S1	-23	0.00102249488752556
S1	-22	0.00102249488752556
S1	-21	0
S1	-20	0.00306748466257669
S1	-19	0.00204498977505112
S1	-18	0.00102249488752556
S1	-17	0.00306748466257669
S1	-16	0.00102249488752556
S1	-15	0.00102249488752556
S1	-14	0.00102249488752556
S1	-13	0.00102249488752556
S1	-12	0
S1	-11	0.00102249488752556
S1	-10	0
S1	-9	0.00102249488752556
S1	-8	0.00102249488752556
S1	-7	0
S1	-6	0.00102249488752556
S1	-5	0
S1	-4	0
S1	-3	0.00204498977505112
S1	-2	0.00204498977505112
S1	-1	0.00102249488752556
S1	0	0
S10	-1000	0.00128865979381443
S10	-999	0
S10	-998	0.00128865979381443
S10	-997	0.00128865979381443
S10	-996	0.00128865979381443
S10	-995	0
S10	-994	0.00128865979381443
S10	-993	0.00128865979381443
S10	-992	0.0038659793814433
S10	-991	0.00128865979381443
S10	-990	0.00128865979381443
S10	-989	0.00257731958762887
S10	-988	0
S10	-987	0
S10	-986	0.0038659793814433
S10	-985	0
S10	-984	0
S10	-983	0.00128865979381443
S10	-982	0
S10	-981	0.00257731958762887
S10	-980	0.00128865979381443
S10	-979	0.00128865979381443
S10	-978	0.00128865979381443
S10	-977	0
S10	-976	0.00257731958762887
S10	-975	0.0038659793814433
S10	-974	0
S10	-973	0.00128865979381443
S10	-972	0.00128865979381443
S10	-971	0
S10	-970	0.00128865979381443
S10	-969	0.00128865979381443
S10	-968	0.00128865979381443
S10	-967	0.0038659793814433
S10	-966	0.00128865979381443
S10	-965	0
S10	-964	0.00515463917525773
S10	-963	0
S10	-962	0
S10	-961	0.00128865979381443
S10	-960	0.00257731958762887
S10	-959	0.00257731958762887
S10	-958	0
S10	-957	0.00257731958762887
S10	-956	0.00257731958762887
S10	-955	0.00257731958762887
S10	-954	0.0038659793814433
S10	-953	0
S10	-952	0
S10	-951	0.00128865979381443
S10	-950	0.0038659793814433
S10	-949	0.00128865979381443
S10	-948	0
S10	-947	0.00128865979381443
S10	-946	0
S10	-945	0.00257731958762887
S10	-944	0.00128865979381443
S10	-943	0
S10	-942	0.00128865979381443
S10	-941	0.00128865979381443
S10	-940	0
S10	-939	0.00128865979381443
S10	-938	0
S10	-937	0
S10	-936	0.00128865979381443
S10	-935	0.00128865979381443
S10	-934	0
S10	-933	0
S10	-932	0
S10	-931	0.00128865979381443
S10	-930	0.00257731958762887
S10	-929	0
S10	-928	0
S10	-927	0.00515463917525773
S10	-926	0.00257731958762887
S10	-925	0
S10	-924	0.00128865979381443
S10	-923	0.00257731958762887
S10	-922	0.00257731958762887
S10	-921	0.00128865979381443
S10	-920	0.00128865979381443
S10	-919	0.00257731958762887
S10	-918	0.00128865979381443
S10	-917	0
S10	-916	0.00128865979381443
S10	-915	0.00128865979381443
S10	-914	0
S10	-913	0.00257731958762887
S10	-912	0
S10	-911	0.00128865979381443
S10	-910	0.00128865979381443
S10	-909	0.00128865979381443
S10	-908	0.00128865979381443
S10	-907	0.00128865979381443
S10	-906	0
S10	-905	0
S10	-904	0.00128865979381443
S10	-903	0
S10	-902	0.00128865979381443
S10	-901	0
S10	-900	0.00257731958762887
S10	-899	0
S10	-898	0
S10	-897	0
S10	-896	0
S10	-895	0.0038659793814433
S10	-894	0
S10	-893	0
S10	-892	0
S10	-891	0
S10	-890	0
S10	-889	0
S10	-888	0.00257731958762887
S10	-887	0.00257731958762887
S10	-886	0.00257731958762887
S10	-885	0.00257731958762887
S10	-884	0.00128865979381443
S10	-883	0
S10	-882	0
S10	-881	0.0038659793814433
S10	-880	0.00128865979381443
S10	-879	0.00128865979381443
S10	-878	0
S10	-877	0.00128865979381443
S10	-876	0.00128865979381443
S10	-875	0
S10	-874	0
S10	-873	0.0038659793814433
S10	-872	0.00128865979381443
S10	-871	0.00128865979381443
S10	-870	0
S10	-869	0.00515463917525773
S10	-868	0.00257731958762887
S10	-867	0.00128865979381443
S10	-866	0
S10	-865	0.00128865979381443
S10	-864	0.00128865979381443
S10	-863	0.00257731958762887
S10	-862	0.00128865979381443
S10	-861	0
S10	-860	0.00128865979381443
S10	-859	0
S10	-858	0
S10	-857	0.00257731958762887
S10	-856	0.00257731958762887
S10	-855	0
S10	-854	0
S10	-853	0.00128865979381443
S10	-852	0.00257731958762887
S10	-851	0
S10	-850	0.00128865979381443
S10	-849	0.00128865979381443
S10	-848	0.00515463917525773
S10	-847	0.00128865979381443
S10	-846	0
S10	-845	0.0038659793814433
S10	-844	0.00128865979381443
S10	-843	0
S10	-842	0.00128865979381443
S10	-841	0
S10	-840	0.00128865979381443
S10	-839	0
S10	-838	0.00128865979381443
S10	-837	0.00128865979381443
S10	-836	0
S10	-835	0
S10	-834	0.00128865979381443
S10	-833	0
S10	-832	0.00128865979381443
S10	-831	0
S10	-830	0
S10	-829	0
S10	-828	0.00128865979381443
S10	-827	0.00257731958762887
S10	-826	0.00128865979381443
S10	-825	0
S10	-824	0.00128865979381443
S10	-823	0
S10	-822	0.0038659793814433
S10	-821	0
S10	-820	0
S10	-819	0.0038659793814433
S10	-818	0.00128865979381443
S10	-817	0.00128865979381443
S10	-816	0.00257731958762887
S10	-815	0.0038659793814433
S10	-814	0
S10	-813	0.00128865979381443
S10	-812	0.00128865979381443
S10	-811	0.00128865979381443
S10	-810	0.00257731958762887
S10	-809	0.00128865979381443
S10	-808	0
S10	-807	0.00257731958762887
S10	-806	0
S10	-805	0.00128865979381443
S10	-804	0
S10	-803	0.00128865979381443
S10	-802	0
S10	-801	0
S10	-800	0
S10	-799	0.00257731958762887
S10	-798	0.00257731958762887
S10	-797	0
S10	-796	0.0038659793814433
S10	-795	0.00128865979381443
S10	-794	0
S10	-793	0
S10	-792	0
S10	-791	0.00128865979381443
S10	-790	0.00128865979381443
S10	-789	0.00128865979381443
S10	-788	0
S10	-787	0.00257731958762887
S10	-786	0.00257731958762887
S10	-785	0.00128865979381443
S10	-784	0
S10	-783	0
S10	-782	0
S10	-781	0
S10	-780	0
S10	-779	0.00257731958762887
S10	-778	0
S10	-777	0.00257731958762887
S10	-776	0.00128865979381443
S10	-775	0.00128865979381443
S10	-774	0.0038659793814433
S10	-773	0.00128865979381443
S10	-772	0.00515463917525773
S10	-771	0
S10	-770	0.00257731958762887
S10	-769	0
S10	-768	0
S10	-767	0.00257731958762887
S10	-766	0.00257731958762887
S10	-765	0.00257731958762887
S10	-764	0.00257731958762887
S10	-763	0
S10	-762	0
S10	-761	0
S10	-760	0.00128865979381443
S10	-759	0.00128865979381443
S10	-758	0.00257731958762887
S10	-757	0
S10	-756	0.00128865979381443
S10	-755	0.00128865979381443
S10	-754	0
S10	-753	0.0038659793814433
S10	-752	0.00128865979381443
S10	-751	0.00128865979381443
S10	-750	0.00128865979381443
S10	-749	0.00128865979381443
S10	-748	0.00128865979381443
S10	-747	0
S10	-746	0.00257731958762887
S10	-745	0.00128865979381443
S10	-744	0.00128865979381443
S10	-743	0.00257731958762887
S10	-742	0.00257731958762887
S10	-741	0.00515463917525773
S10	-740	0
S10	-739	0
S10	-738	0.00128865979381443
S10	-737	0.00128865979381443
S10	-736	0.00128865979381443
S10	-735	0.00515463917525773
S10	-734	0.00128865979381443
S10	-733	0
S10	-732	0
S10	-731	0.00128865979381443
S10	-730	0.00128865979381443
S10	-729	0.0038659793814433
S10	-728	0
S10	-727	0.00128865979381443
S10	-726	0
S10	-725	0
S10	-724	0.00128865979381443
S10	-723	0.00128865979381443
S10	-722	0.00128865979381443
S10	-721	0
S10	-720	0.00257731958762887
S10	-719	0
S10	-718	0.00128865979381443
S10	-717	0.00128865979381443
S10	-716	0
S10	-715	0.00257731958762887
S10	-714	0
S10	-713	0.00128865979381443
S10	-712	0.0038659793814433
S10	-711	0.00128865979381443
S10	-710	0.0038659793814433
S10	-709	0.00128865979381443
S10	-708	0
S10	-707	0
S10	-706	0.00257731958762887
S10	-705	0.00257731958762887
S10	-704	0
S10	-703	0
S10	-702	0.00128865979381443
S10	-701	0.00128865979381443
S10	-700	0.00128865979381443
S10	-699	0
S10	-698	0.00128865979381443
S10	-697	0
S10	-696	0.0038659793814433
S10	-695	0.00257731958762887
S10	-694	0
S10	-693	0.00128865979381443
S10	-692	0.00257731958762887
S10	-691	0.00128865979381443
S10	-690	0
S10	-689	0
S10	-688	0.0038659793814433
S10	-687	0.00128865979381443
S10	-686	0.00257731958762887
S10	-685	0.0038659793814433
S10	-684	0.00257731958762887
S10	-683	0
S10	-682	0.00128865979381443
S10	-681	0
S10	-680	0.00128865979381443
S10	-679	0
S10	-678	0
S10	-677	0.00128865979381443
S10	-676	0.00128865979381443
S10	-675	0
S10	-674	0
S10	-673	0
S10	-672	0
S10	-671	0.00257731958762887
S10	-670	0.00128865979381443
S10	-669	0.00128865979381443
S10	-668	0.0038659793814433
S10	-667	0.00128865979381443
S10	-666	0.00128865979381443
S10	-665	0.00257731958762887
S10	-664	0.00128865979381443
S10	-663	0
S10	-662	0.00257731958762887
S10	-661	0.00257731958762887
S10	-660	0.00257731958762887
S10	-659	0.00257731958762887
S10	-658	0.00128865979381443
S10	-657	0.00128865979381443
S10	-656	0.00515463917525773
S10	-655	0.00257731958762887
S10	-654	0
S10	-653	0.00128865979381443
S10	-652	0.00128865979381443
S10	-651	0
S10	-650	0.00128865979381443
S10	-649	0
S10	-648	0
S10	-647	0.00257731958762887
S10	-646	0.00257731958762887
S10	-645	0.00128865979381443
S10	-644	0
S10	-643	0
S10	-642	0.00257731958762887
S10	-641	0.00257731958762887
S10	-640	0.00257731958762887
S10	-639	0.00128865979381443
S10	-638	0.00128865979381443
S10	-637	0.00128865979381443
S10	-636	0
S10	-635	0.00128865979381443
S10	-634	0.00257731958762887
S10	-633	0.00128865979381443
S10	-632	0
S10	-631	0.0038659793814433
S10	-630	0.00128865979381443
S10	-629	0.00257731958762887
S10	-628	0
S10	-627	0.00128865979381443
S10	-626	0
S10	-625	0.00257731958762887
S10	-624	0.00515463917525773
S10	-623	0
S10	-622	0.0038659793814433
S10	-621	0
S10	-620	0.00128865979381443
S10	-619	0.00128865979381443
S10	-618	0
S10	-617	0
S10	-616	0.00257731958762887
S10	-615	0
S10	-614	0
S10	-613	0.00128865979381443
S10	-612	0.00257731958762887
S10	-611	0.00128865979381443
S10	-610	0.00128865979381443
S10	-609	0
S10	-608	0
S10	-607	0.00128865979381443
S10	-606	0.00128865979381443
S10	-605	0.00128865979381443
S10	-604	0
S10	-603	0.0038659793814433
S10	-602	0
S10	-601	0.00257731958762887
S10	-600	0.00128865979381443
S10	-599	0.00128865979381443
S10	-598	0
S10	-597	0.00257731958762887
S10	-596	0.00128865979381443
S10	-595	0.0038659793814433
S10	-594	0.0038659793814433
S10	-593	0.00128865979381443
S10	-592	0.00128865979381443
S10	-591	0
S10	-590	0
S10	-589	0
S10	-588	0
S10	-587	0.00128865979381443
S10	-586	0
S10	-585	0.0038659793814433
S10	-584	0.00128865979381443
S10	-583	0.00128865979381443
S10	-582	0.00257731958762887
S10	-581	0.00257731958762887
S10	-580	0.00257731958762887
S10	-579	0.00257731958762887
S10	-578	0.00257731958762887
S10	-577	0.00128865979381443
S10	-576	0.00257731958762887
S10	-575	0
S10	-574	0
S10	-573	0.00128865979381443
S10	-572	0.00257731958762887
S10	-571	0.00128865979381443
S10	-570	0.00128865979381443
S10	-569	0.00128865979381443
S10	-568	0.0038659793814433
S10	-567	0
S10	-566	0
S10	-565	0
S10	-564	0
S10	-563	0.00128865979381443
S10	-562	0.00128865979381443
S10	-561	0
S10	-560	0.00128865979381443
S10	-559	0
S10	-558	0
S10	-557	0.00128865979381443
S10	-556	0
S10	-555	0
S10	-554	0.00128865979381443
S10	-553	0.00128865979381443
S10	-552	0.00128865979381443
S10	-551	0.00128865979381443
S10	-550	0.00257731958762887
S10	-549	0.00128865979381443
S10	-548	0
S10	-547	0
S10	-546	0
S10	-545	0
S10	-544	0.00128865979381443
S10	-543	0
S10	-542	0.0038659793814433
S10	-541	0
S10	-540	0.00128865979381443
S10	-539	0.00128865979381443
S10	-538	0.0038659793814433
S10	-537	0.00128865979381443
S10	-536	0.00128865979381443
S10	-535	0.00257731958762887
S10	-534	0
S10	-533	0
S10	-532	0.00128865979381443
S10	-531	0
S10	-530	0
S10	-529	0.00128865979381443
S10	-528	0.00128865979381443
S10	-527	0.0038659793814433
S10	-526	0.00128865979381443
S10	-525	0.00128865979381443
S10	-524	0.00257731958762887
S10	-523	0.00128865979381443
S10	-522	0
S10	-521	0.00128865979381443
S10	-520	0.00257731958762887
S10	-519	0.00128865979381443
S10	-518	0.0038659793814433
S10	-517	0
S10	-516	0.00257731958762887
S10	-515	0
S10	-514	0.00128865979381443
S10	-513	0.00128865979381443
S10	-512	0.00128865979381443
S10	-511	0
S10	-510	0.00128865979381443
S10	-509	0.0038659793814433
S10	-508	0
S10	-507	0.00257731958762887
S10	-506	0
S10	-505	0
S10	-504	0.00128865979381443
S10	-503	0.00257731958762887
S10	-502	0.00128865979381443
S10	-501	0
S10	-500	0.00257731958762887
S10	-499	0.00128865979381443
S10	-498	0.00257731958762887
S10	-497	0
S10	-496	0.00257731958762887
S10	-495	0.00128865979381443
S10	-494	0
S10	-493	0.00128865979381443
S10	-492	0.00128865979381443
S10	-491	0.00128865979381443
S10	-490	0
S10	-489	0.00644329896907216
S10	-488	0.00128865979381443
S10	-487	0
S10	-486	0.00257731958762887
S10	-485	0
S10	-484	0.00128865979381443
S10	-483	0.00257731958762887
S10	-482	0.00257731958762887
S10	-481	0.00644329896907216
S10	-480	0.00128865979381443
S10	-479	0.00257731958762887
S10	-478	0.0038659793814433
S10	-477	0.00128865979381443
S10	-476	0.00128865979381443
S10	-475	0
S10	-474	0
S10	-473	0.0038659793814433
S10	-472	0
S10	-471	0.0038659793814433
S10	-470	0
S10	-469	0.00257731958762887
S10	-468	0.00128865979381443
S10	-467	0.00128865979381443
S10	-466	0.00128865979381443
S10	-465	0.00128865979381443
S10	-464	0.0038659793814433
S10	-463	0.00128865979381443
S10	-462	0.00128865979381443
S10	-461	0.00257731958762887
S10	-460	0.00128865979381443
S10	-459	0
S10	-458	0
S10	-457	0.00128865979381443
S10	-456	0
S10	-455	0.00128865979381443
S10	-454	0.00257731958762887
S10	-453	0
S10	-452	0.00515463917525773
S10	-451	0.00128865979381443
S10	-450	0.00128865979381443
S10	-449	0.0038659793814433
S10	-448	0.0038659793814433
S10	-447	0.00128865979381443
S10	-446	0.00128865979381443
S10	-445	0
S10	-444	0.00128865979381443
S10	-443	0
S10	-442	0
S10	-441	0.00257731958762887
S10	-440	0.00128865979381443
S10	-439	0.00128865979381443
S10	-438	0.00128865979381443
S10	-437	0.00257731958762887
S10	-436	0.00257731958762887
S10	-435	0
S10	-434	0.00257731958762887
S10	-433	0
S10	-432	0.00257731958762887
S10	-431	0.00128865979381443
S10	-430	0.00257731958762887
S10	-429	0.00128865979381443
S10	-428	0.00257731958762887
S10	-427	0.00128865979381443
S10	-426	0.00515463917525773
S10	-425	0.00128865979381443
S10	-424	0.00128865979381443
S10	-423	0
S10	-422	0.00128865979381443
S10	-421	0.00257731958762887
S10	-420	0
S10	-419	0
S10	-418	0.00257731958762887
S10	-417	0
S10	-416	0.00515463917525773
S10	-415	0.00128865979381443
S10	-414	0
S10	-413	0.00128865979381443
S10	-412	0
S10	-411	0
S10	-410	0.00128865979381443
S10	-409	0.00257731958762887
S10	-408	0.00128865979381443
S10	-407	0
S10	-406	0.00128865979381443
S10	-405	0
S10	-404	0.00128865979381443
S10	-403	0.00257731958762887
S10	-402	0.00257731958762887
S10	-401	0
S10	-400	0.00128865979381443
S10	-399	0
S10	-398	0
S10	-397	0.00128865979381443
S10	-396	0.00128865979381443
S10	-395	0
S10	-394	0
S10	-393	0
S10	-392	0.00257731958762887
S10	-391	0.00128865979381443
S10	-390	0.00257731958762887
S10	-389	0
S10	-388	0.00128865979381443
S10	-387	0.00257731958762887
S10	-386	0
S10	-385	0
S10	-384	0.00128865979381443
S10	-383	0
S10	-382	0
S10	-381	0.00128865979381443
S10	-380	0
S10	-379	0.00257731958762887
S10	-378	0
S10	-377	0.00128865979381443
S10	-376	0.0038659793814433
S10	-375	0
S10	-374	0.00128865979381443
S10	-373	0.00128865979381443
S10	-372	0
S10	-371	0.00257731958762887
S10	-370	0.00128865979381443
S10	-369	0.00128865979381443
S10	-368	0.00128865979381443
S10	-367	0
S10	-366	0.00257731958762887
S10	-365	0.00128865979381443
S10	-364	0.00257731958762887
S10	-363	0.00257731958762887
S10	-362	0
S10	-361	0.00128865979381443
S10	-360	0
S10	-359	0.00128865979381443
S10	-358	0.00128865979381443
S10	-357	0
S10	-356	0.00128865979381443
S10	-355	0
S10	-354	0.0038659793814433
S10	-353	0.00128865979381443
S10	-352	0
S10	-351	0
S10	-350	0
S10	-349	0.00128865979381443
S10	-348	0.00128865979381443
S10	-347	0.00257731958762887
S10	-346	0.00128865979381443
S10	-345	0.00128865979381443
S10	-344	0.00257731958762887
S10	-343	0.00257731958762887
S10	-342	0.00128865979381443
S10	-341	0
S10	-340	0
S10	-339	0
S10	-338	0
S10	-337	0.0038659793814433
S10	-336	0.0038659793814433
S10	-335	0.00257731958762887
S10	-334	0.00128865979381443
S10	-333	0
S10	-332	0
S10	-331	0.00128865979381443
S10	-330	0
S10	-329	0.00257731958762887
S10	-328	0
S10	-327	0.00128865979381443
S10	-326	0.00257731958762887
S10	-325	0
S10	-324	0.00257731958762887
S10	-323	0
S10	-322	0.00257731958762887
S10	-321	0.00128865979381443
S10	-320	0.00515463917525773
S10	-319	0.00128865979381443
S10	-318	0.00128865979381443
S10	-317	0
S10	-316	0.00128865979381443
S10	-315	0.00128865979381443
S10	-314	0
S10	-313	0.00128865979381443
S10	-312	0
S10	-311	0
S10	-310	0.00128865979381443
S10	-309	0
S10	-308	0.00128865979381443
S10	-307	0.00128865979381443
S10	-306	0.0038659793814433
S10	-305	0
S10	-304	0.00128865979381443
S10	-303	0
S10	-302	0.00257731958762887
S10	-301	0
S10	-300	0.00128865979381443
S10	-299	0
S10	-298	0.00128865979381443
S10	-297	0.00257731958762887
S10	-296	0
S10	-295	0
S10	-294	0.0038659793814433
S10	-293	0
S10	-292	0
S10	-291	0
S10	-290	0
S10	-289	0
S10	-288	0.00128865979381443
S10	-287	0
S10	-286	0
S10	-285	0.00128865979381443
S10	-284	0.00128865979381443
S10	-283	0
S10	-282	0.00128865979381443
S10	-281	0.00257731958762887
S10	-280	0.00128865979381443
S10	-279	0
S10	-278	0
S10	-277	0
S10	-276	0
S10	-275	0
S10	-274	0.00128865979381443
S10	-273	0
S10	-272	0.00128865979381443
S10	-271	0.00128865979381443
S10	-270	0.00257731958762887
S10	-269	0
S10	-268	0.00128865979381443
S10	-267	0.00128865979381443
S10	-266	0.0038659793814433
S10	-265	0.0038659793814433
S10	-264	0.00128865979381443
S10	-263	0.00128865979381443
S10	-262	0.0038659793814433
S10	-261	0
S10	-260	0.00257731958762887
S10	-259	0.00128865979381443
S10	-258	0.00257731958762887
S10	-257	0.00128865979381443
S10	-256	0.00128865979381443
S10	-255	0
S10	-254	0.00128865979381443
S10	-253	0.0038659793814433
S10	-252	0
S10	-251	0.00257731958762887
S10	-250	0
S10	-249	0.00128865979381443
S10	-248	0.0038659793814433
S10	-247	0.00128865979381443
S10	-246	0.00257731958762887
S10	-245	0.00128865979381443
S10	-244	0.00257731958762887
S10	-243	0
S10	-242	0
S10	-241	0
S10	-240	0.00128865979381443
S10	-239	0.00128865979381443
S10	-238	0
S10	-237	0
S10	-236	0.0038659793814433
S10	-235	0
S10	-234	0
S10	-233	0.00128865979381443
S10	-232	0
S10	-231	0
S10	-230	0.00128865979381443
S10	-229	0.00128865979381443
S10	-228	0.00128865979381443
S10	-227	0.00128865979381443
S10	-226	0.00257731958762887
S10	-225	0.00128865979381443
S10	-224	0.00257731958762887
S10	-223	0
S10	-222	0.00128865979381443
S10	-221	0.00128865979381443
S10	-220	0.00257731958762887
S10	-219	0
S10	-218	0
S10	-217	0.00128865979381443
S10	-216	0
S10	-215	0
S10	-214	0.00128865979381443
S10	-213	0.0038659793814433
S10	-212	0.00128865979381443
S10	-211	0
S10	-210	0.00128865979381443
S10	-209	0
S10	-208	0.00128865979381443
S10	-207	0
S10	-206	0.00128865979381443
S10	-205	0.00257731958762887
S10	-204	0
S10	-203	0.00257731958762887
S10	-202	0
S10	-201	0.00128865979381443
S10	-200	0.00128865979381443
S10	-199	0.00128865979381443
S10	-198	0
S10	-197	0
S10	-196	0.00128865979381443
S10	-195	0.00257731958762887
S10	-194	0.0038659793814433
S10	-193	0.00128865979381443
S10	-192	0.00128865979381443
S10	-191	0
S10	-190	0.00128865979381443
S10	-189	0
S10	-188	0.00128865979381443
S10	-187	0.00128865979381443
S10	-186	0.00257731958762887
S10	-185	0.0038659793814433
S10	-184	0.00128865979381443
S10	-183	0.00257731958762887
S10	-182	0
S10	-181	0.00128865979381443
S10	-180	0.0038659793814433
S10	-179	0
S10	-178	0.00257731958762887
S10	-177	0
S10	-176	0.00128865979381443
S10	-175	0.00257731958762887
S10	-174	0
S10	-173	0
S10	-172	0.00257731958762887
S10	-171	0
S10	-170	0.00128865979381443
S10	-169	0.00128865979381443
S10	-168	0
S10	-167	0
S10	-166	0
S10	-165	0.00128865979381443
S10	-164	0.00128865979381443
S10	-163	0
S10	-162	0
S10	-161	0.00128865979381443
S10	-160	0
S10	-159	0.00515463917525773
S10	-158	0.00257731958762887
S10	-157	0.00128865979381443
S10	-156	0
S10	-155	0.00128865979381443
S10	-154	0.00128865979381443
S10	-153	0.00257731958762887
S10	-152	0
S10	-151	0
S10	-150	0
S10	-149	0.00128865979381443
S10	-148	0.00128865979381443
S10	-147	0.0038659793814433
S10	-146	0.00128865979381443
S10	-145	0
S10	-144	0.00257731958762887
S10	-143	0.0038659793814433
S10	-142	0
S10	-141	0
S10	-140	0.00128865979381443
S10	-139	0.00257731958762887
S10	-138	0
S10	-137	0
S10	-136	0
S10	-135	0.00128865979381443
S10	-134	0
S10	-133	0.00128865979381443
S10	-132	0.00257731958762887
S10	-131	0.00128865979381443
S10	-130	0.00128865979381443
S10	-129	0.00257731958762887
S10	-128	0
S10	-127	0.00128865979381443
S10	-126	0.0038659793814433
S10	-125	0.00128865979381443
S10	-124	0.00128865979381443
S10	-123	0.00128865979381443
S10	-122	0.00257731958762887
S10	-121	0
S10	-120	0.00128865979381443
S10	-119	0.00257731958762887
S10	-118	0
S10	-117	0
S10	-116	0
S10	-115	0
S10	-114	0.00128865979381443
S10	-113	0.00128865979381443
S10	-112	0.00257731958762887
S10	-111	0.00128865979381443
S10	-110	0
S10	-109	0
S10	-108	0
S10	-107	0.00128865979381443
S10	-106	0.00257731958762887
S10	-105	0
S10	-104	0.00128865979381443
S10	-103	0.00128865979381443
S10	-102	0
S10	-101	0.00128865979381443
S10	-100	0
S10	-99	0.00128865979381443
S10	-98	0.00128865979381443
S10	-97	0.00128865979381443
S10	-96	0
S10	-95	0
S10	-94	0
S10	-93	0.00128865979381443
S10	-92	0.00128865979381443
S10	-91	0.00128865979381443
S10	-90	0.00128865979381443
S10	-89	0
S10	-88	0
S10	-87	0
S10	-86	0.00128865979381443
S10	-85	0.00128865979381443
S10	-84	0
S10	-83	0
S10	-82	0.00257731958762887
S10	-81	0
S10	-80	0
S10	-79	0.00257731958762887
S10	-78	0.00128865979381443
S10	-77	0
S10	-76	0.00257731958762887
S10	-75	0.00128865979381443
S10	-74	0.00128865979381443
S10	-73	0
S10	-72	0
S10	-71	0.00128865979381443
S10	-70	0.00128865979381443
S10	-69	0.00128865979381443
S10	-68	0
S10	-67	0.00257731958762887
S10	-66	0.00257731958762887
S10	-65	0.00257731958762887
S10	-64	0
S10	-63	0.00128865979381443
S10	-62	0
S10	-61	0
S10	-60	0.0038659793814433
S10	-59	0
S10	-58	0.00128865979381443
S10	-57	0.00128865979381443
S10	-56	0
S10	-55	0.00128865979381443
S10	-54	0
S10	-53	0
S10	-52	0.00128865979381443
S10	-51	0
S10	-50	0.00128865979381443
S10	-49	0
S10	-48	0.00257731958762887
S10	-47	0
S10	-46	0
S10	-45	0
S10	-44	0
S10	-43	0.00128865979381443
S10	-42	0.00257731958762887
S10	-41	0.00128865979381443
S10	-40	0
S10	-39	0
S10	-38	0.0038659793814433
S10	-37	0.00128865979381443
S10	-36	0.00257731958762887
S10	-35	0
S10	-34	0
S10	-33	0
S10	-32	0.0038659793814433
S10	-31	0
S10	-30	0.00257731958762887
S10	-29	0.0038659793814433
S10	-28	0
S10	-27	0.00257731958762887
S10	-26	0
S10	-25	0
S10	-24	0.00128865979381443
S10	-23	0.00128865979381443
S10	-22	0
S10	-21	0.00257731958762887
S10	-20	0.00128865979381443
S10	-19	0
S10	-18	0.00128865979381443
S10	-17	0
S10	-16	0.00257731958762887
S10	-15	0.00128865979381443
S10	-14	0
S10	-13	0.00128865979381443
S10	-12	0
S10	-11	0
S10	-10	0.00128865979381443
S10	-9	0
S10	-8	0
S10	-7	0.00515463917525773
S10	-6	0.00128865979381443
S10	-5	0.00128865979381443
S10	-4	0.00128865979381443
S10	-3	0
[truncated: 28,031 more rows]
