# Supplementary material for: Oculomotor freezing reflects tactile temporal expectation and aids tactile perception
Source: Nat Commun. 2020 Jul 3;11:3341. doi: 10.1038/s41467-020-17160-1 (PMC7335189; doi:10.1038/s41467-020-17160-1)
Supplement: Supplementary file 7 — Source Data [file 41467_2020_17160_MOESM7_ESM.zip › SourceData/Figure_3A_nonAggregatedSourceData.txt]

subNo	condition	cueTargetInterval	timeBin	time	nMS	nValidEyeTrials	MSRate	MSRate.downsampled
S1	regular	1	-1197.5	-1200	0	91	0	0
S1	regular	1	-1197.5	-1199	0	91	0	0
S1	regular	1	-1197.5	-1198	0	91	0	0
S1	regular	1	-1197.5	-1197	0	91	0	0
S1	regular	1	-1197.5	-1196	0	91	0	0
S1	regular	1	-1197.5	-1195	0	91	0	0
S1	regular	1	-1197.5	-1194	0	91	0	0
S1	regular	1	-1197.5	-1193	0	91	0	0
S1	regular	1	-1187.5	-1192	1	91	0.010989010989011	0.0021978021978022
S1	regular	1	-1187.5	-1191	0	91	0	0.0021978021978022
S1	regular	1	-1187.5	-1190	0	91	0	0.0021978021978022
S1	regular	1	-1187.5	-1189	0	91	0	0.0021978021978022
S1	regular	1	-1187.5	-1188	1	91	0.010989010989011	0.0021978021978022
S1	regular	1	-1187.5	-1187	0	91	0	0.0021978021978022
S1	regular	1	-1187.5	-1186	0	91	0	0.0021978021978022
S1	regular	1	-1187.5	-1185	0	91	0	0.0021978021978022
S1	regular	1	-1187.5	-1184	0	91	0	0.0021978021978022
S1	regular	1	-1187.5	-1183	0	91	0	0.0021978021978022
S1	regular	1	-1177.5	-1182	0	91	0	0.0032967032967033
S1	regular	1	-1177.5	-1181	0	91	0	0.0032967032967033
S1	regular	1	-1177.5	-1180	0	91	0	0.0032967032967033
S1	regular	1	-1177.5	-1179	0	91	0	0.0032967032967033
S1	regular	1	-1177.5	-1178	0	91	0	0.0032967032967033
S1	regular	1	-1177.5	-1177	0	91	0	0.0032967032967033
S1	regular	1	-1177.5	-1176	2	91	0.021978021978022	0.0032967032967033
S1	regular	1	-1177.5	-1175	0	91	0	0.0032967032967033
S1	regular	1	-1177.5	-1174	1	91	0.010989010989011	0.0032967032967033
S1	regular	1	-1177.5	-1173	0	91	0	0.0032967032967033
S1	regular	1	-1167.5	-1172	0	91	0	0.0010989010989011
S1	regular	1	-1167.5	-1171	0	91	0	0.0010989010989011
S1	regular	1	-1167.5	-1170	0	91	0	0.0010989010989011
S1	regular	1	-1167.5	-1169	0	91	0	0.0010989010989011
S1	regular	1	-1167.5	-1168	0	91	0	0.0010989010989011
S1	regular	1	-1167.5	-1167	0	91	0	0.0010989010989011
S1	regular	1	-1167.5	-1166	0	91	0	0.0010989010989011
S1	regular	1	-1167.5	-1165	0	91	0	0.0010989010989011
S1	regular	1	-1167.5	-1164	0	91	0	0.0010989010989011
S1	regular	1	-1167.5	-1163	1	91	0.010989010989011	0.0010989010989011
S1	regular	1	-1157.5	-1162	0	91	0	0
S1	regular	1	-1157.5	-1161	0	91	0	0
S1	regular	1	-1157.5	-1160	0	91	0	0
S1	regular	1	-1157.5	-1159	0	91	0	0
S1	regular	1	-1157.5	-1158	0	91	0	0
S1	regular	1	-1157.5	-1157	0	91	0	0
S1	regular	1	-1157.5	-1156	0	91	0	0
S1	regular	1	-1157.5	-1155	0	91	0	0
S1	regular	1	-1157.5	-1154	0	91	0	0
S1	regular	1	-1157.5	-1153	0	91	0	0
S1	regular	1	-1147.5	-1152	0	91	0	0.0010989010989011
S1	regular	1	-1147.5	-1151	0	91	0	0.0010989010989011
S1	regular	1	-1147.5	-1150	0	91	0	0.0010989010989011
S1	regular	1	-1147.5	-1149	0	91	0	0.0010989010989011
S1	regular	1	-1147.5	-1148	1	91	0.010989010989011	0.0010989010989011
S1	regular	1	-1147.5	-1147	0	91	0	0.0010989010989011
S1	regular	1	-1147.5	-1146	0	91	0	0.0010989010989011
S1	regular	1	-1147.5	-1145	0	91	0	0.0010989010989011
S1	regular	1	-1147.5	-1144	0	91	0	0.0010989010989011
S1	regular	1	-1147.5	-1143	0	91	0	0.0010989010989011
S1	regular	1	-1137.5	-1142	0	91	0	0.0021978021978022
S1	regular	1	-1137.5	-1141	0	91	0	0.0021978021978022
S1	regular	1	-1137.5	-1140	0	91	0	0.0021978021978022
S1	regular	1	-1137.5	-1139	0	91	0	0.0021978021978022
S1	regular	1	-1137.5	-1138	1	91	0.010989010989011	0.0021978021978022
S1	regular	1	-1137.5	-1137	0	91	0	0.0021978021978022
S1	regular	1	-1137.5	-1136	0	91	0	0.0021978021978022
S1	regular	1	-1137.5	-1135	0	91	0	0.0021978021978022
S1	regular	1	-1137.5	-1134	0	91	0	0.0021978021978022
S1	regular	1	-1137.5	-1133	1	91	0.010989010989011	0.0021978021978022
S1	regular	1	-1127.5	-1132	0	91	0	0.0043956043956044
S1	regular	1	-1127.5	-1131	1	91	0.010989010989011	0.0043956043956044
S1	regular	1	-1127.5	-1130	0	91	0	0.0043956043956044
S1	regular	1	-1127.5	-1129	0	91	0	0.0043956043956044
S1	regular	1	-1127.5	-1128	1	91	0.010989010989011	0.0043956043956044
S1	regular	1	-1127.5	-1127	0	91	0	0.0043956043956044
S1	regular	1	-1127.5	-1126	1	91	0.010989010989011	0.0043956043956044
S1	regular	1	-1127.5	-1125	1	91	0.010989010989011	0.0043956043956044
S1	regular	1	-1127.5	-1124	0	91	0	0.0043956043956044
S1	regular	1	-1127.5	-1123	0	91	0	0.0043956043956044
S1	regular	1	-1117.5	-1122	0	91	0	0.0010989010989011
S1	regular	1	-1117.5	-1121	0	91	0	0.0010989010989011
S1	regular	1	-1117.5	-1120	0	91	0	0.0010989010989011
S1	regular	1	-1117.5	-1119	0	91	0	0.0010989010989011
S1	regular	1	-1117.5	-1118	0	91	0	0.0010989010989011
S1	regular	1	-1117.5	-1117	1	91	0.010989010989011	0.0010989010989011
S1	regular	1	-1117.5	-1116	0	91	0	0.0010989010989011
S1	regular	1	-1117.5	-1115	0	91	0	0.0010989010989011
S1	regular	1	-1117.5	-1114	0	91	0	0.0010989010989011
S1	regular	1	-1117.5	-1113	0	91	0	0.0010989010989011
S1	regular	1	-1107.5	-1112	0	91	0	0
S1	regular	1	-1107.5	-1111	0	91	0	0
S1	regular	1	-1107.5	-1110	0	91	0	0
S1	regular	1	-1107.5	-1109	0	91	0	0
S1	regular	1	-1107.5	-1108	0	91	0	0
S1	regular	1	-1107.5	-1107	0	91	0	0
S1	regular	1	-1107.5	-1106	0	91	0	0
S1	regular	1	-1107.5	-1105	0	91	0	0
S1	regular	1	-1107.5	-1104	0	91	0	0
S1	regular	1	-1107.5	-1103	0	91	0	0
S1	regular	1	-1097.5	-1102	0	91	0	0.0010989010989011
S1	regular	1	-1097.5	-1101	0	91	0	0.0010989010989011
S1	regular	1	-1097.5	-1100	0	91	0	0.0010989010989011
S1	regular	1	-1097.5	-1099	0	91	0	0.0010989010989011
S1	regular	1	-1097.5	-1098	0	91	0	0.0010989010989011
S1	regular	1	-1097.5	-1097	1	91	0.010989010989011	0.0010989010989011
S1	regular	1	-1097.5	-1096	0	91	0	0.0010989010989011
S1	regular	1	-1097.5	-1095	0	91	0	0.0010989010989011
S1	regular	1	-1097.5	-1094	0	91	0	0.0010989010989011
S1	regular	1	-1097.5	-1093	0	91	0	0.0010989010989011
S1	regular	1	-1087.5	-1092	1	91	0.010989010989011	0.0021978021978022
S1	regular	1	-1087.5	-1091	0	91	0	0.0021978021978022
S1	regular	1	-1087.5	-1090	0	91	0	0.0021978021978022
S1	regular	1	-1087.5	-1089	0	91	0	0.0021978021978022
S1	regular	1	-1087.5	-1088	0	91	0	0.0021978021978022
S1	regular	1	-1087.5	-1087	1	91	0.010989010989011	0.0021978021978022
S1	regular	1	-1087.5	-1086	0	91	0	0.0021978021978022
S1	regular	1	-1087.5	-1085	0	91	0	0.0021978021978022
S1	regular	1	-1087.5	-1084	0	91	0	0.0021978021978022
S1	regular	1	-1087.5	-1083	0	91	0	0.0021978021978022
S1	regular	1	-1077.5	-1082	1	91	0.010989010989011	0.0021978021978022
S1	regular	1	-1077.5	-1081	0	91	0	0.0021978021978022
S1	regular	1	-1077.5	-1080	0	91	0	0.0021978021978022
S1	regular	1	-1077.5	-1079	0	91	0	0.0021978021978022
S1	regular	1	-1077.5	-1078	0	91	0	0.0021978021978022
S1	regular	1	-1077.5	-1077	1	91	0.010989010989011	0.0021978021978022
S1	regular	1	-1077.5	-1076	0	91	0	0.0021978021978022
S1	regular	1	-1077.5	-1075	0	91	0	0.0021978021978022
S1	regular	1	-1077.5	-1074	0	91	0	0.0021978021978022
S1	regular	1	-1077.5	-1073	0	91	0	0.0021978021978022
S1	regular	1	-1067.5	-1072	0	91	0	0.0010989010989011
S1	regular	1	-1067.5	-1071	0	91	0	0.0010989010989011
S1	regular	1	-1067.5	-1070	0	91	0	0.0010989010989011
S1	regular	1	-1067.5	-1069	0	91	0	0.0010989010989011
S1	regular	1	-1067.5	-1068	0	91	0	0.0010989010989011
S1	regular	1	-1067.5	-1067	0	91	0	0.0010989010989011
S1	regular	1	-1067.5	-1066	0	91	0	0.0010989010989011
S1	regular	1	-1067.5	-1065	0	91	0	0.0010989010989011
S1	regular	1	-1067.5	-1064	0	91	0	0.0010989010989011
S1	regular	1	-1067.5	-1063	1	91	0.010989010989011	0.0010989010989011
S1	regular	1	-1057.5	-1062	1	91	0.010989010989011	0.0032967032967033
S1	regular	1	-1057.5	-1061	1	91	0.010989010989011	0.0032967032967033
S1	regular	1	-1057.5	-1060	0	91	0	0.0032967032967033
S1	regular	1	-1057.5	-1059	0	91	0	0.0032967032967033
S1	regular	1	-1057.5	-1058	0	91	0	0.0032967032967033
S1	regular	1	-1057.5	-1057	0	91	0	0.0032967032967033
S1	regular	1	-1057.5	-1056	0	91	0	0.0032967032967033
S1	regular	1	-1057.5	-1055	0	91	0	0.0032967032967033
S1	regular	1	-1057.5	-1054	0	91	0	0.0032967032967033
S1	regular	1	-1057.5	-1053	1	91	0.010989010989011	0.0032967032967033
S1	regular	1	-1047.5	-1052	1	91	0.010989010989011	0.0043956043956044
S1	regular	1	-1047.5	-1051	0	91	0	0.0043956043956044
S1	regular	1	-1047.5	-1050	1	91	0.010989010989011	0.0043956043956044
S1	regular	1	-1047.5	-1049	0	91	0	0.0043956043956044
S1	regular	1	-1047.5	-1048	0	91	0	0.0043956043956044
S1	regular	1	-1047.5	-1047	1	91	0.010989010989011	0.0043956043956044
S1	regular	1	-1047.5	-1046	0	91	0	0.0043956043956044
S1	regular	1	-1047.5	-1045	0	91	0	0.0043956043956044
S1	regular	1	-1047.5	-1044	0	91	0	0.0043956043956044
S1	regular	1	-1047.5	-1043	1	91	0.010989010989011	0.0043956043956044
S1	regular	1	-1037.5	-1042	0	91	0	0
S1	regular	1	-1037.5	-1041	0	91	0	0
S1	regular	1	-1037.5	-1040	0	91	0	0
S1	regular	1	-1037.5	-1039	0	91	0	0
S1	regular	1	-1037.5	-1038	0	91	0	0
S1	regular	1	-1037.5	-1037	0	91	0	0
S1	regular	1	-1037.5	-1036	0	91	0	0
S1	regular	1	-1037.5	-1035	0	91	0	0
S1	regular	1	-1037.5	-1034	0	91	0	0
S1	regular	1	-1037.5	-1033	0	91	0	0
S1	regular	1	-1027.5	-1032	0	91	0	0.0021978021978022
S1	regular	1	-1027.5	-1031	0	91	0	0.0021978021978022
S1	regular	1	-1027.5	-1030	1	91	0.010989010989011	0.0021978021978022
S1	regular	1	-1027.5	-1029	0	91	0	0.0021978021978022
S1	regular	1	-1027.5	-1028	0	91	0	0.0021978021978022
S1	regular	1	-1027.5	-1027	0	91	0	0.0021978021978022
S1	regular	1	-1027.5	-1026	0	91	0	0.0021978021978022
S1	regular	1	-1027.5	-1025	1	91	0.010989010989011	0.0021978021978022
S1	regular	1	-1027.5	-1024	0	91	0	0.0021978021978022
S1	regular	1	-1027.5	-1023	0	91	0	0.0021978021978022
S1	regular	1	-1017.5	-1022	0	91	0	0.0032967032967033
S1	regular	1	-1017.5	-1021	0	91	0	0.0032967032967033
S1	regular	1	-1017.5	-1020	0	91	0	0.0032967032967033
S1	regular	1	-1017.5	-1019	0	91	0	0.0032967032967033
S1	regular	1	-1017.5	-1018	0	91	0	0.0032967032967033
S1	regular	1	-1017.5	-1017	1	91	0.010989010989011	0.0032967032967033
S1	regular	1	-1017.5	-1016	2	91	0.021978021978022	0.0032967032967033
S1	regular	1	-1017.5	-1015	0	91	0	0.0032967032967033
S1	regular	1	-1017.5	-1014	0	91	0	0.0032967032967033
S1	regular	1	-1017.5	-1013	0	91	0	0.0032967032967033
S1	regular	1	-1007.5	-1012	0	91	0	0.0021978021978022
S1	regular	1	-1007.5	-1011	0	91	0	0.0021978021978022
S1	regular	1	-1007.5	-1010	0	91	0	0.0021978021978022
S1	regular	1	-1007.5	-1009	0	91	0	0.0021978021978022
S1	regular	1	-1007.5	-1008	0	91	0	0.0021978021978022
S1	regular	1	-1007.5	-1007	1	91	0.010989010989011	0.0021978021978022
S1	regular	1	-1007.5	-1006	0	91	0	0.0021978021978022
S1	regular	1	-1007.5	-1005	0	91	0	0.0021978021978022
S1	regular	1	-1007.5	-1004	0	91	0	0.0021978021978022
S1	regular	1	-1007.5	-1003	1	91	0.010989010989011	0.0021978021978022
S1	regular	1	-997.5	-1002	1	91	0.010989010989011	0.0032967032967033
S1	regular	1	-997.5	-1001	0	91	0	0.0032967032967033
S1	regular	1	-997.5	-1000	0	91	0	0.0032967032967033
S1	regular	1	-997.5	-999	0	91	0	0.0032967032967033
S1	regular	1	-997.5	-998	1	91	0.010989010989011	0.0032967032967033
S1	regular	1	-997.5	-997	0	91	0	0.0032967032967033
S1	regular	1	-997.5	-996	1	91	0.010989010989011	0.0032967032967033
S1	regular	1	-997.5	-995	0	91	0	0.0032967032967033
S1	regular	1	-997.5	-994	0	91	0	0.0032967032967033
S1	regular	1	-997.5	-993	0	91	0	0.0032967032967033
S1	regular	1	-987.5	-992	0	91	0	0.0010989010989011
S1	regular	1	-987.5	-991	0	91	0	0.0010989010989011
S1	regular	1	-987.5	-990	0	91	0	0.0010989010989011
S1	regular	1	-987.5	-989	0	91	0	0.0010989010989011
S1	regular	1	-987.5	-988	1	91	0.010989010989011	0.0010989010989011
S1	regular	1	-987.5	-987	0	91	0	0.0010989010989011
S1	regular	1	-987.5	-986	0	91	0	0.0010989010989011
S1	regular	1	-987.5	-985	0	91	0	0.0010989010989011
S1	regular	1	-987.5	-984	0	91	0	0.0010989010989011
S1	regular	1	-987.5	-983	0	91	0	0.0010989010989011
S1	regular	1	-977.5	-982	1	91	0.010989010989011	0.0021978021978022
S1	regular	1	-977.5	-981	0	91	0	0.0021978021978022
S1	regular	1	-977.5	-980	1	91	0.010989010989011	0.0021978021978022
S1	regular	1	-977.5	-979	0	91	0	0.0021978021978022
S1	regular	1	-977.5	-978	0	91	0	0.0021978021978022
S1	regular	1	-977.5	-977	0	91	0	0.0021978021978022
S1	regular	1	-977.5	-976	0	91	0	0.0021978021978022
S1	regular	1	-977.5	-975	0	91	0	0.0021978021978022
S1	regular	1	-977.5	-974	0	91	0	0.0021978021978022
S1	regular	1	-977.5	-973	0	91	0	0.0021978021978022
S1	regular	1	-967.5	-972	0	91	0	0.0032967032967033
S1	regular	1	-967.5	-971	0	91	0	0.0032967032967033
S1	regular	1	-967.5	-970	0	91	0	0.0032967032967033
S1	regular	1	-967.5	-969	0	91	0	0.0032967032967033
S1	regular	1	-967.5	-968	2	91	0.021978021978022	0.0032967032967033
S1	regular	1	-967.5	-967	0	91	0	0.0032967032967033
S1	regular	1	-967.5	-966	0	91	0	0.0032967032967033
S1	regular	1	-967.5	-965	0	91	0	0.0032967032967033
S1	regular	1	-967.5	-964	0	91	0	0.0032967032967033
S1	regular	1	-967.5	-963	1	91	0.010989010989011	0.0032967032967033
S1	regular	1	-957.5	-962	0	91	0	0.0010989010989011
S1	regular	1	-957.5	-961	0	91	0	0.0010989010989011
S1	regular	1	-957.5	-960	0	91	0	0.0010989010989011
S1	regular	1	-957.5	-959	0	91	0	0.0010989010989011
S1	regular	1	-957.5	-958	0	91	0	0.0010989010989011
S1	regular	1	-957.5	-957	0	91	0	0.0010989010989011
S1	regular	1	-957.5	-956	1	91	0.010989010989011	0.0010989010989011
S1	regular	1	-957.5	-955	0	91	0	0.0010989010989011
S1	regular	1	-957.5	-954	0	91	0	0.0010989010989011
S1	regular	1	-957.5	-953	0	91	0	0.0010989010989011
S1	regular	1	-947.5	-952	1	91	0.010989010989011	0.0010989010989011
S1	regular	1	-947.5	-951	0	91	0	0.0010989010989011
S1	regular	1	-947.5	-950	0	91	0	0.0010989010989011
S1	regular	1	-947.5	-949	0	91	0	0.0010989010989011
S1	regular	1	-947.5	-948	0	91	0	0.0010989010989011
S1	regular	1	-947.5	-947	0	91	0	0.0010989010989011
S1	regular	1	-947.5	-946	0	91	0	0.0010989010989011
S1	regular	1	-947.5	-945	0	91	0	0.0010989010989011
S1	regular	1	-947.5	-944	0	91	0	0.0010989010989011
S1	regular	1	-947.5	-943	0	91	0	0.0010989010989011
S1	regular	1	-937.5	-942	0	91	0	0.0010989010989011
S1	regular	1	-937.5	-941	0	91	0	0.0010989010989011
S1	regular	1	-937.5	-940	1	91	0.010989010989011	0.0010989010989011
S1	regular	1	-937.5	-939	0	91	0	0.0010989010989011
S1	regular	1	-937.5	-938	0	91	0	0.0010989010989011
S1	regular	1	-937.5	-937	0	91	0	0.0010989010989011
S1	regular	1	-937.5	-936	0	91	0	0.0010989010989011
S1	regular	1	-937.5	-935	0	91	0	0.0010989010989011
S1	regular	1	-937.5	-934	0	91	0	0.0010989010989011
S1	regular	1	-937.5	-933	0	91	0	0.0010989010989011
S1	regular	1	-927.5	-932	0	91	0	0.0010989010989011
S1	regular	1	-927.5	-931	0	91	0	0.0010989010989011
S1	regular	1	-927.5	-930	0	91	0	0.0010989010989011
S1	regular	1	-927.5	-929	0	91	0	0.0010989010989011
S1	regular	1	-927.5	-928	1	91	0.010989010989011	0.0010989010989011
S1	regular	1	-927.5	-927	0	91	0	0.0010989010989011
S1	regular	1	-927.5	-926	0	91	0	0.0010989010989011
S1	regular	1	-927.5	-925	0	91	0	0.0010989010989011
S1	regular	1	-927.5	-924	0	91	0	0.0010989010989011
S1	regular	1	-927.5	-923	0	91	0	0.0010989010989011
S1	regular	1	-917.5	-922	0	91	0	0.0021978021978022
S1	regular	1	-917.5	-921	0	91	0	0.0021978021978022
S1	regular	1	-917.5	-920	0	91	0	0.0021978021978022
S1	regular	1	-917.5	-919	0	91	0	0.0021978021978022
S1	regular	1	-917.5	-918	1	91	0.010989010989011	0.0021978021978022
S1	regular	1	-917.5	-917	0	91	0	0.0021978021978022
S1	regular	1	-917.5	-916	0	91	0	0.0021978021978022
S1	regular	1	-917.5	-915	0	91	0	0.0021978021978022
S1	regular	1	-917.5	-914	0	91	0	0.0021978021978022
S1	regular	1	-917.5	-913	1	91	0.010989010989011	0.0021978021978022
S1	regular	1	-907.5	-912	0	91	0	0.0032967032967033
S1	regular	1	-907.5	-911	0	91	0	0.0032967032967033
S1	regular	1	-907.5	-910	0	91	0	0.0032967032967033
S1	regular	1	-907.5	-909	1	91	0.010989010989011	0.0032967032967033
S1	regular	1	-907.5	-908	1	91	0.010989010989011	0.0032967032967033
S1	regular	1	-907.5	-907	0	91	0	0.0032967032967033
S1	regular	1	-907.5	-906	0	91	0	0.0032967032967033
S1	regular	1	-907.5	-905	0	91	0	0.0032967032967033
S1	regular	1	-907.5	-904	1	91	0.010989010989011	0.0032967032967033
S1	regular	1	-907.5	-903	0	91	0	0.0032967032967033
S1	regular	1	-897.5	-902	0	91	0	0.0010989010989011
S1	regular	1	-897.5	-901	1	91	0.010989010989011	0.0010989010989011
S1	regular	1	-897.5	-900	0	91	0	0.0010989010989011
S1	regular	1	-897.5	-899	0	91	0	0.0010989010989011
S1	regular	1	-897.5	-898	0	91	0	0.0010989010989011
S1	regular	1	-897.5	-897	0	91	0	0.0010989010989011
S1	regular	1	-897.5	-896	0	91	0	0.0010989010989011
S1	regular	1	-897.5	-895	0	91	0	0.0010989010989011
S1	regular	1	-897.5	-894	0	91	0	0.0010989010989011
S1	regular	1	-897.5	-893	0	91	0	0.0010989010989011
S1	regular	1	-887.5	-892	1	91	0.010989010989011	0.0032967032967033
S1	regular	1	-887.5	-891	0	91	0	0.0032967032967033
S1	regular	1	-887.5	-890	0	91	0	0.0032967032967033
S1	regular	1	-887.5	-889	0	91	0	0.0032967032967033
S1	regular	1	-887.5	-888	0	91	0	0.0032967032967033
S1	regular	1	-887.5	-887	0	91	0	0.0032967032967033
S1	regular	1	-887.5	-886	1	91	0.010989010989011	0.0032967032967033
S1	regular	1	-887.5	-885	0	91	0	0.0032967032967033
S1	regular	1	-887.5	-884	1	91	0.010989010989011	0.0032967032967033
S1	regular	1	-887.5	-883	0	91	0	0.0032967032967033
S1	regular	1	-877.5	-882	0	91	0	0.0010989010989011
S1	regular	1	-877.5	-881	0	91	0	0.0010989010989011
S1	regular	1	-877.5	-880	0	91	0	0.0010989010989011
S1	regular	1	-877.5	-879	0	91	0	0.0010989010989011
S1	regular	1	-877.5	-878	0	91	0	0.0010989010989011
S1	regular	1	-877.5	-877	0	91	0	0.0010989010989011
S1	regular	1	-877.5	-876	0	91	0	0.0010989010989011
S1	regular	1	-877.5	-875	0	91	0	0.0010989010989011
S1	regular	1	-877.5	-874	0	91	0	0.0010989010989011
S1	regular	1	-877.5	-873	1	91	0.010989010989011	0.0010989010989011
S1	regular	1	-867.5	-872	0	91	0	0.0010989010989011
S1	regular	1	-867.5	-871	0	91	0	0.0010989010989011
S1	regular	1	-867.5	-870	1	91	0.010989010989011	0.0010989010989011
S1	regular	1	-867.5	-869	0	91	0	0.0010989010989011
S1	regular	1	-867.5	-868	0	91	0	0.0010989010989011
S1	regular	1	-867.5	-867	0	91	0	0.0010989010989011
S1	regular	1	-867.5	-866	0	91	0	0.0010989010989011
S1	regular	1	-867.5	-865	0	91	0	0.0010989010989011
S1	regular	1	-867.5	-864	0	91	0	0.0010989010989011
S1	regular	1	-867.5	-863	0	91	0	0.0010989010989011
S1	regular	1	-857.5	-862	0	91	0	0
S1	regular	1	-857.5	-861	0	91	0	0
S1	regular	1	-857.5	-860	0	91	0	0
S1	regular	1	-857.5	-859	0	91	0	0
S1	regular	1	-857.5	-858	0	91	0	0
S1	regular	1	-857.5	-857	0	91	0	0
S1	regular	1	-857.5	-856	0	91	0	0
S1	regular	1	-857.5	-855	0	91	0	0
S1	regular	1	-857.5	-854	0	91	0	0
S1	regular	1	-857.5	-853	0	91	0	0
S1	regular	1	-847.5	-852	1	91	0.010989010989011	0.0010989010989011
S1	regular	1	-847.5	-851	0	91	0	0.0010989010989011
S1	regular	1	-847.5	-850	0	91	0	0.0010989010989011
S1	regular	1	-847.5	-849	0	91	0	0.0010989010989011
S1	regular	1	-847.5	-848	0	91	0	0.0010989010989011
S1	regular	1	-847.5	-847	0	91	0	0.0010989010989011
S1	regular	1	-847.5	-846	0	91	0	0.0010989010989011
S1	regular	1	-847.5	-845	0	91	0	0.0010989010989011
S1	regular	1	-847.5	-844	0	91	0	0.0010989010989011
S1	regular	1	-847.5	-843	0	91	0	0.0010989010989011
S1	regular	1	-837.5	-842	0	91	0	0.0010989010989011
S1	regular	1	-837.5	-841	0	91	0	0.0010989010989011
S1	regular	1	-837.5	-840	0	91	0	0.0010989010989011
S1	regular	1	-837.5	-839	0	91	0	0.0010989010989011
S1	regular	1	-837.5	-838	1	91	0.010989010989011	0.0010989010989011
S1	regular	1	-837.5	-837	0	91	0	0.0010989010989011
S1	regular	1	-837.5	-836	0	91	0	0.0010989010989011
S1	regular	1	-837.5	-835	0	91	0	0.0010989010989011
S1	regular	1	-837.5	-834	0	91	0	0.0010989010989011
S1	regular	1	-837.5	-833	0	91	0	0.0010989010989011
S1	regular	1	-827.5	-832	0	91	0	0.0021978021978022
S1	regular	1	-827.5	-831	0	91	0	0.0021978021978022
S1	regular	1	-827.5	-830	1	91	0.010989010989011	0.0021978021978022
S1	regular	1	-827.5	-829	0	91	0	0.0021978021978022
S1	regular	1	-827.5	-828	1	91	0.010989010989011	0.0021978021978022
S1	regular	1	-827.5	-827	0	91	0	0.0021978021978022
S1	regular	1	-827.5	-826	0	91	0	0.0021978021978022
S1	regular	1	-827.5	-825	0	91	0	0.0021978021978022
S1	regular	1	-827.5	-824	0	91	0	0.0021978021978022
S1	regular	1	-827.5	-823	0	91	0	0.0021978021978022
S1	regular	1	-817.5	-822	0	91	0	0.0010989010989011
S1	regular	1	-817.5	-821	0	91	0	0.0010989010989011
S1	regular	1	-817.5	-820	1	91	0.010989010989011	0.0010989010989011
S1	regular	1	-817.5	-819	0	91	0	0.0010989010989011
S1	regular	1	-817.5	-818	0	91	0	0.0010989010989011
S1	regular	1	-817.5	-817	0	91	0	0.0010989010989011
S1	regular	1	-817.5	-816	0	91	0	0.0010989010989011
S1	regular	1	-817.5	-815	0	91	0	0.0010989010989011
S1	regular	1	-817.5	-814	0	91	0	0.0010989010989011
S1	regular	1	-817.5	-813	0	91	0	0.0010989010989011
S1	regular	1	-807.5	-812	0	91	0	0
S1	regular	1	-807.5	-811	0	91	0	0
S1	regular	1	-807.5	-810	0	91	0	0
S1	regular	1	-807.5	-809	0	91	0	0
S1	regular	1	-807.5	-808	0	91	0	0
S1	regular	1	-807.5	-807	0	91	0	0
S1	regular	1	-807.5	-806	0	91	0	0
S1	regular	1	-807.5	-805	0	91	0	0
S1	regular	1	-807.5	-804	0	91	0	0
S1	regular	1	-807.5	-803	0	91	0	0
S1	regular	1	-797.5	-802	0	91	0	0
S1	regular	1	-797.5	-801	0	91	0	0
S1	regular	1	-797.5	-800	0	91	0	0
S1	regular	1	-797.5	-799	0	91	0	0
S1	regular	1	-797.5	-798	0	91	0	0
S1	regular	1	-797.5	-797	0	91	0	0
S1	regular	1	-797.5	-796	0	91	0	0
S1	regular	1	-797.5	-795	0	91	0	0
S1	regular	1	-797.5	-794	0	91	0	0
S1	regular	1	-797.5	-793	0	91	0	0
S1	regular	1	-787.5	-792	0	91	0	0.0010989010989011
S1	regular	1	-787.5	-791	0	91	0	0.0010989010989011
S1	regular	1	-787.5	-790	0	91	0	0.0010989010989011
S1	regular	1	-787.5	-789	0	91	0	0.0010989010989011
S1	regular	1	-787.5	-788	0	91	0	0.0010989010989011
S1	regular	1	-787.5	-787	0	91	0	0.0010989010989011
S1	regular	1	-787.5	-786	0	91	0	0.0010989010989011
S1	regular	1	-787.5	-785	0	91	0	0.0010989010989011
S1	regular	1	-787.5	-784	1	91	0.010989010989011	0.0010989010989011
S1	regular	1	-787.5	-783	0	91	0	0.0010989010989011
S1	regular	1	-777.5	-782	0	91	0	0.0043956043956044
S1	regular	1	-777.5	-781	0	91	0	0.0043956043956044
S1	regular	1	-777.5	-780	0	91	0	0.0043956043956044
S1	regular	1	-777.5	-779	0	91	0	0.0043956043956044
S1	regular	1	-777.5	-778	1	91	0.010989010989011	0.0043956043956044
S1	regular	1	-777.5	-777	0	91	0	0.0043956043956044
S1	regular	1	-777.5	-776	1	91	0.010989010989011	0.0043956043956044
S1	regular	1	-777.5	-775	0	91	0	0.0043956043956044
S1	regular	1	-777.5	-774	1	91	0.010989010989011	0.0043956043956044
S1	regular	1	-777.5	-773	1	91	0.010989010989011	0.0043956043956044
S1	regular	1	-767.5	-772	0	91	0	0.0010989010989011
S1	regular	1	-767.5	-771	0	91	0	0.0010989010989011
S1	regular	1	-767.5	-770	0	91	0	0.0010989010989011
S1	regular	1	-767.5	-769	1	91	0.010989010989011	0.0010989010989011
S1	regular	1	-767.5	-768	0	91	0	0.0010989010989011
S1	regular	1	-767.5	-767	0	91	0	0.0010989010989011
S1	regular	1	-767.5	-766	0	91	0	0.0010989010989011
S1	regular	1	-767.5	-765	0	91	0	0.0010989010989011
S1	regular	1	-767.5	-764	0	91	0	0.0010989010989011
S1	regular	1	-767.5	-763	0	91	0	0.0010989010989011
S1	regular	1	-757.5	-762	0	91	0	0.0010989010989011
S1	regular	1	-757.5	-761	1	91	0.010989010989011	0.0010989010989011
S1	regular	1	-757.5	-760	0	91	0	0.0010989010989011
S1	regular	1	-757.5	-759	0	91	0	0.0010989010989011
S1	regular	1	-757.5	-758	0	91	0	0.0010989010989011
S1	regular	1	-757.5	-757	0	91	0	0.0010989010989011
S1	regular	1	-757.5	-756	0	91	0	0.0010989010989011
S1	regular	1	-757.5	-755	0	91	0	0.0010989010989011
S1	regular	1	-757.5	-754	0	91	0	0.0010989010989011
S1	regular	1	-757.5	-753	0	91	0	0.0010989010989011
S1	regular	1	-747.5	-752	1	91	0.010989010989011	0.00659340659340659
S1	regular	1	-747.5	-751	0	91	0	0.00659340659340659
S1	regular	1	-747.5	-750	1	91	0.010989010989011	0.00659340659340659
S1	regular	1	-747.5	-749	1	91	0.010989010989011	0.00659340659340659
S1	regular	1	-747.5	-748	0	91	0	0.00659340659340659
S1	regular	1	-747.5	-747	1	91	0.010989010989011	0.00659340659340659
S1	regular	1	-747.5	-746	1	91	0.010989010989011	0.00659340659340659
S1	regular	1	-747.5	-745	1	91	0.010989010989011	0.00659340659340659
S1	regular	1	-747.5	-744	0	91	0	0.00659340659340659
S1	regular	1	-747.5	-743	0	91	0	0.00659340659340659
S1	regular	1	-737.5	-742	0	91	0	0
S1	regular	1	-737.5	-741	0	91	0	0
S1	regular	1	-737.5	-740	0	91	0	0
S1	regular	1	-737.5	-739	0	91	0	0
S1	regular	1	-737.5	-738	0	91	0	0
S1	regular	1	-737.5	-737	0	91	0	0
S1	regular	1	-737.5	-736	0	91	0	0
S1	regular	1	-737.5	-735	0	91	0	0
S1	regular	1	-737.5	-734	0	91	0	0
S1	regular	1	-737.5	-733	0	91	0	0
S1	regular	1	-727.5	-732	0	91	0	0.00549450549450549
S1	regular	1	-727.5	-731	0	91	0	0.00549450549450549
S1	regular	1	-727.5	-730	0	91	0	0.00549450549450549
S1	regular	1	-727.5	-729	1	91	0.010989010989011	0.00549450549450549
S1	regular	1	-727.5	-728	1	91	0.010989010989011	0.00549450549450549
S1	regular	1	-727.5	-727	0	91	0	0.00549450549450549
S1	regular	1	-727.5	-726	0	91	0	0.00549450549450549
S1	regular	1	-727.5	-725	1	91	0.010989010989011	0.00549450549450549
S1	regular	1	-727.5	-724	2	91	0.021978021978022	0.00549450549450549
S1	regular	1	-727.5	-723	0	91	0	0.00549450549450549
S1	regular	1	-717.5	-722	0	91	0	0.0021978021978022
S1	regular	1	-717.5	-721	0	91	0	0.0021978021978022
S1	regular	1	-717.5	-720	0	91	0	0.0021978021978022
S1	regular	1	-717.5	-719	0	91	0	0.0021978021978022
S1	regular	1	-717.5	-718	0	91	0	0.0021978021978022
S1	regular	1	-717.5	-717	0	91	0	0.0021978021978022
S1	regular	1	-717.5	-716	1	91	0.010989010989011	0.0021978021978022
S1	regular	1	-717.5	-715	0	91	0	0.0021978021978022
S1	regular	1	-717.5	-714	0	91	0	0.0021978021978022
S1	regular	1	-717.5	-713	1	91	0.010989010989011	0.0021978021978022
S1	regular	1	-707.5	-712	0	91	0	0.0021978021978022
S1	regular	1	-707.5	-711	0	91	0	0.0021978021978022
S1	regular	1	-707.5	-710	1	91	0.010989010989011	0.0021978021978022
S1	regular	1	-707.5	-709	0	91	0	0.0021978021978022
S1	regular	1	-707.5	-708	0	91	0	0.0021978021978022
S1	regular	1	-707.5	-707	0	91	0	0.0021978021978022
S1	regular	1	-707.5	-706	1	91	0.010989010989011	0.0021978021978022
S1	regular	1	-707.5	-705	0	91	0	0.0021978021978022
S1	regular	1	-707.5	-704	0	91	0	0.0021978021978022
S1	regular	1	-707.5	-703	0	91	0	0.0021978021978022
S1	regular	1	-697.5	-702	0	91	0	0.0010989010989011
S1	regular	1	-697.5	-701	0	91	0	0.0010989010989011
S1	regular	1	-697.5	-700	0	91	0	0.0010989010989011
S1	regular	1	-697.5	-699	0	91	0	0.0010989010989011
S1	regular	1	-697.5	-698	0	91	0	0.0010989010989011
S1	regular	1	-697.5	-697	0	91	0	0.0010989010989011
S1	regular	1	-697.5	-696	0	91	0	0.0010989010989011
S1	regular	1	-697.5	-695	0	91	0	0.0010989010989011
S1	regular	1	-697.5	-694	1	91	0.010989010989011	0.0010989010989011
S1	regular	1	-697.5	-693	0	91	0	0.0010989010989011
S1	regular	1	-687.5	-692	0	91	0	0.0010989010989011
S1	regular	1	-687.5	-691	0	91	0	0.0010989010989011
S1	regular	1	-687.5	-690	0	91	0	0.0010989010989011
S1	regular	1	-687.5	-689	0	91	0	0.0010989010989011
S1	regular	1	-687.5	-688	0	91	0	0.0010989010989011
S1	regular	1	-687.5	-687	0	91	0	0.0010989010989011
S1	regular	1	-687.5	-686	1	91	0.010989010989011	0.0010989010989011
S1	regular	1	-687.5	-685	0	91	0	0.0010989010989011
S1	regular	1	-687.5	-684	0	91	0	0.0010989010989011
S1	regular	1	-687.5	-683	0	91	0	0.0010989010989011
S1	regular	1	-677.5	-682	0	91	0	0.0021978021978022
S1	regular	1	-677.5	-681	1	91	0.010989010989011	0.0021978021978022
S1	regular	1	-677.5	-680	0	91	0	0.0021978021978022
S1	regular	1	-677.5	-679	0	91	0	0.0021978021978022
S1	regular	1	-677.5	-678	0	91	0	0.0021978021978022
S1	regular	1	-677.5	-677	0	91	0	0.0021978021978022
S1	regular	1	-677.5	-676	0	91	0	0.0021978021978022
S1	regular	1	-677.5	-675	1	91	0.010989010989011	0.0021978021978022
S1	regular	1	-677.5	-674	0	91	0	0.0021978021978022
S1	regular	1	-677.5	-673	0	91	0	0.0021978021978022
S1	regular	1	-667.5	-672	0	91	0	0.0021978021978022
S1	regular	1	-667.5	-671	0	91	0	0.0021978021978022
S1	regular	1	-667.5	-670	0	91	0	0.0021978021978022
S1	regular	1	-667.5	-669	0	91	0	0.0021978021978022
S1	regular	1	-667.5	-668	0	91	0	0.0021978021978022
S1	regular	1	-667.5	-667	0	91	0	0.0021978021978022
S1	regular	1	-667.5	-666	0	91	0	0.0021978021978022
S1	regular	1	-667.5	-665	0	91	0	0.0021978021978022
S1	regular	1	-667.5	-664	1	91	0.010989010989011	0.0021978021978022
S1	regular	1	-667.5	-663	1	91	0.010989010989011	0.0021978021978022
S1	regular	1	-657.5	-662	0	91	0	0.0032967032967033
S1	regular	1	-657.5	-661	0	91	0	0.0032967032967033
S1	regular	1	-657.5	-660	1	91	0.010989010989011	0.0032967032967033
S1	regular	1	-657.5	-659	0	91	0	0.0032967032967033
S1	regular	1	-657.5	-658	0	91	0	0.0032967032967033
S1	regular	1	-657.5	-657	1	91	0.010989010989011	0.0032967032967033
S1	regular	1	-657.5	-656	0	91	0	0.0032967032967033
S1	regular	1	-657.5	-655	1	91	0.010989010989011	0.0032967032967033
S1	regular	1	-657.5	-654	0	91	0	0.0032967032967033
S1	regular	1	-657.5	-653	0	91	0	0.0032967032967033
S1	regular	1	-647.5	-652	1	91	0.010989010989011	0.0043956043956044
S1	regular	1	-647.5	-651	1	91	0.010989010989011	0.0043956043956044
S1	regular	1	-647.5	-650	0	91	0	0.0043956043956044
S1	regular	1	-647.5	-649	0	91	0	0.0043956043956044
S1	regular	1	-647.5	-648	2	91	0.021978021978022	0.0043956043956044
S1	regular	1	-647.5	-647	0	91	0	0.0043956043956044
S1	regular	1	-647.5	-646	0	91	0	0.0043956043956044
S1	regular	1	-647.5	-645	0	91	0	0.0043956043956044
S1	regular	1	-647.5	-644	0	91	0	0.0043956043956044
S1	regular	1	-647.5	-643	0	91	0	0.0043956043956044
S1	regular	1	-637.5	-642	0	91	0	0.0010989010989011
S1	regular	1	-637.5	-641	0	91	0	0.0010989010989011
S1	regular	1	-637.5	-640	1	91	0.010989010989011	0.0010989010989011
S1	regular	1	-637.5	-639	0	91	0	0.0010989010989011
S1	regular	1	-637.5	-638	0	91	0	0.0010989010989011
S1	regular	1	-637.5	-637	0	91	0	0.0010989010989011
S1	regular	1	-637.5	-636	0	91	0	0.0010989010989011
S1	regular	1	-637.5	-635	0	91	0	0.0010989010989011
S1	regular	1	-637.5	-634	0	91	0	0.0010989010989011
S1	regular	1	-637.5	-633	0	91	0	0.0010989010989011
S1	regular	1	-627.5	-632	0	91	0	0.0043956043956044
S1	regular	1	-627.5	-631	0	91	0	0.0043956043956044
S1	regular	1	-627.5	-630	0	91	0	0.0043956043956044
S1	regular	1	-627.5	-629	0	91	0	0.0043956043956044
S1	regular	1	-627.5	-628	0	91	0	0.0043956043956044
S1	regular	1	-627.5	-627	1	91	0.010989010989011	0.0043956043956044
S1	regular	1	-627.5	-626	2	91	0.021978021978022	0.0043956043956044
S1	regular	1	-627.5	-625	1	91	0.010989010989011	0.0043956043956044
S1	regular	1	-627.5	-624	0	91	0	0.0043956043956044
S1	regular	1	-627.5	-623	0	91	0	0.0043956043956044
S1	regular	1	-617.5	-622	0	91	0	0.0021978021978022
S1	regular	1	-617.5	-621	1	91	0.010989010989011	0.0021978021978022
S1	regular	1	-617.5	-620	0	91	0	0.0021978021978022
S1	regular	1	-617.5	-619	0	91	0	0.0021978021978022
S1	regular	1	-617.5	-618	0	91	0	0.0021978021978022
S1	regular	1	-617.5	-617	1	91	0.010989010989011	0.0021978021978022
S1	regular	1	-617.5	-616	0	91	0	0.0021978021978022
S1	regular	1	-617.5	-615	0	91	0	0.0021978021978022
S1	regular	1	-617.5	-614	0	91	0	0.0021978021978022
S1	regular	1	-617.5	-613	0	91	0	0.0021978021978022
S1	regular	1	-607.5	-612	0	91	0	0
S1	regular	1	-607.5	-611	0	91	0	0
S1	regular	1	-607.5	-610	0	91	0	0
S1	regular	1	-607.5	-609	0	91	0	0
S1	regular	1	-607.5	-608	0	91	0	0
S1	regular	1	-607.5	-607	0	91	0	0
S1	regular	1	-607.5	-606	0	91	0	0
S1	regular	1	-607.5	-605	0	91	0	0
S1	regular	1	-607.5	-604	0	91	0	0
S1	regular	1	-607.5	-603	0	91	0	0
S1	regular	1	-597.5	-602	0	91	0	0.0010989010989011
S1	regular	1	-597.5	-601	0	91	0	0.0010989010989011
S1	regular	1	-597.5	-600	0	91	0	0.0010989010989011
S1	regular	1	-597.5	-599	0	91	0	0.0010989010989011
S1	regular	1	-597.5	-598	0	91	0	0.0010989010989011
S1	regular	1	-597.5	-597	0	91	0	0.0010989010989011
S1	regular	1	-597.5	-596	0	91	0	0.0010989010989011
S1	regular	1	-597.5	-595	1	91	0.010989010989011	0.0010989010989011
S1	regular	1	-597.5	-594	0	91	0	0.0010989010989011
S1	regular	1	-597.5	-593	0	91	0	0.0010989010989011
S1	regular	1	-587.5	-592	0	91	0	0.0032967032967033
S1	regular	1	-587.5	-591	1	91	0.010989010989011	0.0032967032967033
S1	regular	1	-587.5	-590	0	91	0	0.0032967032967033
S1	regular	1	-587.5	-589	0	91	0	0.0032967032967033
S1	regular	1	-587.5	-588	1	91	0.010989010989011	0.0032967032967033
S1	regular	1	-587.5	-587	1	91	0.010989010989011	0.0032967032967033
S1	regular	1	-587.5	-586	0	91	0	0.0032967032967033
S1	regular	1	-587.5	-585	0	91	0	0.0032967032967033
S1	regular	1	-587.5	-584	0	91	0	0.0032967032967033
S1	regular	1	-587.5	-583	0	91	0	0.0032967032967033
S1	regular	1	-577.5	-582	0	91	0	0
S1	regular	1	-577.5	-581	0	91	0	0
S1	regular	1	-577.5	-580	0	91	0	0
S1	regular	1	-577.5	-579	0	91	0	0
S1	regular	1	-577.5	-578	0	91	0	0
S1	regular	1	-577.5	-577	0	91	0	0
S1	regular	1	-577.5	-576	0	91	0	0
S1	regular	1	-577.5	-575	0	91	0	0
S1	regular	1	-577.5	-574	0	91	0	0
S1	regular	1	-577.5	-573	0	91	0	0
S1	regular	1	-567.5	-572	0	91	0	0
S1	regular	1	-567.5	-571	0	91	0	0
S1	regular	1	-567.5	-570	0	91	0	0
S1	regular	1	-567.5	-569	0	91	0	0
S1	regular	1	-567.5	-568	0	91	0	0
S1	regular	1	-567.5	-567	0	91	0	0
S1	regular	1	-567.5	-566	0	91	0	0
S1	regular	1	-567.5	-565	0	91	0	0
S1	regular	1	-567.5	-564	0	91	0	0
S1	regular	1	-567.5	-563	0	91	0	0
S1	regular	1	-557.5	-562	0	91	0	0.0043956043956044
S1	regular	1	-557.5	-561	0	91	0	0.0043956043956044
S1	regular	1	-557.5	-560	1	91	0.010989010989011	0.0043956043956044
S1	regular	1	-557.5	-559	0	91	0	0.0043956043956044
S1	regular	1	-557.5	-558	1	91	0.010989010989011	0.0043956043956044
S1	regular	1	-557.5	-557	1	91	0.010989010989011	0.0043956043956044
S1	regular	1	-557.5	-556	0	91	0	0.0043956043956044
S1	regular	1	-557.5	-555	0	91	0	0.0043956043956044
S1	regular	1	-557.5	-554	1	91	0.010989010989011	0.0043956043956044
S1	regular	1	-557.5	-553	0	91	0	0.0043956043956044
S1	regular	1	-547.5	-552	0	91	0	0.0021978021978022
S1	regular	1	-547.5	-551	1	91	0.010989010989011	0.0021978021978022
S1	regular	1	-547.5	-550	0	91	0	0.0021978021978022
S1	regular	1	-547.5	-549	0	91	0	0.0021978021978022
S1	regular	1	-547.5	-548	0	91	0	0.0021978021978022
S1	regular	1	-547.5	-547	0	91	0	0.0021978021978022
S1	regular	1	-547.5	-546	0	91	0	0.0021978021978022
S1	regular	1	-547.5	-545	1	91	0.010989010989011	0.0021978021978022
S1	regular	1	-547.5	-544	0	91	0	0.0021978021978022
S1	regular	1	-547.5	-543	0	91	0	0.0021978021978022
S1	regular	1	-537.5	-542	0	91	0	0.0043956043956044
S1	regular	1	-537.5	-541	0	91	0	0.0043956043956044
S1	regular	1	-537.5	-540	0	91	0	0.0043956043956044
S1	regular	1	-537.5	-539	0	91	0	0.0043956043956044
S1	regular	1	-537.5	-538	2	91	0.021978021978022	0.0043956043956044
S1	regular	1	-537.5	-537	1	91	0.010989010989011	0.0043956043956044
S1	regular	1	-537.5	-536	1	91	0.010989010989011	0.0043956043956044
S1	regular	1	-537.5	-535	0	91	0	0.0043956043956044
S1	regular	1	-537.5	-534	0	91	0	0.0043956043956044
S1	regular	1	-537.5	-533	0	91	0	0.0043956043956044
S1	regular	1	-527.5	-532	1	91	0.010989010989011	0.0021978021978022
S1	regular	1	-527.5	-531	0	91	0	0.0021978021978022
S1	regular	1	-527.5	-530	0	91	0	0.0021978021978022
S1	regular	1	-527.5	-529	0	91	0	0.0021978021978022
S1	regular	1	-527.5	-528	0	91	0	0.0021978021978022
S1	regular	1	-527.5	-527	1	91	0.010989010989011	0.0021978021978022
S1	regular	1	-527.5	-526	0	91	0	0.0021978021978022
S1	regular	1	-527.5	-525	0	91	0	0.0021978021978022
S1	regular	1	-527.5	-524	0	91	0	0.0021978021978022
S1	regular	1	-527.5	-523	0	91	0	0.0021978021978022
S1	regular	1	-517.5	-522	1	91	0.010989010989011	0.00549450549450549
S1	regular	1	-517.5	-521	0	91	0	0.00549450549450549
S1	regular	1	-517.5	-520	0	91	0	0.00549450549450549
S1	regular	1	-517.5	-519	2	91	0.021978021978022	0.00549450549450549
S1	regular	1	-517.5	-518	0	91	0	0.00549450549450549
S1	regular	1	-517.5	-517	0	91	0	0.00549450549450549
S1	regular	1	-517.5	-516	2	91	0.021978021978022	0.00549450549450549
S1	regular	1	-517.5	-515	0	91	0	0.00549450549450549
S1	regular	1	-517.5	-514	0	91	0	0.00549450549450549
S1	regular	1	-517.5	-513	0	91	0	0.00549450549450549
S1	regular	1	-507.5	-512	0	91	0	0.0021978021978022
S1	regular	1	-507.5	-511	0	91	0	0.0021978021978022
S1	regular	1	-507.5	-510	0	91	0	0.0021978021978022
S1	regular	1	-507.5	-509	0	91	0	0.0021978021978022
S1	regular	1	-507.5	-508	0	91	0	0.0021978021978022
S1	regular	1	-507.5	-507	0	91	0	0.0021978021978022
S1	regular	1	-507.5	-506	0	91	0	0.0021978021978022
S1	regular	1	-507.5	-505	1	91	0.010989010989011	0.0021978021978022
S1	regular	1	-507.5	-504	1	91	0.010989010989011	0.0021978021978022
S1	regular	1	-507.5	-503	0	91	0	0.0021978021978022
S1	regular	1	-497.5	-502	0	91	0	0.0010989010989011
S1	regular	1	-497.5	-501	0	91	0	0.0010989010989011
S1	regular	1	-497.5	-500	1	91	0.010989010989011	0.0010989010989011
S1	regular	1	-497.5	-499	0	91	0	0.0010989010989011
S1	regular	1	-497.5	-498	0	91	0	0.0010989010989011
S1	regular	1	-497.5	-497	0	91	0	0.0010989010989011
S1	regular	1	-497.5	-496	0	91	0	0.0010989010989011
S1	regular	1	-497.5	-495	0	91	0	0.0010989010989011
S1	regular	1	-497.5	-494	0	91	0	0.0010989010989011
S1	regular	1	-497.5	-493	0	91	0	0.0010989010989011
S1	regular	1	-487.5	-492	0	91	0	0.0032967032967033
S1	regular	1	-487.5	-491	0	91	0	0.0032967032967033
S1	regular	1	-487.5	-490	0	91	0	0.0032967032967033
S1	regular	1	-487.5	-489	0	91	0	0.0032967032967033
S1	regular	1	-487.5	-488	1	91	0.010989010989011	0.0032967032967033
S1	regular	1	-487.5	-487	0	91	0	0.0032967032967033
S1	regular	1	-487.5	-486	0	91	0	0.0032967032967033
S1	regular	1	-487.5	-485	0	91	0	0.0032967032967033
S1	regular	1	-487.5	-484	0	91	0	0.0032967032967033
S1	regular	1	-487.5	-483	2	91	0.021978021978022	0.0032967032967033
S1	regular	1	-477.5	-482	0	91	0	0.0032967032967033
S1	regular	1	-477.5	-481	1	91	0.010989010989011	0.0032967032967033
S1	regular	1	-477.5	-480	0	91	0	0.0032967032967033
S1	regular	1	-477.5	-479	1	91	0.010989010989011	0.0032967032967033
S1	regular	1	-477.5	-478	0	91	0	0.0032967032967033
S1	regular	1	-477.5	-477	0	91	0	0.0032967032967033
S1	regular	1	-477.5	-476	1	91	0.010989010989011	0.0032967032967033
S1	regular	1	-477.5	-475	0	91	0	0.0032967032967033
S1	regular	1	-477.5	-474	0	91	0	0.0032967032967033
S1	regular	1	-477.5	-473	0	91	0	0.0032967032967033
S1	regular	1	-467.5	-472	0	91	0	0.0021978021978022
S1	regular	1	-467.5	-471	0	91	0	0.0021978021978022
S1	regular	1	-467.5	-470	0	91	0	0.0021978021978022
S1	regular	1	-467.5	-469	1	91	0.010989010989011	0.0021978021978022
S1	regular	1	-467.5	-468	0	91	0	0.0021978021978022
S1	regular	1	-467.5	-467	1	91	0.010989010989011	0.0021978021978022
S1	regular	1	-467.5	-466	0	91	0	0.0021978021978022
S1	regular	1	-467.5	-465	0	91	0	0.0021978021978022
S1	regular	1	-467.5	-464	0	91	0	0.0021978021978022
S1	regular	1	-467.5	-463	0	91	0	0.0021978021978022
S1	regular	1	-457.5	-462	0	91	0	0.0010989010989011
S1	regular	1	-457.5	-461	0	91	0	0.0010989010989011
S1	regular	1	-457.5	-460	0	91	0	0.0010989010989011
S1	regular	1	-457.5	-459	0	91	0	0.0010989010989011
S1	regular	1	-457.5	-458	1	91	0.010989010989011	0.0010989010989011
S1	regular	1	-457.5	-457	0	91	0	0.0010989010989011
S1	regular	1	-457.5	-456	0	91	0	0.0010989010989011
S1	regular	1	-457.5	-455	0	91	0	0.0010989010989011
S1	regular	1	-457.5	-454	0	91	0	0.0010989010989011
S1	regular	1	-457.5	-453	0	91	0	0.0010989010989011
S1	regular	1	-447.5	-452	0	91	0	0.0010989010989011
S1	regular	1	-447.5	-451	0	91	0	0.0010989010989011
S1	regular	1	-447.5	-450	1	91	0.010989010989011	0.0010989010989011
S1	regular	1	-447.5	-449	0	91	0	0.0010989010989011
S1	regular	1	-447.5	-448	0	91	0	0.0010989010989011
S1	regular	1	-447.5	-447	0	91	0	0.0010989010989011
S1	regular	1	-447.5	-446	0	91	0	0.0010989010989011
S1	regular	1	-447.5	-445	0	91	0	0.0010989010989011
S1	regular	1	-447.5	-444	0	91	0	0.0010989010989011
S1	regular	1	-447.5	-443	0	91	0	0.0010989010989011
S1	regular	1	-437.5	-442	0	91	0	0.0032967032967033
S1	regular	1	-437.5	-441	0	91	0	0.0032967032967033
S1	regular	1	-437.5	-440	0	91	0	0.0032967032967033
S1	regular	1	-437.5	-439	1	91	0.010989010989011	0.0032967032967033
S1	regular	1	-437.5	-438	1	91	0.010989010989011	0.0032967032967033
S1	regular	1	-437.5	-437	1	91	0.010989010989011	0.0032967032967033
S1	regular	1	-437.5	-436	0	91	0	0.0032967032967033
S1	regular	1	-437.5	-435	0	91	0	0.0032967032967033
S1	regular	1	-437.5	-434	0	91	0	0.0032967032967033
S1	regular	1	-437.5	-433	0	91	0	0.0032967032967033
S1	regular	1	-427.5	-432	1	91	0.010989010989011	0.0021978021978022
S1	regular	1	-427.5	-431	0	91	0	0.0021978021978022
S1	regular	1	-427.5	-430	0	91	0	0.0021978021978022
S1	regular	1	-427.5	-429	0	91	0	0.0021978021978022
S1	regular	1	-427.5	-428	0	91	0	0.0021978021978022
S1	regular	1	-427.5	-427	0	91	0	0.0021978021978022
S1	regular	1	-427.5	-426	0	91	0	0.0021978021978022
S1	regular	1	-427.5	-425	0	91	0	0.0021978021978022
S1	regular	1	-427.5	-424	0	91	0	0.0021978021978022
S1	regular	1	-427.5	-423	1	91	0.010989010989011	0.0021978021978022
S1	regular	1	-417.5	-422	2	91	0.021978021978022	0.00659340659340659
S1	regular	1	-417.5	-421	1	91	0.010989010989011	0.00659340659340659
S1	regular	1	-417.5	-420	0	91	0	0.00659340659340659
S1	regular	1	-417.5	-419	1	91	0.010989010989011	0.00659340659340659
S1	regular	1	-417.5	-418	0	91	0	0.00659340659340659
S1	regular	1	-417.5	-417	0	91	0	0.00659340659340659
S1	regular	1	-417.5	-416	1	91	0.010989010989011	0.00659340659340659
S1	regular	1	-417.5	-415	0	91	0	0.00659340659340659
S1	regular	1	-417.5	-414	0	91	0	0.00659340659340659
S1	regular	1	-417.5	-413	1	91	0.010989010989011	0.00659340659340659
S1	regular	1	-407.5	-412	0	91	0	0.0021978021978022
S1	regular	1	-407.5	-411	1	91	0.010989010989011	0.0021978021978022
S1	regular	1	-407.5	-410	0	91	0	0.0021978021978022
S1	regular	1	-407.5	-409	0	91	0	0.0021978021978022
S1	regular	1	-407.5	-408	1	91	0.010989010989011	0.0021978021978022
S1	regular	1	-407.5	-407	0	91	0	0.0021978021978022
S1	regular	1	-407.5	-406	0	91	0	0.0021978021978022
S1	regular	1	-407.5	-405	0	91	0	0.0021978021978022
S1	regular	1	-407.5	-404	0	91	0	0.0021978021978022
S1	regular	1	-407.5	-403	0	91	0	0.0021978021978022
S1	regular	1	-397.5	-402	0	91	0	0.0010989010989011
S1	regular	1	-397.5	-401	0	91	0	0.0010989010989011
S1	regular	1	-397.5	-400	0	91	0	0.0010989010989011
S1	regular	1	-397.5	-399	0	91	0	0.0010989010989011
S1	regular	1	-397.5	-398	0	91	0	0.0010989010989011
S1	regular	1	-397.5	-397	0	91	0	0.0010989010989011
S1	regular	1	-397.5	-396	1	91	0.010989010989011	0.0010989010989011
S1	regular	1	-397.5	-395	0	91	0	0.0010989010989011
S1	regular	1	-397.5	-394	0	91	0	0.0010989010989011
S1	regular	1	-397.5	-393	0	91	0	0.0010989010989011
S1	regular	1	-387.5	-392	0	91	0	0
S1	regular	1	-387.5	-391	0	91	0	0
S1	regular	1	-387.5	-390	0	91	0	0
S1	regular	1	-387.5	-389	0	91	0	0
S1	regular	1	-387.5	-388	0	91	0	0
S1	regular	1	-387.5	-387	0	91	0	0
S1	regular	1	-387.5	-386	0	91	0	0
S1	regular	1	-387.5	-385	0	91	0	0
S1	regular	1	-387.5	-384	0	91	0	0
S1	regular	1	-387.5	-383	0	91	0	0
S1	regular	1	-377.5	-382	0	91	0	0.0010989010989011
S1	regular	1	-377.5	-381	0	91	0	0.0010989010989011
S1	regular	1	-377.5	-380	1	91	0.010989010989011	0.0010989010989011
S1	regular	1	-377.5	-379	0	91	0	0.0010989010989011
S1	regular	1	-377.5	-378	0	91	0	0.0010989010989011
S1	regular	1	-377.5	-377	0	91	0	0.0010989010989011
S1	regular	1	-377.5	-376	0	91	0	0.0010989010989011
S1	regular	1	-377.5	-375	0	91	0	0.0010989010989011
S1	regular	1	-377.5	-374	0	91	0	0.0010989010989011
S1	regular	1	-377.5	-373	0	91	0	0.0010989010989011
S1	regular	1	-367.5	-372	0	91	0	0.0010989010989011
S1	regular	1	-367.5	-371	0	91	0	0.0010989010989011
S1	regular	1	-367.5	-370	1	91	0.010989010989011	0.0010989010989011
S1	regular	1	-367.5	-369	0	91	0	0.0010989010989011
S1	regular	1	-367.5	-368	0	91	0	0.0010989010989011
S1	regular	1	-367.5	-367	0	91	0	0.0010989010989011
S1	regular	1	-367.5	-366	0	91	0	0.0010989010989011
S1	regular	1	-367.5	-365	0	91	0	0.0010989010989011
S1	regular	1	-367.5	-364	0	91	0	0.0010989010989011
S1	regular	1	-367.5	-363	0	91	0	0.0010989010989011
S1	regular	1	-357.5	-362	1	91	0.010989010989011	0.0021978021978022
S1	regular	1	-357.5	-361	0	91	0	0.0021978021978022
S1	regular	1	-357.5	-360	0	91	0	0.0021978021978022
S1	regular	1	-357.5	-359	0	91	0	0.0021978021978022
S1	regular	1	-357.5	-358	0	91	0	0.0021978021978022
S1	regular	1	-357.5	-357	0	91	0	0.0021978021978022
S1	regular	1	-357.5	-356	0	91	0	0.0021978021978022
S1	regular	1	-357.5	-355	1	91	0.010989010989011	0.0021978021978022
S1	regular	1	-357.5	-354	0	91	0	0.0021978021978022
S1	regular	1	-357.5	-353	0	91	0	0.0021978021978022
S1	regular	1	-347.5	-352	0	91	0	0.0010989010989011
S1	regular	1	-347.5	-351	0	91	0	0.0010989010989011
S1	regular	1	-347.5	-350	0	91	0	0.0010989010989011
S1	regular	1	-347.5	-349	0	91	0	0.0010989010989011
S1	regular	1	-347.5	-348	0	91	0	0.0010989010989011
S1	regular	1	-347.5	-347	0	91	0	0.0010989010989011
S1	regular	1	-347.5	-346	0	91	0	0.0010989010989011
S1	regular	1	-347.5	-345	0	91	0	0.0010989010989011
S1	regular	1	-347.5	-344	1	91	0.010989010989011	0.0010989010989011
S1	regular	1	-347.5	-343	0	91	0	0.0010989010989011
S1	regular	1	-337.5	-342	1	91	0.010989010989011	0.0010989010989011
S1	regular	1	-337.5	-341	0	91	0	0.0010989010989011
S1	regular	1	-337.5	-340	0	91	0	0.0010989010989011
S1	regular	1	-337.5	-339	0	91	0	0.0010989010989011
S1	regular	1	-337.5	-338	0	91	0	0.0010989010989011
S1	regular	1	-337.5	-337	0	91	0	0.0010989010989011
S1	regular	1	-337.5	-336	0	91	0	0.0010989010989011
S1	regular	1	-337.5	-335	0	91	0	0.0010989010989011
S1	regular	1	-337.5	-334	0	91	0	0.0010989010989011
S1	regular	1	-337.5	-333	0	91	0	0.0010989010989011
S1	regular	1	-327.5	-332	0	91	0	0
S1	regular	1	-327.5	-331	0	91	0	0
S1	regular	1	-327.5	-330	0	91	0	0
S1	regular	1	-327.5	-329	0	91	0	0
S1	regular	1	-327.5	-328	0	91	0	0
S1	regular	1	-327.5	-327	0	91	0	0
S1	regular	1	-327.5	-326	0	91	0	0
S1	regular	1	-327.5	-325	0	91	0	0
S1	regular	1	-327.5	-324	0	91	0	0
S1	regular	1	-327.5	-323	0	91	0	0
S1	regular	1	-317.5	-322	0	91	0	0.0010989010989011
S1	regular	1	-317.5	-321	0	91	0	0.0010989010989011
S1	regular	1	-317.5	-320	0	91	0	0.0010989010989011
S1	regular	1	-317.5	-319	0	91	0	0.0010989010989011
S1	regular	1	-317.5	-318	0	91	0	0.0010989010989011
S1	regular	1	-317.5	-317	0	91	0	0.0010989010989011
S1	regular	1	-317.5	-316	0	91	0	0.0010989010989011
S1	regular	1	-317.5	-315	1	91	0.010989010989011	0.0010989010989011
S1	regular	1	-317.5	-314	0	91	0	0.0010989010989011
S1	regular	1	-317.5	-313	0	91	0	0.0010989010989011
S1	regular	1	-307.5	-312	0	91	0	0.0021978021978022
S1	regular	1	-307.5	-311	0	91	0	0.0021978021978022
S1	regular	1	-307.5	-310	0	91	0	0.0021978021978022
S1	regular	1	-307.5	-309	0	91	0	0.0021978021978022
S1	regular	1	-307.5	-308	0	91	0	0.0021978021978022
S1	regular	1	-307.5	-307	0	91	0	0.0021978021978022
S1	regular	1	-307.5	-306	0	91	0	0.0021978021978022
S1	regular	1	-307.5	-305	0	91	0	0.0021978021978022
S1	regular	1	-307.5	-304	1	91	0.010989010989011	0.0021978021978022
S1	regular	1	-307.5	-303	1	91	0.010989010989011	0.0021978021978022
S1	regular	1	-297.5	-302	0	91	0	0.0032967032967033
S1	regular	1	-297.5	-301	0	91	0	0.0032967032967033
S1	regular	1	-297.5	-300	0	91	0	0.0032967032967033
S1	regular	1	-297.5	-299	0	91	0	0.0032967032967033
S1	regular	1	-297.5	-298	0	91	0	0.0032967032967033
S1	regular	1	-297.5	-297	1	91	0.010989010989011	0.0032967032967033
S1	regular	1	-297.5	-296	1	91	0.010989010989011	0.0032967032967033
S1	regular	1	-297.5	-295	0	91	0	0.0032967032967033
S1	regular	1	-297.5	-294	1	91	0.010989010989011	0.0032967032967033
S1	regular	1	-297.5	-293	0	91	0	0.0032967032967033
S1	regular	1	-287.5	-292	0	91	0	0.00769230769230769
S1	regular	1	-287.5	-291	0	91	0	0.00769230769230769
S1	regular	1	-287.5	-290	1	91	0.010989010989011	0.00769230769230769
S1	regular	1	-287.5	-289	0	91	0	0.00769230769230769
S1	regular	1	-287.5	-288	0	91	0	0.00769230769230769
S1	regular	1	-287.5	-287	1	91	0.010989010989011	0.00769230769230769
S1	regular	1	-287.5	-286	2	91	0.021978021978022	0.00769230769230769
S1	regular	1	-287.5	-285	1	91	0.010989010989011	0.00769230769230769
S1	regular	1	-287.5	-284	1	91	0.010989010989011	0.00769230769230769
S1	regular	1	-287.5	-283	1	91	0.010989010989011	0.00769230769230769
S1	regular	1	-277.5	-282	0	91	0	0.0010989010989011
S1	regular	1	-277.5	-281	0	91	0	0.0010989010989011
S1	regular	1	-277.5	-280	0	91	0	0.0010989010989011
S1	regular	1	-277.5	-279	0	91	0	0.0010989010989011
S1	regular	1	-277.5	-278	0	91	0	0.0010989010989011
S1	regular	1	-277.5	-277	0	91	0	0.0010989010989011
S1	regular	1	-277.5	-276	0	91	0	0.0010989010989011
S1	regular	1	-277.5	-275	0	91	0	0.0010989010989011
S1	regular	1	-277.5	-274	0	91	0	0.0010989010989011
S1	regular	1	-277.5	-273	1	91	0.010989010989011	0.0010989010989011
S1	regular	1	-267.5	-272	0	91	0	0.0010989010989011
S1	regular	1	-267.5	-271	0	91	0	0.0010989010989011
S1	regular	1	-267.5	-270	0	91	0	0.0010989010989011
S1	regular	1	-267.5	-269	0	91	0	0.0010989010989011
S1	regular	1	-267.5	-268	0	91	0	0.0010989010989011
S1	regular	1	-267.5	-267	0	91	0	0.0010989010989011
S1	regular	1	-267.5	-266	0	91	0	0.0010989010989011
S1	regular	1	-267.5	-265	1	91	0.010989010989011	0.0010989010989011
S1	regular	1	-267.5	-264	0	91	0	0.0010989010989011
S1	regular	1	-267.5	-263	0	91	0	0.0010989010989011
S1	regular	1	-257.5	-262	0	91	0	0.0032967032967033
S1	regular	1	-257.5	-261	2	91	0.021978021978022	0.0032967032967033
S1	regular	1	-257.5	-260	1	91	0.010989010989011	0.0032967032967033
S1	regular	1	-257.5	-259	0	91	0	0.0032967032967033
S1	regular	1	-257.5	-258	0	91	0	0.0032967032967033
S1	regular	1	-257.5	-257	0	91	0	0.0032967032967033
S1	regular	1	-257.5	-256	0	91	0	0.0032967032967033
S1	regular	1	-257.5	-255	0	91	0	0.0032967032967033
S1	regular	1	-257.5	-254	0	91	0	0.0032967032967033
S1	regular	1	-257.5	-253	0	91	0	0.0032967032967033
S1	regular	1	-247.5	-252	0	91	0	0.0010989010989011
S1	regular	1	-247.5	-251	0	91	0	0.0010989010989011
S1	regular	1	-247.5	-250	0	91	0	0.0010989010989011
S1	regular	1	-247.5	-249	0	91	0	0.0010989010989011
S1	regular	1	-247.5	-248	0	91	0	0.0010989010989011
S1	regular	1	-247.5	-247	1	91	0.010989010989011	0.0010989010989011
S1	regular	1	-247.5	-246	0	91	0	0.0010989010989011
S1	regular	1	-247.5	-245	0	91	0	0.0010989010989011
S1	regular	1	-247.5	-244	0	91	0	0.0010989010989011
S1	regular	1	-247.5	-243	0	91	0	0.0010989010989011
S1	regular	1	-237.5	-242	0	91	0	0.0010989010989011
S1	regular	1	-237.5	-241	0	91	0	0.0010989010989011
S1	regular	1	-237.5	-240	0	91	0	0.0010989010989011
S1	regular	1	-237.5	-239	1	91	0.010989010989011	0.0010989010989011
S1	regular	1	-237.5	-238	0	91	0	0.0010989010989011
S1	regular	1	-237.5	-237	0	91	0	0.0010989010989011
S1	regular	1	-237.5	-236	0	91	0	0.0010989010989011
S1	regular	1	-237.5	-235	0	91	0	0.0010989010989011
S1	regular	1	-237.5	-234	0	91	0	0.0010989010989011
S1	regular	1	-237.5	-233	0	91	0	0.0010989010989011
S1	regular	1	-227.5	-232	1	91	0.010989010989011	0.0010989010989011
S1	regular	1	-227.5	-231	0	91	0	0.0010989010989011
S1	regular	1	-227.5	-230	0	91	0	0.0010989010989011
S1	regular	1	-227.5	-229	0	91	0	0.0010989010989011
S1	regular	1	-227.5	-228	0	91	0	0.0010989010989011
S1	regular	1	-227.5	-227	0	91	0	0.0010989010989011
S1	regular	1	-227.5	-226	0	91	0	0.0010989010989011
S1	regular	1	-227.5	-225	0	91	0	0.0010989010989011
S1	regular	1	-227.5	-224	0	91	0	0.0010989010989011
S1	regular	1	-227.5	-223	0	91	0	0.0010989010989011
S1	regular	1	-217.5	-222	0	91	0	0
S1	regular	1	-217.5	-221	0	91	0	0
S1	regular	1	-217.5	-220	0	91	0	0
S1	regular	1	-217.5	-219	0	91	0	0
S1	regular	1	-217.5	-218	0	91	0	0
S1	regular	1	-217.5	-217	0	91	0	0
S1	regular	1	-217.5	-216	0	91	0	0
S1	regular	1	-217.5	-215	0	91	0	0
S1	regular	1	-217.5	-214	0	91	0	0
S1	regular	1	-217.5	-213	0	91	0	0
S1	regular	1	-207.5	-212	0	91	0	0
S1	regular	1	-207.5	-211	0	91	0	0
S1	regular	1	-207.5	-210	0	91	0	0
S1	regular	1	-207.5	-209	0	91	0	0
S1	regular	1	-207.5	-208	0	91	0	0
S1	regular	1	-207.5	-207	0	91	0	0
S1	regular	1	-207.5	-206	0	91	0	0
S1	regular	1	-207.5	-205	0	91	0	0
S1	regular	1	-207.5	-204	0	91	0	0
S1	regular	1	-207.5	-203	0	91	0	0
S1	regular	1	-197.5	-202	0	91	0	0
S1	regular	1	-197.5	-201	0	91	0	0
S1	regular	1	-197.5	-200	0	91	0	0
S1	regular	1	-197.5	-199	0	91	0	0
S1	regular	1	-197.5	-198	0	91	0	0
S1	regular	1	-197.5	-197	0	91	0	0
S1	regular	1	-197.5	-196	0	91	0	0
S1	regular	1	-197.5	-195	0	91	0	0
S1	regular	1	-197.5	-194	0	91	0	0
S1	regular	1	-197.5	-193	0	91	0	0
S1	regular	1	-187.5	-192	0	91	0	0
S1	regular	1	-187.5	-191	0	91	0	0
S1	regular	1	-187.5	-190	0	91	0	0
S1	regular	1	-187.5	-189	0	91	0	0
S1	regular	1	-187.5	-188	0	91	0	0
S1	regular	1	-187.5	-187	0	91	0	0
S1	regular	1	-187.5	-186	0	91	0	0
S1	regular	1	-187.5	-185	0	91	0	0
S1	regular	1	-187.5	-184	0	91	0	0
S1	regular	1	-187.5	-183	0	91	0	0
S1	regular	1	-177.5	-182	0	91	0	0
S1	regular	1	-177.5	-181	0	91	0	0
S1	regular	1	-177.5	-180	0	91	0	0
S1	regular	1	-177.5	-179	0	91	0	0
S1	regular	1	-177.5	-178	0	91	0	0
S1	regular	1	-177.5	-177	0	91	0	0
S1	regular	1	-177.5	-176	0	91	0	0
S1	regular	1	-177.5	-175	0	91	0	0
S1	regular	1	-177.5	-174	0	91	0	0
S1	regular	1	-177.5	-173	0	91	0	0
S1	regular	1	-167.5	-172	0	91	0	0.0010989010989011
S1	regular	1	-167.5	-171	1	91	0.010989010989011	0.0010989010989011
S1	regular	1	-167.5	-170	0	91	0	0.0010989010989011
S1	regular	1	-167.5	-169	0	91	0	0.0010989010989011
S1	regular	1	-167.5	-168	0	91	0	0.0010989010989011
S1	regular	1	-167.5	-167	0	91	0	0.0010989010989011
S1	regular	1	-167.5	-166	0	91	0	0.0010989010989011
S1	regular	1	-167.5	-165	0	91	0	0.0010989010989011
S1	regular	1	-167.5	-164	0	91	0	0.0010989010989011
S1	regular	1	-167.5	-163	0	91	0	0.0010989010989011
S1	regular	1	-157.5	-162	0	91	0	0.0021978021978022
S1	regular	1	-157.5	-161	0	91	0	0.0021978021978022
S1	regular	1	-157.5	-160	1	91	0.010989010989011	0.0021978021978022
S1	regular	1	-157.5	-159	0	91	0	0.0021978021978022
S1	regular	1	-157.5	-158	0	91	0	0.0021978021978022
S1	regular	1	-157.5	-157	0	91	0	0.0021978021978022
S1	regular	1	-157.5	-156	1	91	0.010989010989011	0.0021978021978022
S1	regular	1	-157.5	-155	0	91	0	0.0021978021978022
S1	regular	1	-157.5	-154	0	91	0	0.0021978021978022
S1	regular	1	-157.5	-153	0	91	0	0.0021978021978022
S1	regular	1	-147.5	-152	2	91	0.021978021978022	0.0054945054945055
S1	regular	1	-147.5	-151	1	91	0.010989010989011	0.0054945054945055
S1	regular	1	-147.5	-150	0	91	0	0.0054945054945055
S1	regular	1	-147.5	-149	1	91	0.010989010989011	0.0054945054945055
S1	regular	1	-147.5	-148	0	91	0	0.0054945054945055
S1	regular	1	-147.5	-147	0	91	0	0.0054945054945055
S1	regular	1	-147.5	-146	0	91	0	0.0054945054945055
S1	regular	1	-147.5	-145	0	91	0	0.0054945054945055
S1	regular	1	-147.5	-144	0	91	0	0.0054945054945055
S1	regular	1	-147.5	-143	1	91	0.010989010989011	0.0054945054945055
S1	regular	1	-137.5	-142	0	91	0	0
S1	regular	1	-137.5	-141	0	91	0	0
S1	regular	1	-137.5	-140	0	91	0	0
S1	regular	1	-137.5	-139	0	91	0	0
S1	regular	1	-137.5	-138	0	91	0	0
S1	regular	1	-137.5	-137	0	91	0	0
S1	regular	1	-137.5	-136	0	91	0	0
S1	regular	1	-137.5	-135	0	91	0	0
S1	regular	1	-137.5	-134	0	91	0	0
S1	regular	1	-137.5	-133	0	91	0	0
S1	regular	1	-127.5	-132	0	91	0	0
S1	regular	1	-127.5	-131	0	91	0	0
S1	regular	1	-127.5	-130	0	91	0	0
S1	regular	1	-127.5	-129	0	91	0	0
S1	regular	1	-127.5	-128	0	91	0	0
S1	regular	1	-127.5	-127	0	91	0	0
S1	regular	1	-127.5	-126	0	91	0	0
S1	regular	1	-127.5	-125	0	91	0	0
S1	regular	1	-127.5	-124	0	91	0	0
S1	regular	1	-127.5	-123	0	91	0	0
S1	regular	1	-117.5	-122	0	91	0	0.0010989010989011
S1	regular	1	-117.5	-121	0	91	0	0.0010989010989011
S1	regular	1	-117.5	-120	0	91	0	0.0010989010989011
S1	regular	1	-117.5	-119	0	91	0	0.0010989010989011
S1	regular	1	-117.5	-118	0	91	0	0.0010989010989011
S1	regular	1	-117.5	-117	0	91	0	0.0010989010989011
S1	regular	1	-117.5	-116	0	91	0	0.0010989010989011
S1	regular	1	-117.5	-115	1	91	0.010989010989011	0.0010989010989011
S1	regular	1	-117.5	-114	0	91	0	0.0010989010989011
S1	regular	1	-117.5	-113	0	91	0	0.0010989010989011
S1	regular	1	-107.5	-112	0	91	0	0.0021978021978022
S1	regular	1	-107.5	-111	1	91	0.010989010989011	0.0021978021978022
S1	regular	1	-107.5	-110	0	91	0	0.0021978021978022
S1	regular	1	-107.5	-109	0	91	0	0.0021978021978022
S1	regular	1	-107.5	-108	0	91	0	0.0021978021978022
S1	regular	1	-107.5	-107	1	91	0.010989010989011	0.0021978021978022
S1	regular	1	-107.5	-106	0	91	0	0.0021978021978022
S1	regular	1	-107.5	-105	0	91	0	0.0021978021978022
S1	regular	1	-107.5	-104	0	91	0	0.0021978021978022
S1	regular	1	-107.5	-103	0	91	0	0.0021978021978022
S1	regular	1	-97.5	-102	0	91	0	0
S1	regular	1	-97.5	-101	0	91	0	0
S1	regular	1	-97.5	-100	0	91	0	0
S1	regular	1	-97.5	-99	0	91	0	0
S1	regular	1	-97.5	-98	0	91	0	0
S1	regular	1	-97.5	-97	0	91	0	0
S1	regular	1	-97.5	-96	0	91	0	0
S1	regular	1	-97.5	-95	0	91	0	0
S1	regular	1	-97.5	-94	0	91	0	0
S1	regular	1	-97.5	-93	0	91	0	0
S1	regular	1	-87.5	-92	0	91	0	0
S1	regular	1	-87.5	-91	0	91	0	0
S1	regular	1	-87.5	-90	0	91	0	0
S1	regular	1	-87.5	-89	0	91	0	0
S1	regular	1	-87.5	-88	0	91	0	0
S1	regular	1	-87.5	-87	0	91	0	0
S1	regular	1	-87.5	-86	0	91	0	0
S1	regular	1	-87.5	-85	0	91	0	0
S1	regular	1	-87.5	-84	0	91	0	0
S1	regular	1	-87.5	-83	0	91	0	0
S1	regular	1	-77.5	-82	0	91	0	0
S1	regular	1	-77.5	-81	0	91	0	0
S1	regular	1	-77.5	-80	0	91	0	0
S1	regular	1	-77.5	-79	0	91	0	0
S1	regular	1	-77.5	-78	0	91	0	0
S1	regular	1	-77.5	-77	0	91	0	0
S1	regular	1	-77.5	-76	0	91	0	0
S1	regular	1	-77.5	-75	0	91	0	0
S1	regular	1	-77.5	-74	0	91	0	0
S1	regular	1	-77.5	-73	0	91	0	0
S1	regular	1	-67.5	-72	0	91	0	0
S1	regular	1	-67.5	-71	0	91	0	0
S1	regular	1	-67.5	-70	0	91	0	0
S1	regular	1	-67.5	-69	0	91	0	0
S1	regular	1	-67.5	-68	0	91	0	0
S1	regular	1	-67.5	-67	0	91	0	0
S1	regular	1	-67.5	-66	0	91	0	0
S1	regular	1	-67.5	-65	0	91	0	0
S1	regular	1	-67.5	-64	0	91	0	0
S1	regular	1	-67.5	-63	0	91	0	0
S1	regular	1	-57.5	-62	0	91	0	0
S1	regular	1	-57.5	-61	0	91	0	0
S1	regular	1	-57.5	-60	0	91	0	0
S1	regular	1	-57.5	-59	0	91	0	0
S1	regular	1	-57.5	-58	0	91	0	0
S1	regular	1	-57.5	-57	0	91	0	0
S1	regular	1	-57.5	-56	0	91	0	0
S1	regular	1	-57.5	-55	0	91	0	0
S1	regular	1	-57.5	-54	0	91	0	0
S1	regular	1	-57.5	-53	0	91	0	0
S1	regular	1	-47.5	-52	0	91	0	0.0021978021978022
S1	regular	1	-47.5	-51	0	91	0	0.0021978021978022
S1	regular	1	-47.5	-50	0	91	0	0.0021978021978022
S1	regular	1	-47.5	-49	1	91	0.010989010989011	0.0021978021978022
S1	regular	1	-47.5	-48	0	91	0	0.0021978021978022
S1	regular	1	-47.5	-47	0	91	0	0.0021978021978022
S1	regular	1	-47.5	-46	1	91	0.010989010989011	0.0021978021978022
S1	regular	1	-47.5	-45	0	91	0	0.0021978021978022
S1	regular	1	-47.5	-44	0	91	0	0.0021978021978022
S1	regular	1	-47.5	-43	0	91	0	0.0021978021978022
S1	regular	1	-37.5	-42	0	91	0	0
S1	regular	1	-37.5	-41	0	91	0	0
S1	regular	1	-37.5	-40	0	91	0	0
S1	regular	1	-37.5	-39	0	91	0	0
S1	regular	1	-37.5	-38	0	91	0	0
S1	regular	1	-37.5	-37	0	91	0	0
S1	regular	1	-37.5	-36	0	91	0	0
S1	regular	1	-37.5	-35	0	91	0	0
S1	regular	1	-37.5	-34	0	91	0	0
S1	regular	1	-37.5	-33	0	91	0	0
S1	regular	1	-27.5	-32	0	91	0	0.0032967032967033
S1	regular	1	-27.5	-31	0	91	0	0.0032967032967033
S1	regular	1	-27.5	-30	0	91	0	0.0032967032967033
S1	regular	1	-27.5	-29	1	91	0.010989010989011	0.0032967032967033
S1	regular	1	-27.5	-28	0	91	0	0.0032967032967033
S1	regular	1	-27.5	-27	1	91	0.010989010989011	0.0032967032967033
S1	regular	1	-27.5	-26	1	91	0.010989010989011	0.0032967032967033
S1	regular	1	-27.5	-25	0	91	0	0.0032967032967033
S1	regular	1	-27.5	-24	0	91	0	0.0032967032967033
S1	regular	1	-27.5	-23	0	91	0	0.0032967032967033
S1	regular	1	-17.5	-22	0	91	0	0
S1	regular	1	-17.5	-21	0	91	0	0
S1	regular	1	-17.5	-20	0	91	0	0
S1	regular	1	-17.5	-19	0	91	0	0
S1	regular	1	-17.5	-18	0	91	0	0
S1	regular	1	-17.5	-17	0	91	0	0
S1	regular	1	-17.5	-16	0	91	0	0
S1	regular	1	-17.5	-15	0	91	0	0
S1	regular	1	-17.5	-14	0	91	0	0
S1	regular	1	-17.5	-13	0	91	0	0
S1	regular	1	-7.5	-12	0	91	0	0
S1	regular	1	-7.5	-11	0	91	0	0
S1	regular	1	-7.5	-10	0	91	0	0
S1	regular	1	-7.5	-9	0	91	0	0
S1	regular	1	-7.5	-8	0	91	0	0
S1	regular	1	-7.5	-7	0	91	0	0
S1	regular	1	-7.5	-6	0	91	0	0
S1	regular	1	-7.5	-5	0	91	0	0
S1	regular	1	-7.5	-4	0	91	0	0
S1	regular	1	-7.5	-3	0	91	0	0
S1	regular	1	2.5	-2	0	91	0	0.0021978021978022
S1	regular	1	2.5	-1	0	91	0	0.0021978021978022
S1	regular	1	2.5	0	0	91	0	0.0021978021978022
S1	regular	1	2.5	1	0	91	0	0.0021978021978022
S1	regular	1	2.5	2	0	91	0	0.0021978021978022
S1	regular	1	2.5	3	0	91	0	0.0021978021978022
S1	regular	1	2.5	4	0	91	0	0.0021978021978022
S1	regular	1	2.5	5	1	91	0.010989010989011	0.0021978021978022
S1	regular	1	2.5	6	0	91	0	0.0021978021978022
S1	regular	1	2.5	7	1	91	0.010989010989011	0.0021978021978022
S1	regular	1	12.5	8	0	91	0	0.0010989010989011
S1	regular	1	12.5	9	0	91	0	0.0010989010989011
S1	regular	1	12.5	10	0	91	0	0.0010989010989011
S1	regular	1	12.5	11	0	91	0	0.0010989010989011
S1	regular	1	12.5	12	0	91	0	0.0010989010989011
S1	regular	1	12.5	13	0	91	0	0.0010989010989011
S1	regular	1	12.5	14	0	91	0	0.0010989010989011
S1	regular	1	12.5	15	1	91	0.010989010989011	0.0010989010989011
S1	regular	1	12.5	16	0	91	0	0.0010989010989011
S1	regular	1	12.5	17	0	91	0	0.0010989010989011
S1	regular	1	22.5	18	0	91	0	0
S1	regular	1	22.5	19	0	91	0	0
S1	regular	1	22.5	20	0	91	0	0
S1	regular	1	22.5	21	0	91	0	0
S1	regular	1	22.5	22	0	91	0	0
S1	regular	1	22.5	23	0	91	0	0
S1	regular	1	22.5	24	0	91	0	0
S1	regular	1	22.5	25	0	91	0	0
S1	regular	1	22.5	26	0	91	0	0
S1	regular	1	22.5	27	0	91	0	0
S1	regular	1	32.5	28	0	91	0	0
S1	regular	1	32.5	29	0	91	0	0
S1	regular	1	32.5	30	0	91	0	0
S1	regular	1	32.5	31	0	91	0	0
S1	regular	1	32.5	32	0	91	0	0
S1	regular	1	32.5	33	0	91	0	0
S1	regular	1	32.5	34	0	91	0	0
S1	regular	1	32.5	35	0	91	0	0
S1	regular	1	32.5	36	0	91	0	0
S1	regular	1	32.5	37	0	91	0	0
S1	regular	1	42.5	38	0	91	0	0.0010989010989011
S1	regular	1	42.5	39	0	91	0	0.0010989010989011
S1	regular	1	42.5	40	0	91	0	0.0010989010989011
S1	regular	1	42.5	41	0	91	0	0.0010989010989011
S1	regular	1	42.5	42	0	91	0	0.0010989010989011
S1	regular	1	42.5	43	0	91	0	0.0010989010989011
S1	regular	1	42.5	44	0	91	0	0.0010989010989011
S1	regular	1	42.5	45	0	91	0	0.0010989010989011
S1	regular	1	42.5	46	0	91	0	0.0010989010989011
S1	regular	1	42.5	47	1	91	0.010989010989011	0.0010989010989011
S1	regular	1	52.5	48	0	91	0	0.0010989010989011
S1	regular	1	52.5	49	0	91	0	0.0010989010989011
S1	regular	1	52.5	50	0	91	0	0.0010989010989011
S1	regular	1	52.5	51	0	91	0	0.0010989010989011
S1	regular	1	52.5	52	0	91	0	0.0010989010989011
S1	regular	1	52.5	53	1	91	0.010989010989011	0.0010989010989011
S1	regular	1	52.5	54	0	91	0	0.0010989010989011
S1	regular	1	52.5	55	0	91	0	0.0010989010989011
S1	regular	1	52.5	56	0	91	0	0.0010989010989011
S1	regular	1	52.5	57	0	91	0	0.0010989010989011
S1	regular	1	62.5	58	0	91	0	0.0010989010989011
S1	regular	1	62.5	59	0	91	0	0.0010989010989011
S1	regular	1	62.5	60	0	91	0	0.0010989010989011
S1	regular	1	62.5	61	0	91	0	0.0010989010989011
S1	regular	1	62.5	62	1	91	0.010989010989011	0.0010989010989011
S1	regular	1	62.5	63	0	91	0	0.0010989010989011
S1	regular	1	62.5	64	0	91	0	0.0010989010989011
S1	regular	1	62.5	65	0	91	0	0.0010989010989011
S1	regular	1	62.5	66	0	91	0	0.0010989010989011
S1	regular	1	62.5	67	0	91	0	0.0010989010989011
S1	regular	1	72.5	68	1	91	0.010989010989011	0.0010989010989011
S1	regular	1	72.5	69	0	91	0	0.0010989010989011
S1	regular	1	72.5	70	0	91	0	0.0010989010989011
S1	regular	1	72.5	71	0	91	0	0.0010989010989011
S1	regular	1	72.5	72	0	91	0	0.0010989010989011
S1	regular	1	72.5	73	0	91	0	0.0010989010989011
S1	regular	1	72.5	74	0	91	0	0.0010989010989011
S1	regular	1	72.5	75	0	91	0	0.0010989010989011
S1	regular	1	72.5	76	0	91	0	0.0010989010989011
S1	regular	1	72.5	77	0	91	0	0.0010989010989011
S1	regular	1	82.5	78	0	91	0	0.0010989010989011
S1	regular	1	82.5	79	0	91	0	0.0010989010989011
S1	regular	1	82.5	80	0	91	0	0.0010989010989011
S1	regular	1	82.5	81	1	91	0.010989010989011	0.0010989010989011
S1	regular	1	82.5	82	0	91	0	0.0010989010989011
S1	regular	1	82.5	83	0	91	0	0.0010989010989011
S1	regular	1	82.5	84	0	91	0	0.0010989010989011
S1	regular	1	82.5	85	0	91	0	0.0010989010989011
S1	regular	1	82.5	86	0	91	0	0.0010989010989011
S1	regular	1	82.5	87	0	91	0	0.0010989010989011
S1	regular	1	92.5	88	0	91	0	0
S1	regular	1	92.5	89	0	91	0	0
S1	regular	1	92.5	90	0	91	0	0
S1	regular	1	92.5	91	0	91	0	0
S1	regular	1	92.5	92	0	91	0	0
S1	regular	1	92.5	93	0	91	0	0
S1	regular	1	92.5	94	0	91	0	0
S1	regular	1	92.5	95	0	91	0	0
S1	regular	1	92.5	96	0	91	0	0
S1	regular	1	92.5	97	0	91	0	0
S1	regular	1	102.5	98	0	91	0	0
S1	regular	1	102.5	99	0	91	0	0
S1	regular	1	102.5	100	0	91	0	0
S1	regular	1	102.5	101	0	91	0	0
S1	regular	1	102.5	102	0	91	0	0
S1	regular	1	102.5	103	0	91	0	0
S1	regular	1	102.5	104	0	91	0	0
S1	regular	1	102.5	105	0	91	0	0
S1	regular	1	102.5	106	0	91	0	0
S1	regular	1	102.5	107	0	91	0	0
S1	regular	1	112.5	108	0	91	0	0
S1	regular	1	112.5	109	0	91	0	0
S1	regular	1	112.5	110	0	91	0	0
S1	regular	1	112.5	111	0	91	0	0
S1	regular	1	112.5	112	0	91	0	0
S1	regular	1	112.5	113	0	91	0	0
S1	regular	1	112.5	114	0	91	0	0
S1	regular	1	112.5	115	0	91	0	0
S1	regular	1	112.5	116	0	91	0	0
S1	regular	1	112.5	117	0	91	0	0
S1	regular	1	122.5	118	0	91	0	0
S1	regular	1	122.5	119	0	91	0	0
S1	regular	1	122.5	120	0	91	0	0
S1	regular	1	122.5	121	0	91	0	0
S1	regular	1	122.5	122	0	91	0	0
S1	regular	1	122.5	123	0	91	0	0
S1	regular	1	122.5	124	0	91	0	0
S1	regular	1	122.5	125	0	91	0	0
S1	regular	1	122.5	126	0	91	0	0
S1	regular	1	122.5	127	0	91	0	0
S1	regular	1	132.5	128	0	91	0	0
S1	regular	1	132.5	129	0	91	0	0
S1	regular	1	132.5	130	0	91	0	0
S1	regular	1	132.5	131	0	91	0	0
S1	regular	1	132.5	132	0	91	0	0
S1	regular	1	132.5	133	0	91	0	0
S1	regular	1	132.5	134	0	91	0	0
S1	regular	1	132.5	135	0	91	0	0
S1	regular	1	132.5	136	0	91	0	0
S1	regular	1	132.5	137	0	91	0	0
S1	regular	1	142.5	138	0	91	0	0.0010989010989011
S1	regular	1	142.5	139	0	91	0	0.0010989010989011
S1	regular	1	142.5	140	0	91	0	0.0010989010989011
S1	regular	1	142.5	141	0	91	0	0.0010989010989011
S1	regular	1	142.5	142	0	91	0	0.0010989010989011
S1	regular	1	142.5	143	0	91	0	0.0010989010989011
S1	regular	1	142.5	144	0	91	0	0.0010989010989011
S1	regular	1	142.5	145	0	91	0	0.0010989010989011
S1	regular	1	142.5	146	1	91	0.010989010989011	0.0010989010989011
S1	regular	1	142.5	147	0	91	0	0.0010989010989011
S1	regular	1	152.5	148	0	91	0	0
S1	regular	1	152.5	149	0	91	0	0
S1	regular	1	152.5	150	0	91	0	0
S1	regular	1	152.5	151	0	91	0	0
S1	regular	1	152.5	152	0	91	0	0
S1	regular	1	152.5	153	0	91	0	0
S1	regular	1	152.5	154	0	91	0	0
S1	regular	1	152.5	155	0	91	0	0
S1	regular	1	152.5	156	0	91	0	0
S1	regular	1	152.5	157	0	91	0	0
S1	regular	1	162.5	158	0	91	0	0
S1	regular	1	162.5	159	0	91	0	0
S1	regular	1	162.5	160	0	91	0	0
S1	regular	1	162.5	161	0	91	0	0
S1	regular	1	162.5	162	0	91	0	0
S1	regular	1	162.5	163	0	91	0	0
S1	regular	1	162.5	164	0	91	0	0
S1	regular	1	162.5	165	0	91	0	0
S1	regular	1	162.5	166	0	91	0	0
S1	regular	1	162.5	167	0	91	0	0
S1	regular	1	172.5	168	0	91	0	0
S1	regular	1	172.5	169	0	91	0	0
S1	regular	1	172.5	170	0	91	0	0
S1	regular	1	172.5	171	0	91	0	0
S1	regular	1	172.5	172	0	91	0	0
S1	regular	1	172.5	173	0	91	0	0
S1	regular	1	172.5	174	0	91	0	0
S1	regular	1	172.5	175	0	91	0	0
S1	regular	1	172.5	176	0	91	0	0
S1	regular	1	172.5	177	0	91	0	0
S1	regular	1	182.5	178	0	91	0	0
S1	regular	1	182.5	179	0	91	0	0
S1	regular	1	182.5	180	0	91	0	0
S1	regular	1	182.5	181	0	91	0	0
S1	regular	1	182.5	182	0	91	0	0
S1	regular	1	182.5	183	0	91	0	0
S1	regular	1	182.5	184	0	91	0	0
S1	regular	1	182.5	185	0	91	0	0
S1	regular	1	182.5	186	0	91	0	0
S1	regular	1	182.5	187	0	91	0	0
S1	regular	1	192.5	188	0	91	0	0
S1	regular	1	192.5	189	0	91	0	0
S1	regular	1	192.5	190	0	91	0	0
S1	regular	1	192.5	191	0	91	0	0
S1	regular	1	192.5	192	0	91	0	0
S1	regular	1	192.5	193	0	91	0	0
S1	regular	1	192.5	194	0	91	0	0
S1	regular	1	192.5	195	0	91	0	0
S1	regular	1	192.5	196	0	91	0	0
S1	regular	1	192.5	197	0	91	0	0
S1	regular	1	202.5	198	0	91	0	0.0010989010989011
S1	regular	1	202.5	199	0	91	0	0.0010989010989011
S1	regular	1	202.5	200	0	91	0	0.0010989010989011
S1	regular	1	202.5	201	0	91	0	0.0010989010989011
S1	regular	1	202.5	202	0	91	0	0.0010989010989011
S1	regular	1	202.5	203	1	91	0.010989010989011	0.0010989010989011
S1	regular	1	202.5	204	0	91	0	0.0010989010989011
S1	regular	1	202.5	205	0	91	0	0.0010989010989011
S1	regular	1	202.5	206	0	91	0	0.0010989010989011
S1	regular	1	202.5	207	0	91	0	0.0010989010989011
S1	regular	1	212.5	208	0	91	0	0
S1	regular	1	212.5	209	0	91	0	0
S1	regular	1	212.5	210	0	91	0	0
S1	regular	1	212.5	211	0	91	0	0
S1	regular	1	212.5	212	0	91	0	0
S1	regular	1	212.5	213	0	91	0	0
S1	regular	1	212.5	214	0	91	0	0
S1	regular	1	212.5	215	0	91	0	0
S1	regular	1	212.5	216	0	91	0	0
S1	regular	1	212.5	217	0	91	0	0
S1	regular	1	222.5	218	0	91	0	0.0010989010989011
S1	regular	1	222.5	219	0	91	0	0.0010989010989011
S1	regular	1	222.5	220	0	91	0	0.0010989010989011
S1	regular	1	222.5	221	0	91	0	0.0010989010989011
S1	regular	1	222.5	222	0	91	0	0.0010989010989011
S1	regular	1	222.5	223	0	91	0	0.0010989010989011
S1	regular	1	222.5	224	0	91	0	0.0010989010989011
S1	regular	1	222.5	225	1	91	0.010989010989011	0.0010989010989011
S1	regular	1	222.5	226	0	91	0	0.0010989010989011
S1	regular	1	222.5	227	0	91	0	0.0010989010989011
S1	regular	1	232.5	228	0	91	0	0
S1	regular	1	232.5	229	0	91	0	0
S1	regular	1	232.5	230	0	91	0	0
S1	regular	1	232.5	231	0	91	0	0
S1	regular	1	232.5	232	0	91	0	0
S1	regular	1	232.5	233	0	91	0	0
S1	regular	1	232.5	234	0	91	0	0
S1	regular	1	232.5	235	0	91	0	0
S1	regular	1	232.5	236	0	91	0	0
S1	regular	1	232.5	237	0	91	0	0
S1	regular	1	242.5	238	0	91	0	0.0010989010989011
S1	regular	1	242.5	239	0	91	0	0.0010989010989011
S1	regular	1	242.5	240	0	91	0	0.0010989010989011
S1	regular	1	242.5	241	0	91	0	0.0010989010989011
S1	regular	1	242.5	242	0	91	0	0.0010989010989011
S1	regular	1	242.5	243	0	91	0	0.0010989010989011
S1	regular	1	242.5	244	0	91	0	0.0010989010989011
S1	regular	1	242.5	245	1	91	0.010989010989011	0.0010989010989011
S1	regular	1	242.5	246	0	91	0	0.0010989010989011
S1	regular	1	242.5	247	0	91	0	0.0010989010989011
S1	regular	1	252.5	248	0	91	0	0
S1	regular	1	252.5	249	0	91	0	0
S1	regular	1	252.5	250	0	91	0	0
S1	regular	1	252.5	251	0	91	0	0
S1	regular	1	252.5	252	0	91	0	0
S1	regular	1	252.5	253	0	91	0	0
S1	regular	1	252.5	254	0	91	0	0
S1	regular	1	252.5	255	0	91	0	0
S1	regular	1	252.5	256	0	91	0	0
S1	regular	1	252.5	257	0	91	0	0
S1	regular	1	262.5	258	0	91	0	0
S1	regular	1	262.5	259	0	91	0	0
S1	regular	1	262.5	260	0	91	0	0
S1	regular	1	262.5	261	0	91	0	0
S1	regular	1	262.5	262	0	91	0	0
S1	regular	1	262.5	263	0	91	0	0
S1	regular	1	262.5	264	0	91	0	0
S1	regular	1	262.5	265	0	91	0	0
S1	regular	1	262.5	266	0	91	0	0
S1	regular	1	262.5	267	0	91	0	0
S1	regular	1	272.5	268	0	91	0	0.0010989010989011
S1	regular	1	272.5	269	0	91	0	0.0010989010989011
S1	regular	1	272.5	270	0	91	0	0.0010989010989011
S1	regular	1	272.5	271	0	91	0	0.0010989010989011
S1	regular	1	272.5	272	0	91	0	0.0010989010989011
S1	regular	1	272.5	273	0	91	0	0.0010989010989011
S1	regular	1	272.5	274	0	91	0	0.0010989010989011
S1	regular	1	272.5	275	1	91	0.010989010989011	0.0010989010989011
S1	regular	1	272.5	276	0	91	0	0.0010989010989011
S1	regular	1	272.5	277	0	91	0	0.0010989010989011
S1	regular	1	282.5	278	0	91	0	0
S1	regular	1	282.5	279	0	91	0	0
S1	regular	1	282.5	280	0	91	0	0
S1	regular	1	282.5	281	0	91	0	0
S1	regular	1	282.5	282	0	91	0	0
S1	regular	1	282.5	283	0	91	0	0
S1	regular	1	282.5	284	0	91	0	0
S1	regular	1	282.5	285	0	91	0	0
S1	regular	1	282.5	286	0	91	0	0
S1	regular	1	282.5	287	0	91	0	0
S1	regular	1	292.5	288	0	91	0	0
S1	regular	1	292.5	289	0	91	0	0
S1	regular	1	292.5	290	0	91	0	0
S1	regular	1	292.5	291	0	91	0	0
S1	regular	1	292.5	292	0	91	0	0
S1	regular	1	292.5	293	0	91	0	0
S1	regular	1	292.5	294	0	91	0	0
S1	regular	1	292.5	295	0	91	0	0
S1	regular	1	292.5	296	0	91	0	0
S1	regular	1	292.5	297	0	91	0	0
S1	regular	1	302.5	298	0	91	0	0
S1	regular	1	302.5	299	0	91	0	0
S1	regular	1	302.5	300	0	91	0	0
S1	regular	1	302.5	301	0	91	0	0
S1	regular	1	302.5	302	0	91	0	0
S1	regular	1	302.5	303	0	91	0	0
S1	regular	1	302.5	304	0	91	0	0
S1	regular	1	302.5	305	0	91	0	0
S1	regular	1	302.5	306	0	91	0	0
S1	regular	1	302.5	307	0	91	0	0
S1	regular	1	312.5	308	0	91	0	0
S1	regular	1	312.5	309	0	91	0	0
S1	regular	1	312.5	310	0	91	0	0
S1	regular	1	312.5	311	0	91	0	0
S1	regular	1	312.5	312	0	91	0	0
S1	regular	1	312.5	313	0	91	0	0
S1	regular	1	312.5	314	0	91	0	0
S1	regular	1	312.5	315	0	91	0	0
S1	regular	1	312.5	316	0	91	0	0
S1	regular	1	312.5	317	0	91	0	0
S1	regular	1	322.5	318	0	91	0	0
S1	regular	1	322.5	319	0	91	0	0
S1	regular	1	322.5	320	0	91	0	0
S1	regular	1	322.5	321	0	91	0	0
S1	regular	1	322.5	322	0	91	0	0
S1	regular	1	322.5	323	0	91	0	0
S1	regular	1	322.5	324	0	91	0	0
S1	regular	1	322.5	325	0	91	0	0
S1	regular	1	322.5	326	0	91	0	0
S1	regular	1	322.5	327	0	91	0	0
S1	regular	1	332.5	328	0	91	0	0
S1	regular	1	332.5	329	0	91	0	0
S1	regular	1	332.5	330	0	91	0	0
S1	regular	1	332.5	331	0	91	0	0
S1	regular	1	332.5	332	0	91	0	0
S1	regular	1	332.5	333	0	91	0	0
S1	regular	1	332.5	334	0	91	0	0
S1	regular	1	332.5	335	0	91	0	0
S1	regular	1	332.5	336	0	91	0	0
S1	regular	1	332.5	337	0	91	0	0
S1	regular	1	342.5	338	0	91	0	0.0010989010989011
S1	regular	1	342.5	339	0	91	0	0.0010989010989011
S1	regular	1	342.5	340	0	91	0	0.0010989010989011
S1	regular	1	342.5	341	0	91	0	0.0010989010989011
S1	regular	1	342.5	342	0	91	0	0.0010989010989011
S1	regular	1	342.5	343	0	91	0	0.0010989010989011
S1	regular	1	342.5	344	0	91	0	0.0010989010989011
S1	regular	1	342.5	345	1	91	0.010989010989011	0.0010989010989011
S1	regular	1	342.5	346	0	91	0	0.0010989010989011
S1	regular	1	342.5	347	0	91	0	0.0010989010989011
S1	regular	1	352.5	348	1	91	0.010989010989011	0.0010989010989011
S1	regular	1	352.5	349	0	91	0	0.0010989010989011
S1	regular	1	352.5	350	0	91	0	0.0010989010989011
S1	regular	1	352.5	351	0	91	0	0.0010989010989011
S1	regular	1	352.5	352	0	91	0	0.0010989010989011
S1	regular	1	352.5	353	0	91	0	0.0010989010989011
S1	regular	1	352.5	354	0	91	0	0.0010989010989011
S1	regular	1	352.5	355	0	91	0	0.0010989010989011
S1	regular	1	352.5	356	0	91	0	0.0010989010989011
S1	regular	1	352.5	357	0	91	0	0.0010989010989011
S1	regular	1	362.5	358	1	91	0.010989010989011	0.0010989010989011
S1	regular	1	362.5	359	0	91	0	0.0010989010989011
S1	regular	1	362.5	360	0	91	0	0.0010989010989011
S1	regular	1	362.5	361	0	91	0	0.0010989010989011
S1	regular	1	362.5	362	0	91	0	0.0010989010989011
S1	regular	1	362.5	363	0	91	0	0.0010989010989011
S1	regular	1	362.5	364	0	91	0	0.0010989010989011
S1	regular	1	362.5	365	0	91	0	0.0010989010989011
S1	regular	1	362.5	366	0	91	0	0.0010989010989011
S1	regular	1	362.5	367	0	91	0	0.0010989010989011
S1	regular	1	372.5	368	0	91	0	0.0021978021978022
S1	regular	1	372.5	369	1	91	0.010989010989011	0.0021978021978022
S1	regular	1	372.5	370	0	91	0	0.0021978021978022
S1	regular	1	372.5	371	0	91	0	0.0021978021978022
S1	regular	1	372.5	372	0	91	0	0.0021978021978022
S1	regular	1	372.5	373	0	91	0	0.0021978021978022
S1	regular	1	372.5	374	0	91	0	0.0021978021978022
S1	regular	1	372.5	375	1	91	0.010989010989011	0.0021978021978022
S1	regular	1	372.5	376	0	91	0	0.0021978021978022
S1	regular	1	372.5	377	0	91	0	0.0021978021978022
S1	regular	1	382.5	378	0	91	0	0.0010989010989011
S1	regular	1	382.5	379	0	91	0	0.0010989010989011
S1	regular	1	382.5	380	0	91	0	0.0010989010989011
S1	regular	1	382.5	381	0	91	0	0.0010989010989011
S1	regular	1	382.5	382	1	91	0.010989010989011	0.0010989010989011
S1	regular	1	382.5	383	0	91	0	0.0010989010989011
S1	regular	1	382.5	384	0	91	0	0.0010989010989011
S1	regular	1	382.5	385	0	91	0	0.0010989010989011
S1	regular	1	382.5	386	0	91	0	0.0010989010989011
S1	regular	1	382.5	387	0	91	0	0.0010989010989011
S1	regular	1	392.5	388	0	91	0	0
S1	regular	1	392.5	389	0	91	0	0
S1	regular	1	392.5	390	0	91	0	0
S1	regular	1	392.5	391	0	91	0	0
S1	regular	1	392.5	392	0	91	0	0
S1	regular	1	392.5	393	0	91	0	0
S1	regular	1	392.5	394	0	91	0	0
S1	regular	1	392.5	395	0	91	0	0
S1	regular	1	392.5	396	0	91	0	0
S1	regular	1	392.5	397	0	91	0	0
S1	regular	1	402.5	398	0	91	0	0.0021978021978022
S1	regular	1	402.5	399	0	91	0	0.0021978021978022
S1	regular	1	402.5	400	0	91	0	0.0021978021978022
S1	regular	1	402.5	401	0	91	0	0.0021978021978022
S1	regular	1	402.5	402	0	91	0	0.0021978021978022
S1	regular	1	402.5	403	0	91	0	0.0021978021978022
S1	regular	1	402.5	404	0	91	0	0.0021978021978022
S1	regular	1	402.5	405	1	91	0.010989010989011	0.0021978021978022
S1	regular	1	402.5	406	0	91	0	0.0021978021978022
S1	regular	1	402.5	407	1	91	0.010989010989011	0.0021978021978022
S1	regular	1	412.5	408	1	91	0.010989010989011	0.0021978021978022
S1	regular	1	412.5	409	0	91	0	0.0021978021978022
S1	regular	1	412.5	410	0	91	0	0.0021978021978022
S1	regular	1	412.5	411	0	91	0	0.0021978021978022
S1	regular	1	412.5	412	0	91	0	0.0021978021978022
S1	regular	1	412.5	413	0	91	0	0.0021978021978022
S1	regular	1	412.5	414	1	91	0.010989010989011	0.0021978021978022
S1	regular	1	412.5	415	0	91	0	0.0021978021978022
S1	regular	1	412.5	416	0	91	0	0.0021978021978022
S1	regular	1	412.5	417	0	91	0	0.0021978021978022
S1	regular	1	422.5	418	0	91	0	0
S1	regular	1	422.5	419	0	91	0	0
S1	regular	1	422.5	420	0	91	0	0
S1	regular	1	422.5	421	0	91	0	0
S1	regular	1	422.5	422	0	91	0	0
S1	regular	1	422.5	423	0	91	0	0
S1	regular	1	422.5	424	0	91	0	0
S1	regular	1	422.5	425	0	91	0	0
S1	regular	1	422.5	426	0	91	0	0
S1	regular	1	422.5	427	0	91	0	0
S1	regular	1	432.5	428	0	91	0	0
S1	regular	1	432.5	429	0	91	0	0
S1	regular	1	432.5	430	0	91	0	0
S1	regular	1	432.5	431	0	91	0	0
S1	regular	1	432.5	432	0	91	0	0
S1	regular	1	432.5	433	0	91	0	0
S1	regular	1	432.5	434	0	91	0	0
S1	regular	1	432.5	435	0	91	0	0
S1	regular	1	432.5	436	0	91	0	0
S1	regular	1	432.5	437	0	91	0	0
S1	regular	1	442.5	438	0	91	0	0
S1	regular	1	442.5	439	0	91	0	0
S1	regular	1	442.5	440	0	91	0	0
S1	regular	1	442.5	441	0	91	0	0
S1	regular	1	442.5	442	0	91	0	0
S1	regular	1	442.5	443	0	91	0	0
S1	regular	1	442.5	444	0	91	0	0
S1	regular	1	442.5	445	0	91	0	0
S1	regular	1	442.5	446	0	91	0	0
S1	regular	1	442.5	447	0	91	0	0
S1	regular	1	452.5	448	0	91	0	0
S1	regular	1	452.5	449	0	91	0	0
S1	regular	1	452.5	450	0	91	0	0
S1	regular	1	452.5	451	0	91	0	0
S1	regular	1	452.5	452	0	91	0	0
S1	regular	1	452.5	453	0	91	0	0
S1	regular	1	452.5	454	0	91	0	0
S1	regular	1	452.5	455	0	91	0	0
S1	regular	1	452.5	456	0	91	0	0
S1	regular	1	452.5	457	0	91	0	0
S1	regular	1	462.5	458	0	91	0	0.0021978021978022
S1	regular	1	462.5	459	0	91	0	0.0021978021978022
S1	regular	1	462.5	460	2	91	0.021978021978022	0.0021978021978022
S1	regular	1	462.5	461	0	91	0	0.0021978021978022
S1	regular	1	462.5	462	0	91	0	0.0021978021978022
S1	regular	1	462.5	463	0	91	0	0.0021978021978022
S1	regular	1	462.5	464	0	91	0	0.0021978021978022
S1	regular	1	462.5	465	0	91	0	0.0021978021978022
S1	regular	1	462.5	466	0	91	0	0.0021978021978022
S1	regular	1	462.5	467	0	91	0	0.0021978021978022
S1	regular	1	472.5	468	0	91	0	0
S1	regular	1	472.5	469	0	91	0	0
S1	regular	1	472.5	470	0	91	0	0
S1	regular	1	472.5	471	0	91	0	0
S1	regular	1	472.5	472	0	91	0	0
S1	regular	1	472.5	473	0	91	0	0
S1	regular	1	472.5	474	0	91	0	0
S1	regular	1	472.5	475	0	91	0	0
S1	regular	1	472.5	476	0	91	0	0
S1	regular	1	472.5	477	0	91	0	0
S1	regular	1	482.5	478	1	91	0.010989010989011	0.0043956043956044
S1	regular	1	482.5	479	0	91	0	0.0043956043956044
S1	regular	1	482.5	480	1	91	0.010989010989011	0.0043956043956044
S1	regular	1	482.5	481	0	91	0	0.0043956043956044
S1	regular	1	482.5	482	0	91	0	0.0043956043956044
S1	regular	1	482.5	483	0	91	0	0.0043956043956044
S1	regular	1	482.5	484	1	91	0.010989010989011	0.0043956043956044
S1	regular	1	482.5	485	1	91	0.010989010989011	0.0043956043956044
S1	regular	1	482.5	486	0	91	0	0.0043956043956044
S1	regular	1	482.5	487	0	91	0	0.0043956043956044
S1	regular	1	492.5	488	0	91	0	0
S1	regular	1	492.5	489	0	91	0	0
S1	regular	1	492.5	490	0	91	0	0
S1	regular	1	492.5	491	0	91	0	0
S1	regular	1	492.5	492	0	91	0	0
S1	regular	1	492.5	493	0	91	0	0
S1	regular	1	492.5	494	0	91	0	0
S1	regular	1	492.5	495	0	91	0	0
S1	regular	1	492.5	496	0	91	0	0
S1	regular	1	492.5	497	0	91	0	0
S1	regular	1	502.5	498	0	91	0	0.0010989010989011
S1	regular	1	502.5	499	0	91	0	0.0010989010989011
S1	regular	1	502.5	500	0	91	0	0.0010989010989011
S1	regular	1.5	-1697.5	-1700	0	98	0	0
S1	regular	1.5	-1697.5	-1699	0	98	0	0
S1	regular	1.5	-1697.5	-1698	0	98	0	0
S1	regular	1.5	-1697.5	-1697	0	98	0	0
S1	regular	1.5	-1697.5	-1696	0	98	0	0
S1	regular	1.5	-1697.5	-1695	0	98	0	0
S1	regular	1.5	-1697.5	-1694	0	98	0	0
S1	regular	1.5	-1697.5	-1693	0	98	0	0
S1	regular	1.5	-1687.5	-1692	1	98	0.0102040816326531	0.00510204081632653
S1	regular	1.5	-1687.5	-1691	0	98	0	0.00510204081632653
S1	regular	1.5	-1687.5	-1690	0	98	0	0.00510204081632653
S1	regular	1.5	-1687.5	-1689	1	98	0.0102040816326531	0.00510204081632653
S1	regular	1.5	-1687.5	-1688	0	98	0	0.00510204081632653
S1	regular	1.5	-1687.5	-1687	0	98	0	0.00510204081632653
S1	regular	1.5	-1687.5	-1686	1	98	0.0102040816326531	0.00510204081632653
S1	regular	1.5	-1687.5	-1685	0	98	0	0.00510204081632653
S1	regular	1.5	-1687.5	-1684	1	98	0.0102040816326531	0.00510204081632653
S1	regular	1.5	-1687.5	-1683	1	98	0.0102040816326531	0.00510204081632653
S1	regular	1.5	-1677.5	-1682	0	98	0	0
S1	regular	1.5	-1677.5	-1681	0	98	0	0
S1	regular	1.5	-1677.5	-1680	0	98	0	0
S1	regular	1.5	-1677.5	-1679	0	98	0	0
S1	regular	1.5	-1677.5	-1678	0	98	0	0
S1	regular	1.5	-1677.5	-1677	0	98	0	0
S1	regular	1.5	-1677.5	-1676	0	98	0	0
S1	regular	1.5	-1677.5	-1675	0	98	0	0
S1	regular	1.5	-1677.5	-1674	0	98	0	0
S1	regular	1.5	-1677.5	-1673	0	98	0	0
S1	regular	1.5	-1667.5	-1672	0	98	0	0.00306122448979592
S1	regular	1.5	-1667.5	-1671	0	98	0	0.00306122448979592
S1	regular	1.5	-1667.5	-1670	0	98	0	0.00306122448979592
S1	regular	1.5	-1667.5	-1669	2	98	0.0204081632653061	0.00306122448979592
S1	regular	1.5	-1667.5	-1668	0	98	0	0.00306122448979592
S1	regular	1.5	-1667.5	-1667	0	98	0	0.00306122448979592
S1	regular	1.5	-1667.5	-1666	1	98	0.0102040816326531	0.00306122448979592
S1	regular	1.5	-1667.5	-1665	0	98	0	0.00306122448979592
S1	regular	1.5	-1667.5	-1664	0	98	0	0.00306122448979592
S1	regular	1.5	-1667.5	-1663	0	98	0	0.00306122448979592
S1	regular	1.5	-1657.5	-1662	0	98	0	0.00408163265306122
S1	regular	1.5	-1657.5	-1661	0	98	0	0.00408163265306122
S1	regular	1.5	-1657.5	-1660	1	98	0.0102040816326531	0.00408163265306122
S1	regular	1.5	-1657.5	-1659	0	98	0	0.00408163265306122
S1	regular	1.5	-1657.5	-1658	2	98	0.0204081632653061	0.00408163265306122
S1	regular	1.5	-1657.5	-1657	0	98	0	0.00408163265306122
S1	regular	1.5	-1657.5	-1656	0	98	0	0.00408163265306122
S1	regular	1.5	-1657.5	-1655	0	98	0	0.00408163265306122
S1	regular	1.5	-1657.5	-1654	0	98	0	0.00408163265306122
S1	regular	1.5	-1657.5	-1653	1	98	0.0102040816326531	0.00408163265306122
S1	regular	1.5	-1647.5	-1652	0	98	0	0.00306122448979592
S1	regular	1.5	-1647.5	-1651	0	98	0	0.00306122448979592
S1	regular	1.5	-1647.5	-1650	1	98	0.0102040816326531	0.00306122448979592
S1	regular	1.5	-1647.5	-1649	0	98	0	0.00306122448979592
S1	regular	1.5	-1647.5	-1648	0	98	0	0.00306122448979592
S1	regular	1.5	-1647.5	-1647	1	98	0.0102040816326531	0.00306122448979592
S1	regular	1.5	-1647.5	-1646	0	98	0	0.00306122448979592
S1	regular	1.5	-1647.5	-1645	0	98	0	0.00306122448979592
S1	regular	1.5	-1647.5	-1644	1	98	0.0102040816326531	0.00306122448979592
S1	regular	1.5	-1647.5	-1643	0	98	0	0.00306122448979592
S1	regular	1.5	-1637.5	-1642	0	98	0	0.00102040816326531
S1	regular	1.5	-1637.5	-1641	0	98	0	0.00102040816326531
S1	regular	1.5	-1637.5	-1640	0	98	0	0.00102040816326531
S1	regular	1.5	-1637.5	-1639	0	98	0	0.00102040816326531
S1	regular	1.5	-1637.5	-1638	0	98	0	0.00102040816326531
S1	regular	1.5	-1637.5	-1637	0	98	0	0.00102040816326531
S1	regular	1.5	-1637.5	-1636	0	98	0	0.00102040816326531
S1	regular	1.5	-1637.5	-1635	0	98	0	0.00102040816326531
S1	regular	1.5	-1637.5	-1634	0	98	0	0.00102040816326531
S1	regular	1.5	-1637.5	-1633	1	98	0.0102040816326531	0.00102040816326531
S1	regular	1.5	-1627.5	-1632	2	98	0.0204081632653061	0.00306122448979592
S1	regular	1.5	-1627.5	-1631	0	98	0	0.00306122448979592
S1	regular	1.5	-1627.5	-1630	0	98	0	0.00306122448979592
S1	regular	1.5	-1627.5	-1629	0	98	0	0.00306122448979592
S1	regular	1.5	-1627.5	-1628	0	98	0	0.00306122448979592
S1	regular	1.5	-1627.5	-1627	0	98	0	0.00306122448979592
S1	regular	1.5	-1627.5	-1626	0	98	0	0.00306122448979592
S1	regular	1.5	-1627.5	-1625	1	98	0.0102040816326531	0.00306122448979592
S1	regular	1.5	-1627.5	-1624	0	98	0	0.00306122448979592
S1	regular	1.5	-1627.5	-1623	0	98	0	0.00306122448979592
S1	regular	1.5	-1617.5	-1622	0	98	0	0.00102040816326531
S1	regular	1.5	-1617.5	-1621	0	98	0	0.00102040816326531
S1	regular	1.5	-1617.5	-1620	0	98	0	0.00102040816326531
S1	regular	1.5	-1617.5	-1619	0	98	0	0.00102040816326531
S1	regular	1.5	-1617.5	-1618	1	98	0.0102040816326531	0.00102040816326531
S1	regular	1.5	-1617.5	-1617	0	98	0	0.00102040816326531
S1	regular	1.5	-1617.5	-1616	0	98	0	0.00102040816326531
S1	regular	1.5	-1617.5	-1615	0	98	0	0.00102040816326531
S1	regular	1.5	-1617.5	-1614	0	98	0	0.00102040816326531
S1	regular	1.5	-1617.5	-1613	0	98	0	0.00102040816326531
S1	regular	1.5	-1607.5	-1612	0	98	0	0
S1	regular	1.5	-1607.5	-1611	0	98	0	0
S1	regular	1.5	-1607.5	-1610	0	98	0	0
S1	regular	1.5	-1607.5	-1609	0	98	0	0
S1	regular	1.5	-1607.5	-1608	0	98	0	0
S1	regular	1.5	-1607.5	-1607	0	98	0	0
S1	regular	1.5	-1607.5	-1606	0	98	0	0
S1	regular	1.5	-1607.5	-1605	0	98	0	0
S1	regular	1.5	-1607.5	-1604	0	98	0	0
S1	regular	1.5	-1607.5	-1603	0	98	0	0
S1	regular	1.5	-1597.5	-1602	1	98	0.0102040816326531	0.00204081632653061
S1	regular	1.5	-1597.5	-1601	0	98	0	0.00204081632653061
S1	regular	1.5	-1597.5	-1600	0	98	0	0.00204081632653061
S1	regular	1.5	-1597.5	-1599	0	98	0	0.00204081632653061
S1	regular	1.5	-1597.5	-1598	0	98	0	0.00204081632653061
S1	regular	1.5	-1597.5	-1597	1	98	0.0102040816326531	0.00204081632653061
S1	regular	1.5	-1597.5	-1596	0	98	0	0.00204081632653061
S1	regular	1.5	-1597.5	-1595	0	98	0	0.00204081632653061
S1	regular	1.5	-1597.5	-1594	0	98	0	0.00204081632653061
S1	regular	1.5	-1597.5	-1593	0	98	0	0.00204081632653061
S1	regular	1.5	-1587.5	-1592	0	98	0	0.00102040816326531
S1	regular	1.5	-1587.5	-1591	0	98	0	0.00102040816326531
S1	regular	1.5	-1587.5	-1590	0	98	0	0.00102040816326531
S1	regular	1.5	-1587.5	-1589	0	98	0	0.00102040816326531
S1	regular	1.5	-1587.5	-1588	1	98	0.0102040816326531	0.00102040816326531
S1	regular	1.5	-1587.5	-1587	0	98	0	0.00102040816326531
S1	regular	1.5	-1587.5	-1586	0	98	0	0.00102040816326531
S1	regular	1.5	-1587.5	-1585	0	98	0	0.00102040816326531
S1	regular	1.5	-1587.5	-1584	0	98	0	0.00102040816326531
S1	regular	1.5	-1587.5	-1583	0	98	0	0.00102040816326531
S1	regular	1.5	-1577.5	-1582	0	98	0	0.00306122448979592
S1	regular	1.5	-1577.5	-1581	0	98	0	0.00306122448979592
S1	regular	1.5	-1577.5	-1580	0	98	0	0.00306122448979592
S1	regular	1.5	-1577.5	-1579	0	98	0	0.00306122448979592
S1	regular	1.5	-1577.5	-1578	1	98	0.0102040816326531	0.00306122448979592
S1	regular	1.5	-1577.5	-1577	2	98	0.0204081632653061	0.00306122448979592
S1	regular	1.5	-1577.5	-1576	0	98	0	0.00306122448979592
S1	regular	1.5	-1577.5	-1575	0	98	0	0.00306122448979592
S1	regular	1.5	-1577.5	-1574	0	98	0	0.00306122448979592
S1	regular	1.5	-1577.5	-1573	0	98	0	0.00306122448979592
S1	regular	1.5	-1567.5	-1572	0	98	0	0.00102040816326531
S1	regular	1.5	-1567.5	-1571	0	98	0	0.00102040816326531
S1	regular	1.5	-1567.5	-1570	0	98	0	0.00102040816326531
S1	regular	1.5	-1567.5	-1569	0	98	0	0.00102040816326531
S1	regular	1.5	-1567.5	-1568	0	98	0	0.00102040816326531
S1	regular	1.5	-1567.5	-1567	0	98	0	0.00102040816326531
S1	regular	1.5	-1567.5	-1566	1	98	0.0102040816326531	0.00102040816326531
S1	regular	1.5	-1567.5	-1565	0	98	0	0.00102040816326531
S1	regular	1.5	-1567.5	-1564	0	98	0	0.00102040816326531
S1	regular	1.5	-1567.5	-1563	0	98	0	0.00102040816326531
S1	regular	1.5	-1557.5	-1562	0	98	0	0.00102040816326531
S1	regular	1.5	-1557.5	-1561	0	98	0	0.00102040816326531
S1	regular	1.5	-1557.5	-1560	0	98	0	0.00102040816326531
S1	regular	1.5	-1557.5	-1559	0	98	0	0.00102040816326531
S1	regular	1.5	-1557.5	-1558	0	98	0	0.00102040816326531
S1	regular	1.5	-1557.5	-1557	0	98	0	0.00102040816326531
S1	regular	1.5	-1557.5	-1556	1	98	0.0102040816326531	0.00102040816326531
S1	regular	1.5	-1557.5	-1555	0	98	0	0.00102040816326531
S1	regular	1.5	-1557.5	-1554	0	98	0	0.00102040816326531
S1	regular	1.5	-1557.5	-1553	0	98	0	0.00102040816326531
S1	regular	1.5	-1547.5	-1552	0	98	0	0.00102040816326531
S1	regular	1.5	-1547.5	-1551	0	98	0	0.00102040816326531
S1	regular	1.5	-1547.5	-1550	0	98	0	0.00102040816326531
S1	regular	1.5	-1547.5	-1549	0	98	0	0.00102040816326531
S1	regular	1.5	-1547.5	-1548	0	98	0	0.00102040816326531
S1	regular	1.5	-1547.5	-1547	0	98	0	0.00102040816326531
S1	regular	1.5	-1547.5	-1546	0	98	0	0.00102040816326531
S1	regular	1.5	-1547.5	-1545	0	98	0	0.00102040816326531
S1	regular	1.5	-1547.5	-1544	1	98	0.0102040816326531	0.00102040816326531
S1	regular	1.5	-1547.5	-1543	0	98	0	0.00102040816326531
S1	regular	1.5	-1537.5	-1542	0	98	0	0.00408163265306122
S1	regular	1.5	-1537.5	-1541	3	98	0.0306122448979592	0.00408163265306122
S1	regular	1.5	-1537.5	-1540	0	98	0	0.00408163265306122
S1	regular	1.5	-1537.5	-1539	1	98	0.0102040816326531	0.00408163265306122
S1	regular	1.5	-1537.5	-1538	0	98	0	0.00408163265306122
S1	regular	1.5	-1537.5	-1537	0	98	0	0.00408163265306122
S1	regular	1.5	-1537.5	-1536	0	98	0	0.00408163265306122
S1	regular	1.5	-1537.5	-1535	0	98	0	0.00408163265306122
S1	regular	1.5	-1537.5	-1534	0	98	0	0.00408163265306122
S1	regular	1.5	-1537.5	-1533	0	98	0	0.00408163265306122
S1	regular	1.5	-1527.5	-1532	0	98	0	0.00306122448979592
S1	regular	1.5	-1527.5	-1531	0	98	0	0.00306122448979592
S1	regular	1.5	-1527.5	-1530	0	98	0	0.00306122448979592
S1	regular	1.5	-1527.5	-1529	0	98	0	0.00306122448979592
S1	regular	1.5	-1527.5	-1528	0	98	0	0.00306122448979592
S1	regular	1.5	-1527.5	-1527	2	98	0.0204081632653061	0.00306122448979592
S1	regular	1.5	-1527.5	-1526	0	98	0	0.00306122448979592
S1	regular	1.5	-1527.5	-1525	0	98	0	0.00306122448979592
S1	regular	1.5	-1527.5	-1524	0	98	0	0.00306122448979592
S1	regular	1.5	-1527.5	-1523	1	98	0.0102040816326531	0.00306122448979592
S1	regular	1.5	-1517.5	-1522	0	98	0	0.00204081632653061
S1	regular	1.5	-1517.5	-1521	0	98	0	0.00204081632653061
S1	regular	1.5	-1517.5	-1520	0	98	0	0.00204081632653061
S1	regular	1.5	-1517.5	-1519	0	98	0	0.00204081632653061
S1	regular	1.5	-1517.5	-1518	0	98	0	0.00204081632653061
S1	regular	1.5	-1517.5	-1517	0	98	0	0.00204081632653061
S1	regular	1.5	-1517.5	-1516	0	98	0	0.00204081632653061
S1	regular	1.5	-1517.5	-1515	0	98	0	0.00204081632653061
S1	regular	1.5	-1517.5	-1514	1	98	0.0102040816326531	0.00204081632653061
S1	regular	1.5	-1517.5	-1513	1	98	0.0102040816326531	0.00204081632653061
S1	regular	1.5	-1507.5	-1512	0	98	0	0.00102040816326531
S1	regular	1.5	-1507.5	-1511	0	98	0	0.00102040816326531
S1	regular	1.5	-1507.5	-1510	0	98	0	0.00102040816326531
S1	regular	1.5	-1507.5	-1509	0	98	0	0.00102040816326531
S1	regular	1.5	-1507.5	-1508	0	98	0	0.00102040816326531
S1	regular	1.5	-1507.5	-1507	1	98	0.0102040816326531	0.00102040816326531
S1	regular	1.5	-1507.5	-1506	0	98	0	0.00102040816326531
S1	regular	1.5	-1507.5	-1505	0	98	0	0.00102040816326531
S1	regular	1.5	-1507.5	-1504	0	98	0	0.00102040816326531
S1	regular	1.5	-1507.5	-1503	0	98	0	0.00102040816326531
S1	regular	1.5	-1497.5	-1502	0	98	0	0.00510204081632653
S1	regular	1.5	-1497.5	-1501	0	98	0	0.00510204081632653
S1	regular	1.5	-1497.5	-1500	0	98	0	0.00510204081632653
S1	regular	1.5	-1497.5	-1499	1	98	0.0102040816326531	0.00510204081632653
S1	regular	1.5	-1497.5	-1498	0	98	0	0.00510204081632653
S1	regular	1.5	-1497.5	-1497	1	98	0.0102040816326531	0.00510204081632653
S1	regular	1.5	-1497.5	-1496	0	98	0	0.00510204081632653
S1	regular	1.5	-1497.5	-1495	0	98	0	0.00510204081632653
S1	regular	1.5	-1497.5	-1494	1	98	0.0102040816326531	0.00510204081632653
S1	regular	1.5	-1497.5	-1493	2	98	0.0204081632653061	0.00510204081632653
S1	regular	1.5	-1487.5	-1492	0	98	0	0.00204081632653061
S1	regular	1.5	-1487.5	-1491	0	98	0	0.00204081632653061
S1	regular	1.5	-1487.5	-1490	0	98	0	0.00204081632653061
S1	regular	1.5	-1487.5	-1489	1	98	0.0102040816326531	0.00204081632653061
S1	regular	1.5	-1487.5	-1488	1	98	0.0102040816326531	0.00204081632653061
S1	regular	1.5	-1487.5	-1487	0	98	0	0.00204081632653061
S1	regular	1.5	-1487.5	-1486	0	98	0	0.00204081632653061
S1	regular	1.5	-1487.5	-1485	0	98	0	0.00204081632653061
S1	regular	1.5	-1487.5	-1484	0	98	0	0.00204081632653061
S1	regular	1.5	-1487.5	-1483	0	98	0	0.00204081632653061
S1	regular	1.5	-1477.5	-1482	0	98	0	0
S1	regular	1.5	-1477.5	-1481	0	98	0	0
S1	regular	1.5	-1477.5	-1480	0	98	0	0
S1	regular	1.5	-1477.5	-1479	0	98	0	0
S1	regular	1.5	-1477.5	-1478	0	98	0	0
S1	regular	1.5	-1477.5	-1477	0	98	0	0
S1	regular	1.5	-1477.5	-1476	0	98	0	0
S1	regular	1.5	-1477.5	-1475	0	98	0	0
S1	regular	1.5	-1477.5	-1474	0	98	0	0
S1	regular	1.5	-1477.5	-1473	0	98	0	0
S1	regular	1.5	-1467.5	-1472	0	98	0	0.00204081632653061
S1	regular	1.5	-1467.5	-1471	0	98	0	0.00204081632653061
S1	regular	1.5	-1467.5	-1470	0	98	0	0.00204081632653061
S1	regular	1.5	-1467.5	-1469	0	98	0	0.00204081632653061
S1	regular	1.5	-1467.5	-1468	0	98	0	0.00204081632653061
S1	regular	1.5	-1467.5	-1467	1	98	0.0102040816326531	0.00204081632653061
S1	regular	1.5	-1467.5	-1466	1	98	0.0102040816326531	0.00204081632653061
S1	regular	1.5	-1467.5	-1465	0	98	0	0.00204081632653061
S1	regular	1.5	-1467.5	-1464	0	98	0	0.00204081632653061
S1	regular	1.5	-1467.5	-1463	0	98	0	0.00204081632653061
S1	regular	1.5	-1457.5	-1462	0	98	0	0.00306122448979592
S1	regular	1.5	-1457.5	-1461	0	98	0	0.00306122448979592
S1	regular	1.5	-1457.5	-1460	1	98	0.0102040816326531	0.00306122448979592
S1	regular	1.5	-1457.5	-1459	0	98	0	0.00306122448979592
S1	regular	1.5	-1457.5	-1458	0	98	0	0.00306122448979592
S1	regular	1.5	-1457.5	-1457	0	98	0	0.00306122448979592
S1	regular	1.5	-1457.5	-1456	1	98	0.0102040816326531	0.00306122448979592
S1	regular	1.5	-1457.5	-1455	1	98	0.0102040816326531	0.00306122448979592
S1	regular	1.5	-1457.5	-1454	0	98	0	0.00306122448979592
S1	regular	1.5	-1457.5	-1453	0	98	0	0.00306122448979592
S1	regular	1.5	-1447.5	-1452	1	98	0.0102040816326531	0.00714285714285714
S1	regular	1.5	-1447.5	-1451	0	98	0	0.00714285714285714
S1	regular	1.5	-1447.5	-1450	1	98	0.0102040816326531	0.00714285714285714
S1	regular	1.5	-1447.5	-1449	0	98	0	0.00714285714285714
S1	regular	1.5	-1447.5	-1448	0	98	0	0.00714285714285714
S1	regular	1.5	-1447.5	-1447	2	98	0.0204081632653061	0.00714285714285714
S1	regular	1.5	-1447.5	-1446	0	98	0	0.00714285714285714
S1	regular	1.5	-1447.5	-1445	1	98	0.0102040816326531	0.00714285714285714
S1	regular	1.5	-1447.5	-1444	1	98	0.0102040816326531	0.00714285714285714
S1	regular	1.5	-1447.5	-1443	1	98	0.0102040816326531	0.00714285714285714
S1	regular	1.5	-1437.5	-1442	1	98	0.0102040816326531	0.00102040816326531
S1	regular	1.5	-1437.5	-1441	0	98	0	0.00102040816326531
S1	regular	1.5	-1437.5	-1440	0	98	0	0.00102040816326531
S1	regular	1.5	-1437.5	-1439	0	98	0	0.00102040816326531
S1	regular	1.5	-1437.5	-1438	0	98	0	0.00102040816326531
S1	regular	1.5	-1437.5	-1437	0	98	0	0.00102040816326531
S1	regular	1.5	-1437.5	-1436	0	98	0	0.00102040816326531
S1	regular	1.5	-1437.5	-1435	0	98	0	0.00102040816326531
S1	regular	1.5	-1437.5	-1434	0	98	0	0.00102040816326531
S1	regular	1.5	-1437.5	-1433	0	98	0	0.00102040816326531
S1	regular	1.5	-1427.5	-1432	0	98	0	0.00204081632653061
S1	regular	1.5	-1427.5	-1431	0	98	0	0.00204081632653061
S1	regular	1.5	-1427.5	-1430	1	98	0.0102040816326531	0.00204081632653061
S1	regular	1.5	-1427.5	-1429	0	98	0	0.00204081632653061
S1	regular	1.5	-1427.5	-1428	0	98	0	0.00204081632653061
S1	regular	1.5	-1427.5	-1427	0	98	0	0.00204081632653061
S1	regular	1.5	-1427.5	-1426	0	98	0	0.00204081632653061
S1	regular	1.5	-1427.5	-1425	0	98	0	0.00204081632653061
S1	regular	1.5	-1427.5	-1424	0	98	0	0.00204081632653061
S1	regular	1.5	-1427.5	-1423	1	98	0.0102040816326531	0.00204081632653061
S1	regular	1.5	-1417.5	-1422	0	98	0	0.00306122448979592
S1	regular	1.5	-1417.5	-1421	1	98	0.0102040816326531	0.00306122448979592
S1	regular	1.5	-1417.5	-1420	0	98	0	0.00306122448979592
S1	regular	1.5	-1417.5	-1419	2	98	0.0204081632653061	0.00306122448979592
S1	regular	1.5	-1417.5	-1418	0	98	0	0.00306122448979592
S1	regular	1.5	-1417.5	-1417	0	98	0	0.00306122448979592
S1	regular	1.5	-1417.5	-1416	0	98	0	0.00306122448979592
S1	regular	1.5	-1417.5	-1415	0	98	0	0.00306122448979592
S1	regular	1.5	-1417.5	-1414	0	98	0	0.00306122448979592
S1	regular	1.5	-1417.5	-1413	0	98	0	0.00306122448979592
S1	regular	1.5	-1407.5	-1412	0	98	0	0.00306122448979592
S1	regular	1.5	-1407.5	-1411	0	98	0	0.00306122448979592
S1	regular	1.5	-1407.5	-1410	0	98	0	0.00306122448979592
S1	regular	1.5	-1407.5	-1409	0	98	0	0.00306122448979592
S1	regular	1.5	-1407.5	-1408	0	98	0	0.00306122448979592
S1	regular	1.5	-1407.5	-1407	0	98	0	0.00306122448979592
S1	regular	1.5	-1407.5	-1406	1	98	0.0102040816326531	0.00306122448979592
S1	regular	1.5	-1407.5	-1405	1	98	0.0102040816326531	0.00306122448979592
S1	regular	1.5	-1407.5	-1404	1	98	0.0102040816326531	0.00306122448979592
S1	regular	1.5	-1407.5	-1403	0	98	0	0.00306122448979592
[truncated: 808,301 more rows]
