# Supplementary material for: Oculomotor freezing reflects tactile temporal expectation and aids tactile perception
Source: Nat Commun. 2020 Jul 3;11:3341. doi: 10.1038/s41467-020-17160-1 (PMC7335189; doi:10.1038/s41467-020-17160-1)
Supplement: Supplementary file 7 — Source Data [file 41467_2020_17160_MOESM7_ESM.zip › SourceData/Supplementary_Figure_5B_nonAggregatedSourceData.txt]

subNo	interval	condition	cueTargetInterval	averageRate.subj.mean	averageRate.subj.conditionMean
S1	Post-Cue Interval	regular	1	0.00240731824747231	0.00228834810222303
S1	Post-Cue Interval	regular	1.5	0.00296497311422684	0.00228834810222303
S1	Post-Cue Interval	regular	2	0.00190964370068848	0.00228834810222303
S1	Post-Cue Interval	regular	2.5	0.00185938991909141	0.00228834810222303
S1	Post-Cue Interval	regular	3	0.00253731343283582	0.00228834810222303
S1	Post-Cue Interval	irregular	1	0.00215417756577935	0.00228834810222303
S1	Post-Cue Interval	irregular	1.5	0.0022844958879074	0.00228834810222303
S1	Post-Cue Interval	irregular	2	0.00203980099502488	0.00228834810222303
S1	Post-Cue Interval	irregular	2.5	0.00233830845771144	0.00228834810222303
S1	Post-Cue Interval	irregular	3	0.00238805970149254	0.00228834810222303
S1	Post-Target Interval	regular	1	0.000427967688439523	0.000650062820705876
S1	Post-Target Interval	regular	1.5	0.000653299160761847	0.000650062820705876
S1	Post-Target Interval	regular	2	0.000653299160761847	0.000650062820705876
S1	Post-Target Interval	regular	2.5	0.000904568068747173	0.000650062820705876
S1	Post-Target Interval	regular	3	0.00054726368159204	0.000650062820705876
S1	Post-Target Interval	irregular	1	0.000615479304508386	0.000650062820705876
S1	Post-Target Interval	irregular	1.5	0.000609198903441974	0.000650062820705876
S1	Post-Target Interval	irregular	2	0.000597014925373134	0.000650062820705876
S1	Post-Target Interval	irregular	2.5	0.000696517412935323	0.000650062820705876
S1	Post-Target Interval	irregular	3	0.000796019900497512	0.000650062820705876
S1	Pre-Target Interval	regular	1	0.000909431337933986	0.00113953728240293
S1	Pre-Target Interval	regular	1.5	0.000753806723955978	0.00113953728240293
S1	Pre-Target Interval	regular	2	0.00110558319513543	0.00113953728240293
S1	Pre-Target Interval	regular	2.5	0.000954821850344238	0.00113953728240293
S1	Pre-Target Interval	regular	3	0.00159203980099503	0.00113953728240293
S1	Pre-Target Interval	irregular	1	0.00128224855105914	0.00113953728240293
S1	Pre-Target Interval	irregular	1.5	0.00106609808102345	0.00113953728240293
S1	Pre-Target Interval	irregular	2	0.00129353233830846	0.00113953728240293
S1	Pre-Target Interval	irregular	2.5	0.00129353233830846	0.00113953728240293
S1	Pre-Target Interval	irregular	3	0.00114427860696517	0.00113953728240293
S10	Post-Cue Interval	regular	1	0.00251320716007591	0.00187404018621443
S10	Post-Cue Interval	regular	1.5	0.00223022816949734	0.00187404018621443
S10	Post-Cue Interval	regular	2	0.00204858062628036	0.00187404018621443
S10	Post-Cue Interval	regular	2.5	0.00173047804455981	0.00187404018621443
S10	Post-Cue Interval	regular	3	0.00145107794361526	0.00187404018621443
S10	Post-Cue Interval	irregular	1	0.00203898540086453	0.00187404018621443
S10	Post-Cue Interval	irregular	1.5	0.00218905472636816	0.00187404018621443
S10	Post-Cue Interval	irregular	2	0.00169882295837884	0.00187404018621443
S10	Post-Cue Interval	irregular	2.5	0.00143034825870647	0.00187404018621443
S10	Post-Cue Interval	irregular	3	0.00140961857379768	0.00187404018621443
S10	Post-Target Interval	regular	1	0.000512899420423655	0.000718169840102196
S10	Post-Target Interval	regular	1.5	0.00114370675358838	0.000718169840102196
S10	Post-Target Interval	regular	2	0.000819432250512145	0.000718169840102196
S10	Post-Target Interval	regular	2.5	0.000973393900064893	0.000718169840102196
S10	Post-Target Interval	regular	3	0.000345494748479823	0.000718169840102196
S10	Post-Target Interval	irregular	1	0.00065247532827665	0.000718169840102196
S10	Post-Target Interval	irregular	1.5	0.00066334991708126	0.000718169840102196
S10	Post-Target Interval	irregular	2	0.000910083727702949	0.000718169840102196
S10	Post-Target Interval	irregular	2.5	0.000995024875621891	0.000718169840102196
S10	Post-Target Interval	irregular	3	0.000165837479270315	0.000718169840102196
S10	Pre-Target Interval	regular	1	0.000820639072677848	0.00112692388767797
S10	Pre-Target Interval	regular	1.5	0.00102933607822954	0.00112692388767797
S10	Pre-Target Interval	regular	2	0.000936494000585309	0.00112692388767797
S10	Pre-Target Interval	regular	2.5	0.00113562621674237	0.00112692388767797
S10	Pre-Target Interval	regular	3	0.000760088446655611	0.00112692388767797
S10	Pre-Target Interval	irregular	1	0.00171274773672621	0.00112692388767797
S10	Pre-Target Interval	irregular	1.5	0.0015257048092869	0.00112692388767797
S10	Pre-Target Interval	irregular	2	0.0012134449702706	0.00112692388767797
S10	Pre-Target Interval	irregular	2.5	0.00105721393034826	0.00112692388767797
S10	Pre-Target Interval	irregular	3	0.00107794361525705	0.00112692388767797
S11	Post-Cue Interval	regular	1	0.0017845554834523	0.00176019794706229
S11	Post-Cue Interval	regular	1.5	0.00192585459797785	0.00176019794706229
S11	Post-Cue Interval	regular	2	0.00101533150573662	0.00176019794706229
S11	Post-Cue Interval	regular	2.5	0.00119195688225539	0.00176019794706229
S11	Post-Cue Interval	regular	3	0.00234123500146327	0.00176019794706229
S11	Post-Cue Interval	irregular	1	0.00117061750073164	0.00176019794706229
S11	Post-Cue Interval	irregular	1.5	0.00204532891100055	0.00176019794706229
S11	Post-Cue Interval	irregular	2	0.00194678780012978	0.00176019794706229
S11	Post-Cue Interval	irregular	2.5	0.00190905935439084	0.00176019794706229
S11	Post-Cue Interval	irregular	3	0.00227125243348475	0.00176019794706229
S11	Post-Target Interval	regular	1	0.00124378109452736	0.00100754185201203
S11	Post-Target Interval	regular	1.5	0.000802439415824105	0.00100754185201203
S11	Post-Target Interval	regular	2	0.000507665752868311	0.00100754185201203
S11	Post-Target Interval	regular	2.5	0.00103648424543947	0.00100754185201203
S11	Post-Target Interval	regular	3	0.000877963125548727	0.00100754185201203
S11	Post-Target Interval	irregular	1	0.00146327187591455	0.00100754185201203
S11	Post-Target Interval	irregular	1.5	0.00127142067440575	0.00100754185201203
S11	Post-Target Interval	irregular	2	0.00102747133895739	0.00100754185201203
S11	Post-Target Interval	irregular	2.5	0.000925604535462224	0.00100754185201203
S11	Post-Target Interval	irregular	3	0.000919316461172398	0.00100754185201203
S11	Pre-Target Interval	regular	1	0.00162232316677482	0.0012338798772257
S11	Pre-Target Interval	regular	1.5	0.00149788690953833	0.0012338798772257
S11	Pre-Target Interval	regular	2	0.000812265204589298	0.0012338798772257
S11	Pre-Target Interval	regular	2.5	0.000829187396351575	0.0012338798772257
S11	Pre-Target Interval	regular	3	0.00117061750073164	0.0012338798772257
S11	Pre-Target Interval	irregular	1	0.00152180275095113	0.0012338798772257
S11	Pre-Target Interval	irregular	1.5	0.00110558319513543	0.0012338798772257
S11	Pre-Target Interval	irregular	2	0.00129785853341986	0.0012338798772257
S11	Pre-Target Interval	irregular	2.5	0.0015619576535925	0.0012338798772257
S11	Pre-Target Interval	irregular	3	0.000919316461172399	0.0012338798772257
S12	Post-Cue Interval	regular	1	0.00139089498742845	0.00171949796209869
S12	Post-Cue Interval	regular	1.5	0.00148195194241558	0.00171949796209869
S12	Post-Cue Interval	regular	2	0.00164179104477612	0.00171949796209869
S12	Post-Cue Interval	regular	2.5	0.0017910447761194	0.00171949796209869
S12	Post-Cue Interval	regular	3	0.00271370420624152	0.00171949796209869
S12	Post-Cue Interval	irregular	1	0.00167583136946845	0.00171949796209869
S12	Post-Cue Interval	irregular	1.5	0.00160655058043118	0.00171949796209869
S12	Post-Cue Interval	irregular	2	0.00154228855721393	0.00171949796209869
S12	Post-Cue Interval	irregular	2.5	0.00175888235589728	0.00171949796209869
S12	Post-Cue Interval	irregular	3	0.00159203980099503	0.00171949796209869
S12	Post-Target Interval	regular	1	0.000481463649494463	0.00054975417644678
S12	Post-Target Interval	regular	1.5	0.000317561130517625	0.00054975417644678
S12	Post-Target Interval	regular	2	0.000398009950248756	0.00054975417644678
S12	Post-Target Interval	regular	2.5	0.000497512437810945	0.00054975417644678
S12	Post-Target Interval	regular	3	0.000552791597567717	0.00054975417644678
S12	Post-Target Interval	irregular	1	0.000890285415030113	0.00054975417644678
S12	Post-Target Interval	irregular	1.5	0.000414593698175788	0.00054975417644678
S12	Post-Target Interval	irregular	2	0.000646766169154229	0.00054975417644678
S12	Post-Target Interval	irregular	2.5	0.000502537815970652	0.00054975417644678
S12	Post-Target Interval	irregular	3	0.000796019900497512	0.00054975417644678
S12	Pre-Target Interval	regular	1	0.00101642326004387	0.00103183840945088
S12	Pre-Target Interval	regular	1.5	0.00111146395681169	0.00103183840945088
S12	Pre-Target Interval	regular	2	0.000895522388059702	0.00103183840945088
S12	Pre-Target Interval	regular	2.5	0.000845771144278607	0.00103183840945088
S12	Pre-Target Interval	regular	3	0.000753806723955978	0.00103183840945088
S12	Pre-Target Interval	irregular	1	0.00146635244828489	0.00103183840945088
S12	Pre-Target Interval	irregular	1.5	0.000984660033167495	0.00103183840945088
S12	Pre-Target Interval	irregular	2	0.00104477611940299	0.00103183840945088
S12	Pre-Target Interval	irregular	2.5	0.00105532941353837	0.00103183840945088
S12	Pre-Target Interval	irregular	3	0.00114427860696517	0.00103183840945088
S13	Post-Cue Interval	regular	1	0.00122914837576822	0.000603332148404194
S13	Post-Cue Interval	regular	1.5	0.000686224052153028	0.000603332148404194
S13	Post-Cue Interval	regular	2	0.000760901375475563	0.000603332148404194
S13	Post-Cue Interval	regular	2.5	0.00012134449702706	0.000603332148404194
S13	Post-Cue Interval	regular	3	0.000373134328358209	0.000603332148404194
S13	Post-Cue Interval	irregular	1	0.000904568068747173	0.000603332148404194
S13	Post-Cue Interval	irregular	1.5	0.000387672029463074	0.000603332148404194
S13	Post-Cue Interval	irregular	2	0.000209478921183556	0.000603332148404194
S13	Post-Cue Interval	irregular	2.5	0.000820075446941118	0.000603332148404194
S13	Post-Cue Interval	irregular	3	0.000540774388924941	0.000603332148404194
S13	Post-Target Interval	regular	1	0.000351185250219491	0.000310821994911316
S13	Post-Target Interval	regular	1.5	0.000114370675358838	0.000310821994911316
S13	Post-Target Interval	regular	2	0.000234123500146327	0.000310821994911316
S13	Post-Target Interval	regular	2.5	0.000424705739594709	0.000310821994911316
S13	Post-Target Interval	regular	3	0	0.000310821994911316
S13	Post-Target Interval	irregular	1	0.000723654454997739	0.000310821994911316
S13	Post-Target Interval	irregular	1.5	0.000452284034373587	0.000310821994911316
S13	Post-Target Interval	irregular	2	0.000209478921183556	0.000310821994911316
S13	Post-Target Interval	irregular	2.5	0.000328030178776447	0.000310821994911316
S13	Post-Target Interval	irregular	3	0.00027038719446247	0.000310821994911316
S13	Pre-Target Interval	regular	1	0.000409716125256073	0.000376028885744425
S13	Pre-Target Interval	regular	1.5	0	0.000376028885744425
S13	Pre-Target Interval	regular	2	0.000409716125256073	0.000376028885744425
S13	Pre-Target Interval	regular	2.5	0.00030336124256765	0.000376028885744425
S13	Pre-Target Interval	regular	3	0	0.000376028885744425
S13	Pre-Target Interval	irregular	1	0.000904568068747173	0.000376028885744425
S13	Pre-Target Interval	irregular	1.5	0.000387672029463074	0.000376028885744425
S13	Pre-Target Interval	irregular	2	0.000314218381775334	0.000376028885744425
S13	Pre-Target Interval	irregular	2.5	0.000328030178776447	0.000376028885744425
S13	Pre-Target Interval	irregular	3	0.000703006705602422	0.000376028885744425
S14	Post-Cue Interval	regular	1	0.00126352365158335	0.000774509139092754
S14	Post-Cue Interval	regular	1.5	0.000772002058672157	0.000774509139092754
S14	Post-Cue Interval	regular	2	0.000101533150573662	0.000774509139092754
S14	Post-Cue Interval	regular	2.5	0.000658472344161545	0.000774509139092754
S14	Post-Cue Interval	regular	3	0.00108830845771144	0.000774509139092754
S14	Post-Cue Interval	irregular	1	0.00146992311171416	0.000774509139092754
S14	Post-Cue Interval	irregular	1.5	0.000568585643212509	0.000774509139092754
S14	Post-Cue Interval	irregular	2	0.000721032518566587	0.000774509139092754
S14	Post-Cue Interval	irregular	2.5	0.000594044701863815	0.000774509139092754
S14	Post-Cue Interval	irregular	3	0.000507665752868311	0.000774509139092754
S14	Post-Target Interval	regular	1	0.000789702282239596	0.000308638488325799
S14	Post-Target Interval	regular	1.5	0.000257334019557386	0.000308638488325799
S14	Post-Target Interval	regular	2	0	0.000308638488325799
S14	Post-Target Interval	regular	2.5	0	0.000308638488325799
S14	Post-Target Interval	regular	3	7.77363184079602e-05	0.000308638488325799
S14	Post-Target Interval	irregular	1	0.000791497060153777	0.000308638488325799
S14	Post-Target Interval	irregular	1.5	0.000426439232409382	0.000308638488325799
S14	Post-Target Interval	irregular	2	0.000216309755569976	0.000308638488325799
S14	Post-Target Interval	irregular	2.5	0.000222766763198931	0.000308638488325799
S14	Post-Target Interval	irregular	3	0.000304599451720987	0.000308638488325799
S14	Pre-Target Interval	regular	1	0.000394851141119798	0.000361993861022924
S14	Pre-Target Interval	regular	1.5	0.000343112026076514	0.000361993861022924
S14	Pre-Target Interval	regular	2	0.000101533150573662	0.000361993861022924
S14	Pre-Target Interval	regular	2.5	0.000292654375182909	0.000361993861022924
S14	Pre-Target Interval	regular	3	0.00015547263681592	0.000361993861022924
S14	Pre-Target Interval	irregular	1	0.00113071008593397	0.000361993861022924
S14	Pre-Target Interval	irregular	1.5	0.000284292821606254	0.000361993861022924
S14	Pre-Target Interval	irregular	2	0.000288413007426635	0.000361993861022924
S14	Pre-Target Interval	irregular	2.5	0.000222766763198931	0.000361993861022924
S14	Pre-Target Interval	irregular	3	0.000406132602294649	0.000361993861022924
S15	Post-Cue Interval	regular	1	0.00260063319764812	0.00220477105490343
S15	Post-Cue Interval	regular	1.5	0.00217661691542289	0.00220477105490343
S15	Post-Cue Interval	regular	2	0.00189528547737503	0.00220477105490343
S15	Post-Cue Interval	regular	2.5	0.00246191721803354	0.00220477105490343
S15	Post-Cue Interval	regular	3	0.00224153955497239	0.00220477105490343
S15	Post-Cue Interval	irregular	1	0.00201240986080832	0.00220477105490343
S15	Post-Cue Interval	irregular	1.5	0.00203527815468114	0.00220477105490343
S15	Post-Cue Interval	irregular	2	0.00260063319764812	0.00220477105490343
S15	Post-Cue Interval	irregular	2.5	0.00225065150438285	0.00220477105490343
S15	Post-Cue Interval	irregular	3	0.00177274546806199	0.00220477105490343
S15	Post-Target Interval	regular	1	0.000734961555857078	0.000739653043790162
S15	Post-Target Interval	regular	1.5	0.000259121061359867	0.000739653043790162
S15	Post-Target Interval	regular	2	0.00110558319513543	0.000739653043790162
S15	Post-Target Interval	regular	2.5	0.000512899420423655	0.000739653043790162
S15	Post-Target Interval	regular	3	0.000109343392925482	0.000739653043790162
S15	Post-Target Interval	irregular	1	0.0010621052043155	0.000739653043790162
S15	Post-Target Interval	irregular	1.5	0.000961103573043871	0.000739653043790162
S15	Post-Target Interval	irregular	2	0.000848032564450475	0.000739653043790162
S15	Post-Target Interval	irregular	2.5	0.000888415067519545	0.000739653043790162
S15	Post-Target Interval	irregular	3	0.000914965402870704	0.000739653043790162
S15	Pre-Target Interval	regular	1	0.00130031659882406	0.000934122282042678
S15	Pre-Target Interval	regular	1.5	0.000414593698175788	0.000934122282042678
S15	Pre-Target Interval	regular	2	0.00150043433625523	0.000934122282042678
S15	Pre-Target Interval	regular	2.5	0.000461609478381289	0.000934122282042678
S15	Pre-Target Interval	regular	3	0.000601388661090154	0.000934122282042678
S15	Pre-Target Interval	irregular	1	0.00117390575213819	0.000934122282042678
S15	Pre-Target Interval	irregular	1.5	0.00124378109452736	0.000934122282042678
S15	Pre-Target Interval	irregular	2	0.00067842605156038	0.000934122282042678
S15	Pre-Target Interval	irregular	2.5	0.000651504382847666	0.000934122282042678
S15	Pre-Target Interval	irregular	3	0.00131526276662664	0.000934122282042678
S16	Post-Cue Interval	regular	1	0.00208634248114267	0.00226219532788237
S16	Post-Cue Interval	regular	1.5	0.00153487879750185	0.00226219532788237
S16	Post-Cue Interval	regular	2	0.00240900759361089	0.00226219532788237
S16	Post-Cue Interval	regular	2.5	0.00236192773506206	0.00226219532788237
S16	Post-Cue Interval	regular	3	0.00177683013503909	0.00226219532788237
S16	Post-Cue Interval	irregular	1	0.00251682762657302	0.00226219532788237
S16	Post-Cue Interval	irregular	1.5	0.00246081420852726	0.00226219532788237
S16	Post-Cue Interval	irregular	2	0.00210288762373699	0.00226219532788237
S16	Post-Cue Interval	irregular	2.5	0.00235382228641737	0.00226219532788237
S16	Post-Cue Interval	irregular	3	0.00301861479121248	0.00226219532788237
S16	Post-Target Interval	regular	1	0.00176536671481303	0.00138005130414592
S16	Post-Target Interval	regular	1.5	0.00164073250767439	0.00138005130414592
S16	Post-Target Interval	regular	2	0.00172820109976434	0.00138005130414592
S16	Post-Target Interval	regular	2.5	0.000753806723955978	0.00138005130414592
S16	Post-Target Interval	regular	3	0.00086303177987613	0.00138005130414592
S16	Post-Target Interval	irregular	1	0.00175592625109746	0.00138005130414592
S16	Post-Target Interval	irregular	1.5	0.00112341518215375	0.00138005130414592
S16	Post-Target Interval	irregular	2	0.00117966866697441	0.00138005130414592
S16	Post-Target Interval	irregular	2.5	0.00187235863692291	0.00138005130414592
S16	Post-Target Interval	irregular	3	0.00111800547822684	0.00138005130414592
S16	Pre-Target Interval	regular	1	0.00139089498742845	0.00172734301888922
S16	Pre-Target Interval	regular	1.5	0.0021700010585371	0.00172734301888922
S16	Pre-Target Interval	regular	2	0.00162346163917256	0.00172734301888922
S16	Pre-Target Interval	regular	2.5	0.0013065983215237	0.00172734301888922
S16	Pre-Target Interval	regular	3	0.00131993095745761	0.00172734301888922
S16	Pre-Target Interval	irregular	1	0.00234123500146327	0.00172734301888922
S16	Pre-Target Interval	irregular	1.5	0.00139089498742845	0.00172734301888922
S16	Pre-Target Interval	irregular	2	0.0016412781453557	0.00172734301888922
S16	Pre-Target Interval	irregular	2.5	0.00230032632536243	0.00172734301888922
S16	Pre-Target Interval	irregular	3	0.00178880876516295	0.00172734301888922
S17	Post-Cue Interval	regular	1	0.00178880876516295	0.001276950307193
S17	Post-Cue Interval	regular	1.5	0.00154228855721393	0.001276950307193
S17	Post-Cue Interval	regular	2	0.00149788690953833	0.001276950307193
S17	Post-Cue Interval	regular	2.5	0.00119402985074627	0.001276950307193
S17	Post-Cue Interval	regular	3	0.00132317137715677	0.001276950307193
S17	Post-Cue Interval	irregular	1	0.000952683391552874	0.001276950307193
S17	Post-Cue Interval	irregular	1.5	0.00087474714340386	0.001276950307193
S17	Post-Cue Interval	irregular	2	0.00120450379680545	0.001276950307193
S17	Post-Cue Interval	irregular	2.5	0.00148195194241558	0.001276950307193
S17	Post-Cue Interval	irregular	3	0.000909431337933986	0.001276950307193
S17	Post-Target Interval	regular	1	0.00128570629996087	0.000810554395079508
S17	Post-Target Interval	regular	1.5	0.000348258706467662	0.000810554395079508
S17	Post-Target Interval	regular	2	0.000802439415824105	0.000810554395079508
S17	Post-Target Interval	regular	2.5	0.000995024875621891	0.000810554395079508
S17	Post-Target Interval	regular	3	0.00100561024663914	0.000810554395079508
S17	Post-Target Interval	irregular	1	0.000582195405948979	0.000810554395079508
S17	Post-Target Interval	irregular	1.5	0.000601388661090154	0.000810554395079508
S17	Post-Target Interval	irregular	2	0.000890285415030113	0.000810554395079508
S17	Post-Target Interval	irregular	2.5	0.000952683391552874	0.000810554395079508
S17	Post-Target Interval	irregular	3	0.000641951532659284	0.000810554395079508
S17	Pre-Target Interval	regular	1	0.00190060931298563	0.00110870220229898
S17	Pre-Target Interval	regular	1.5	0.000696517412935323	0.00110870220229898
S17	Pre-Target Interval	regular	2	0.000588455571604344	0.00110870220229898
S17	Pre-Target Interval	regular	2.5	0.00119402985074627	0.00110870220229898
S17	Pre-Target Interval	regular	3	0.000846829681380332	0.00110870220229898
S17	Pre-Target Interval	irregular	1	0.00121731766698423	0.00110870220229898
S17	Pre-Target Interval	irregular	1.5	0.00120277732218031	0.00110870220229898
S17	Pre-Target Interval	irregular	2	0.00104739460591778	0.00110870220229898
S17	Pre-Target Interval	irregular	2.5	0.00132317137715677	0.00110870220229898
S17	Pre-Target Interval	irregular	3	0.00106991922109881	0.00110870220229898
S18	Post-Cue Interval	regular	1	0.00189054726368159	0.00229661860701104
S18	Post-Cue Interval	regular	1.5	0.00256449710211828	0.00229661860701104
S18	Post-Cue Interval	regular	2	0.00223880597014925	0.00229661860701104
S18	Post-Cue Interval	regular	2.5	0.00208955223880597	0.00229661860701104
S18	Post-Cue Interval	regular	3	0.00218296273733374	0.00229661860701104
S18	Post-Cue Interval	irregular	1	0.00232878162379591	0.00229661860701104
S18	Post-Cue Interval	irregular	1.5	0.00258706467661692	0.00229661860701104
S18	Post-Cue Interval	irregular	2	0.00292352669641483	0.00229661860701104
S18	Post-Cue Interval	irregular	2.5	0.00213930348258707	0.00229661860701104
S18	Post-Cue Interval	irregular	3	0.00202114427860697	0.00229661860701104
S18	Post-Target Interval	regular	1	0.000298507462686567	0.00114929914083297
S18	Post-Target Interval	regular	1.5	0.00143611837718623	0.00114929914083297
S18	Post-Target Interval	regular	2	0.00109452736318408	0.00114929914083297
S18	Post-Target Interval	regular	2.5	0.000945273631840796	0.00114929914083297
S18	Post-Target Interval	regular	3	0.000812265204589298	0.00114929914083297
S18	Post-Target Interval	irregular	1	0.00142902508732931	0.00114929914083297
S18	Post-Target Interval	irregular	1.5	0.00154228855721393	0.00114929914083297
S18	Post-Target Interval	irregular	2	0.00174385802944043	0.00114929914083297
S18	Post-Target Interval	irregular	2.5	0.000895522388059702	0.00114929914083297
S18	Post-Target Interval	irregular	3	0.00129560530679934	0.00114929914083297
S18	Pre-Target Interval	regular	1	0.000298507462686567	0.00147860470207688
S18	Pre-Target Interval	regular	1.5	0.00174385802944043	0.00147860470207688
S18	Pre-Target Interval	regular	2	0.00154228855721393	0.00147860470207688
S18	Pre-Target Interval	regular	2.5	0.00109452736318408	0.00147860470207688
S18	Pre-Target Interval	regular	3	0.00142146410803127	0.00147860470207688
S18	Pre-Target Interval	irregular	1	0.00179951307293321	0.00147860470207688
S18	Pre-Target Interval	irregular	1.5	0.0018407960199005	0.00147860470207688
S18	Pre-Target Interval	irregular	2	0.0016412781453557	0.00147860470207688
S18	Pre-Target Interval	irregular	2.5	0.00164179104477612	0.00147860470207688
S18	Pre-Target Interval	irregular	3	0.0017620232172471	0.00147860470207688
S19	Post-Cue Interval	regular	1	0.00199004975124378	0.00134271939272708
S19	Post-Cue Interval	regular	1.5	0.00174129353233831	0.00134271939272708
S19	Post-Cue Interval	regular	2	0.00144278606965174	0.00134271939272708
S19	Post-Cue Interval	regular	2.5	0.00114427860696517	0.00134271939272708
S19	Post-Cue Interval	regular	3	0.00119402985074627	0.00134271939272708
S19	Post-Cue Interval	irregular	1	0.00124378109452736	0.00134271939272708
S19	Post-Cue Interval	irregular	1.5	0.000769349130635482	0.00134271939272708
S19	Post-Cue Interval	irregular	2	0.00117966866697441	0.00134271939272708
S19	Post-Cue Interval	irregular	2.5	0.00154228855721393	0.00134271939272708
S19	Post-Cue Interval	irregular	3	0.00117966866697441	0.00134271939272708
S19	Post-Target Interval	regular	1	0.000773908236594804	0.000346329634758624
S19	Post-Target Interval	regular	1.5	9.9502487562189e-05	0.000346329634758624
S19	Post-Target Interval	regular	2	9.9502487562189e-05	0.000346329634758624
S19	Post-Target Interval	regular	2.5	9.9502487562189e-05	0.000346329634758624
S19	Post-Target Interval	regular	3	0.000497512437810945	0.000346329634758624
S19	Post-Target Interval	irregular	1	0.000621890547263682	0.000346329634758624
S19	Post-Target Interval	irregular	1.5	0.000359029594296558	0.000346329634758624
S19	Post-Target Interval	irregular	2	0.000153869826127096	0.000346329634758624
S19	Post-Target Interval	irregular	2.5	0.000348258706467662	0.000346329634758624
S19	Post-Target Interval	irregular	3	0.000410319536338924	0.000346329634758624
S19	Pre-Target Interval	regular	1	0.00127142067440575	0.000609891550266992
S19	Pre-Target Interval	regular	1.5	0.000248756218905473	0.000609891550266992
S19	Pre-Target Interval	regular	2	0.000248756218905473	0.000609891550266992
S19	Pre-Target Interval	regular	2.5	0.000447761194029851	0.000609891550266992
S19	Pre-Target Interval	regular	3	0.00054726368159204	0.000609891550266992
S19	Pre-Target Interval	irregular	1	0.00145107794361526	0.000609891550266992
S19	Pre-Target Interval	irregular	1.5	0.000871929014720213	0.000609891550266992
S19	Pre-Target Interval	irregular	2	0.000359029594296558	0.000609891550266992
S19	Pre-Target Interval	irregular	2.5	0.000447761194029851	0.000609891550266992
S19	Pre-Target Interval	irregular	3	0.000205159768169462	0.000609891550266992
S2	Post-Cue Interval	regular	1	0.00221116639027087	0.00122206242275804
S2	Post-Cue Interval	regular	1.5	0.00173829646945993	0.00122206242275804
S2	Post-Cue Interval	regular	2	0.000359647545405503	0.00122206242275804
S2	Post-Cue Interval	regular	2.5	0.00178057083006022	0.00122206242275804
S2	Post-Cue Interval	regular	3	0.000785545954438335	0.00122206242275804
S2	Post-Cue Interval	irregular	1	0.00118970365563487	0.00122206242275804
S2	Post-Cue Interval	irregular	1.5	0.0011783189316575	0.00122206242275804
S2	Post-Cue Interval	irregular	2	0.00105030403537866	0.00122206242275804
S2	Post-Cue Interval	irregular	2.5	0.00101763907734057	0.00122206242275804
S2	Post-Cue Interval	irregular	3	0.000909431337933986	0.00122206242275804
S2	Post-Target Interval	regular	1	0.00141268963822861	0.00066864067530551
S2	Post-Target Interval	regular	1.5	0.00101900137864892	0.00066864067530551
S2	Post-Target Interval	regular	2	0.000239765030270335	0.00066864067530551
S2	Post-Target Interval	regular	2.5	0.000261848651479445	0.00066864067530551
S2	Post-Target Interval	regular	3	0.000680806493846557	0.00066864067530551
S2	Post-Target Interval	irregular	1	0.000973393900064893	0.00066864067530551
S2	Post-Target Interval	irregular	1.5	0.000720083791568474	0.00066864067530551
S2	Post-Target Interval	irregular	2	0.000718629076838032	0.00066864067530551
S2	Post-Target Interval	irregular	2.5	0.00033921302578019	0.00066864067530551
S2	Post-Target Interval	irregular	3	0.000320975766329642	0.00066864067530551
S2	Pre-Target Interval	regular	1	0.00128984706099134	0.000924772192002234
S2	Pre-Target Interval	regular	1.5	0.00149853143918959	0.000924772192002234
S2	Pre-Target Interval	regular	2	0.000539471318108254	0.000924772192002234
S2	Pre-Target Interval	regular	2.5	0.000785545954438335	0.000924772192002234
S2	Pre-Target Interval	regular	3	0.000261848651479445	0.000924772192002234
S2	Pre-Target Interval	irregular	1	0.00151416828898983	0.000924772192002234
S2	Pre-Target Interval	irregular	1.5	0.00111285676878764	0.000924772192002234
S2	Pre-Target Interval	irregular	2	0.00105030403537866	0.000924772192002234
S2	Pre-Target Interval	irregular	2.5	0.00033921302578019	0.000924772192002234
S2	Pre-Target Interval	irregular	3	0.000855935376879046	0.000924772192002234
S20	Post-Cue Interval	regular	1	0.00109043821985961	0.00127007609708595
S20	Post-Cue Interval	regular	1.5	0.00143725815367606	0.00127007609708595
S20	Post-Cue Interval	regular	2	0.0012257552815632	0.00127007609708595
S20	Post-Cue Interval	regular	2.5	0.00121839780688395	0.00127007609708595
S20	Post-Cue Interval	regular	3	0.000419588802973086	0.00127007609708595
S20	Post-Cue Interval	irregular	1	0.00156750494104818	0.00127007609708595
S20	Post-Cue Interval	irregular	1.5	0.00179823772702751	0.00127007609708595
S20	Post-Cue Interval	irregular	2	0.000950304656492817	0.00127007609708595
S20	Post-Cue Interval	irregular	2.5	0.00174949428680772	0.00127007609708595
S20	Post-Cue Interval	irregular	3	0.00124378109452736	0.00127007609708595
S20	Post-Target Interval	regular	1	0.000477066721188578	0.000524335428363336
S20	Post-Target Interval	regular	1.5	0.000773908236594804	0.000524335428363336
S20	Post-Target Interval	regular	2	7.21032518566587e-05	0.000524335428363336
S20	Post-Target Interval	regular	2.5	0.000710732054015636	0.000524335428363336
S20	Post-Target Interval	regular	3	0.000239765030270335	0.000524335428363336
S20	Post-Target Interval	irregular	1	0.000681523887412254	0.000524335428363336
S20	Post-Target Interval	irregular	1.5	0.000419588802973086	0.000524335428363336
S20	Post-Target Interval	irregular	2	0.000447202191290737	0.000524335428363336
S20	Post-Target Interval	irregular	2.5	0.000710732054015636	0.000524335428363336
S20	Post-Target Interval	irregular	3	0.000710732054015636	0.000524335428363336
S20	Pre-Target Interval	regular	1	0.000204457166223676	0.000610360515563132
S20	Pre-Target Interval	regular	1.5	0.000939745715865119	0.000610360515563132
S20	Pre-Target Interval	regular	2	0	0.000610360515563132
S20	Pre-Target Interval	regular	2.5	0.00086303177987613	0.000610360515563132
S20	Pre-Target Interval	regular	3	0.000239765030270335	0.000610360515563132
S20	Pre-Target Interval	irregular	1	0.00088598105363593	0.000610360515563132
S20	Pre-Target Interval	irregular	1.5	0.00047953006054067	0.000610360515563132
S20	Pre-Target Interval	irregular	2	0.00078260383475879	0.000610360515563132
S20	Pre-Target Interval	irregular	2.5	0.000820075446941118	0.000610360515563132
S20	Pre-Target Interval	irregular	3	0.000888415067519545	0.000610360515563132
S21	Post-Cue Interval	regular	1	0.00295227160898803	0.00250033496107083
S21	Post-Cue Interval	regular	1.5	0.00207752446558417	0.00250033496107083
S21	Post-Cue Interval	regular	2	0.002540489044141	0.00250033496107083
S21	Post-Cue Interval	regular	2.5	0.00225675744986408	0.00250033496107083
S21	Post-Cue Interval	regular	3	0.00212479270315091	0.00250033496107083
S21	Post-Cue Interval	irregular	1	0.00282537927645722	0.00250033496107083
S21	Post-Cue Interval	irregular	1.5	0.0025428413488115	0.00250033496107083
S21	Post-Cue Interval	irregular	2	0.00285033167495854	0.00250033496107083
S21	Post-Cue Interval	irregular	2.5	0.00261578704416064	0.00250033496107083
S21	Post-Cue Interval	irregular	3	0.00221717499459226	0.00250033496107083
S21	Post-Target Interval	regular	1	0.00147613580449401	0.00156306570127276
S21	Post-Target Interval	regular	1.5	0.00136679241156853	0.00156306570127276
S21	Post-Target Interval	regular	2	0.0012702445220705	0.00156306570127276
S21	Post-Target Interval	regular	2.5	0.000923218956762579	0.00156306570127276
S21	Post-Target Interval	regular	3	0.00134742951907131	0.00156306570127276
S21	Post-Target Interval	irregular	1	0.00239543025612677	0.00156306570127276
S21	Post-Target Interval	irregular	1.5	0.00171365395245992	0.00156306570127276
S21	Post-Target Interval	irregular	2	0.00160655058043118	0.00156306570127276
S21	Post-Target Interval	irregular	2.5	0.00169256808739806	0.00156306570127276
S21	Post-Target Interval	irregular	3	0.0018386329223448	0.00156306570127276
S21	Pre-Target Interval	regular	1	0.00202285276912143	0.00203864473186188
S21	Pre-Target Interval	regular	1.5	0.00120277732218031	0.00203864473186188
S21	Pre-Target Interval	regular	2	0.00190536678310575	0.00203864473186188
S21	Pre-Target Interval	regular	2.5	0.0016412781453557	0.00203864473186188
S21	Pre-Target Interval	regular	3	0.00139925373134328	0.00203864473186188
S21	Pre-Target Interval	irregular	1	0.0031324857195504	0.00203864473186188
S21	Pre-Target Interval	irregular	1.5	0.00226644555002764	0.00203864473186188
S21	Pre-Target Interval	irregular	2	0.00248756218905473	0.00203864473186188
S21	Pre-Target Interval	irregular	2.5	0.00194901779760989	0.00203864473186188
S21	Pre-Target Interval	irregular	3	0.00237940731126974	0.00203864473186188
S22	Post-Cue Interval	regular	1	0.00108432197984437	0.000528160797219068
S22	Post-Cue Interval	regular	1.5	0.00057185337679419	0.000528160797219068
S22	Post-Cue Interval	regular	2	0.000476341695776437	0.000528160797219068
S22	Post-Cue Interval	regular	2.5	0.000234123500146327	0.000528160797219068
S22	Post-Cue Interval	regular	3	0.000636353118130279	0.000528160797219068
S22	Post-Cue Interval	irregular	1	0.000382701875239189	0.000528160797219068
S22	Post-Cue Interval	irregular	1.5	0.00033167495854063	0.000528160797219068
S22	Post-Cue Interval	irregular	2	0.000694203401596668	0.000528160797219068
S22	Post-Cue Interval	irregular	2.5	0.000514668039114771	0.000528160797219068
S22	Post-Cue Interval	irregular	3	0.000355366027007818	0.000528160797219068
S22	Post-Target Interval	regular	1	0.000127567291746396	0.000207137064121516
S22	Post-Target Interval	regular	1.5	0.000228741350717676	0.000207137064121516
S22	Post-Target Interval	regular	2	0.000105853710172542	0.000207137064121516
S22	Post-Target Interval	regular	2.5	0.000175592625109745	0.000207137064121516
S22	Post-Target Interval	regular	3	5.7850283466389e-05	0.000207137064121516
S22	Post-Target Interval	irregular	1	0.000478377344048986	0.000207137064121516
S22	Post-Target Interval	irregular	1.5	0.000199004975124378	0.000207137064121516
S22	Post-Target Interval	irregular	2	0.000347101700798334	0.000207137064121516
S22	Post-Target Interval	irregular	2.5	0.000114370675358838	0.000207137064121516
S22	Post-Target Interval	irregular	3	0.000236910684671879	0.000207137064121516
S22	Pre-Target Interval	regular	1	0.000127567291746396	0.000275489403090181
S22	Pre-Target Interval	regular	1.5	0.000171556013038257	0.000275489403090181
S22	Pre-Target Interval	regular	2	0.000211707420345083	0.000275489403090181
S22	Pre-Target Interval	regular	2.5	0.000175592625109745	0.000275489403090181
S22	Pre-Target Interval	regular	3	5.7850283466389e-05	0.000275489403090181
S22	Pre-Target Interval	irregular	1	0.000861079219288174	0.000275489403090181
S22	Pre-Target Interval	irregular	1.5	0.000398009950248756	0.000275489403090181
S22	Pre-Target Interval	irregular	2	0.000173550850399167	0.000275489403090181
S22	Pre-Target Interval	irregular	2.5	0.000400297363755933	0.000275489403090181
S22	Pre-Target Interval	irregular	3	0.000177683013503909	0.000275489403090181
S23	Post-Cue Interval	regular	1	0.00263388937664618	0.00120242102373766
S23	Post-Cue Interval	regular	1.5	0.00170862857430022	0.00120242102373766
S23	Post-Cue Interval	regular	2	0.000447761194029851	0.00120242102373766
S23	Post-Cue Interval	regular	2.5	0.000845771144278607	0.00120242102373766
S23	Post-Cue Interval	regular	3	0.000447761194029851	0.00120242102373766
S23	Post-Cue Interval	irregular	1	0.00274941084053417	0.00120242102373766
S23	Post-Cue Interval	irregular	1.5	0.000909431337933986	0.00120242102373766
S23	Post-Cue Interval	irregular	2	0.000666769246550752	0.00120242102373766
S23	Post-Cue Interval	irregular	2.5	0.000954821850344239	0.00120242102373766
S23	Post-Cue Interval	irregular	3	0.000659965478728805	0.00120242102373766
S23	Post-Target Interval	regular	1	0.000146327187591455	0.000178955129134112
S23	Post-Target Interval	regular	1.5	5.02537815970652e-05	0.000178955129134112
S23	Post-Target Interval	regular	2	0	0.000178955129134112
S23	Post-Target Interval	regular	2.5	0.000248756218905473	0.000178955129134112
S23	Post-Target Interval	regular	3	0	0.000178955129134112
S23	Post-Target Interval	irregular	1	0.00052369730295889	0.000178955129134112
S23	Post-Target Interval	irregular	1.5	0.000160487883164821	0.000178955129134112
S23	Post-Target Interval	irregular	2	0.000307739652254193	0.000178955129134112
S23	Post-Target Interval	irregular	2.5	0.000301522689582391	0.000178955129134112
S23	Post-Target Interval	irregular	3	5.07665752868312e-05	0.000178955129134112
S23	Pre-Target Interval	regular	1	0.000951126719344454	0.000663562840390913
S23	Pre-Target Interval	regular	1.5	0.000351776471179456	0.000663562840390913
S23	Pre-Target Interval	regular	2	0.000248756218905473	0.000663562840390913
S23	Pre-Target Interval	regular	2.5	0.000248756218905473	0.000663562840390913
S23	Pre-Target Interval	regular	3	0.000298507462686567	0.000663562840390913
S23	Pre-Target Interval	irregular	1	0.00261848651479445	0.000663562840390913
S23	Pre-Target Interval	irregular	1.5	0.000748943454769165	0.000663562840390913
S23	Pre-Target Interval	irregular	2	0.000512899420423655	0.000663562840390913
S23	Pre-Target Interval	irregular	2.5	0.000351776471179456	0.000663562840390913
S23	Pre-Target Interval	irregular	3	0.000304599451720987	0.000663562840390913
S24	Post-Cue Interval	regular	1	0.00137609823224304	0.00114783700338111
S24	Post-Cue Interval	regular	1.5	0.00182759671032592	0.00114783700338111
S24	Post-Cue Interval	regular	2	0.000718059188593117	0.00114783700338111
S24	Post-Cue Interval	regular	2.5	0.000703006705602423	0.00114783700338111
S24	Post-Cue Interval	regular	3	0.000845771144278607	0.00114783700338111
S24	Post-Cue Interval	irregular	1	0.000929418839866601	0.00114783700338111
S24	Post-Cue Interval	irregular	1.5	0.00124378109452736	0.00114783700338111
S24	Post-Cue Interval	irregular	2	0.00150761344791196	0.00114783700338111
S24	Post-Cue Interval	irregular	2.5	0.00128224855105914	0.00114783700338111
S24	Post-Cue Interval	irregular	3	0.00104477611940299	0.00114783700338111
S24	Post-Target Interval	regular	1	0.000476341695776437	0.000420488530849836
S24	Post-Target Interval	regular	1.5	0.000253832876434156	0.000420488530849836
S24	Post-Target Interval	regular	2	0.000307739652254193	0.000420488530849836
S24	Post-Target Interval	regular	2.5	0.000162232316677482	0.000420488530849836
S24	Post-Target Interval	regular	3	0.000149253731343284	0.000420488530849836
S24	Post-Target Interval	irregular	1	0.000929418839866601	0.000420488530849836
S24	Post-Target Interval	irregular	1.5	0.000362769485903814	0.000420488530849836
S24	Post-Target Interval	irregular	2	0.00010050756319413	0.000420488530849836
S24	Post-Target Interval	irregular	2.5	0.000666769246550751	0.000420488530849836
S24	Post-Target Interval	irregular	3	0.000796019900497512	0.000420488530849836
S24	Pre-Target Interval	regular	1	0.000423414840690166	0.000471117650471683
S24	Pre-Target Interval	regular	1.5	0.000406132602294649	0.000471117650471683
S24	Pre-Target Interval	regular	2	0.000461609478381289	0.000471117650471683
S24	Pre-Target Interval	regular	2.5	0.000162232316677482	0.000471117650471683
S24	Pre-Target Interval	regular	3	0.000149253731343284	0.000471117650471683
S24	Pre-Target Interval	irregular	1	0.000984090536329342	0.000471117650471683
S24	Pre-Target Interval	irregular	1.5	0.000259121061359867	0.000471117650471683
S24	Pre-Target Interval	irregular	2	0.000452284034373587	0.000471117650471683
S24	Pre-Target Interval	irregular	2.5	0.000666769246550751	0.000471117650471683
S24	Pre-Target Interval	irregular	3	0.000746268656716418	0.000471117650471683
S26	Post-Cue Interval	regular	1	0.00124378109452736	0.00108353869501199
S26	Post-Cue Interval	regular	1.5	0.000773908236594804	0.00108353869501199
S26	Post-Cue Interval	regular	2	0.00153487879750185	0.00108353869501199
S26	Post-Cue Interval	regular	2.5	0.000765403750478377	0.00108353869501199
S26	Post-Cue Interval	regular	3	0.000760901375475563	0.00108353869501199
S26	Post-Cue Interval	irregular	1	0.00105532941353837	0.00108353869501199
S26	Post-Cue Interval	irregular	1.5	0.00172215843857635	0.00108353869501199
S26	Post-Cue Interval	irregular	2	0.000929418839866601	0.00108353869501199
S26	Post-Cue Interval	irregular	2.5	0.000846829681380332	0.00108353869501199
S26	Post-Cue Interval	irregular	3	0.00120277732218031	0.00108353869501199
S26	Post-Target Interval	regular	1	0	0.00019254547489468
S26	Post-Target Interval	regular	1.5	0.00033167495854063	0.00019254547489468
S26	Post-Target Interval	regular	2	0.000211707420345083	0.00019254547489468
S26	Post-Target Interval	regular	2.5	0	0.00019254547489468
S26	Post-Target Interval	regular	3	5.85308750365818e-05	0.00019254547489468
S26	Post-Target Interval	irregular	1	0.000452284034373587	0.00019254547489468
S26	Post-Target Interval	irregular	1.5	0.000382701875239189	0.00019254547489468
S26	Post-Target Interval	irregular	2	0.000109343392925482	0.00019254547489468
S26	Post-Target Interval	irregular	2.5	0.000105853710172542	0.00019254547489468
S26	Post-Target Interval	irregular	3	0.000273358482313706	0.00019254547489468
S26	Pre-Target Interval	regular	1	0.000710732054015636	0.000448399673270314
S26	Pre-Target Interval	regular	1.5	0.00066334991708126	0.000448399673270314
S26	Pre-Target Interval	regular	2	0.000158780565258812	0.000448399673270314
S26	Pre-Target Interval	regular	2.5	0	0.000448399673270314
S26	Pre-Target Interval	regular	3	5.85308750365818e-05	0.000448399673270314
S26	Pre-Target Interval	irregular	1	0.00135685210312076	0.000448399673270314
S26	Pre-Target Interval	irregular	1.5	0.00066972828166858	0.000448399673270314
S26	Pre-Target Interval	irregular	2	0.000328030178776447	0.000448399673270314
S26	Pre-Target Interval	irregular	2.5	0.000264634275431354	0.000448399673270314
S26	Pre-Target Interval	irregular	3	0.000273358482313706	0.000448399673270314
S27	Post-Cue Interval	regular	1	0.00132669983416252	0.00119144657668456
S27	Post-Cue Interval	regular	1.5	0.00188711614342083	0.00119144657668456
S27	Post-Cue Interval	regular	2	0.000839177605946173	0.00119144657668456
S27	Post-Cue Interval	regular	2.5	0.000916470280178057	0.00119144657668456
S27	Post-Cue Interval	regular	3	0.000849411479189419	0.00119144657668456
S27	Post-Cue Interval	irregular	1	0.00174129353233831	0.00119144657668456
S27	Post-Cue Interval	irregular	1.5	0.00114810562571757	0.00119144657668456
S27	Post-Cue Interval	irregular	2	0.000936494000585309	0.00119144657668456
S27	Post-Cue Interval	irregular	2.5	0.00121614151464898	0.00119144657668456
S27	Post-Cue Interval	irregular	3	0.00105355575065847	0.00119144657668456
S27	Post-Target Interval	regular	1	0.00033167495854063	0.000401444993648141
S27	Post-Target Interval	regular	1.5	0.000629038714473609	0.000401444993648141
S27	Post-Target Interval	regular	2	0.000179823772702751	0.000401444993648141
S27	Post-Target Interval	regular	2.5	0.000261848651479445	0.000401444993648141
S27	Post-Target Interval	regular	3	0.00024268899405412	0.000401444993648141
S27	Post-Target Interval	irregular	1	0.000746268656716418	0.000401444993648141
S27	Post-Target Interval	irregular	1.5	0.000637836458731981	0.000401444993648141
S27	Post-Target Interval	irregular	2	0.000468247000292654	0.000401444993648141
S27	Post-Target Interval	irregular	2.5	0.000165837479270315	0.000401444993648141
S27	Post-Target Interval	irregular	3	0.000351185250219491	0.000401444993648141
S27	Pre-Target Interval	regular	1	0.000862354892205639	0.00082367664640334
S27	Pre-Target Interval	regular	1.5	0.000800594727511866	0.00082367664640334
S27	Pre-Target Interval	regular	2	0.00047953006054067	0.00082367664640334
S27	Pre-Target Interval	regular	2.5	0.000654621628698612	0.00082367664640334
S27	Pre-Target Interval	regular	3	0.00018201674554059	0.00082367664640334
S27	Pre-Target Interval	irregular	1	0.00207296849087894	0.00082367664640334
S27	Pre-Target Interval	irregular	1.5	0.000765403750478377	0.00082367664640334
S27	Pre-Target Interval	irregular	2	0.000995024875621891	0.00082367664640334
S27	Pre-Target Interval	irregular	2.5	0.00066334991708126	0.00082367664640334
S27	Pre-Target Interval	irregular	3	0.000760901375475563	0.00082367664640334
S28	Post-Cue Interval	regular	1	0.00326649580380924	0.00297949100530331
S28	Post-Cue Interval	regular	1.5	0.00343283582089552	0.00297949100530331
S28	Post-Cue Interval	regular	2	0.0024624352982562	0.00297949100530331
S28	Post-Cue Interval	regular	2.5	0.00299577381907666	0.00297949100530331
S28	Post-Cue Interval	regular	3	0.00284292821606255	0.00297949100530331
S28	Post-Cue Interval	irregular	1	0.00246081420852726	0.00297949100530331
S28	Post-Cue Interval	irregular	1.5	0.00323126634866903	0.00297949100530331
S28	Post-Cue Interval	irregular	2	0.00298507462686567	0.00297949100530331
S28	Post-Cue Interval	irregular	2.5	0.00283582089552239	0.00297949100530331
S28	Post-Cue Interval	irregular	3	0.00328146501534879	0.00297949100530331
S28	Post-Target Interval	regular	1	0.000854314287150108	0.00114240701530729
S28	Post-Target Interval	regular	1.5	0.0017910447761194	0.00114240701530729
S28	Post-Target Interval	regular	2	0.000402030252776521	0.00114240701530729
S28	Post-Target Interval	regular	2.5	0.000748943454769165	0.00114240701530729
S28	Post-Target Interval	regular	3	0.000761498629302467	0.00114240701530729
S28	Post-Target Interval	irregular	1	0.00176536671481303	0.00114240701530729
S28	Post-Target Interval	irregular	1.5	0.0013335384931015	0.00114240701530729
S28	Post-Target Interval	irregular	2	0.000995024875621891	0.00114240701530729
S28	Post-Target Interval	irregular	2.5	0.00134328358208955	0.00114240701530729
S28	Post-Target Interval	irregular	3	0.00142902508732931	0.00114240701530729
S28	Pre-Target Interval	regular	1	0.00135685210312076	0.00148898934495537
S28	Pre-Target Interval	regular	1.5	0.00194029850746269	0.00148898934495537
S28	Pre-Target Interval	regular	2	0.000653299160761847	0.00148898934495537
S28	Pre-Target Interval	regular	2.5	0.00106991922109881	0.00148898934495537
S28	Pre-Target Interval	regular	3	0.000913798355162961	0.00148898934495537
S28	Pre-Target Interval	irregular	1	0.00213983844219761	0.00148898934495537
S28	Pre-Target Interval	irregular	1.5	0.00169256808739806	0.00148898934495537
S28	Pre-Target Interval	irregular	2	0.00169154228855722	0.00148898934495537
S28	Pre-Target Interval	irregular	2.5	0.0017910447761194	0.00148898934495537
S28	Pre-Target Interval	irregular	3	0.00164073250767439	0.00148898934495537
S29	Post-Cue Interval	regular	1	0.0035052012663953	0.00270571362838018
S29	Post-Cue Interval	regular	1.5	0.00201524025442408	0.00270571362838018
S29	Post-Cue Interval	regular	2	0.00177080698203896	0.00270571362838018
S29	Post-Cue Interval	regular	2.5	0.00314218381775334	0.00270571362838018
S29	Post-Cue Interval	regular	3	0.00276395798783858	0.00270571362838018
S29	Post-Cue Interval	irregular	1	0.00348258706467662	0.00270571362838018
S29	Post-Cue Interval	irregular	1.5	0.00261512948080112	0.00270571362838018
S29	Post-Cue Interval	irregular	2	0.00206285644946002	0.00270571362838018
S29	Post-Cue Interval	irregular	2.5	0.00275095112671935	0.00270571362838018
S29	Post-Cue Interval	irregular	3	0.00294822185369449	0.00270571362838018
S29	Post-Target Interval	regular	1	0.00101763907734057	0.00103169289646425
S29	Post-Target Interval	regular	1.5	0.000755715095409031	0.00103169289646425
S29	Post-Target Interval	regular	2	0.000421620710009276	0.00103169289646425
S29	Post-Target Interval	regular	2.5	0.000942655145326002	0.00103169289646425
S29	Post-Target Interval	regular	3	0.000552791597567717	0.00103169289646425
S29	Post-Target Interval	irregular	1	0.0027363184079602	0.00103169289646425
S29	Post-Target Interval	irregular	1.5	0.00172215843857635	0.00103169289646425
S29	Post-Target Interval	irregular	2	0.00115277272175707	0.00103169289646425
S29	Post-Target Interval	irregular	2.5	0.000585308750365818	0.00103169289646425
S29	Post-Target Interval	irregular	3	0.000429949020330447	0.00103169289646425
S29	Pre-Target Interval	regular	1	0.00260063319764812	0.00172692382825878
S29	Pre-Target Interval	regular	1.5	0.000881667611310536	0.00172692382825878
S29	Pre-Target Interval	regular	2	0.000927565562020407	0.00172692382825878
S29	Pre-Target Interval	regular	2.5	0.00172820109976434	0.00172692382825878
S29	Pre-Target Interval	regular	3	0.00182421227197347	0.00172692382825878
S29	Pre-Target Interval	irregular	1	0.0027363184079602	0.00172692382825878
S29	Pre-Target Interval	irregular	1.5	0.00235999489730833	0.00172692382825878
S29	Pre-Target Interval	irregular	2	0.00157747846135178	0.00172692382825878
S29	Pre-Target Interval	irregular	2.5	0.00140474100087796	0.00172692382825878
S29	Pre-Target Interval	irregular	3	0.0012284257723727	0.00172692382825878
S3	Post-Cue Interval	regular	1	0.00251615485789443	0.0021619009584511
S3	Post-Cue Interval	regular	1.5	0.0028209468123301	0.0021619009584511
S3	Post-Cue Interval	regular	2	0.00257141259992174	0.0021619009584511
S3	Post-Cue Interval	regular	2.5	0.00170862857430022	0.0021619009584511
S3	Post-Cue Interval	regular	3	0.00191812024216268	0.0021619009584511
S3	Post-Cue Interval	irregular	1	0.00233680084426353	0.0021619009584511
S3	Post-Cue Interval	irregular	1.5	0.00212352869797355	0.0021619009584511
S3	Post-Cue Interval	irregular	2	0.00208634248114267	0.0021619009584511
S3	Post-Cue Interval	irregular	2.5	0.00180416598327046	0.0021619009584511
S3	Post-Cue Interval	irregular	3	0.00173290849125161	0.0021619009584511
S3	Post-Target Interval	regular	1	0.00125807742894722	0.00058333875204361
S3	Post-Target Interval	regular	1.5	0.000410319536338924	0.00058333875204361
S3	Post-Target Interval	regular	2	0.000670803286936106	0.00058333875204361
S3	Post-Target Interval	regular	2.5	0.00010050756319413	0.00058333875204361
S3	Post-Target Interval	regular	3	0.000359647545405503	0.00058333875204361
S3	Post-Target Interval	irregular	1	0.00067842605156038	0.00058333875204361
S3	Post-Target Interval	irregular	1.5	0.000546050236621769	0.00058333875204361
S3	Post-Target Interval	irregular	2	0.000481463649494463	0.00058333875204361
S3	Post-Target Interval	irregular	2.5	0.000601388661090154	0.00058333875204361
S3	Post-Target Interval	irregular	3	0.000726703560847448	0.00058333875204361
S3	Pre-Target Interval	regular	1	0.00154400411734431	0.000760157165597335
S3	Pre-Target Interval	regular	1.5	0.000615479304508386	0.000760157165597335
S3	Pre-Target Interval	regular	2	0.00111800547822684	0.000760157165597335
S3	Pre-Target Interval	regular	2.5	0.000351776471179456	0.000760157165597335
S3	Pre-Target Interval	regular	3	0.000539471318108254	0.000760157165597335
S3	Pre-Target Interval	irregular	1	0.00135685210312076	0.000760157165597335
S3	Pre-Target Interval	irregular	1.5	0.000485377988108239	0.000760157165597335
S3	Pre-Target Interval	irregular	2	0.000213983844219761	0.000760157165597335
S3	Pre-Target Interval	irregular	2.5	0.000929418839866601	0.000760157165597335
S3	Pre-Target Interval	irregular	3	0.000447202191290737	0.000760157165597335
S30	Post-Cue Interval	regular	1	0.00253832876434156	0.00220247351164194
S30	Post-Cue Interval	regular	1.5	0.00248756218905473	0.00220247351164194
S30	Post-Cue Interval	regular	2	0.00175888235589728	0.00220247351164194
S30	Post-Cue Interval	regular	2.5	0.00223880597014925	0.00220247351164194
S30	Post-Cue Interval	regular	3	0.0021609126086738	0.00220247351164194
S30	Post-Cue Interval	irregular	1	0.00241218151665913	0.00220247351164194
S30	Post-Cue Interval	irregular	1.5	0.0017910447761194	0.00220247351164194
S30	Post-Cue Interval	irregular	2	0.00243781094527363	0.00220247351164194
S30	Post-Cue Interval	irregular	2.5	0.00201015126388261	0.00220247351164194
S30	Post-Cue Interval	irregular	3	0.00218905472636816	0.00220247351164194
S30	Post-Target Interval	regular	1	0.000659965478728805	0.000892442549158967
S30	Post-Target Interval	regular	1.5	0.00111686465631029	0.000892442549158967
S30	Post-Target Interval	regular	2	0.000804060505553043	0.000892442549158967
S30	Post-Target Interval	regular	2.5	0.000646766169154229	0.000892442549158967
S30	Post-Target Interval	regular	3	0.000753806723955978	0.000892442549158967
S30	Post-Target Interval	irregular	1	0.000854314287150108	0.000892442549158967
S30	Post-Target Interval	irregular	1.5	0.00114427860696517	0.000892442549158967
S30	Post-Target Interval	irregular	2	0.00109452736318408	0.000892442549158967
S30	Post-Target Interval	irregular	2.5	0.000904568068747173	0.000892442549158967
S30	Post-Target Interval	irregular	3	0.000945273631840796	0.000892442549158967
S30	Pre-Target Interval	regular	1	0.00111686465631029	0.00124372058487197
S30	Pre-Target Interval	regular	1.5	0.00086303177987613	0.00124372058487197
S30	Pre-Target Interval	regular	2	0.00140710588471783	0.00124372058487197
S30	Pre-Target Interval	regular	2.5	0.000895522388059702	0.00124372058487197
S30	Pre-Target Interval	regular	3	0.0013065983215237	0.00124372058487197
S30	Pre-Target Interval	irregular	1	0.00145735966631489	0.00124372058487197
S30	Pre-Target Interval	irregular	1.5	0.00114427860696517	0.00124372058487197
S30	Pre-Target Interval	irregular	2	0.00129353233830846	0.00124372058487197
S30	Pre-Target Interval	irregular	2.5	0.00175888235589728	0.00124372058487197
S30	Pre-Target Interval	irregular	3	0.00119402985074627	0.00124372058487197
S31	Post-Cue Interval	regular	1	0.00314752766778353	0.00338138928117605
S31	Post-Cue Interval	regular	1.5	0.00361827227498869	0.00338138928117605
S31	Post-Cue Interval	regular	2	0.003681592039801	0.00338138928117605
S31	Post-Cue Interval	regular	2.5	0.00321624202221217	0.00338138928117605
S31	Post-Cue Interval	regular	3	0.00303482587064677	0.00338138928117605
S31	Post-Cue Interval	irregular	1	0.00326649580380924	0.00338138928117605
S31	Post-Cue Interval	irregular	1.5	0.00321624202221217	0.00338138928117605
S31	Post-Cue Interval	irregular	2	0.00338308457711443	0.00338138928117605
S31	Post-Cue Interval	irregular	2.5	0.003681592039801	0.00338138928117605
S31	Post-Cue Interval	irregular	3	0.00356801849339163	0.00338138928117605
S31	Post-Target Interval	regular	1	0.000203066301147325	0.00061144186304101
S31	Post-Target Interval	regular	1.5	0.000653299160761847	0.00061144186304101
S31	Post-Target Interval	regular	2	9.9502487562189e-05	0.00061144186304101
S31	Post-Target Interval	regular	2.5	0.000201015126388261	0.00061144186304101
S31	Post-Target Interval	regular	3	0.000398009950248756	0.00061144186304101
S31	Post-Target Interval	irregular	1	0.00125634453992663	0.00061144186304101
S31	Post-Target Interval	irregular	1.5	0.00120609075832956	0.00061144186304101
S31	Post-Target Interval	irregular	2	0.000646766169154229	0.00061144186304101
S31	Post-Target Interval	irregular	2.5	0.000696517412935323	0.00061144186304101
S31	Post-Target Interval	irregular	3	0.000753806723955978	0.00061144186304101
S31	Pre-Target Interval	regular	1	0.000253832876434156	0.00115785225593328
S31	Pre-Target Interval	regular	1.5	0.00145735966631489	0.00115785225593328
S31	Pre-Target Interval	regular	2	0.000149253731343284	0.00115785225593328
S31	Pre-Target Interval	regular	2.5	0.000402030252776521	0.00115785225593328
S31	Pre-Target Interval	regular	3	0.000746268656716418	0.00115785225593328
S31	Pre-Target Interval	irregular	1	0.00271370420624152	0.00115785225593328
S31	Pre-Target Interval	irregular	1.5	0.00221116639027087	0.00115785225593328
S31	Pre-Target Interval	irregular	2	0.00114427860696517	0.00115785225593328
S31	Pre-Target Interval	irregular	2.5	0.00119402985074627	0.00115785225593328
S31	Pre-Target Interval	irregular	3	0.0013065983215237	0.00115785225593328
S4	Post-Cue Interval	regular	1	0.00184263865855906	0.00135727663602933
S4	Post-Cue Interval	regular	1.5	0.00109976433621367	0.00135727663602933
S4	Post-Cue Interval	regular	2	0.00178057083006022	0.00135727663602933
S4	Post-Cue Interval	regular	2.5	0.000581508044194612	0.00135727663602933
S4	Post-Cue Interval	regular	3	0.00155847269675718	0.00135727663602933
S4	Post-Cue Interval	irregular	1	0.00147151566113096	0.00135727663602933
S4	Post-Cue Interval	irregular	1.5	0.00128224855105914	0.00135727663602933
S4	Post-Cue Interval	irregular	2	0.00123040710426363	0.00135727663602933
S4	Post-Cue Interval	irregular	2.5	0.00111208662569505	0.00135727663602933
S4	Post-Cue Interval	irregular	3	0.00161355385235982	0.00135727663602933
S4	Post-Target Interval	regular	1	0.000429949020330447	0.000424059839391705
S4	Post-Target Interval	regular	1.5	0.000471327572663001	0.000424059839391705
S4	Post-Target Interval	regular	2	0.000418957842367112	0.000424059839391705
S4	Post-Target Interval	regular	2.5	0.000129224009821025	0.000424059839391705
S4	Post-Target Interval	regular	3	0.000599412575675838	0.000424059839391705
S4	Post-Target Interval	irregular	1	0.000490505220376988	0.000424059839391705
S4	Post-Target Interval	irregular	1.5	0.000410319536338924	0.000424059839391705
S4	Post-Target Interval	irregular	2	0.000427967688439523	0.000424059839391705
S4	Post-Target Interval	irregular	2.5	0.000526777875329236	0.000424059839391705
S4	Post-Target Interval	irregular	3	0.000336157052574963	0.000424059839391705
S4	Pre-Target Interval	regular	1	0.000491370308949082	0.00046968929603471
S4	Pre-Target Interval	regular	1.5	0.000418957842367112	0.00046968929603471
S4	Pre-Target Interval	regular	2	0.000366588112071223	0.00046968929603471
S4	Pre-Target Interval	regular	2.5	0.000193836014731537	0.00046968929603471
S4	Pre-Target Interval	regular	3	0.000659353833243421	0.00046968929603471
S4	Pre-Target Interval	irregular	1	0.000560577394716558	0.00046968929603471
S4	Pre-Target Interval	irregular	1.5	0.000666769246550752	0.00046968929603471
S4	Pre-Target Interval	irregular	2	0.000374471727384583	0.00046968929603471
S4	Pre-Target Interval	irregular	2.5	0.000292654375182909	0.00046968929603471
S4	Pre-Target Interval	irregular	3	0.000672314105149926	0.00046968929603471
S5	Post-Cue Interval	regular	1	0.00272322597538623	0.00235087212860518
S5	Post-Cue Interval	regular	1.5	0.00275408670931059	0.00235087212860518
S5	Post-Cue Interval	regular	2	0.0015547263681592	0.00235087212860518
S5	Post-Cue Interval	regular	2.5	0.00183294056035611	0.00235087212860518
S5	Post-Cue Interval	regular	3	0.0027363184079602	0.00235087212860518
S5	Post-Cue Interval	irregular	1	0.00283305693753455	0.00235087212860518
S5	Post-Cue Interval	irregular	1.5	0.00252072968490879	0.00235087212860518
S5	Post-Cue Interval	irregular	2	0.00229191123036503	0.00235087212860518
S5	Post-Cue Interval	irregular	2.5	0.00218420094648708	0.00235087212860518
S5	Post-Cue Interval	irregular	3	0.00207752446558417	0.00235087212860518
S5	Post-Target Interval	regular	1	0.001413982717989	0.00164774281381641
S5	Post-Target Interval	regular	1.5	0.00177683013503909	0.00164774281381641
S5	Post-Target Interval	regular	2	0.0015547263681592	0.00164774281381641
S5	Post-Target Interval	regular	2.5	0.00109976433621367	0.00164774281381641
S5	Post-Target Interval	regular	3	0.00139303482587065	0.00164774281381641
S5	Post-Target Interval	irregular	1	0.00172747374239912	0.00164774281381641
S5	Post-Target Interval	irregular	1.5	0.0017910447761194	0.00164774281381641
S5	Post-Target Interval	irregular	2	0.00139750684778355	0.00164774281381641
S5	Post-Target Interval	irregular	2.5	0.00169882295837884	0.00164774281381641
S5	Post-Target Interval	irregular	3	0.00262424143021158	0.00164774281381641
S5	Pre-Target Interval	regular	1	0.00157109190887667	0.00184739427643524
S5	Pre-Target Interval	regular	1.5	0.00159914712153518	0.00184739427643524
S5	Pre-Target Interval	regular	2	0.00143034825870647	0.00184739427643524
S5	Pre-Target Interval	regular	2.5	0.00125687352710134	0.00184739427643524
S5	Pre-Target Interval	regular	3	0.00174129353233831	0.00184739427643524
S5	Pre-Target Interval	irregular	1	0.00276395798783858	0.00184739427643524
S5	Pre-Target Interval	irregular	1.5	0.00238805970149254	0.00184739427643524
S5	Pre-Target Interval	irregular	2	0.00178880876516295	0.00184739427643524
S5	Pre-Target Interval	irregular	2.5	0.00163815070986531	0.00184739427643524
S5	Pre-Target Interval	irregular	3	0.00229621125143513	0.00184739427643524
S6	Post-Cue Interval	regular	1	0.00167640060566732	0.00160411258770687
S6	Post-Cue Interval	regular	1.5	0.00184643791352516	0.00160411258770687
S6	Post-Cue Interval	regular	2	0.00152299725860494	0.00160411258770687
S6	Post-Cue Interval	regular	2.5	0.00149253731343284	0.00160411258770687
S6	Post-Cue Interval	regular	3	0.00112341518215375	0.00160411258770687
S6	Post-Cue Interval	irregular	1	0.00113071008593397	0.00160411258770687
S6	Post-Cue Interval	irregular	1.5	0.00213983844219761	0.00160411258770687
S6	Post-Cue Interval	irregular	2	0.00175888235589728	0.00160411258770687
S6	Post-Cue Interval	irregular	2.5	0.00170862857430022	0.00160411258770687
S6	Post-Cue Interval	irregular	3	0.0016412781453557	0.00160411258770687
S6	Post-Target Interval	regular	1	0.000919316461172398	0.000790881825816674
S6	Post-Target Interval	regular	1.5	0.000974508898804944	0.000790881825816674
S6	Post-Target Interval	regular	2	0.00086303177987613	0.000790881825816674
S6	Post-Target Interval	regular	2.5	0.000796019900497512	0.000790881825816674
S6	Post-Target Interval	regular	3	0.000534959610549404	0.000790881825816674
S6	Post-Target Interval	irregular	1	0.000734961555857078	0.000790881825816674
S6	Post-Target Interval	irregular	1.5	0.000962927298988926	0.000790881825816674
S6	Post-Target Interval	irregular	2	0.000954821850344239	0.000790881825816674
S6	Post-Target Interval	irregular	2.5	0.000552791597567717	0.000790881825816674
S6	Post-Target Interval	irregular	3	0.000615479304508386	0.000790881825816674
S6	Pre-Target Interval	regular	1	0.000648929266709929	0.00102667401238997
S6	Pre-Target Interval	regular	1.5	0.00107708878288968	0.00102667401238997
S6	Pre-Target Interval	regular	2	0.00101533150573662	0.00102667401238997
S6	Pre-Target Interval	regular	2.5	0.000995024875621891	0.00102667401238997
S6	Pre-Target Interval	regular	3	0.000962927298988926	0.00102667401238997
S6	Pre-Target Interval	irregular	1	0.000961103573043871	0.00102667401238997
S6	Pre-Target Interval	irregular	1.5	0.00106991922109881	0.00102667401238997
S6	Pre-Target Interval	irregular	2	0.0013065983215237	0.00102667401238997
S6	Pre-Target Interval	irregular	2.5	0.0013065983215237	0.00102667401238997
S6	Pre-Target Interval	irregular	3	0.000923218956762579	0.00102667401238997
S7	Post-Cue Interval	regular	1	0.00208634248114267	0.00214825876750018
S7	Post-Cue Interval	regular	1.5	0.00180913613749435	0.00214825876750018
S7	Post-Cue Interval	regular	2	0.0024367956137679	0.00214825876750018
S7	Post-Cue Interval	regular	2.5	0.00157376383389177	0.00214825876750018
S7	Post-Cue Interval	regular	3	0.00202114427860697	0.00214825876750018
S7	Post-Cue Interval	irregular	1	0.00260063319764812	0.00214825876750018
S7	Post-Cue Interval	irregular	1.5	0.00192912986089958	0.00214825876750018
S7	Post-Cue Interval	irregular	2	0.00210288762373699	0.00214825876750018
S7	Post-Cue Interval	irregular	2.5	0.00240900759361089	0.00214825876750018
S7	Post-Cue Interval	irregular	3	0.00251374705420267	0.00214825876750018
S7	Post-Target Interval	regular	1	0.000481463649494463	0.000425262335281319
S7	Post-Target Interval	regular	1.5	0.000150761344791196	0.000425262335281319
S7	Post-Target Interval	regular	2	0.000659965478728805	0.000425262335281319
S7	Post-Target Interval	regular	2.5	0.000406132602294649	0.000425262335281319
S7	Post-Target Interval	regular	3	0.000310945273631841	0.000425262335281319
S7	Post-Target Interval	irregular	1	0.000791497060153777	0.000425262335281319
S7	Post-Target Interval	irregular	1.5	0.000253832876434156	0.000425262335281319
S7	Post-Target Interval	irregular	2	0.000307739652254193	0.000425262335281319
S7	Post-Target Interval	irregular	2.5	0.000366588112071223	0.000425262335281319
S7	Post-Target Interval	irregular	3	0.00052369730295889	0.000425262335281319
S7	Pre-Target Interval	regular	1	0.000748943454769165	0.000812349926865977
S7	Pre-Target Interval	regular	1.5	0.000502537815970652	0.000812349926865977
S7	Pre-Target Interval	regular	2	0.000761498629302467	0.000812349926865977
S7	Pre-Target Interval	regular	2.5	0.000913798355162961	0.000812349926865977
S7	Pre-Target Interval	regular	3	0.000725538971807629	0.000812349926865977
S7	Pre-Target Interval	irregular	1	0.00101763907734057	0.000812349926865977
S7	Pre-Target Interval	irregular	1.5	0.00116763123159712	0.000812349926865977
S7	Pre-Target Interval	irregular	2	0.000871929014720213	0.000812349926865977
S7	Pre-Target Interval	irregular	2.5	0.000680806493846557	0.000812349926865977
S7	Pre-Target Interval	irregular	3	0.000733176224142446	0.000812349926865977
S8	Post-Cue Interval	regular	1	0.00187374814240486	0.00118050076780709
S8	Post-Cue Interval	regular	1.5	0.0014534071216949	0.00118050076780709
S8	Post-Cue Interval	regular	2	0.000570066334991708	0.00118050076780709
S8	Post-Cue Interval	regular	2.5	0.000695447493714225	0.00118050076780709
S8	Post-Cue Interval	regular	3	0.000919316461172398	0.00118050076780709
S8	Post-Cue Interval	irregular	1	0.000772002058672157	0.00118050076780709
S8	Post-Cue Interval	irregular	1.5	0.00151416828898983	0.00118050076780709
S8	Post-Cue Interval	irregular	2	0.00142146410803127	0.00118050076780709
S8	Post-Cue Interval	irregular	2.5	0.00124378109452736	0.00118050076780709
S8	Post-Cue Interval	irregular	3	0.00134160657387221	0.00118050076780709
S8	Post-Target Interval	regular	1	0.000387672029463074	0.000253490667294599
S8	Post-Target Interval	regular	1.5	0.000223601095645369	0.000253490667294599
S8	Post-Target Interval	regular	2	0.00015547263681592	0.000253490667294599
S8	Post-Target Interval	regular	2.5	0.000267479805274702	0.000253490667294599
S8	Post-Target Interval	regular	3	5.40774388924941e-05	0.000253490667294599
S8	Post-Target Interval	irregular	1	0.000257334019557386	0.000253490667294599
S8	Post-Target Interval	irregular	1.5	0.000432619511139952	0.000253490667294599
S8	Post-Target Interval	irregular	2	0.000236910684671879	0.000253490667294599
S8	Post-Target Interval	irregular	2.5	0.000296138355839848	0.000253490667294599
S8	Post-Target Interval	irregular	3	0.000223601095645369	0.000253490667294599
S8	Pre-Target Interval	regular	1	0.000775344058926149	0.000431108686122505
S8	Pre-Target Interval	regular	1.5	0.000279501369556711	0.000431108686122505
S8	Pre-Target Interval	regular	2	5.18242122719735e-05	0.000431108686122505
S8	Pre-Target Interval	regular	2.5	0.000267479805274702	0.000431108686122505
S8	Pre-Target Interval	regular	3	0.00027038719446247	0.000431108686122505
S8	Pre-Target Interval	irregular	1	0.000428890032595643	0.000431108686122505
S8	Pre-Target Interval	irregular	1.5	0.000721032518566587	0.000431108686122505
S8	Pre-Target Interval	irregular	2	0.000651504382847666	0.000431108686122505
S8	Pre-Target Interval	irregular	2.5	0.000473821369343757	0.000431108686122505
S8	Pre-Target Interval	irregular	3	0.000391301917379395	0.000431108686122505
S9	Post-Cue Interval	regular	1	0.00254163962794722	0.00233160742180445
S9	Post-Cue Interval	regular	1.5	0.00288878189696678	0.00233160742180445
S9	Post-Cue Interval	regular	2	0.00221116639027087	0.00233160742180445
S9	Post-Cue Interval	regular	2.5	0.00191749585406302	0.00233160742180445
S9	Post-Cue Interval	regular	3	0.00210711150131695	0.00233160742180445
S9	Post-Cue Interval	irregular	1	0.00242833451788676	0.00233160742180445
S9	Post-Cue Interval	irregular	1.5	0.00240900759361089	0.00233160742180445
S9	Post-Cue Interval	irregular	2	0.00224153955497239	0.00233160742180445
S9	Post-Cue Interval	irregular	2.5	0.00235382228641737	0.00233160742180445
S9	Post-Cue Interval	irregular	3	0.00221717499459226	0.00233160742180445
S9	Post-Target Interval	regular	1	0.000378542072247458	0.000620839885547996
S9	Post-Target Interval	regular	1.5	0.000427967688439523	0.000620839885547996
S9	Post-Target Interval	regular	2	0.000402030252776521	0.000620839885547996
S9	Post-Target Interval	regular	2.5	0.000570066334991708	0.000620839885547996
S9	Post-Target Interval	regular	3	0.00117061750073164	0.000620839885547996
S9	Post-Target Interval	irregular	1	0.000533049040511727	0.000620839885547996
S9	Post-Target Interval	irregular	1.5	0.000890285415030113	0.000620839885547996
S9	Post-Target Interval	irregular	2	0.000492045268164671	0.000620839885547996
S9	Post-Target Interval	irregular	2.5	0.000748943454769165	0.000620839885547996
S9	Post-Target Interval	irregular	3	0.000594851827817435	0.000620839885547996
S9	Pre-Target Interval	regular	1	0.000648929266709929	0.00106197483607629
S9	Pre-Target Interval	regular	1.5	0.000855935376879046	0.00106197483607629
S9	Pre-Target Interval	regular	2	0.000653299160761847	0.00106197483607629
S9	Pre-Target Interval	regular	2.5	0.00124378109452736	0.00106197483607629
S9	Pre-Target Interval	regular	3	0.00140474100087796	0.00106197483607629
S9	Pre-Target Interval	irregular	1	0.00130300876569533	0.00106197483607629
S9	Pre-Target Interval	irregular	1.5	0.000733176224142446	0.00106197483607629
S9	Pre-Target Interval	irregular	2	0.000765403750478377	0.00106197483607629
S9	Pre-Target Interval	irregular	2.5	0.00155138287059327	0.00106197483607629
S9	Pre-Target Interval	irregular	3	0.00146009085009734	0.00106197483607629
