# Supplementary material for: Oculomotor freezing reflects tactile temporal expectation and aids tactile perception
Source: Nat Commun. 2020 Jul 3;11:3341. doi: 10.1038/s41467-020-17160-1 (PMC7335189; doi:10.1038/s41467-020-17160-1)
Supplement: Supplementary file 7 — Source Data [file 41467_2020_17160_MOESM7_ESM.zip › SourceData/Supplementary_Figure_4A_nonAggregatedSourceData.txt]

subNo	trialID	sacAmp	sacVPeak
S1	1	0.319714	19.535117
S1	1	0.284741	17.578533
S1	1	0.161671	11.584711
S1	1	0.060669	6.893883
S1	1	0.214911	13.830109
S1	1	0.197361	13.749842
S1	2	0.03604	5.209594
S1	2	0.036533	5.322448
S1	2	0.086279	6.679192
S1	2	0.035714	5.175911
S1	3	0.112983	10.025208
S1	3	0.210977	13.089959
S1	3	0.237125	13.133547
S1	4	0.24109	14.122642
S1	4	0.17153	10.624844
S1	4	0.358405	20.200743
S1	4	0.155614	11.404881
S1	4	0.184712	13.010848
S1	5	0.234695	15.682041
S1	5	0.059192	6.74115
S1	5	0.096025	8.761621
S1	6	0.168179	11.114054
S1	6	0.115928	7.592411
S1	6	0.217196	12.478592
S1	6	0.119572	7.829939
S1	7	0.064044	6.110255
S1	7	0.397766	21.835571
S1	7	0.039207	5.677924
S1	7	0.178984	12.080821
S1	8	0.202336	13.294064
S1	8	0.391445	22.445897
S1	9	0.441166	25.010943
S1	9	0.17698	13.112662
S1	9	0.241208	13.943459
S1	9	0.077874	7.357658
S1	9	0.065138	6.989792
S1	10	0.303612	19.869441
S1	10	0.105319	7.886658
S1	10	0.361361	19.1955
S1	11	0.185085	12.998575
S1	11	0.058256	6.652479
S1	12	0.235757	14.929481
S1	12	0.288962	17.682158
S1	12	0.268608	17.818831
S1	12	0.101763	8.716752
S1	13	0.986201	52.463971
S1	13	0.456885	26.87189
S1	13	0.285426	17.600304
S1	13	0.104386	10.315447
S1	14	0.061038	7.925956
S1	14	0.111518	9.811335
S1	14	0.12809	8.769435
S1	14	0.13038	8.263452
S1	14	0.130989	10.685416
S1	14	0.036262	7.346242
S1	14	0.227318	15.754527
S1	17	0.089987	8.362721
S1	19	0.226318	13.552556
S1	19	0.126618	8.777399
S1	19	0.726972	39.821915
S1	19	0.728678	39.534017
S1	19	0.077109	6.653024
S1	19	0.155338	10.914573
S1	21	0.243479	15.13627
S1	21	0.13148	8.63588
S1	23	0.378489	21.202772
S1	23	0.167389	10.791299
S1	23	0.152922	10.25229
S1	23	0.076308	7.235391
S1	25	0.102023	8.238863
S1	25	0.181781	10.518668
S1	25	0.04056	6.015559
S1	26	0.355214	20.142498
S1	26	0.364631	20.729794
S1	26	0.201304	12.811574
S1	26	0.170437	12.218508
S1	26	0.37652	22.363276
S1	27	0.157486	9.965952
S1	27	0.14472	9.688956
S1	27	0.161117	11.513859
S1	27	0.272472	17.255324
S1	28	0.147963	10.540715
S1	28	0.048047	6.994038
S1	28	0.960218	51.136442
S1	28	0.093038	7.484649
S1	28	0.752895	40.177651
S1	30	0.313375	18.800716
S1	30	0.183528	12.624378
S1	30	0.104626	8.338987
S1	30	0.093111	8.691541
S1	30	0.044925	6.498865
S1	30	0.345214	19.178313
S1	31	0.196446	13.042437
S1	31	0.18836	12.314539
S1	31	0.254698	15.20496
S1	31	0.059542	6.886784
S1	31	0.158042	11.922175
S1	32	0.395557	24.083061
S1	32	0.460368	26.06554
S1	32	0.427721	24.287579
S1	33	0.279685	17.45297
S1	33	0.115278	8.474634
S1	34	0.040123	5.82539
S1	34	0.04258	6.287832
S1	34	0.114928	8.727371
S1	36	0.195793	12.807157
S1	36	0.250873	15.795139
S1	36	0.21246	13.644255
S1	36	0.133919	8.014801
S1	36	0.04265	4.87756
S1	37	0.091695	7.695454
S1	37	0.132712	10.429434
S1	37	0.173852	12.712798
S1	38	0.271345	16.253573
S1	38	0.123744	9.486156
S1	38	0.14185	11.089773
S1	40	0.228518	13.387865
S1	40	0.297761	15.630309
S1	40	0.073111	6.390578
S1	42	0.155065	8.759744
S1	42	0.354147	19.319368
S1	42	0.262153	14.897582
S1	42	0.062288	6.437237
S1	42	0.052854	6.069857
S1	42	0.442705	24.515072
S1	42	0.399123	22.094998
S1	43	0.28548	17.693209
S1	43	0.065933	6.33701
S1	43	0.263509	16.582481
S1	43	0.194404	13.479624
S1	45	0.394692	23.023496
S1	45	0.111468	9.777213
S1	45	0.033274	6.680258
S1	46	0.102461	9.041894
S1	46	0.060741	5.997882
S1	46	0.027264	5.499885
S1	46	0.20226	11.568716
S1	46	0.303269	17.17344
S1	48	0.26132	15.94724
S1	48	0.177078	12.192674
S1	49	0.251343	16.078454
S1	49	0.149002	10.634386
S1	50	0.053214	6.215528
S1	50	0.317665	18.891668
S1	50	0.204431	13.211614
S1	50	0.166416	11.123784
S1	50	0.032808	5.539793
S1	52	0.08462	7.699049
S1	52	0.266545	13.925481
S1	52	0.197959	12.986945
S1	52	0.059864	5.639077
S1	52	0.06114	5.775572
S1	52	0.063297	5.914624
S1	52	0.059851	6.218574
S1	53	0.068107	6.636606
S1	53	0.076687	7.758961
S1	53	0.08604	6.939631
S1	53	0.183826	12.100178
S1	53	0.118576	8.167703
S1	54	0.288956	17.416515
S1	54	0.204533	13.591162
S1	54	0.399642	22.960204
S1	55	0.370409	21.458091
S1	55	0.070546	6.867978
S1	55	0.080331	7.173973
S1	55	0.069582	6.612806
S1	56	0.097751	8.078988
S1	56	0.038772	5.641596
S1	57	0.098109	7.443308
S1	58	0.061528	8.113296
S1	58	0.084237	7.34598
S1	58	0.090064	8.108092
S1	59	0.305702	19.231833
S1	59	0.389898	23.228883
S1	59	0.087014	7.043898
S1	59	0.128621	10.721278
S1	60	0.204039	12.249573
S1	60	0.037355	6.421995
S1	60	0.084247	5.583362
S1	61	0.050245	5.23927
S1	61	0.266464	16.088399
S1	61	0.204384	13.25296
S1	61	0.124575	9.124437
S1	62	0.28901	16.258797
S1	62	0.033656	5.654565
S1	62	0.305286	16.874077
S1	63	0.067147	6.327385
S1	63	0.02674	5.434717
S1	63	0.050612	5.156495
S1	64	0.170518	10.844346
S1	64	0.116843	7.980257
S1	64	0.322149	18.134572
S1	65	0.039105	6.669128
S1	65	0.164672	12.065119
S1	65	0.213763	13.557629
S1	67	0.098733	7.464814
S1	67	0.125993	9.144439
S1	67	0.153538	11.691132
S1	68	0.047352	6.210731
S1	68	0.042337	6.149244
S1	69	1.161215	63.653103
S1	69	0.120705	10.012347
S1	69	0.10114	8.463458
S1	69	0.080283	8.569706
S1	70	0.125665	8.152612
S1	70	0.073006	5.512297
S1	70	0.116504	8.977181
S1	70	0.10713	7.457184
S1	70	0.134036	8.699234
S1	71	0.140839	9.3177
S1	72	0.075382	6.741674
S1	72	0.110054	9.238757
S1	72	0.082166	7.531506
S1	74	0.107768	8.855355
S1	74	0.057942	6.776691
S1	74	0.065359	6.222706
S1	74	0.06144	6.494057
S1	74	0.02707	5.450817
S1	74	0.067407	6.643601
S1	75	0.435626	24.45384
S1	75	0.452163	22.543893
S1	75	0.32965	17.908271
S1	75	0.069954	6.329738
S1	75	0.041559	4.72802
S1	75	0.182287	11.023886
S1	76	0.113357	9.247199
S1	76	0.158001	7.928634
S1	77	0.15611	10.092657
S1	77	0.053373	5.530389
S1	79	0.104894	8.688385
S1	79	0.430357	23.362509
S1	79	0.690443	40.368142
S1	79	0.834555	49.670099
S1	79	0.142181	10.474985
S1	79	0.37684	21.8671
S1	79	0.266146	13.892863
S1	80	0.087679	7.909597
S1	80	0.052332	6.681845
S1	80	0.242801	15.097526
S1	80	0.1093	8.515838
S1	80	0.267354	15.568925
S1	80	0.286538	17.621058
S1	80	0.039181	6.596183
S1	80	0.20846	12.848422
S1	81	0.280048	17.478793
S1	81	0.457172	26.101933
S1	81	0.279741	17.242146
S1	81	0.092266	9.156738
S1	81	0.422838	23.207849
S1	82	0.338054	20.364978
S1	82	0.471936	25.784863
S1	82	0.308814	17.039882
S1	83	0.038093	5.526522
S1	83	0.174417	10.887766
S1	83	0.046214	5.969024
S1	83	0.257316	14.472688
S1	83	0.065694	5.815676
S1	83	0.03726	5.376525
S1	84	0.525285	27.532385
S1	84	0.231787	15.093569
S1	84	0.183397	12.10283
S1	85	0.106315	8.774932
S1	85	0.036936	5.330155
S1	85	0.340774	20.855952
S1	85	0.335	18.10304
S1	85	0.051047	5.894344
S1	85	0.244635	15.747271
S1	86	1.091637	65.48371
S1	86	0.18097	11.053479
S1	86	0.10044	7.173229
S1	86	0.37428	20.783427
S1	87	0.157681	11.359043
S1	87	0.045193	5.244814
S1	87	0.148467	10.114768
S1	87	0.132207	9.516397
S1	87	0.213341	10.431304
S1	88	0.419031	23.088833
S1	88	0.327677	17.886837
S1	88	0.327044	19.120916
S1	89	0.189712	11.83544
S1	89	0.042348	5.471572
S1	89	0.349902	19.148021
S1	89	0.155834	10.67795
S1	89	0.046469	5.300921
S1	90	0.223477	13.879431
S1	90	0.226137	12.797327
S1	90	0.033404	5.624951
S1	90	0.200215	12.623905
S1	90	0.234979	13.945546
S1	90	0.085761	7.215647
S1	91	0.214128	14.667001
S1	91	0.034366	5.820631
S1	91	0.209511	12.940741
S1	91	0.064342	6.728573
S1	92	0.098354	7.865175
S1	92	0.030668	5.149731
S1	92	0.073819	7.433972
S1	92	0.168028	12.940351
S1	93	0.241493	9.500471
S1	94	0.242004	14.514865
S1	94	0.23611	13.145866
S1	95	0.221546	14.96142
S1	95	0.310764	18.119758
S1	95	0.157501	11.876717
S1	95	0.102784	7.616861
S1	96	0.356856	21.256653
S1	96	0.418067	23.683646
S1	96	0.339308	20.823196
S1	97	0.168725	12.176241
S1	97	0.224654	13.90272
S1	97	0.123711	9.595583
S1	98	0.187825	11.041694
S1	98	0.085462	7.771882
S1	98	0.036995	5.35282
S1	99	0.337055	19.626048
S1	99	0.129788	8.005952
S1	100	0.067157	6.136455
S1	101	0.101538	7.562883
S1	101	0.104554	6.856061
S1	101	0.137148	8.930399
S1	102	0.20052	10.964744
S1	103	0.033516	6.731117
S1	103	0.226511	14.05098
S1	103	0.37834	22.746541
S1	103	0.340107	19.907106
S1	104	0.369525	21.603495
S1	104	0.199033	13.695176
S1	104	0.201965	12.518842
S1	105	0.233789	15.581645
S1	105	0.221732	15.879301
S1	105	0.323481	19.870054
S1	106	0.1955	13.819171
S1	106	0.136409	9.053172
S1	106	0.060605	6.857477
S1	106	0.087696	8.777326
S1	107	0.417969	21.059254
S1	107	0.34165	19.442456
S1	107	0.177075	11.077613
S1	108	0.180223	12.324456
S1	108	0.217184	13.047869
S1	108	0.123058	9.811101
S1	109	0.118904	9.479505
S1	109	0.080259	8.628039
S1	109	0.188083	9.605498
S1	109	0.143644	8.019898
S1	110	0.060714	6.92295
S1	110	0.153206	11.249021
S1	111	0.287914	17.957072
S1	111	0.151532	11.66127
S1	111	0.182755	12.498898
S1	112	0.052346	6.110022
S1	112	0.275828	16.191509
S1	112	0.114453	8.236079
S1	112	0.062611	7.357574
S1	113	0.039348	5.855568
S1	113	0.150779	9.526596
S1	113	0.329368	16.493799
S1	114	0.440605	22.20027
S1	114	0.260451	15.295153
S1	114	0.11364	8.134391
S1	115	0.171916	8.709194
S1	115	0.165403	10.814752
S1	116	0.039423	6.658394
S1	116	0.267202	16.840558
S1	116	0.202435	13.932743
S1	117	0.302645	19.480786
S1	117	0.060619	6.952579
S1	117	0.33235	20.581628
S1	117	0.106997	9.075393
S1	117	0.055051	7.061953
S1	118	0.166975	10.202674
S1	118	0.199907	12.539473
S1	118	0.040832	5.926932
S1	118	0.111434	8.752958
S1	118	0.031373	5.299372
S1	119	0.082589	6.286232
S1	119	0.110537	7.639853
S1	119	0.135912	10.172393
S1	119	0.048565	6.327917
S1	120	0.531666	25.983234
S1	120	0.242549	13.876571
S1	120	0.095937	7.022956
S1	120	0.101534	8.244716
S1	121	0.110925	8.77866
S1	121	0.138012	8.943321
S1	121	0.193742	12.938232
S1	121	0.119113	9.115426
S1	121	0.042842	6.214726
S1	122	0.176824	12.645973
S1	122	0.367133	19.767959
S1	122	0.073545	6.35176
S1	122	0.261993	14.713057
S1	122	0.051876	6.731036
S1	122	0.079924	7.060263
S1	122	0.227747	14.222343
S1	123	0.089194	7.803837
S1	123	0.122187	8.042763
S1	124	0.116226	9.464073
S1	124	0.417199	24.19674
S1	124	0.04323	6.293366
S1	124	0.228866	14.896356
S1	124	0.054521	6.123787
S1	124	0.033989	5.719594
S1	124	0.196487	13.585114
S1	125	0.311103	19.346043
S1	125	0.25141	15.908389
S1	125	0.12733	8.982348
S1	126	0.247274	14.15469
S1	126	0.367531	21.056267
S1	126	0.270615	17.223157
S1	127	0.147053	10.411678
S1	127	0.105048	8.687671
S1	127	0.247546	15.329455
S1	127	0.109034	7.813702
S1	128	0.219977	13.072401
S1	128	0.033189	5.582752
S1	128	0.275639	16.250736
S1	128	0.040123	5.832719
S1	128	0.17786	12.500783
S1	128	0.137809	8.390351
S1	129	0.191728	12.996861
S1	129	0.225969	14.005343
S1	129	0.116215	7.235019
S1	129	0.036749	5.349153
S1	129	0.0704	5.477757
S1	130	0.077514	7.530701
S1	130	0.048152	6.176865
S1	130	0.219776	13.181471
S1	130	0.08256	6.751057
S1	130	0.172625	11.728346
S1	130	0.056433	6.51685
S1	130	0.322618	19.295695
S1	131	0.611697	32.017652
S1	131	0.634654	33.774666
S1	131	0.106526	7.342706
S1	131	0.094363	6.428921
S1	131	0.114572	8.556765
S1	132	0.328551	19.118658
S1	132	0.144003	9.46809
S1	132	0.127732	8.943377
S1	132	0.024854	5.022638
S1	132	0.036868	5.329797
S1	133	0.358365	20.941394
S1	133	0.44239	23.64952
S1	133	0.378329	18.616277
S1	133	0.161282	9.379304
S1	134	0.139402	10.586375
S1	134	0.193765	11.318378
S1	134	0.155633	11.359687
S1	134	0.587112	32.033824
S1	134	0.518773	28.768566
S1	135	0.121687	8.593218
S1	135	0.435008	23.085828
S1	135	0.414041	22.688096
S1	135	0.261815	16.438099
S1	135	0.318772	18.737531
S1	136	0.230344	13.247198
S1	136	0.311632	17.07047
S1	136	0.219336	12.636396
S1	136	0.020161	4.078295
S1	137	0.685759	36.559952
S1	137	0.448156	25.902416
S1	137	0.116298	8.745688
S1	139	0.261585	16.109827
S1	139	0.157158	10.087996
S1	139	0.030779	5.17769
S1	139	0.046357	5.326373
S1	139	0.169729	11.023722
S1	139	0.07102	5.689447
S1	140	0.573241	29.79751
S1	140	0.400043	23.168924
S1	140	0.17933	11.929762
S1	140	0.08495	8.207204
S1	141	0.372332	21.861786
S1	141	0.30724	16.371155
S1	141	0.43561	23.089577
S1	141	0.244465	15.514581
S1	141	0.039511	5.76648
S1	142	0.125344	8.998097
S1	142	0.192028	12.304555
S1	142	0.069292	7.120404
S1	142	0.218495	14.980823
S1	143	0.361526	19.170524
S1	143	0.177154	11.990367
S1	144	0.204202	11.091833
S1	144	0.388378	17.306612
S1	144	0.312075	18.472343
S1	144	0.051863	7.677465
S1	144	0.153086	8.220751
S1	145	0.371416	21.854651
S1	145	0.16936	12.471695
S1	145	0.069711	6.118409
S1	145	0.080606	6.622951
S1	145	0.049458	5.647878
S1	146	0.278464	16.083524
S1	146	0.344838	20.215655
S1	146	0.249237	15.078981
S1	146	0.268194	15.946869
S1	147	0.2053	12.254084
S1	147	0.229158	14.469792
S1	149	0.170263	11.633882
S1	149	0.356456	19.355094
S1	149	0.039734	5.061605
S1	149	0.13134	9.109234
S1	149	0.105476	8.22343
S1	150	0.161438	11.284172
S1	150	0.260621	14.854575
S1	150	0.127619	9.952393
S1	150	0.182076	12.431418
S1	151	0.724709	38.493381
S1	151	0.651768	39.441155
S1	151	0.179812	11.946338
S1	151	0.103105	7.982127
S1	152	0.176571	13.574597
S1	152	0.327214	20.280328
S1	152	0.511242	28.356028
S1	152	0.052735	5.933711
S1	152	0.172919	11.781826
S1	153	0.075708	7.402646
S1	153	0.188545	12.391324
S1	153	0.158638	10.558715
S1	153	0.130026	10.186294
S1	153	0.084903	6.852752
S1	154	0.623056	33.259879
S1	154	0.49857	27.867586
S1	154	0.37559	21.647869
S1	155	0.305994	19.913309
S1	155	0.228085	13.226539
S1	155	0.152178	10.532701
S1	155	0.070663	6.765365
S1	155	0.139575	9.92229
S1	156	0.153649	12.105824
S1	156	0.077476	8.261111
S1	156	0.103445	9.585551
S1	156	0.04417	7.446387
S1	157	0.360107	23.09603
S1	157	0.539592	29.100941
S1	157	0.17796	11.338004
S1	158	0.281093	17.755257
S1	158	0.37142	21.960503
S1	158	0.155581	10.714608
S1	158	0.383896	19.959964
S1	158	0.307449	18.349337
S1	159	0.161304	11.579009
S1	159	0.034579	5.814553
S1	159	0.067127	7.046541
S1	159	0.029888	6.004334
S1	159	0.267077	15.812156
S1	160	0.153848	11.632091
S1	160	0.200075	12.041005
S1	160	0.044572	5.67306
S1	160	0.281171	13.84326
S1	160	0.073051	6.473861
S1	160	0.238449	16.198649
S1	162	0.161702	9.54876
S1	162	0.028997	5.844212
S1	162	0.152511	9.738269
S1	162	0.04816	6.294269
S1	162	0.144173	10.772365
S1	163	0.111241	9.394134
S1	163	0.166191	9.734405
S1	164	0.066807	6.296846
S1	164	0.179808	11.752663
S1	165	0.234495	17.459732
S1	165	0.156464	10.929372
S1	165	0.070741	7.02502
S1	166	0.06283	5.574178
S1	166	0.081448	5.856303
S1	166	0.050856	5.325091
S1	166	0.286717	13.929782
S1	166	0.279421	16.534421
S1	166	0.064027	6.392464
S1	167	0.15816	10.106021
S1	167	0.208869	12.13093
S1	167	0.126788	8.610195
S1	167	0.084327	5.457055
S1	167	0.101666	6.900832
S1	168	0.141709	8.723329
S1	168	0.026409	5.317032
S1	168	0.216752	12.179584
S1	168	0.107231	8.250034
S1	168	0.163431	8.525553
S1	169	0.180995	10.462714
S1	169	0.223039	13.813606
S1	169	0.139574	9.921731
S1	170	0.093821	7.263821
S1	170	0.028024	4.717245
S1	170	0.193965	12.829363
S1	170	0.258386	13.479229
S1	171	0.071043	7.025854
S1	171	0.15259	10.530926
S1	172	0.121955	8.05204
S1	172	0.08441	6.871102
S1	172	0.260337	15.196231
S1	173	0.23159	13.939715
S1	173	0.159483	10.54213
S1	173	0.038286	6.460238
S1	173	0.199386	10.804872
S1	173	0.184919	11.977365
S1	173	0.192752	13.409517
S1	174	0.030987	5.205301
S1	174	0.164036	11.483073
S1	174	0.033461	5.705452
S1	174	0.052796	6.2711
S1	174	0.091067	7.760964
S1	174	0.280507	17.347724
S1	174	0.246983	15.66921
S1	175	0.233366	14.422576
S1	175	0.183887	10.961621
S1	175	0.069707	7.468103
S1	175	0.066483	6.950536
S1	176	0.502643	18.781986
S1	176	0.18569	10.399997
S1	176	0.110644	8.413522
S1	176	0.149258	10.598861
S1	177	0.881599	43.207662
S1	177	0.642659	34.238352
S1	177	0.258224	14.322661
S1	177	0.201818	12.313079
S1	177	0.172337	10.170515
S1	178	0.466388	24.05062
S1	178	0.24023	13.787607
S1	178	0.157108	11.039901
S1	179	0.192693	11.36266
S1	179	0.037915	5.503344
S1	179	0.051898	5.564853
S1	180	0.203494	12.401451
S1	180	0.135707	10.390117
S1	180	0.29266	18.419017
S1	180	0.191294	11.720414
S1	180	0.084119	6.954565
S1	181	0.028586	5.744745
S1	181	0.075473	6.828073
S1	181	0.04818	6.358102
S1	181	0.050003	5.686715
S1	181	0.162156	11.265317
S1	182	0.103252	7.458696
S1	182	0.093828	7.047067
S1	182	0.027802	5.575633
S1	182	0.040211	5.838013
S1	183	0.38493	21.174107
S1	183	0.043255	6.252596
S1	183	0.607428	32.32508
S1	183	0.061134	7.193446
S1	183	0.040539	6.872797
S1	184	0.524087	25.564066
S1	184	0.385041	19.441755
S1	184	0.061398	5.752571
S1	184	0.297443	17.604411
S1	184	0.129899	9.963619
S1	184	0.042233	5.368172
S1	184	0.124345	8.288659
S1	185	0.22759	13.973353
S1	185	0.192944	12.358148
S1	185	0.053789	6.283181
S1	185	0.062064	7.437436
S1	186	0.079474	5.581276
S1	186	0.124841	9.685861
S1	186	0.106244	8.341592
S1	186	0.05401	6.330489
S1	186	0.055577	5.864977
S1	186	0.045504	5.178033
S1	187	0.246576	15.762498
S1	187	0.148981	11.267128
S1	187	0.289521	19.10503
S1	188	0.152163	9.719067
S1	188	0.081902	7.221225
S1	188	0.082914	7.451447
S1	188	0.038804	6.605569
S1	188	0.0426	6.155774
S1	188	0.073258	7.133978
S1	188	0.083976	7.47839
S1	189	0.277495	19.999762
S1	189	0.069433	10.182618
S1	190	0.042711	7.180604
S1	190	0.176706	12.790453
S1	190	0.215758	12.916725
S1	190	0.207323	13.363024
S1	191	0.271262	14.74842
S1	191	0.348641	19.585773
S1	191	0.175723	12.188871
S1	191	0.074309	7.795784
S1	192	0.15086	10.273211
S1	192	0.113395	9.313522
S1	193	0.318883	18.242257
S1	193	0.076872	7.532564
S1	193	0.206401	11.125565
S1	194	0.128168	9.873913
S1	194	0.095948	7.793812
S1	194	0.072481	7.091383
S1	195	0.13215	10.007064
S1	195	0.168294	11.956756
S1	196	0.203971	12.211302
S1	196	0.173214	9.871432
S1	196	0.102292	8.98794
S1	197	0.334017	20.475145
S1	197	0.261631	16.990159
S1	197	0.19114	13.42107
S1	197	0.097454	7.453535
S1	198	0.34632	20.655649
S1	198	0.085969	7.393898
S1	198	0.204746	11.603682
S1	198	0.084896	9.071161
S1	198	0.145578	11.079766
S1	198	0.308288	20.108752
S1	199	0.192394	13.245668
S1	199	0.104894	9.544542
S1	199	0.261232	15.719851
S1	199	0.149408	12.103128
S1	200	0.113829	8.990914
S1	200	0.133221	8.652932
S1	200	0.403405	20.260958
S1	200	0.224637	14.327234
S1	201	0.153726	8.64623
S1	201	0.093024	8.160894
S1	202	0.139435	7.403191
S1	202	0.183623	10.405843
S1	202	0.027951	5.630973
S1	202	0.044653	5.670414
S1	202	0.202496	11.218191
S1	203	0.098908	6.029005
S1	203	0.228119	11.369546
S1	203	0.229474	12.496684
S1	203	0.02882	4.847041
S1	204	0.025733	5.162475
S1	204	0.113568	8.162482
S1	204	0.246205	13.89225
S1	204	0.320363	15.485522
S1	204	0.428207	23.748644
S1	205	0.073476	6.494958
S1	205	0.34801	19.67395
S1	205	0.177958	11.563107
S1	205	0.059743	6.331308
S1	205	0.230106	14.59871
S1	205	0.085191	7.744034
S1	206	0.338442	20.578655
S1	206	0.453486	25.336528
S1	206	0.198086	13.31543
S1	206	0.03226	5.420106
S1	206	0.388475	22.111518
S1	206	0.270012	16.801339
S1	207	0.190316	12.387905
S1	207	0.092548	6.809157
S1	208	0.160764	11.630183
S1	208	0.054039	5.565872
S1	208	0.122288	9.667854
S1	208	0.037608	5.467099
S1	208	0.229641	14.726904
S1	208	0.304046	16.065192
S1	209	0.494942	25.88977
S1	209	0.306011	16.829341
S1	210	0.228044	14.013168
S1	210	0.146625	9.522525
S1	210	0.08154	6.23138
S1	210	0.206676	13.870394
S1	210	0.024701	4.960376
S1	210	0.344527	19.539395
S1	211	0.0472	6.119049
S1	211	0.187805	10.564862
S1	211	0.041576	5.29187
S1	212	0.208782	13.529527
S1	212	0.203683	12.200346
S1	212	0.088994	7.299644
S1	212	0.322139	17.535982
S1	212	0.534514	28.538919
S1	212	0.417789	24.070757
S1	213	0.394133	20.581205
S1	213	0.519107	27.709501
S1	213	0.225257	14.328066
S1	213	0.368656	20.437992
S1	214	0.20048	13.656075
S1	214	0.217886	14.4497
S1	216	0.275271	14.917568
S1	216	0.038803	6.549386
S1	216	0.561286	29.527325
S1	217	0.524348	30.164918
S1	217	0.347124	20.494142
S1	218	0.023325	4.693877
S1	218	0.3448	18.347106
S1	218	0.400288	23.197051
S1	218	0.105603	8.350703
S1	218	0.109937	7.390051
S1	219	0.4339	24.249455
S1	219	0.198591	13.313245
S1	220	0.462501	24.189059
S1	220	0.575904	29.96337
S1	220	0.258052	13.134061
S1	220	0.094855	6.876228
S1	220	0.046717	6.044399
S1	220	0.094814	7.43544
S1	220	0.066267	5.656022
S1	222	0.376157	21.823886
S1	222	0.32746	19.435774
S1	222	0.209008	13.453251
S1	222	0.121315	9.10543
S1	223	0.347451	18.882524
S1	223	0.115411	8.97912
S1	223	0.030748	5.183058
S1	223	0.180008	11.344966
S1	224	0.193632	10.468679
S1	224	0.337486	20.09255
S1	224	0.30319	18.639058
S1	225	0.207935	12.777259
S1	225	0.44116	22.373453
S1	225	0.241972	13.933083
S1	225	0.063995	5.964036
S1	225	0.033003	5.537745
S1	225	0.08189	6.627715
S1	225	0.078318	6.272513
S1	225	0.301996	18.502874
S1	226	0.127841	8.899898
S1	226	0.149388	10.275051
S1	227	0.253209	16.906932
S1	227	0.278819	15.898411
S1	227	0.258748	15.903884
S1	227	0.164323	11.664263
S1	228	0.127298	8.232289
S1	228	0.088063	6.298
S1	228	0.254355	13.91628
S1	228	0.046808	5.31133
S1	229	0.107502	8.847753
S1	229	0.089856	8.536838
S1	230	0.363548	20.945959
S1	230	0.301934	17.898308
S1	230	0.04697	6.072459
S1	230	0.032738	5.5073
S1	230	0.0531	6.09912
S1	231	0.247949	14.517775
S1	231	0.22424	14.42392
S1	231	0.14039	9.361839
S1	231	0.075333	7.16166
S1	231	0.102542	7.431805
S1	231	0.201638	12.000941
S1	231	0.315049	17.612074
S1	232	0.389869	21.999104
S1	232	0.238124	13.763056
S1	232	0.171125	10.304856
S1	232	0.061101	5.83665
S1	233	0.069102	6.774835
S1	233	0.153186	10.169436
S1	234	0.174249	11.871494
S1	234	0.301847	17.529806
S1	234	0.152972	8.311105
S1	235	0.273525	15.361427
S1	235	0.531618	28.002452
S1	235	0.063665	7.25456
S1	235	0.558561	29.988978
S1	235	0.383072	21.516459
S1	235	0.042433	7.171264
S1	236	0.195663	11.79467
S1	236	0.220545	14.925679
S1	236	0.067407	6.424338
S1	236	0.195034	10.375175
S1	237	0.524925	29.915113
S1	237	0.243991	14.884165
S1	237	0.396076	21.766593
S1	238	0.392541	21.719628
S1	238	0.294327	17.296626
S1	239	0.376734	21.810152
S1	239	0.404791	21.210947
S1	239	0.13084	10.2506
S1	239	0.09889	7.868617
S1	240	0.343583	18.979215
S1	240	0.08648	8.58302
S1	240	0.108347	8.287309
S1	240	0.040355	6.765393
S1	241	0.236444	15.064225
S1	241	0.045817	5.813442
S1	242	0.250895	15.620835
S1	242	0.227192	14.060026
S1	242	0.191783	12.100091
S1	242	0.202149	12.007519
S1	243	0.039859	5.819937
S1	243	0.311674	16.598254
S1	243	0.107199	9.305965
S1	243	0.265653	15.531872
S1	243	0.02943	5.9408
S1	243	0.13393	7.097895
S1	243	0.159724	9.585684
S1	244	0.078056	6.8846
S1	244	0.109032	9.133778
S1	244	0.096214	6.881457
S1	244	0.071313	7.437087
S1	244	0.088458	7.294183
S1	244	0.07516	5.842829
S1	245	0.082816	6.59568
S1	245	0.141945	10.025057
S1	245	0.121966	8.266784
S1	246	0.253964	16.271502
S1	246	0.226378	15.017719
S1	246	0.173803	10.290245
S1	247	0.097581	8.410503
S1	247	0.259688	16.865552
S1	247	0.036774	6.195079
S1	247	0.137714	9.971829
S1	248	0.165896	8.951879
S1	248	1.282905	59.534026
S1	248	0.973397	51.409352
S1	249	0.218994	14.595151
S1	249	0.067125	7.674995
S1	249	0.030303	6.090381
S1	250	0.093607	6.36267
S1	252	0.055916	5.723873
S1	253	0.894528	49.269424
S1	253	0.313495	19.580761
S1	253	0.031383	6.29462
S1	253	0.156312	11.511236
S1	253	0.154156	10.571258
S1	253	0.098488	8.919304
S1	255	0.148988	12.215461
S1	255	0.577751	25.719085
S1	256	0.302159	18.87906
S1	256	0.318934	15.278392
S1	256	0.063751	9.407896
S1	256	0.100923	10.908945
S1	256	0.238996	16.392385
S1	256	0.241097	16.010537
S1	256	0.638339	36.088812
S1	258	0.154329	11.43241
S1	259	0.344107	19.342847
S1	259	0.550765	31.32271
S1	259	0.231277	14.977345
S1	259	0.23186	15.289223
S1	260	0.428088	26.461463
S1	260	0.07422	6.904069
S1	260	0.394386	21.773574
S1	260	0.203614	13.797671
S1	262	0.207173	13.385669
S1	262	0.277635	15.201046
S1	262	0.124937	9.140895
S1	263	0.055253	6.502893
S1	263	0.110139	6.899432
S1	263	0.416111	21.888442
S1	264	0.078201	7.638245
S1	264	0.187355	12.89816
S1	264	0.048537	6.151307
S1	264	0.041441	5.941604
S1	264	0.05664	6.472874
S1	266	0.09054	8.259084
S1	266	0.148823	9.820674
S1	266	0.166847	13.067714
S1	266	0.040901	5.88988
S1	266	0.101288	7.254723
S1	267	0.428372	25.238013
S1	268	0.181125	13.731269
S1	268	0.067277	6.980976
S1	268	0.362905	22.991178
S1	268	0.193573	12.035779
S1	268	0.093555	8.670083
S1	269	0.215852	11.733778
S1	270	1.07288	58.356187
S1	270	0.075671	7.117749
S1	270	1.043338	61.670792
S1	270	0.125886	8.512218
S1	270	0.06496	6.652244
S1	270	0.189045	11.541277
S1	270	0.033423	6.723184
S1	270	0.281399	15.066279
S1	270	0.324113	18.832974
S1	271	0.202969	12.47666
S1	271	0.040019	5.9252
S1	272	0.488555	27.699283
S1	272	0.585267	31.167807
S1	272	0.026133	5.255066
S1	272	0.083357	6.375335
S1	272	0.080345	6.016702
S1	272	0.072917	5.827131
S1	272	0.254537	14.536875
S1	274	0.511106	29.854412
S1	274	0.491878	27.681767
S1	274	0.2581	15.16217
S1	275	0.147254	10.926038
S1	275	0.03935	5.711451
S1	275	0.069505	5.595177
S1	275	0.148455	9.800751
S1	275	0.036663	5.256034
S1	276	0.359968	20.956579
S1	276	0.290033	17.059835
S1	276	0.261249	16.057082
S1	277	0.315113	19.234049
S1	277	0.066326	6.811964
S1	277	0.340359	20.462389
S1	277	0.244251	16.524444
S1	277	0.225729	14.089546
S1	277	0.177932	11.25539
S1	278	0.116049	8.522393
S1	278	0.236658	14.925459
S1	278	0.944421	48.427105
S1	278	1.286105	66.156461
S1	280	0.304087	18.532633
S1	280	0.612579	33.197029
S1	280	0.300944	18.754777
S1	280	0.272535	15.528888
S1	283	0.17394	12.630046
S1	283	0.034958	5.896195
S1	283	0.198209	13.996983
S1	283	0.149786	10.237672
S1	283	0.153567	11.980637
S1	283	0.040027	5.7844
S1	283	0.232573	14.54398
S1	283	0.08596	5.89467
S1	283	0.028515	5.729511
S1	284	0.300285	17.475673
S1	284	0.051489	6.605991
S1	284	0.73452	39.046785
S1	284	0.369819	22.486642
S1	284	0.337078	20.001419
S1	284	0.041394	5.961439
S1	284	0.238705	14.773472
S1	286	0.201208	12.952885
S1	286	0.212891	12.024255
S1	287	0.42275	25.010813
S1	287	1.042677	55.690398
S1	287	0.041986	7.062438
S1	287	0.404512	23.670048
S1	287	0.341146	20.715918
S1	287	0.393457	23.513911
S1	288	0.158627	9.942001
S1	288	0.257964	16.431085
S1	288	0.288656	19.708216
S1	290	0.165172	12.583059
S1	290	0.120471	10.793633
S1	294	0.308526	18.670885
S1	294	0.402072	23.390937
S1	295	0.13004	10.316258
S1	296	0.084772	7.615552
S1	296	0.400784	23.475775
S1	296	0.101101	7.309147
S1	296	0.439821	22.541085
S1	296	0.230045	12.688309
S1	296	0.149936	9.113166
S1	296	0.086122	7.065319
S1	297	0.26153	15.563156
S1	297	0.109936	10.065526
S1	297	0.39684	23.481919
S1	297	0.301236	17.309502
S1	297	0.114042	9.570532
S1	297	0.054623	8.014236
S1	297	0.148963	10.281276
S1	298	0.426373	24.854393
S1	298	0.447988	27.046043
S1	298	0.29721	19.376326
S1	298	0.076677	7.406343
S1	298	0.080504	8.676325
S1	298	0.066618	6.825465
S1	298	0.055922	6.441853
S1	299	0.071072	7.112668
S1	299	0.336514	19.784543
S1	299	0.160618	11.369777
S1	300	0.239274	15.384149
S1	300	0.105396	9.204809
S1	300	0.03598	5.234008
S1	300	0.197207	11.122345
S1	300	0.17338	11.697639
S1	300	0.061614	6.486268
S1	300	0.230194	17.354718
S1	301	0.084228	7.285707
S1	301	0.179972	12.119658
S1	302	0.040196	5.122184
S1	302	0.050015	5.151423
S1	302	0.057091	5.338354
S1	302	0.26772	15.122345
S1	302	0.220229	12.826403
S1	302	0.030503	5.123404
S1	303	0.064378	6.415171
S1	303	0.02325	4.698871
S1	303	0.027783	4.680082
S1	303	0.12231	8.758071
S1	303	0.063818	5.221022
S1	303	0.261592	12.496963
S1	304	0.198553	11.886273
S1	304	0.211111	14.294708
S1	305	0.02706	5.439669
S1	305	0.052739	6.125959
S1	305	0.028174	5.661922
S1	306	0.027996	4.707868
S1	306	0.122361	7.889669
S1	307	0.233472	11.966957
S1	307	0.06359	5.421145
S1	307	0.157912	8.713101
S1	307	0.137001	9.609243
S1	308	0.052924	5.530116
S1	308	0.069492	5.656874
S1	309	0.11948	8.984683
S1	310	0.324964	20.062759
S1	310	0.121798	11.297974
S1	310	0.060091	8.846528
S1	311	0.060895	7.165157
S1	312	0.232665	12.005384
S1	312	0.203131	13.369514
S1	312	0.250741	15.469176
S1	312	0.08929	7.450829
S1	313	0.265142	15.143511
S1	313	0.078056	7.389053
S1	313	0.061391	7.018932
S1	313	0.03491	5.889287
S1	314	0.279193	16.002935
S1	314	0.190009	12.512107
S1	315	0.092139	8.431961
S1	315	0.116878	9.493054
S1	315	0.109877	7.020744
S1	315	0.299801	16.153509
S1	315	0.255281	13.677542
S1	316	0.267453	17.01802
S1	316	0.047134	6.946724
S1	316	0.094198	7.975372
S1	318	0.251809	14.939455
S1	318	0.248762	14.894658
S1	318	0.15041	9.910395
S1	319	0.073578	7.087856
S1	319	0.187423	13.949814
S1	320	0.088872	7.603299
S1	320	0.055272	6.523482
S1	320	0.169748	11.115392
S1	320	0.050288	5.713144
S1	321	0.035371	5.204194
S1	321	0.178988	10.955868
S1	321	0.103589	6.374175
S1	321	0.277553	16.297932
S1	321	0.369736	19.533289
S1	323	0.185525	12.845986
S1	323	0.064565	6.681919
S1	323	0.049532	6.374114
S1	324	0.259182	15.464886
S1	324	0.046528	6.742622
S1	324	0.253858	16.086389
S1	324	0.043229	6.277964
S1	324	0.196002	14.916141
S1	324	0.439519	26.303633
S1	325	0.208001	11.946366
S1	325	0.39515	21.809601
S1	325	0.206952	11.485676
S1	325	0.352866	21.228128
S1	326	0.168042	11.571442
S1	326	0.220854	11.366136
S1	326	0.133091	10.372705
S1	327	0.351834	19.377999
S1	327	0.262174	16.399744
S1	328	0.306402	18.751067
S1	328	0.295234	18.227785
S1	328	0.208992	11.30239
S1	328	0.05152	6.566796
S1	328	0.174441	10.62598
S1	329	0.499542	25.712237
S1	329	0.387213	21.369031
S1	329	0.208763	14.327866
S1	329	0.259927	14.208122
S1	329	0.241891	14.444089
S1	330	0.354325	19.802289
S1	330	0.254734	15.992572
S1	330	0.050735	5.784709
S1	332	0.059544	5.598261
S1	332	0.280981	12.40207
S1	332	0.14191	10.051769
S1	333	0.506331	28.408413
S1	333	0.052009	7.520965
S1	333	0.063479	8.149671
S1	333	0.492657	23.985799
S1	333	0.255637	15.041287
S1	333	0.381638	23.031722
S1	333	0.07713	7.94618
S1	333	0.287381	16.85078
S1	334	0.066879	6.864678
S1	334	0.308282	18.466265
S1	334	0.397834	23.581486
S1	334	0.395121	21.585183
S1	336	0.368021	22.203652
S1	336	0.473379	29.383586
S1	336	0.219302	15.200517
S1	336	0.315128	20.821729
S1	337	0.177591	12.678655
S1	337	0.337084	20.204246
S1	338	0.141375	9.568779
S1	338	0.202218	13.204521
S1	338	0.060267	6.934571
S1	339	0.08108	8.022377
S1	339	0.180272	12.127246
S1	339	0.086236	7.605827
S1	339	0.258506	15.284672
S1	340	0.161709	11.31137
S1	340	0.05293	5.437838
S1	340	0.172228	11.43547
S1	340	0.165988	7.298856
S1	340	0.033098	5.586965
S1	341	0.237799	15.655823
S1	341	0.267362	17.207394
S1	341	0.217425	14.283374
S1	342	0.152229	9.714755
S1	342	0.096921	6.67236
S1	342	0.120107	8.280691
S1	343	0.284349	16.137217
S1	343	0.201443	13.756861
S1	343	0.266804	16.446958
S1	343	0.252448	15.532121
S1	344	0.24278	13.048327
S1	344	0.390083	22.237883
S1	344	0.204276	12.874633
S1	344	0.255796	15.304473
S1	345	0.214821	11.884672
S1	345	0.028772	5.786654
S1	346	0.398447	22.243758
S1	346	0.173036	11.282666
S1	346	0.038779	6.584451
S1	347	0.140335	10.255242
S1	347	0.030225	6.09773
S1	347	0.032789	4.763533
S1	347	0.074189	5.815168
S1	347	0.043574	6.33516
S1	347	0.132097	9.200528
S1	347	0.385059	20.500044
S1	348	0.742145	40.017943
S1	348	0.798805	41.632705
S1	348	0.066227	7.649116
S1	348	0.044791	7.638022
S1	348	0.15101	10.902536
S1	349	0.09259	7.687045
S1	349	0.071363	7.627048
S1	349	0.148566	10.410228
S1	350	0.39553	21.769233
S1	350	0.101005	7.234405
S1	350	0.266681	15.803183
S1	350	0.194379	9.857661
S1	351	0.073045	6.217026
S1	351	0.086181	7.836133
S1	353	0.231999	13.571679
S1	353	0.093972	6.042706
S1	353	0.220867	10.753209
S1	353	0.121422	9.123314
S1	353	0.178226	11.283206
S1	354	0.262877	16.130777
S1	354	0.128048	10.097747
S1	354	0.06413	6.905948
S1	355	0.106502	7.741963
S1	355	0.321095	19.3794
S1	355	0.316737	16.930497
S1	355	0.187347	12.450832
S1	355	0.20155	14.429445
S1	355	0.443572	26.246761
S1	356	0.0856	9.634862
S1	356	0.287647	18.648716
S1	356	0.160977	13.985479
S1	356	0.269762	17.070452
S1	356	0.14296	13.046165
S1	357	0.398751	23.032372
S1	357	0.144354	10.625489
S1	357	0.064213	7.663064
S1	357	0.084941	6.30243
S1	358	0.076599	7.343914
S1	358	0.113758	7.783934
S1	358	0.242714	15.116501
S1	358	0.342165	20.764724
S1	358	0.035969	6.04452
S1	359	0.127448	8.681334
S1	359	0.23847	14.145522
S1	360	0.177534	11.696362
S1	360	0.037804	5.445931
S1	360	0.059987	6.17039
S1	360	0.120777	8.397664
S1	361	0.074092	7.240285
S1	361	0.123917	10.87982
S1	361	0.15274	11.924382
S1	362	0.384396	21.886231
S1	362	0.243228	17.286148
S1	362	0.255347	16.065428
S1	364	0.073421	6.002659
S1	364	0.258802	14.848749
S1	365	0.799598	43.455075
S1	365	0.711855	37.860545
S1	365	0.284788	14.952183
S1	365	0.067119	6.273141
S1	365	0.02948	5.934082
S1	367	0.111883	7.484188
S1	367	0.047456	6.048852
S1	367	0.055894	5.998052
S1	367	0.261873	14.092123
S1	369	0.082917	8.17162
S1	369	0.439578	24.587535
S1	369	0.437489	26.020665
S1	369	0.057063	6.472689
S1	369	0.967963	56.359771
S1	369	0.604676	33.860905
S1	371	0.468298	26.242674
S1	371	0.416795	21.757756
S1	371	0.149293	9.414035
S1	371	0.196903	12.551488
S1	372	0.381089	22.575564
S1	372	0.425399	24.645324
S1	372	0.383324	22.517215
S1	372	0.276643	17.058099
S1	373	0.399794	23.723482
S1	374	0.285169	16.561964
S1	374	0.03509	5.208704
S1	374	0.053331	5.741962
S1	374	0.270707	14.064108
S1	374	0.051825	5.961122
S1	375	0.074965	6.728429
S1	375	0.124528	10.113187
S1	375	0.047622	6.984497
S1	376	0.070781	6.12327
S1	376	0.196497	14.913926
S1	377	0.041967	6.195013
S1	377	0.301231	18.424737
S1	377	0.251044	12.862991
S1	377	0.163376	11.793235
S1	377	0.036289	6.182259
S1	377	0.074676	8.20375
S1	378	0.223291	14.897168
S1	378	0.305749	17.873056
S1	378	0.141556	10.748326
S1	378	0.129532	10.128222
S1	378	0.048658	6.260783
S1	379	0.3259	16.707953
S1	379	0.224785	13.49845
S1	379	0.128337	9.66405
S1	380	0.494242	25.162504
S1	380	0.196388	12.600008
S1	380	0.213209	11.554645
S1	381	0.249387	16.688898
S1	381	0.185759	12.461383
S1	381	0.159986	10.64344
S1	382	0.068899	5.940329
S1	382	0.144161	11.279585
S1	382	0.12582	8.51507
S1	382	0.274365	17.037536
S1	382	0.167316	12.059457
S1	383	0.323831	19.030346
S1	383	0.273698	15.250052
S1	383	0.193754	12.919543
S1	383	0.259723	15.236501
S1	384	0.181795	12.076995
S1	384	0.151515	9.742325
S1	384	0.217589	13.26484
S1	385	0.523149	26.37653
S1	385	0.421162	23.723785
S1	385	0.538127	28.874583
S1	385	0.363333	21.925182
S1	387	0.202001	13.459272
S1	387	0.07159	6.715545
S1	387	0.051462	6.552757
S1	387	0.224494	15.099431
S1	387	0.209065	14.089464
S1	387	0.284865	15.592209
S1	388	0.50246	26.823663
S1	388	0.335675	19.976436
S1	388	0.099591	8.227815
S1	388	0.047061	6.85471
S1	388	0.039101	6.596116
S1	388	0.156592	8.235203
S1	389	0.179198	13.135783
S1	390	0.274179	14.00433
S1	390	0.26363	16.066588
S1	390	0.202704	11.989442
S1	390	0.145479	10.417324
S1	390	0.059427	5.229998
S1	391	0.35995	19.664816
S1	391	0.103352	8.182195
S1	391	0.036303	5.251661
S1	392	0.339929	22.901358
S1	392	0.272827	16.726325
S1	392	0.166734	10.242475
S1	394	0.292101	17.733716
S1	394	0.241953	15.593277
S1	394	0.095753	8.844868
S1	395	0.087338	7.610592
S1	395	0.076392	8.158948
S1	396	0.219142	11.394351
S1	396	0.281329	14.05659
S1	396	0.033946	5.719991
S1	397	0.214885	13.275375
S1	397	0.28242	15.839555
S1	397	0.164107	11.434201
S1	397	0.183093	9.434563
S1	398	0.166727	9.850951
S1	398	0.029776	5.98949
S1	398	0.119661	8.934225
S1	399	0.238019	15.841261
S1	399	0.074296	7.862633
S1	399	0.158372	8.934957
S1	400	0.784743	47.341808
S1	400	0.647562	41.249248
S1	400	0.051006	5.843886
S1	401	0.138954	11.274761
S1	401	0.150962	12.519776
S1	402	0.09094	7.08358
S1	402	0.050782	5.90091
S1	403	0.179346	13.530418
S1	403	0.212393	12.878454
S1	403	0.212283	12.161255
S1	404	0.559554	23.415902
S1	404	0.733223	38.146598
S1	404	0.186632	9.384057
S1	405	0.046906	6.022958
S1	405	0.115792	9.056546
S1	405	0.205383	12.907143
S1	405	0.113008	8.069362
S1	406	0.034153	5.75061
S1	406	0.233044	13.652444
S1	406	0.145845	10.949608
S1	406	0.02888	5.808924
S1	406	0.196035	11.486499
S1	406	0.075157	5.916187
S1	406	0.190973	12.492611
S1	406	0.232044	14.076926
S1	407	0.097257	6.641253
S1	407	0.117556	7.885651
S1	408	0.218791	13.418719
S1	408	0.178287	12.585569
S1	408	0.091972	8.319488
S1	408	0.039708	6.698274
S1	408	0.052503	6.648069
S1	409	0.397786	21.187947
S1	409	0.216459	14.73982
S1	409	0.077256	8.962253
S1	409	0.091999	9.045398
S1	409	0.278249	17.539459
S1	409	0.317262	19.53701
S1	410	0.124676	9.075983
S1	410	0.041602	6.029183
S1	410	0.221302	13.088678
S1	411	0.190601	9.890029
S1	411	0.039596	5.045877
S1	411	0.030346	5.137158
S1	412	0.237264	14.335593
S1	412	0.080694	6.126919
S1	412	0.030502	5.125003
S1	412	0.05417	5.595795
S1	412	0.168927	10.030987
S1	413	0.042068	6.096882
S1	413	0.230969	13.412287
S1	413	0.04235	6.146795
S1	413	0.085244	6.921394
S1	414	0.24233	14.697926
S1	414	0.196037	12.081696
S1	415	0.280723	16.761302
S1	415	0.199075	12.118748
S1	416	0.125262	8.081896
S1	416	0.111947	8.710827
S1	417	0.312342	16.644411
S1	417	0.23333	14.513953
S1	418	0.095602	8.805037
S1	418	0.125088	8.967543
S1	418	0.04568	5.156299
S1	419	0.358017	21.783074
S1	419	0.049907	6.376039
S1	420	0.216343	13.675237
S1	420	0.147663	8.792114
S1	420	0.131198	10.022435
S1	420	0.355291	19.926618
S1	420	0.287115	14.058738
S1	421	0.220561	13.934788
S1	421	0.214193	14.270898
S1	421	0.315467	15.455769
S1	421	0.222321	13.474753
S1	421	0.110927	7.40977
S1	422	0.184307	11.289702
S1	422	0.334684	19.90629
S1	422	0.421342	23.391605
S1	422	0.414575	22.817277
S1	423	0.553767	30.251692
S1	423	0.618662	30.686915
S1	423	0.148425	8.164777
S1	423	0.062947	7.281759
S1	424	0.882301	42.901483
S1	424	1.125562	57.976361
S1	424	0.454262	25.097275
S1	424	0.400295	22.968837
S1	424	0.336643	19.912933
S1	424	0.06084	6.908723
S1	425	0.08683	6.713639
S1	425	0.481608	24.47192
S1	425	0.521173	29.217736
S1	425	0.077084	6.49023
S1	427	0.070032	6.637109
S1	427	0.141988	9.640821
S1	427	0.239431	14.000458
S1	427	0.176056	11.934637
S1	428	0.220503	12.868248
S1	428	0.037145	5.365805
S1	428	0.127141	8.392525
S1	428	0.068446	6.701685
S1	429	0.194155	11.559296
S1	429	0.463846	25.904304
S1	429	0.189544	11.669947
S1	430	0.379976	19.692782
S1	430	0.524384	28.632759
S1	430	0.338824	20.882306
S1	430	0.15756	9.602226
S1	431	0.130382	9.658172
S1	432	0.331967	19.359215
S1	432	0.0849	6.713289
S1	432	0.155875	10.800082
S1	432	0.335836	18.713771
S1	432	0.081647	6.09004
S1	432	0.225577	12.785725
S1	433	0.370537	21.072212
S1	433	0.059768	6.206495
S1	433	0.310845	15.974169
S1	433	0.137786	9.758618
S1	433	0.221337	16.319845
S1	434	0.137422	9.731305
S1	435	0.16027	9.668562
S1	435	0.086037	7.38131
S1	436	0.186207	11.493429
S1	436	0.030952	6.27263
S1	437	0.602457	30.670957
S1	437	0.418671	23.097255
S1	437	0.072859	7.056363
S1	439	0.05447	6.212449
S1	439	0.21641	11.372016
S1	439	0.159712	10.234688
S1	439	0.084379	7.551939
S1	439	0.174729	9.588418
S1	440	0.138162	9.627104
S1	440	0.377552	20.860894
S1	440	0.072413	5.672227
S1	440	0.379367	19.576888
S1	440	0.037307	5.371267
S1	440	0.156298	9.131384
S1	440	0.222982	14.019922
S1	442	0.071867	6.050142
S1	442	0.445043	25.55796
S1	442	0.296008	16.673527
S1	443	0.296382	16.775656
S1	443	0.234692	10.368443
S1	443	0.165245	10.214565
S1	443	0.049386	6.317266
S1	443	0.284192	15.459328
S1	443	0.122345	8.401055
S1	445	0.25019	15.203332
S1	445	0.321381	19.797329
S1	445	0.220868	12.219784
S1	445	0.19834	13.974842
S1	446	0.351672	19.858323
S1	446	0.250558	14.712576
S1	446	0.10074	8.017083
S1	447	0.242358	15.603356
S1	447	0.190632	12.749557
S1	448	0.063691	7.292043
S1	448	0.452836	21.480595
S1	448	0.087719	8.308022
S1	448	0.167227	10.514126
S1	448	0.213216	14.018331
S1	448	0.031815	6.416537
S1	449	0.433071	25.10146
S1	449	0.053106	7.840577
S1	449	0.136931	9.133665
S1	451	0.260958	14.14416
S1	451	0.272454	16.802007
S1	451	0.059198	5.583069
S1	454	0.088364	5.917821
S1	454	0.068515	6.651649
S1	454	0.25588	15.371118
S1	454	0.283674	16.282622
S1	454	0.059388	5.726853
S1	454	0.07738	5.931449
S1	454	0.171965	10.654171
S1	455	0.201284	12.417362
S1	455	0.134184	9.620457
S1	455	0.04238	4.333775
S1	455	0.109097	7.108355
S1	456	0.601688	36.379504
S1	456	0.421184	25.192967
S1	456	0.098253	8.984803
S1	456	0.074936	7.94958
S1	456	0.170614	11.670512
S1	457	0.366698	22.402592
S1	457	0.217559	13.715656
S1	457	0.035737	7.224579
S1	458	0.36067	21.077302
S1	458	0.134851	10.105183
S1	458	0.093994	6.75705
S1	458	0.160572	9.005263
S1	458	0.150145	10.05085
S1	458	0.047708	5.439242
S1	458	0.226034	13.334735
S1	460	0.090365	7.651856
S1	460	0.222687	15.504798
S1	460	0.152902	11.463911
S1	461	0.377985	21.90403
S1	461	0.272211	16.39104
S1	461	0.109412	8.484882
S1	461	0.233836	13.746
S1	462	0.251195	16.946521
S1	462	0.043738	7.414785
S1	462	0.149156	12.341197
S1	462	0.165082	13.222719
S1	464	0.075275	7.174124
S1	464	0.0304	6.131349
S1	464	0.038419	5.590635
S1	464	0.350179	20.309753
S1	464	0.235139	15.001936
S1	464	0.055583	6.384665
S1	464	0.135421	10.22955
S1	465	0.144093	10.912508
S1	465	0.246923	14.232743
S1	466	0.103765	9.228093
S1	466	0.243258	14.336848
S1	468	0.230624	15.777755
S1	468	0.350596	22.120548
S1	468	0.167473	12.210975
S1	470	0.086512	7.617927
S1	470	0.100836	8.424633
S1	470	0.04231	7.163951
S1	470	0.330822	19.829866
S1	470	0.066538	6.835815
S1	470	0.236228	16.329738
S1	471	0.134692	9.124917
S1	471	0.221272	14.592355
S1	471	0.20391	13.914509
S1	472	0.183582	10.34739
S1	472	0.125749	7.77641
S1	474	0.329005	20.21768
S1	474	0.177904	13.610766
S1	475	0.448821	25.567616
S1	475	0.417399	23.203425
S1	475	0.131798	9.101163
S1	476	0.377484	20.280926
S1	476	0.400904	21.134087
S1	476	0.328155	20.009399
S1	477	0.123775	8.871925
S1	477	0.202895	14.918165
S1	478	0.194518	12.782133
S1	478	0.110272	7.233156
S1	478	0.133521	7.850145
S1	479	0.051562	6.693056
S1	479	0.059426	6.057174
S1	479	0.149784	11.307202
S1	479	0.165692	11.429353
S1	479	0.438062	23.177276
S1	480	0.356638	22.239001
S1	480	0.105676	6.542861
S1	480	0.452366	25.098392
S1	481	0.170049	10.894806
S1	481	0.263178	16.58949
S1	481	0.295898	18.348715
S1	481	0.194141	11.984827
S1	482	0.430462	24.449032
S1	482	0.094105	6.715502
S1	482	0.362556	19.409265
S1	482	0.057426	5.994238
S1	482	0.078791	7.31619
S1	484	0.617411	34.061005
S1	484	0.475565	26.090565
S1	484	0.372921	18.479772
S1	485	0.608088	31.327077
S1	485	0.044892	9.066749
S1	485	0.294098	15.993917
S1	486	0.053958	7.022218
S1	486	0.196822	13.339879
S1	487	0.113189	9.034824
S1	487	0.286385	15.808049
S1	487	0.095688	7.303814
S1	488	0.110006	9.070078
S1	488	0.092516	7.124446
S1	488	0.170472	12.620199
S1	488	0.085247	7.398528
S1	488	0.034053	5.750682
S1	488	0.116492	8.031389
S1	489	0.132436	10.216419
S1	489	0.202912	12.542028
S1	489	0.029777	5.99461
S1	489	0.127681	10.203777
S1	490	0.251869	14.813361
S1	490	0.113086	6.163532
S1	490	0.049384	6.412094
S1	491	0.173197	11.214162
S1	491	0.222908	10.745375
S1	491	0.058262	6.061048
S1	491	0.211636	13.494221
S1	491	0.071301	7.076464
S1	492	0.186328	13.119547
S1	492	0.082366	8.817954
S1	492	0.048678	7.162038
S1	494	0.341536	20.24521
S1	494	0.434723	22.602208
S1	494	0.302356	15.773605
S1	494	0.222568	13.521918
S1	494	0.159198	9.730084
S1	495	0.151814	10.551433
S1	495	0.244912	19.315487
S1	496	0.279986	14.965009
S1	496	0.149306	9.006738
S1	496	0.135199	9.048235
S1	496	0.113789	9.701653
S1	497	0.135358	9.533482
S1	497	0.145908	8.95503
S1	497	0.244213	14.229668
S1	499	0.287849	17.99672
S1	499	0.059915	7.728741
S1	499	0.087163	7.629125
S1	499	0.099687	8.390852
S1	500	0.243493	14.276253
S1	500	0.224119	14.063329
S1	500	0.242789	14.171191
S1	500	0.031241	6.264188
S1	502	0.256324	15.094086
S1	503	0.186763	12.587554
S1	503	0.097279	8.983214
S1	503	0.060677	6.92471
S1	503	0.087476	7.718977
S1	504	0.046406	5.912557
S1	504	0.200277	11.917668
S1	504	0.026447	5.333485
S1	504	0.275394	16.241173
S1	505	0.046331	6.920217
S1	505	0.055794	7.378564
S1	505	0.273889	15.83883
S1	507	0.1701	11.390058
S1	508	0.119089	8.27837
S1	509	0.031375	6.302695
S1	509	0.313659	19.135845
S1	509	0.351111	18.605016
S1	510	0.224556	14.136547
S1	510	0.059712	5.591292
S1	511	0.353566	18.74912
S1	511	0.244313	14.896722
S1	512	0.083973	7.823198
S1	512	0.113154	8.613542
S1	512	0.142649	11.867836
S1	512	0.042687	7.17416
S1	512	0.084357	7.892584
S1	514	0.068782	6.509071
S1	514	0.573021	32.691808
S1	515	0.28494	16.123815
S1	515	0.036301	7.309605
S1	515	0.094831	8.256272
S1	515	0.036322	7.29873
S1	515	0.26648	14.331048
S1	515	0.043615	7.306889
S1	516	0.526128	29.143251
S1	516	0.316637	20.364939
S1	516	0.163389	8.504629
S1	517	0.181522	10.386668
S1	518	0.080729	9.411654
S1	519	0.35868	22.940106
S1	519	0.059959	7.661982
S1	520	0.070323	8.190025
S1	521	0.04781	8.069703
S1	521	0.234296	15.39817
S1	522	0.06798	11.491182
S1	522	0.126294	13.281865
S1	523	0.099496	11.418708
S1	524	0.63626	32.809126
S1	524	0.292669	16.015378
S1	524	0.177261	12.33826
S1	525	0.170233	10.94111
S1	525	0.107886	9.450873
S1	525	0.326695	19.689947
S1	525	0.605033	32.101024
S1	526	0.158867	9.308979
S1	526	0.177169	11.074862
S1	526	0.112074	8.093106
S1	526	0.094185	7.603938
S1	527	0.082156	10.736022
S1	528	0.681484	37.530338
S1	528	0.063887	8.03695
S1	530	0.079127	7.502843
S1	530	0.18257	10.90586
S1	532	0.785339	43.77806
S1	532	0.354045	22.080636
S1	534	0.116753	8.944105
S1	535	0.227801	14.126924
S1	535	0.162217	12.755377
S1	535	0.193125	13.439325
S1	535	0.097958	8.486616
S1	535	0.964751	43.975358
S1	537	0.174611	8.776189
S1	538	0.143051	10.269562
S1	538	0.197628	12.984312
S1	539	0.094278	8.238795
S1	540	0.246676	15.617857
S1	540	0.138778	9.925013
S1	540	0.490425	26.657619
S1	541	0.256141	15.407401
S1	541	0.03908	5.647853
S1	542	0.50033	25.739494
S1	542	0.402614	21.687872
S1	543	0.221071	14.591019
S1	543	0.154401	11.29986
S1	546	0.057423	6.504351
S1	547	0.205146	16.004506
S1	547	0.060136	8.741516
S1	548	0.315141	19.995085
S1	548	0.44952	25.998322
S1	548	2.081761	106.592612
S1	548	1.732249	91.234278
S1	548	0.336872	22.331632
S1	549	0.073268	5.869953
S1	549	0.05762	6.014684
S1	550	0.710922	44.646739
S1	550	0.664894	36.868601
S1	550	0.261584	9.331071
S1	550	0.231205	13.803678
S1	550	0.057785	7.496031
S1	551	0.156497	11.022538
S1	552	1.668962	96.484274
S1	552	0.375453	23.783632
S1	552	0.388772	24.13019
S1	553	0.240361	16.922513
S1	555	0.106102	12.596148
S1	555	0.257697	17.68825
S1	556	0.089736	10.427348
S1	558	0.057792	7.483304
S1	558	0.138686	10.432157
S1	559	0.235705	14.899816
S1	559	0.202939	13.592596
S1	559	0.052066	6.675742
S1	560	0.969597	54.352436
S1	560	0.777575	46.073923
S1	560	0.163086	11.845183
S1	561	0.10152	8.721613
S1	561	0.049156	6.293665
S1	561	0.149983	7.903728
S1	561	0.029209	5.868744
S1	562	0.291381	17.401109
S1	564	0.113859	7.263449
S1	564	0.156009	11.173439
S1	564	0.034941	5.872383
S1	565	0.094737	8.683436
S1	565	0.202494	12.822333
S1	565	0.050517	6.447461
S1	566	0.398465	23.482659
S1	566	0.025107	5.043266
S1	567	0.036876	5.439273
S1	567	0.029635	5.002977
S1	567	0.070597	4.846324
S1	567	0.068778	6.165777
S1	567	0.039535	5.05009
S1	568	0.113931	7.981015
S1	570	0.229151	12.562203
S1	571	0.220044	13.817476
S1	572	0.252983	16.630497
S1	572	0.26033	16.476795
S1	573	0.112533	9.500734
S1	573	0.087113	5.710824
S1	575	0.147497	12.613831
S1	576	0.169239	9.881494
S1	577	0.259457	15.450216
S1	578	0.084274	7.572744
S1	578	0.042363	6.124057
S1	579	0.222316	13.375342
S1	580	0.106863	9.79149
S1	582	0.130191	10.572654
S1	584	0.090456	9.711394
S1	585	0.457415	26.698787
S1	585	0.225563	13.5139
S1	586	0.261745	14.171507
S1	586	0.129568	8.984712
S1	586	0.139288	10.303159
S1	587	0.142716	8.931508
S1	587	0.391682	21.901295
S1	588	0.103371	7.701722
S1	591	0.103892	10.241541
S1	592	0.143181	10.573234
S1	592	0.09787	7.861306
S1	592	0.044974	5.676507
S1	592	0.034473	7.526368
S1	594	0.032286	5.414937
S1	594	0.113866	6.724781
S1	595	0.391088	24.588932
S1	596	0.087879	9.388337
S1	596	0.11091	10.074506
S1	598	0.038358	7.707395
S1	599	0.162746	12.787436
S1	600	0.153195	9.239153
S1	601	0.223708	13.943533
S1	601	0.262467	16.446049
S1	601	0.027963	5.627985
S1	601	0.064601	6.991962
S1	601	0.083381	7.566724
S1	602	0.060502	8.967377
S1	602	0.110861	10.996705
S1	603	0.042312	6.202945
S1	603	0.07471	7.426445
S1	604	0.174131	12.083019
S1	605	0.084386	6.464172
S1	605	0.059097	5.564832
S1	605	0.036675	5.316053
S1	605	0.100825	6.375573
S1	605	0.236427	14.5466
S1	606	0.125668	7.718221
S1	606	0.02243	4.507858
S1	607	0.320382	17.339317
S1	607	0.128105	9.290811
S1	608	0.106382	9.913422
S1	608	0.030061	6.044624
S1	608	0.041115	5.92718
S1	608	0.098857	8.518889
S1	609	0.165554	9.872691
S1	609	0.16745	10.275845
S1	609	0.054824	5.632104
S1	609	0.128084	9.502415
S1	610	0.082078	8.836583
S1	610	0.121269	8.241296
S1	610	0.092185	6.859504
S1	610	0.217473	13.870157
S1	610	0.080007	6.895394
S1	611	0.078624	7.726088
S1	611	0.100816	7.789995
S1	611	0.064746	6.726891
S1	612	0.214532	12.288756
S1	612	0.154116	8.680576
S1	612	0.096901	7.911845
S1	612	0.155612	8.040976
S1	613	0.235403	15.026901
S1	613	0.1042	7.423565
S1	614	0.209215	11.96675
S1	615	0.174425	9.546397
S1	615	0.107829	7.714482
S1	615	0.144312	9.666538
S1	617	0.143167	9.868034
S1	617	0.082281	6.367955
S1	617	0.049311	5.662845
S1	617	0.046881	5.349439
S1	617	0.068829	6.07685
S1	618	0.079117	7.122083
S1	619	0.05903	6.09846
S1	619	0.234786	13.746125
S1	620	0.180655	10.563904
S1	620	0.085909	6.474969
S1	620	0.117089	8.307327
S1	620	0.088617	6.745555
S1	620	0.027559	5.529899
S1	620	0.054238	6.2109
S1	620	0.160737	8.659246
S1	620	0.122449	8.886977
S1	621	0.067586	6.918187
S1	621	0.287876	17.349887
S1	621	0.101542	8.635818
S1	621	0.11914	8.051637
S1	621	0.086647	6.931556
S1	621	0.14331	8.648202
S1	622	0.286074	14.945696
S1	622	0.28741	16.917588
S1	622	0.147026	7.521146
S1	623	0.151662	9.2312
S1	623	0.059062	6.757807
S1	623	0.106903	8.320219
S1	623	0.058362	6.717356
S1	623	0.081547	7.11849
S1	623	0.139594	9.274417
S1	623	0.140539	10.611969
S1	624	0.150793	10.322222
S1	624	0.130921	9.656926
S1	624	0.134329	8.585996
S1	624	0.03297	6.616627
S1	625	0.26938	14.72176
S1	626	0.114414	7.644342
S1	626	0.125366	6.596271
S1	626	0.039951	5.871109
S1	627	0.388189	23.09205
S1	627	0.405515	23.526414
S1	627	0.205479	13.340017
S1	627	0.071578	7.46772
S1	627	0.089421	8.605496
S1	628	0.253142	12.901489
S1	628	0.112987	8.568908
S1	628	0.167266	11.802894
S1	629	0.280547	14.736273
S1	629	0.25549	13.83056
S1	629	0.129609	10.682841
S1	629	0.127064	8.862798
S1	631	0.423598	25.205633
S1	631	0.390319	23.257828
S1	631	0.49912	28.894937
S1	631	0.478648	25.246833
S1	632	0.069173	6.460232
S1	632	0.412504	23.045113
S1	632	0.107082	7.706215
S1	632	0.326214	19.581961
S1	632	0.065141	6.130231
S1	633	0.185106	12.429196
S1	634	0.251895	14.050312
S1	634	0.032763	5.5084
S1	635	0.142645	8.608852
S1	635	0.298018	16.577303
S1	635	0.226902	12.279967
S1	635	0.038573	5.555957
S1	635	0.068539	6.470605
S1	635	0.072837	6.416536
S1	635	0.067358	6.406679
S1	635	0.137671	10.188271
S1	635	9.464656	703.187866
S1	636	0.118595	6.537479
S1	636	1.174865	61.404174
S1	636	0.764369	40.969479
S1	636	0.209192	13.954655
S1	636	0.041286	5.96707
S1	636	0.036213	6.107483
S1	636	0.180056	12.73963
S1	637	0.176228	9.554625
S1	637	0.189631	10.990842
S1	637	0.123621	8.113329
S1	637	0.326268	16.904835
S1	638	0.287159	13.825908
S1	638	0.058198	7.386941
S1	639	0.505434	29.692753
S1	639	0.409768	23.756466
S1	639	0.089327	10.409383
[truncated: 73,633 more rows]
