# Supplementary material for: Oculomotor freezing reflects tactile temporal expectation and aids tactile perception
Source: Nat Commun. 2020 Jul 3;11:3341. doi: 10.1038/s41467-020-17160-1 (PMC7335189; doi:10.1038/s41467-020-17160-1)
Supplement: Supplementary file 7 — Source Data [file 41467_2020_17160_MOESM7_ESM.zip › SourceData/Figure_2_nonAggregatedSourceData.txt]

subNo	cueTargetInterval	condition	RT.subj.mean	RT.subj.sd	RT.subj.conditionMean	propCorrect.subj.mean	propCorrect.subj.sd	propCorrect.subj.conditionMean
S1	1	regular	0.720397058823529	0.229642885621553	0.734474074074074	0.68	0.468826172262151	0.675
S1	1	irregular	0.748761194029851	0.201685480431127	0.734474074074074	0.67	0.472581562625261	0.675
S1	1.5	regular	0.700261538461539	0.204446300782983	0.709522058823529	0.65	0.479372485441102	0.683417085427136
S1	1.5	irregular	0.718	0.168873748277057	0.709522058823529	0.717171717171717	0.452665665702851	0.683417085427136
S1	2	regular	0.766746268656716	0.239667531288758	0.7416171875	0.676767676767677	0.470090803826779	0.64321608040201
S1	2	irregular	0.714016393442623	0.185510421252938	0.7416171875	0.61	0.490207130000197	0.64321608040201
S1	2.5	regular	0.805590909090909	0.270081410932831	0.762282442748091	0.666666666666667	0.473803541479343	0.658291457286432
S1	2.5	irregular	0.718307692307693	0.211167581783175	0.762282442748091	0.65	0.479372485441102	0.658291457286432
S1	3	regular	0.707338461538461	0.172427455481562	0.719948529411765	0.65	0.479372485441102	0.68
S1	3	irregular	0.731492957746479	0.206311060103735	0.719948529411765	0.71	0.456048021572069	0.68
S10	1	regular	0.811605633802817	0.336415919398815	0.861344537815126	0.71	0.456048021572069	0.632978723404255
S10	1	irregular	0.934916666666667	0.31988879938446	0.861344537815126	0.545454545454545	0.500783085836134	0.632978723404255
S10	1.5	regular	0.734951612903226	0.269065500430557	0.837614754098361	0.639175257731959	0.48273455029458	0.645502645502646
S10	1.5	irregular	0.9437	0.326345730159321	0.837614754098361	0.652173913043478	0.478890260403983	0.645502645502646
S10	2	regular	0.829269841269841	0.302403127989306	0.844384615384616	0.684782608695652	0.467148182859747	0.695187165775401
S10	2	irregular	0.858597014925373	0.293891500268974	0.844384615384616	0.705263157894737	0.458343089244298	0.695187165775401
S10	2.5	regular	0.864078125	0.241919526478676	0.890423076923077	0.65979381443299	0.476239565461901	0.673575129533679
S10	2.5	irregular	0.915969696969697	0.31487296435703	0.890423076923077	0.6875	0.465945558148047	0.673575129533679
S10	3	regular	0.807241935483871	0.24945420325996	0.80525	0.681318681318681	0.468546710089848	0.691891891891892
S10	3	irregular	0.803378787878788	0.265714986992368	0.80525	0.702127659574468	0.459775242754955	0.691891891891892
S11	1	regular	1.20473846153846	0.405463364441038	1.16778861788618	0.68421052631579	0.467295475679089	0.672131147540984
S11	1	irregular	1.12637931034483	0.327923869405434	1.16778861788618	0.659090909090909	0.476731294622796	0.672131147540984
S11	1.5	regular	0.98119696969697	0.327626627061823	1.04994308943089	0.702127659574468	0.459775242754955	0.661290322580645
S11	1.5	irregular	1.12954385964912	0.376137706079618	1.04994308943089	0.619565217391304	0.488153986341678	0.661290322580645
S11	2	regular	0.886014705882353	0.275426859627724	0.9698984375	0.693877551020408	0.463250800797259	0.673684210526316
S11	2	irregular	1.06496666666667	0.405797142552723	0.9698984375	0.652173913043478	0.478890260403983	0.673684210526316
S11	2.5	regular	1.04143548387097	0.330172961179477	1.10439024390244	0.639175257731959	0.48273455029458	0.668478260869565
S11	2.5	irregular	1.16837704918033	0.4013242315109	1.10439024390244	0.701149425287356	0.460407870963361	0.668478260869565
S11	3	regular	1.17777966101695	0.31645493593203	1.16285714285714	0.686046511627907	0.46681972605573	0.668539325842697
S11	3	irregular	1.14818333333333	0.420491983505144	1.16285714285714	0.652173913043478	0.478890260403983	0.668539325842697
S12	1	regular	0.675507692307692	0.148625170634566	0.74153125	0.663265306122449	0.475023115032157	0.653061224489796
S12	1	irregular	0.809650793650794	0.190114325428756	0.74153125	0.642857142857143	0.481620974300952	0.653061224489796
S12	1.5	regular	0.811828125	0.211640797420858	0.826295454545454	0.653061224489796	0.478443369761342	0.67005076142132
S12	1.5	irregular	0.839911764705883	0.187603244036341	0.826295454545454	0.686868686868687	0.466127438264859	0.67005076142132
S12	2	regular	0.866544117647059	0.274047246924633	0.832131782945736	0.68	0.468826172262151	0.645
S12	2	irregular	0.793770491803278	0.166041901683744	0.832131782945736	0.61	0.490207130000197	0.645
S12	2.5	regular	0.845641791044776	0.175236437809428	0.827253731343284	0.67	0.472581562625261	0.673366834170854
S12	2.5	irregular	0.808865671641791	0.163523781564157	0.827253731343284	0.676767676767677	0.470090803826779	0.673366834170854
S12	3	regular	0.964181818181818	0.312419979125285	0.871635714285714	0.666666666666667	0.473803541479343	0.703517587939699
S12	3	irregular	0.789094594594595	0.169547113823851	0.871635714285714	0.74	0.440844002276808	0.703517587939699
S13	1	regular	0.986597014925373	0.315628380435614	1.0437868852459	0.676767676767677	0.470090803826779	0.628865979381443
S13	1	irregular	1.11345454545455	0.44923394953425	1.0437868852459	0.578947368421053	0.496347239648647	0.628865979381443
S13	1.5	regular	0.928061538461539	0.349005008780456	0.944113821138212	0.656565656565657	0.477271500229107	0.640625
S13	1.5	irregular	0.962103448275862	0.288514871741425	0.944113821138212	0.623655913978495	0.48709383290803	0.640625
S13	2	regular	1.03422950819672	0.341869536199733	1.0152890625	0.685393258426966	0.466990013957315	0.691891891891892
S13	2	irregular	0.998044776119403	0.34209379507876	1.0152890625	0.697916666666667	0.46157149566891	0.691891891891892
S13	2.5	regular	1.02225	0.335052573893602	0.998803278688525	0.674698795180723	0.471335252622148	0.693181818181818
S13	2.5	irregular	0.978909090909091	0.378830334553112	0.998803278688525	0.709677419354839	0.456371443903603	0.693181818181818
S13	3	regular	1.07104166666667	0.436673838999621	0.971683168316832	0.585365853658537	0.498778996956446	0.731884057971015
S13	3	irregular	0.940714285714287	0.354448825537357	0.971683168316832	0.793814432989691	0.406666948340841	0.731884057971015
S14	1	regular	0.843523809523809	0.233375984690831	0.907946153846154	0.63	0.48523658709391	0.65989847715736
S14	1	irregular	0.968522388059702	0.295020870253479	0.907946153846154	0.690721649484536	0.464597153955895	0.65989847715736
S14	1.5	regular	0.777153846153846	0.298189025135967	0.818491935483871	0.663265306122449	0.475023115032157	0.63265306122449
S14	1.5	irregular	0.864033898305085	0.246593898049467	0.818491935483871	0.602040816326531	0.491993544471255	0.63265306122449
S14	2	regular	0.829384615384615	0.257431464927299	0.862969230769231	0.65	0.479372485441102	0.656565656565657
S14	2	irregular	0.896553846153846	0.302325829547425	0.862969230769231	0.663265306122449	0.475023115032157	0.656565656565657
S14	2.5	regular	0.884530303030303	0.351851245653045	0.87058394160584	0.666666666666667	0.473803541479343	0.702564102564103
S14	2.5	irregular	0.857619718309859	0.206809116005017	0.87058394160584	0.739583333333333	0.441165720543263	0.702564102564103
S14	3	regular	1.02490322580645	0.256834047949537	0.952447761194029	0.626262626262626	0.486257229857769	0.680203045685279
S14	3	irregular	0.890055555555556	0.216129127345231	0.952447761194029	0.73469387755102	0.443765992205822	0.680203045685279
S15	1	regular	1.04078333333333	0.286395666314307	1.16574590163934	0.638297872340426	0.483069572001046	0.648936170212766
S15	1	irregular	1.28667741935484	0.315113290800519	1.16574590163934	0.659574468085106	0.476393067340331	0.648936170212766
S15	1.5	regular	0.956557142857143	0.204190919166302	1.02896875	0.714285714285714	0.4540766091865	0.653061224489796
S15	1.5	irregular	1.11636206896552	0.258488297490436	1.02896875	0.591836734693878	0.494020632606346	0.653061224489796
S15	2	regular	1.23919607843137	0.364788378082846	1.16087387387387	0.653846153846154	0.478822231387317	0.637931034482759
S15	2	irregular	1.0943	0.323572918981649	1.16087387387387	0.625	0.486664263392288	0.637931034482759
S15	2.5	regular	0.976451612903226	0.212199154632774	1.02159677419355	0.639175257731959	0.48273455029458	0.663101604278075
S15	2.5	irregular	1.06674193548387	0.245117699094348	1.02159677419355	0.688888888888889	0.465541715251384	0.663101604278075
S15	3	regular	1.039234375	0.264826912157314	1.08488976377953	0.703296703296703	0.459335401410572	0.693989071038251
S15	3	irregular	1.13126984126984	0.287412999815384	1.08488976377953	0.684782608695652	0.467148182859747	0.693989071038251
S16	1	regular	0.87680303030303	0.212166786329636	0.888612403100775	0.66	0.476095228569523	0.645
S16	1	irregular	0.900984126984127	0.280197078803099	0.888612403100775	0.63	0.48523658709391	0.645
S16	1.5	regular	0.82053125	0.188869398796066	0.854622047244095	0.65979381443299	0.476239565461901	0.647959183673469
S16	1.5	irregular	0.889253968253968	0.228703637519485	0.854622047244095	0.636363636363636	0.483493778415228	0.647959183673469
S16	2	regular	0.820227272727273	0.173048752175133	0.842125925925926	0.666666666666667	0.473803541479343	0.681818181818182
S16	2	irregular	0.863072463768116	0.268853410684127	0.842125925925926	0.696969696969697	0.461906993344902	0.681818181818182
S16	2.5	regular	0.805363636363637	0.195438019792515	0.838880952380953	0.666666666666667	0.473803541479343	0.649484536082474
S16	2.5	irregular	0.87575	0.221697658298222	0.838880952380953	0.631578947368421	0.484935432836328	0.649484536082474
S16	3	regular	1.06024615384615	0.34532996135803	0.996761538461538	0.656565656565657	0.477271500229107	0.680628272251309
S16	3	irregular	0.933276923076923	0.307443313255281	0.996761538461538	0.706521739130435	0.45785077175052	0.680628272251309
S17	1	regular	0.78265625	0.369447430319716	0.793453125	0.673684210526316	0.471351728974886	0.670157068062827
S17	1	irregular	0.80425	0.269040623592158	0.793453125	0.666666666666667	0.473879102207274	0.670157068062827
S17	1.5	regular	0.741925373134329	0.278457129796183	0.732840909090909	0.67	0.472581562625261	0.680412371134021
S17	1.5	irregular	0.723476923076923	0.244088361798314	0.732840909090909	0.691489361702128	0.464355160345369	0.680412371134021
S17	2	regular	0.769234375	0.299178915636627	0.761076335877863	0.653061224489796	0.478443369761342	0.678756476683938
S17	2	irregular	0.753283582089552	0.250619584108045	0.761076335877863	0.705263157894737	0.458343089244298	0.678756476683938
S17	2.5	regular	0.824412698412699	0.290834818151219	0.800635593220339	0.63	0.48523658709391	0.608247422680412
S17	2.5	irregular	0.7734	0.303260711697475	0.800635593220339	0.585106382978723	0.495345528759517	0.608247422680412
S17	3	regular	0.699925373134328	0.232988770273853	0.722934782608696	0.683673469387755	0.467432971665682	0.715025906735751
S17	3	irregular	0.744647887323944	0.284154741474809	0.722934782608696	0.747368421052632	0.436826589397815	0.715025906735751
S18	1	regular	0.731671428571428	0.201453898162548	0.816725190839695	0.7	0.460566186471838	0.658291457286432
S18	1	irregular	0.914327868852459	0.226320033088212	0.816725190839695	0.616161616161616	0.488794241320805	0.658291457286432
S18	1.5	regular	0.8171	0.217439323537142	0.875968992248062	0.7	0.460566186471838	0.645
S18	1.5	irregular	0.945813559322034	0.299185588497673	0.875968992248062	0.59	0.49431107042371	0.645
S18	2	regular	0.94225	0.231523962194894	0.934848920863309	0.72	0.451260859854213	0.698492462311558
S18	2	irregular	0.92689552238806	0.252690919979831	0.934848920863309	0.676767676767677	0.470090803826779	0.698492462311558
S18	2.5	regular	0.880739130434783	0.194804249574217	0.907237410071943	0.69	0.464823198711732	0.695
S18	2.5	irregular	0.933357142857143	0.27821762078175	0.907237410071943	0.7	0.460566186471838	0.695
S18	3	regular	0.9844375	0.201319053025567	0.953241935483871	0.64	0.482418151324422	0.626262626262626
S18	3	irregular	0.919966666666667	0.280846659812225	0.953241935483871	0.612244897959184	0.489743317183888	0.626262626262626
S19	1	regular	0.633115942028985	0.179884565619168	0.72412213740458	0.69	0.464823198711732	0.66497461928934
S19	1	irregular	0.825403225806452	0.17981944128718	0.72412213740458	0.639175257731959	0.48273455029458	0.66497461928934
S19	1.5	regular	0.728550724637681	0.251534732500064	0.741007194244604	0.69	0.464823198711732	0.698492462311558
S19	1.5	irregular	0.753285714285714	0.179768864713823	0.741007194244604	0.707070707070707	0.457422353230807	0.698492462311558
S19	2	regular	0.668884057971015	0.179730479282983	0.695015267175573	0.69	0.464823198711732	0.661616161616162
S19	2	irregular	0.724096774193549	0.205936143984633	0.695015267175573	0.63265306122449	0.484560702357179	0.661616161616162
S19	2.5	regular	0.80227397260274	0.203147337081159	0.757877697841727	0.73	0.446196043338474	0.695
S19	2.5	irregular	0.708772727272727	0.150178334548736	0.757877697841727	0.66	0.476095228569523	0.695
S19	3	regular	0.75075	0.243068871290579	0.733550387596899	0.64	0.482418151324422	0.654822335025381
S19	3	irregular	0.716615384615385	0.203715234174117	0.733550387596899	0.670103092783505	0.472617919248204	0.654822335025381
S2	1	regular	0.602608695652174	0.14627001797555	0.655586956521739	0.696969696969697	0.461906993344902	0.696969696969697
S2	1	irregular	0.708565217391305	0.214503837773214	0.655586956521739	0.696969696969697	0.461906993344902	0.696969696969697
S2	1.5	regular	0.542746268656717	0.173612450964225	0.586991935483871	0.67	0.472581562625261	0.623115577889447
S2	1.5	irregular	0.639	0.183852036781134	0.586991935483871	0.575757575757576	0.496742636335202	0.623115577889447
S2	2	regular	0.625	0.189352076712203	0.652751773049645	0.68	0.468826172262151	0.705
S2	2	irregular	0.678602739726028	0.196756670063843	0.652751773049645	0.73	0.446196043338474	0.705
S2	2.5	regular	0.721411764705882	0.226595321795323	0.6961328125	0.68	0.468826172262151	0.64321608040201
S2	2.5	irregular	0.667483333333333	0.24598852747581	0.6961328125	0.606060606060606	0.491108322108806	0.64321608040201
S2	3	regular	0.699731343283582	0.276167361537296	0.704848484848485	0.67	0.472581562625261	0.666666666666667
S2	3	irregular	0.710123076923077	0.212339903492925	0.704848484848485	0.663265306122449	0.475023115032157	0.666666666666667
S20	1	regular	0.639283582089552	0.159269811666199	0.7041	0.676767676767677	0.470090803826779	0.656565656565657
S20	1	irregular	0.773031746031746	0.161058591648122	0.7041	0.636363636363636	0.483493778415228	0.656565656565657
S20	1.5	regular	0.754811594202899	0.113648099200263	0.738021276595745	0.69	0.464823198711732	0.715736040609137
S20	1.5	irregular	0.721930555555556	0.110916454587579	0.738021276595745	0.742268041237113	0.439657786320412	0.715736040609137
S20	2	regular	0.708650793650793	0.175022133045542	0.70064705882353	0.636363636363636	0.483493778415228	0.607142857142857
S20	2	irregular	0.691642857142857	0.117697057748261	0.70064705882353	0.577319587628866	0.496551682992981	0.607142857142857
S20	2.5	regular	0.768117647058824	0.174716019429036	0.791453237410072	0.686868686868687	0.466127438264859	0.698492462311558
S20	2.5	irregular	0.813802816901409	0.227107062211278	0.791453237410072	0.71	0.456048021572069	0.698492462311558
S20	3	regular	0.76115625	0.193421672654284	0.770175572519085	0.65979381443299	0.476239565461901	0.675257731958763
S20	3	irregular	0.778791044776119	0.1773584401212	0.770175572519085	0.690721649484536	0.464597153955895	0.675257731958763
S21	1	regular	0.823640625	0.302570698399171	0.863392307692308	0.65979381443299	0.476239565461901	0.680628272251309
S21	1	irregular	0.901939393939394	0.285295144275747	0.863392307692308	0.702127659574468	0.459775242754955	0.680628272251309
S21	1.5	regular	0.766521739130435	0.261138660974882	0.821007874015748	0.69	0.464823198711732	0.647959183673469
S21	1.5	irregular	0.885827586206897	0.352995558738078	0.821007874015748	0.604166666666667	0.491596040125088	0.647959183673469
S21	2	regular	0.832741935483871	0.247473325966749	0.848570312499999	0.659574468085106	0.476393067340331	0.673684210526316
S21	2	irregular	0.863439393939394	0.369297217335759	0.848570312499999	0.6875	0.465945558148047	0.673684210526316
S21	2.5	regular	0.877611940298508	0.299856276442458	0.909776	0.67	0.472581562625261	0.634517766497462
S21	2.5	irregular	0.946931034482759	0.386986960298427	0.909776	0.597938144329897	0.492861411690975	0.634517766497462
S21	3	regular	0.833984375	0.306545964454619	0.899514492753623	0.65979381443299	0.476239565461901	0.715025906735751
S21	3	irregular	0.956189189189189	0.349793311796289	0.899514492753623	0.770833333333333	0.422502984521795	0.715025906735751
S22	1	regular	1.06591176470588	0.300536819970588	1.03286614173228	0.68	0.468826172262151	0.644670050761421
S22	1	irregular	0.994779661016949	0.291128071580107	1.03286614173228	0.608247422680412	0.490677699524848	0.644670050761421
S22	1.5	regular	0.931369230769231	0.288923355387656	0.937325925925926	0.656565656565657	0.477271500229107	0.692307692307692
S22	1.5	irregular	0.942857142857143	0.284715178589507	0.937325925925926	0.729166666666667	0.446722960579342	0.692307692307692
S22	2	regular	1.05857352941176	0.299231469141651	0.960797101449275	0.68	0.468826172262151	0.693467336683417
S22	2	irregular	0.865814285714285	0.257297734989335	0.960797101449275	0.707070707070707	0.457422353230807	0.693467336683417
S22	2.5	regular	0.885295081967213	0.245015873245136	0.867369747899159	0.648936170212766	0.479862139891557	0.61340206185567
S22	2.5	irregular	0.84851724137931	0.267607347955873	0.867369747899159	0.58	0.496044963748858	0.61340206185567
S22	3	regular	0.720619047619048	0.244016487317864	0.762469696969697	0.642857142857143	0.481620974300952	0.67005076142132
S22	3	irregular	0.80068115942029	0.192308766184948	0.762469696969697	0.696969696969697	0.461906993344902	0.67005076142132
S23	1	regular	0.704159420289855	0.318538187903115	0.825582089552239	0.69	0.464823198711732	0.67
S23	1	irregular	0.954476923076923	0.376105333803424	0.825582089552239	0.65	0.479372485441102	0.67
S23	1.5	regular	0.851833333333333	0.373829629041487	0.857913669064748	0.72	0.451260859854213	0.698492462311558
S23	1.5	irregular	0.86444776119403	0.360465956177686	0.857913669064748	0.676767676767677	0.470090803826779	0.698492462311558
S23	2	regular	0.673507936507937	0.234628249063442	0.740343511450382	0.63	0.48523658709391	0.655
S23	2	irregular	0.802264705882353	0.319905938491304	0.740343511450382	0.68	0.468826172262151	0.655
S23	2.5	regular	0.754523076923077	0.314919786795598	0.79586524822695	0.65	0.479372485441102	0.705
S23	2.5	irregular	0.831223684210526	0.335460543082063	0.79586524822695	0.76	0.429234695990928	0.705
S23	3	regular	0.847075757575758	0.375235118522366	0.836606299212598	0.66	0.476095228569523	0.635
S23	3	irregular	0.82527868852459	0.311007241670648	0.836606299212598	0.61	0.490207130000197	0.635
S24	1	regular	0.875840579710145	0.290076238619132	0.860298507462687	0.696969696969697	0.461906993344902	0.676767676767677
S24	1	irregular	0.8438	0.205955259097698	0.860298507462687	0.656565656565657	0.477271500229107	0.676767676767677
S24	1.5	regular	0.769714285714285	0.162399788313408	0.79105035971223	0.63	0.48523658709391	0.698492462311558
S24	1.5	irregular	0.808736842105263	0.197146062158394	0.79105035971223	0.767676767676768	0.424463234346503	0.698492462311558
S24	2	regular	0.772285714285714	0.19429761247113	0.816759398496241	0.649484536082474	0.47961002199274	0.6751269035533
S24	2	irregular	0.856785714285714	0.260660470636384	0.816759398496241	0.7	0.460566186471838	0.6751269035533
S24	2.5	regular	0.846483870967742	0.255602582270717	0.843769841269842	0.659574468085106	0.476393067340331	0.649484536082474
S24	2.5	irregular	0.841140625	0.177711989857988	0.843769841269842	0.64	0.482418151324422	0.649484536082474
S24	3	regular	0.778417910447761	0.186690973735624	0.836022222222222	0.67	0.472581562625261	0.675
S24	3	irregular	0.892779411764706	0.266587268094515	0.836022222222222	0.68	0.468826172262151	0.675
S26	1	regular	0.456314814814815	0.199175074601261	0.524166666666666	0.551020408163265	0.49994739887419	0.575757575757576
S26	1	irregular	0.585233333333334	0.157903786052512	0.524166666666666	0.6	0.492365963917331	0.575757575757576
S26	1.5	regular	0.5024	0.12682424218499	0.505511450381679	0.7	0.460566186471838	0.658291457286432
S26	1.5	irregular	0.509081967213115	0.173510066478573	0.505511450381679	0.616161616161616	0.488794241320805	0.658291457286432
S26	2	regular	0.506444444444445	0.137613622002233	0.500508064516129	0.636363636363636	0.483493778415228	0.626262626262626
S26	2	irregular	0.494377049180328	0.14321593998044	0.500508064516129	0.616161616161616	0.488794241320805	0.626262626262626
S26	2.5	regular	0.608932203389831	0.255411221124084	0.562376068376069	0.595959595959596	0.49320261016887	0.593908629441624
S26	2.5	irregular	0.51501724137931	0.177711918602296	0.562376068376069	0.591836734693878	0.494020632606346	0.593908629441624
S26	3	regular	0.345142857142857	0.0777544210961666	0.449477477477477	0.494949494949495	0.502518907629606	0.563451776649746
S26	3	irregular	0.531935483870968	0.164098717886695	0.449477477477477	0.63265306122449	0.484560702357179	0.563451776649746
S27	1	regular	0.900569230769231	0.449230452038218	0.886557251908397	0.670103092783505	0.472617919248204	0.671794871794872
S27	1	irregular	0.872757575757576	0.30172229007208	0.886557251908397	0.673469387755102	0.471354927974021	0.671794871794872
S27	1.5	regular	0.806058823529412	0.319720441428527	0.839259541984733	0.708333333333333	0.456915670364414	0.671794871794872
S27	1.5	irregular	0.875095238095238	0.3434379652058	0.839259541984733	0.636363636363636	0.483493778415228	0.671794871794872
S27	2	regular	0.907723076923077	0.333026439814296	0.913285714285714	0.670103092783505	0.472617919248204	0.649484536082474
S27	2	irregular	0.919213114754098	0.374495487945854	0.913285714285714	0.628865979381443	0.485617897392632	0.649484536082474
S27	2.5	regular	0.861584615384616	0.317995621643782	0.872925925925926	0.663265306122449	0.475023115032157	0.685279187817259
S27	2.5	irregular	0.883457142857143	0.302709296894729	0.872925925925926	0.707070707070707	0.457422353230807	0.685279187817259
S27	3	regular	0.822594202898551	0.343700592977315	0.847804511278196	0.69	0.464823198711732	0.678571428571429
S27	3	irregular	0.874984375	0.348581956940352	0.847804511278196	0.666666666666667	0.473879102207274	0.678571428571429
S28	1	regular	0.690071428571429	0.209589130251711	0.733954887218045	0.7	0.460566186471838	0.665
S28	1	irregular	0.782714285714286	0.237131951056751	0.733954887218045	0.63	0.48523658709391	0.665
S28	1.5	regular	0.634920634920635	0.139130282595394	0.709421875	0.63	0.48523658709391	0.64321608040201
S28	1.5	irregular	0.781630769230769	0.27873175776804	0.709421875	0.656565656565657	0.477271500229107	0.64321608040201
S28	2	regular	0.798469696969697	0.245561536683513	0.774151079136691	0.666666666666667	0.473803541479343	0.698492462311558
S28	2	irregular	0.752164383561644	0.250837210030875	0.774151079136691	0.73	0.446196043338474	0.698492462311558
S28	2.5	regular	0.762636363636364	0.247423314389523	0.764287878787879	0.709677419354839	0.456371443903603	0.683937823834197
S28	2.5	irregular	0.765939393939394	0.275095445187128	0.764287878787879	0.66	0.476095228569523	0.683937823834197
S28	3	regular	0.806268656716418	0.338555603153981	0.762136363636363	0.683673469387755	0.467432971665682	0.676923076923077
S28	3	irregular	0.716646153846154	0.232313932990551	0.762136363636363	0.670103092783505	0.472617919248204	0.676923076923077
S29	1	regular	0.850870967741936	0.257202508966612	1.0180223880597	0.626262626262626	0.486257229857769	0.687179487179487
S29	1	irregular	1.16195833333333	0.308930569596124	1.0180223880597	0.75	0.435285750066007	0.687179487179487
S29	1.5	regular	0.946939393939394	0.277135949908948	0.981953846153846	0.666666666666667	0.473803541479343	0.666666666666667
S29	1.5	irregular	1.0180625	0.264441242310878	0.981953846153846	0.666666666666667	0.473879102207274	0.666666666666667
S29	2	regular	0.974582089552239	0.243052503945867	1.04850724637681	0.67	0.472581562625261	0.704081632653061
S29	2	irregular	1.1182676056338	0.359829759658111	1.04850724637681	0.739583333333333	0.441165720543263	0.704081632653061
S29	2.5	regular	1.06890322580645	0.272830861534792	1.01948062015504	0.645833333333333	0.480770580295002	0.661538461538462
S29	2.5	irregular	0.973746268656716	0.275097577359742	1.01948062015504	0.676767676767677	0.470090803826779	0.661538461538462
S29	3	regular	1.15813333333333	0.332541546616342	1.0622962962963	0.638297872340426	0.483069572001046	0.699481865284974
S29	3	irregular	0.985626666666667	0.244888599788366	1.0622962962963	0.757575757575758	0.430730492253948	0.699481865284974
S3	1	regular	1.22679411764706	0.329767115200075	1.12116279069767	0.34	0.476095228569523	0.438775510204082
S3	1	irregular	1.05209615384615	0.355533306104538	1.12116279069767	0.541666666666667	0.500876424861918	0.438775510204082
S3	1.5	regular	0.8285	0.241148204475462	0.91525641025641	0.7	0.460566186471838	0.593908629441624
S3	1.5	irregular	1.04446808510638	0.356879035106333	0.91525641025641	0.484536082474227	0.502356987564945	0.593908629441624
S3	2	regular	0.916878378378379	0.321282871681157	0.949467741935484	0.747474747474748	0.436671883156537	0.623115577889447
S3	2	irregular	0.9977	0.31959580659301	0.949467741935484	0.5	0.502518907629606	0.623115577889447
S3	2.5	regular	1.18952941176471	0.327633501385232	1.13724675324675	0.34	0.476095228569523	0.390862944162437
S3	2.5	irregular	1.09590697674419	0.321480489962232	1.13724675324675	0.443298969072165	0.499355254406212	0.390862944162437
S3	3	regular	0.990742424242424	0.302467916193338	0.991116071428572	0.709677419354839	0.456371443903603	0.589473684210526
S3	3	irregular	0.991652173913044	0.316763930142959	0.991116071428572	0.474226804123711	0.501929267617183	0.589473684210526
S30	1	regular	0.882616666666667	0.201223721658735	0.912683333333333	0.606060606060606	0.491108322108806	0.603015075376884
S30	1	irregular	0.94275	0.22095291507008	0.912683333333333	0.6	0.492365963917331	0.603015075376884
S30	1.5	regular	0.92235593220339	0.240110446046	0.915247933884297	0.595959595959596	0.49320261016887	0.608040201005025
S30	1.5	irregular	0.908483870967742	0.247447874420577	0.915247933884297	0.62	0.487831731214563	0.608040201005025
S30	2	regular	0.843070422535212	0.209612112786837	0.855827338129496	0.71	0.456048021572069	0.695
S30	2	irregular	0.869147058823529	0.204258415833917	0.855827338129496	0.68	0.468826172262151	0.695
S30	2.5	regular	0.957333333333333	0.243912533387815	0.926793103448276	0.72	0.451260859854213	0.725
S30	2.5	irregular	0.896671232876713	0.187296856976248	0.926793103448276	0.73	0.446196043338474	0.725
S30	3	regular	0.933589041095891	0.222627294149789	0.927978723404255	0.737373737373737	0.442300539292389	0.708542713567839
S30	3	irregular	0.921955882352941	0.186702527689045	0.927978723404255	0.68	0.468826172262151	0.708542713567839
S31	1	regular	0.684	0.138562034843604	0.766612903225806	0.656565656565657	0.477271500229107	0.623115577889447
S31	1	irregular	0.857627118644068	0.232556622567871	0.766612903225806	0.59	0.49431107042371	0.623115577889447
S31	1.5	regular	0.764323076923077	0.188450930922043	0.783595588235294	0.65	0.479372485441102	0.68
S31	1.5	irregular	0.801239436619719	0.16075948892578	0.783595588235294	0.71	0.456048021572069	0.68
S31	2	regular	0.675507462686567	0.142322763052361	0.71075572519084	0.67	0.472581562625261	0.655
S31	2	irregular	0.74765625	0.199805239992778	0.71075572519084	0.64	0.482418151324422	0.655
S31	2.5	regular	0.755029411764706	0.183101633191134	0.774421428571429	0.686868686868687	0.466127438264859	0.703517587939699
S31	2.5	irregular	0.792736111111111	0.203124536354352	0.774421428571429	0.72	0.451260859854213	0.703517587939699
S31	3	regular	0.771882352941176	0.191359981890175	0.795488721804511	0.68	0.468826172262151	0.668341708542714
S31	3	irregular	0.820184615384616	0.190604457278982	0.795488721804511	0.656565656565657	0.477271500229107	0.668341708542714
S4	1	regular	0.76525	0.261059801863967	0.804889763779528	0.68	0.468826172262151	0.641414141414141
S4	1	irregular	0.850576271186441	0.303899779498044	0.804889763779528	0.602040816326531	0.491993544471255	0.641414141414141
S4	1.5	regular	0.768691176470589	0.274467259138306	0.779503816793893	0.68	0.468826172262151	0.655
S4	1.5	irregular	0.791174603174603	0.266555782437841	0.779503816793893	0.63	0.48523658709391	0.655
S4	2	regular	0.875013888888889	0.34275834270594	0.825664285714286	0.75	0.435285750066007	0.721649484536083
S4	2	irregular	0.773411764705882	0.227126714274516	0.825664285714286	0.693877551020408	0.463250800797259	0.721649484536083
S4	2.5	regular	0.6802	0.293299985083532	0.754815384615385	0.65	0.479372485441102	0.663265306122449
S4	2.5	irregular	0.829430769230769	0.291779077879929	0.754815384615385	0.677083333333333	0.470045723793059	0.663265306122449
S4	3	regular	0.787120689655172	0.25548619474402	0.807408000000001	0.623655913978495	0.48709383290803	0.661375661375661
S4	3	irregular	0.824970149253731	0.245952568114461	0.807408000000001	0.697916666666667	0.46157149566891	0.661375661375661
S5	1	regular	0.93182	0.299746266167959	0.897772277227723	0.510204081632653	0.502466041509042	0.561111111111111
S5	1	irregular	0.864392156862745	0.31304888298356	0.897772277227723	0.621951219512195	0.487883914103006	0.561111111111111
S5	1.5	regular	1.14803703703704	0.367137574489967	1.06433695652174	0.545454545454545	0.500463606960979	0.51685393258427
S5	1.5	irregular	0.945394736842105	0.341918003405249	1.06433695652174	0.481012658227848	0.502831966980225	0.51685393258427
S5	2	regular	0.840716981132076	0.290013088388895	0.913275510204082	0.646341463414634	0.481046986219557	0.569767441860465
S5	2	irregular	0.998733333333333	0.358820061261402	0.913275510204082	0.5	0.502801142365493	0.569767441860465
S5	2.5	regular	0.849015625	0.338300068371144	0.905792792792793	0.65979381443299	0.476239565461901	0.60989010989011
S5	2.5	irregular	0.983106382978723	0.3938772835841	0.905792792792793	0.552941176470588	0.500140036412212	0.60989010989011
S5	3	regular	1.01928571428571	0.347902404897312	0.992565656565657	0.49	0.502418393795691	0.515625
S5	3	irregular	0.96638	0.362808033234646	0.992565656565657	0.543478260869565	0.500835422470633	0.515625
S6	1	regular	0.653582089552239	0.249859666628467	0.639596774193548	0.67	0.472581562625261	0.629441624365482
S6	1	irregular	0.623157894736842	0.104784266381948	0.639596774193548	0.587628865979382	0.494818513017391	0.629441624365482
S6	1.5	regular	0.553671641791045	0.103163651700161	0.587496296296297	0.676767676767677	0.470090803826779	0.678391959798995
S6	1.5	irregular	0.620823529411765	0.155724205230979	0.587496296296297	0.68	0.468826172262151	0.678391959798995
S6	2	regular	0.556764705882353	0.0895929630843883	0.57655223880597	0.68	0.468826172262151	0.67
S6	2	irregular	0.596939393939394	0.122818049135594	0.57655223880597	0.66	0.476095228569523	0.67
S6	2.5	regular	0.664926470588235	0.187510263693331	0.627445255474453	0.68	0.468826172262151	0.688442211055276
S6	2.5	irregular	0.590507246376812	0.113690449594813	0.627445255474453	0.696969696969697	0.461906993344902	0.688442211055276
S6	3	regular	0.683609375	0.166490441804632	0.65303007518797	0.688172043010753	0.46575078761762	0.689119170984456
S6	3	irregular	0.624666666666667	0.102344669487712	0.65303007518797	0.69	0.464823198711732	0.689119170984456
S7	1	regular	0.898727272727272	0.324845930129467	0.905719008264463	0.666666666666667	0.473803541479343	0.630208333333333
S7	1	irregular	0.914109090909091	0.327107224051894	0.905719008264463	0.591397849462366	0.494239845396882	0.630208333333333
S7	1.5	regular	0.814171428571428	0.260196022618209	0.829932330827068	0.7	0.460566186471838	0.671717171717172
S7	1.5	irregular	0.847444444444444	0.253486640086828	0.829932330827068	0.642857142857143	0.481620974300952	0.671717171717172
S7	2	regular	0.782850746268657	0.241291867381779	0.824825396825397	0.683673469387755	0.467432971665682	0.646153846153846
S7	2	irregular	0.872491525423729	0.355062372999515	0.824825396825397	0.608247422680412	0.490677699524848	0.646153846153846
S7	2.5	regular	0.897227272727273	0.314298867833911	0.876161538461539	0.673469387755102	0.471354927974021	0.673575129533679
S7	2.5	irregular	0.8544375	0.317930753916186	0.876161538461539	0.673684210526316	0.471351728974886	0.673575129533679
S7	3	regular	0.778076923076923	0.238961379443174	0.808022388059701	0.677083333333333	0.470045723793059	0.701570680628272
S7	3	irregular	0.836231884057971	0.258858815989558	0.808022388059701	0.726315789473684	0.448214074592637	0.701570680628272
S8	1	regular	0.768063492063491	0.26978598884061	0.881418032786885	0.642857142857143	0.481620974300952	0.66304347826087
S8	1	irregular	1.00245762711864	0.319761674291958	0.881418032786885	0.686046511627907	0.46681972605573	0.66304347826087
S8	1.5	regular	0.773921875	0.310914386454479	0.822254237288136	0.666666666666667	0.473879102207274	0.662921348314607
S8	1.5	irregular	0.879537037037037	0.29641281214912	0.822254237288136	0.658536585365854	0.477118723613698	0.662921348314607
S8	2	regular	0.956714285714286	0.330732492457001	0.936078125	0.63	0.48523658709391	0.684491978609626
S8	2	irregular	0.916076923076923	0.38149980781828	0.936078125	0.747126436781609	0.437178873630444	0.684491978609626
S8	2.5	regular	0.864603174603175	0.264866097617605	0.883466101694916	0.670212765957447	0.472656593436661	0.655555555555556
S8	2.5	irregular	0.905072727272727	0.284577845533257	0.883466101694916	0.63953488372093	0.482951482100353	0.655555555555556
S8	3	regular	1.00110869565217	0.364031514402614	0.93148623853211	0.5	0.50273974653617	0.598901098901099
S8	3	irregular	0.880650793650794	0.244665680966719	0.93148623853211	0.7	0.460824858880028	0.598901098901099
S9	1	regular	0.824628571428571	0.250864544050565	0.869375	0.714285714285714	0.4540766091865	0.73469387755102
S9	1	irregular	0.911702702702703	0.282114361816764	0.869375	0.755102040816326	0.432237632470412	0.73469387755102
S9	1.5	regular	0.829343283582089	0.317043661663778	0.870184	0.67	0.472581562625261	0.625
S9	1.5	irregular	0.917362068965517	0.33488042895023	0.870184	0.58	0.496044963748858	0.625
S9	2	regular	1.08365151515152	0.40933076684996	1.00594117647059	0.66	0.476095228569523	0.686868686868687
S9	2	irregular	0.932671428571428	0.323497181916743	1.00594117647059	0.714285714285714	0.4540766091865	0.686868686868687
S9	2.5	regular	0.744328358208955	0.242334191240595	0.808007518796993	0.683673469387755	0.467432971665682	0.678571428571429
S9	2.5	irregular	0.872651515151515	0.281263494988336	0.808007518796993	0.673469387755102	0.471354927974021	0.678571428571429
S9	3	regular	0.790818181818182	0.282434575628568	0.911797101449275	0.66	0.476095228569523	0.693467336683417
S9	3	irregular	1.02269444444444	0.378049539897337	0.911797101449275	0.727272727272727	0.447628258171794	0.693467336683417
