# Supplementary material for: Oculomotor freezing reflects tactile temporal expectation and aids tactile perception
Source: Nat Commun. 2020 Jul 3;11:3341. doi: 10.1038/s41467-020-17160-1 (PMC7335189; doi:10.1038/s41467-020-17160-1)
Supplement: Supplementary file 7 — Source Data [file 41467_2020_17160_MOESM7_ESM.zip › SourceData/Supplementary_Figure_5C_binnedTime_nonAggregatedSourceData.txt]

subNo	condition	timeBin	RT.subj.mean	RT.subj.sd	noTrials.RT	propCorrect.subj.mean	propCorrect.subj.sd	noTrials.propCorrect	RT.subj.grandmean	propCorrect.subj.grandmean	noAllTrials.RT	noAllTrials.propCorrect	RT.subj.mean.adj	propCorrect.subj.mean.adj
S1	regular	-900	0.750192307692308	0.217442961574896	26	0.619047619047619	0.49150743499232	42	0.734850482315112	0.670981661272923	314	470	0.0153418253771952	-0.0519340422253043
S1	regular	-700	0.7021875	0.190301625785477	48	0.695652173913044	0.463501628466171	69	0.734850482315112	0.670981661272923	314	470	-0.0326629823151124	0.0246705126401201
S1	regular	-500	0.760681818181818	0.255276933128343	66	0.680412371134021	0.468739261045371	97	0.734850482315112	0.670981661272923	314	470	0.0258313358667057	0.00943070986109729
S1	regular	-300	0.745614035087719	0.242213361845794	57	0.606382978723404	0.491171194261993	94	0.734850482315112	0.670981661272923	314	470	0.0107635527726069	-0.0645986825495191
S1	regular	-100	0.74290625	0.234560833734497	64	0.653061224489796	0.478443369761342	98	0.734850482315112	0.670981661272923	314	470	0.00805576768488736	-0.0179204367831275
S1	irregular	-900	0.6603125	0.143572847363281	16	0.615384615384615	0.496138938356834	26	0.734850482315112	0.670981661272923	308	457	-0.0745379823151124	-0.0555970458883079
S1	irregular	-700	0.705088235294118	0.181064423098363	34	0.586206896551724	0.496813804601715	58	0.734850482315112	0.670981661272923	308	457	-0.0297622470209948	-0.0847747647211993
S1	irregular	-500	0.74275	0.220878432215963	56	0.708860759493671	0.457190380985955	79	0.734850482315112	0.670981661272923	308	457	0.00789951768488761	0.0378790982207475
S1	irregular	-300	0.718615384615385	0.19743460076294	78	0.728971962616822	0.446582271951746	107	0.734850482315112	0.670981661272923	308	457	-0.0162350976997275	0.057990301343899
S1	irregular	-100	0.754297297297297	0.205325250149025	74	0.660714285714286	0.475594865605671	112	0.734850482315112	0.670981661272923	308	457	0.0194468149821849	-0.0102673755586377
S10	regular	-900	0.721764705882353	0.166289104202502	17	0.80952380952381	0.402373908081478	21	0.831265263157895	0.687409551374819	266	386	-0.109500557275542	0.12211425814899
S10	regular	-700	0.776448275862069	0.213337188876284	29	0.644444444444445	0.484090316308263	45	0.831265263157895	0.687409551374819	266	386	-0.0548169872958262	-0.0429651069303746
S10	regular	-500	0.763574468085106	0.292339643497144	47	0.796610169491525	0.40597524202367	59	0.831265263157895	0.687409551374819	266	386	-0.0676907950727885	0.109200618116706
S10	regular	-300	0.857326086956522	0.351663226166287	46	0.676470588235294	0.471301040486681	68	0.831265263157895	0.687409551374819	266	386	0.0260608237986272	-0.0109389631395249
S10	regular	-100	0.79304347826087	0.254448681271816	46	0.638888888888889	0.483693406430251	72	0.831265263157895	0.687409551374819	266	386	-0.0382217848970252	-0.0485206624859302
S10	irregular	-900	0.956	0.249522817320654	12	0.857142857142857	0.363136519601281	14	0.831265263157895	0.687409551374819	209	305	0.124734736842105	0.169733305768038
S10	irregular	-700	0.988545454545455	0.261921501078611	11	0.5	0.511766315719159	22	0.831265263157895	0.687409551374819	209	305	0.15728019138756	-0.187409551374819
S10	irregular	-500	0.903151515151515	0.263225796752062	33	0.75	0.438018795391567	44	0.831265263157895	0.687409551374819	209	305	0.0718862519936202	0.0625904486251809
S10	irregular	-300	0.827485714285714	0.252458077058883	35	0.673076923076923	0.473665466715671	52	0.831265263157895	0.687409551374819	209	305	-0.00377954887218079	-0.0143326282978959
S10	irregular	-100	0.871333333333333	0.305119586824823	54	0.666666666666667	0.474341649025257	81	0.831265263157895	0.687409551374819	209	305	0.0400680701754383	-0.0207428847081524
S11	regular	-900	0.9482	0.251903197781671	20	0.714285714285714	0.460043706228236	28	1.09157267950963	0.674144037780402	298	433	-0.143372679509633	0.0401416765053129
S11	regular	-700	1.08568571428571	0.349180534076788	35	0.636363636363636	0.485479387502946	55	1.09157267950963	0.674144037780402	298	433	-0.00588696522391818	-0.0377804014167651
S11	regular	-500	1.01475862068966	0.316695172859195	29	0.617021276595745	0.491368607293056	47	1.09157267950963	0.674144037780402	298	433	-0.0768140588199771	-0.0571227611846568
S11	regular	-300	1.06495238095238	0.360319635367456	63	0.715909090909091	0.453564772810672	88	1.09157267950963	0.674144037780402	298	433	-0.0266202985572515	0.0417650531286895
S11	regular	-100	1.0637972972973	0.342197490832884	74	0.718446601941748	0.451956004455998	103	1.09157267950963	0.674144037780402	298	433	-0.0277753822123354	0.0443025641613461
S11	irregular	-900	1.18884210526316	0.421483130433195	19	0.558823529411765	0.503994737261378	34	1.09157267950963	0.674144037780402	273	414	0.0972694257535254	-0.115320508368637
S11	irregular	-700	1.19422222222222	0.41855771896187	27	0.642857142857143	0.484965604585173	42	1.09157267950963	0.674144037780402	273	414	0.10264954271259	-0.0312868949232585
S11	irregular	-500	1.10017391304348	0.364137965572137	46	0.754098360655738	0.434194184857345	61	1.09157267950963	0.674144037780402	273	414	0.00860123353384568	0.0799543228753362
S11	irregular	-300	1.1466	0.414182519334211	60	0.666666666666667	0.474045463139977	90	1.09157267950963	0.674144037780402	273	414	0.0550273204903677	-0.00747737111373481
S11	irregular	-100	1.18255223880597	0.405363334350581	67	0.62037037037037	0.487557187493423	108	1.09157267950963	0.674144037780402	273	414	0.0909795592963374	-0.0537736674100311
S12	regular	-900	0.8785	0.26681974772827	28	0.666666666666667	0.477118723613698	42	0.823446372239747	0.672322375397667	311	467	0.0550536277602526	-0.00565570873100041
S12	regular	-700	0.803070175438597	0.22239089296368	57	0.75	0.435889894354067	76	0.823446372239747	0.672322375397667	311	467	-0.0203761968011505	0.077677624602333
S12	regular	-500	0.8776	0.313145855043001	50	0.526315789473684	0.501955861057691	95	0.823446372239747	0.672322375397667	311	467	0.0541536277602529	-0.146006585923983
S12	regular	-300	0.840471428571428	0.288249223960571	70	0.7	0.460566186471838	100	0.823446372239747	0.672322375397667	311	467	0.0170250563316814	0.0276776246023329
S12	regular	-100	0.837350877192982	0.242914556644047	57	0.695121951219512	0.463188743499654	82	0.823446372239747	0.672322375397667	311	467	0.0139045049532354	0.0227995758218451
S12	irregular	-900	0.755769230769231	0.136097408554993	26	0.666666666666667	0.477566932940919	39	0.823446372239747	0.672322375397667	323	476	-0.0676771414705163	-0.00565570873100041
S12	irregular	-700	0.822577777777778	0.246043093868542	45	0.681818181818182	0.469339664081058	66	0.823446372239747	0.672322375397667	323	476	-0.000868594461969408	0.00949580642051473
S12	irregular	-500	0.82955737704918	0.174468958517952	61	0.648936170212766	0.479862139891557	94	0.823446372239747	0.672322375397667	323	476	0.00611100480943305	-0.0233862051849011
S12	irregular	-300	0.7951875	0.12370598463664	64	0.653061224489796	0.478443369761342	98	0.823446372239747	0.672322375397667	323	476	-0.0282588722397473	-0.0192611509078712
S12	irregular	-100	0.848026666666667	0.196314693130032	75	0.694444444444445	0.462789860334753	108	0.823446372239747	0.672322375397667	323	476	0.0245802944269196	0.0221220690467774
S13	regular	-900	0.9598	0.27956386668444	10	0.666666666666667	0.487950036474267	15	0.985780898876405	0.652014652014652	161	255	-0.0259808988764048	0.0146520146520146
S13	regular	-700	0.9471	0.296264690212429	10	0.555555555555556	0.511309992564914	18	0.985780898876405	0.652014652014652	161	255	-0.0386808988764049	-0.0964590964590965
S13	regular	-500	0.995631578947368	0.24404740216385	19	0.655172413793103	0.483725281314975	29	0.985780898876405	0.652014652014652	161	255	0.00985068007096357	0.0031577617784514
S13	regular	-300	0.836416666666667	0.14871232652543	12	0.571428571428571	0.50709255283711	21	0.985780898876405	0.652014652014652	161	255	-0.149364232209738	-0.0805860805860806
S13	regular	-100	0.976	0.294419768358037	11	0.647058823529412	0.492592183071889	17	0.985780898876405	0.652014652014652	161	255	-0.00978089887640488	-0.00495582848524023
S13	irregular	-900	1.0204	0.31366242090138	15	0.75	0.444261658319319	20	0.985780898876405	0.652014652014652	195	291	0.0346191011235948	0.097985347985348
S13	irregular	-700	1.0445	0.265749540322873	12	0.666666666666667	0.485071250072666	18	0.985780898876405	0.652014652014652	195	291	0.058719101123595	0.0146520146520146
S13	irregular	-500	0.886357142857143	0.425357696920686	14	0.636363636363636	0.492365963917331	22	0.985780898876405	0.652014652014652	195	291	-0.0994237560192622	-0.0156510156510157
S13	irregular	-300	0.878333333333334	0.254077801887069	18	0.782608695652174	0.42174116783665	23	0.985780898876405	0.652014652014652	195	291	-0.107447565543072	0.130594043637522
S13	irregular	-100	0.953714285714286	0.326119018589401	21	0.567567567567568	0.502247202333923	37	0.985780898876405	0.652014652014652	195	291	-0.0320666131621191	-0.0844470844470845
S14	regular	-900	0.779714285714286	0.181036565630367	7	0.7	0.483045891539648	10	0.901742372881356	0.671981776765376	140	218	-0.12202808716707	0.0280182232346241
S14	regular	-700	0.860190476190476	0.27500120346057	21	0.724137931034483	0.454858826147342	29	0.901742372881356	0.671981776765376	140	218	-0.0415518966908792	0.0521561542691069
S14	regular	-500	0.766	0.15148743989006	10	0.555555555555556	0.511309992564914	18	0.901742372881356	0.671981776765376	140	218	-0.135742372881356	-0.11642622120982
S14	regular	-300	1.01266666666667	0.389980448227857	9	0.818181818181818	0.404519917477945	11	0.901742372881356	0.671981776765376	140	218	0.110924293785311	0.146200041416442
S14	regular	-100	1.0653	0.379125030681026	10	0.625	0.5	16	0.901742372881356	0.671981776765376	140	218	0.163557627118644	-0.0469817767653758
S14	irregular	-900	0.8145	0.139094007265385	8	0.666666666666667	0.492365963917331	12	0.901742372881356	0.671981776765376	155	221	-0.0872423728813556	-0.00531511009870922
S14	irregular	-700	0.942333333333333	0.163722529502407	6	0.545454545454545	0.522232967867094	11	0.901742372881356	0.671981776765376	155	221	0.0405909604519777	-0.12652723131083
S14	irregular	-500	0.8715	0.261747227513705	10	0.909090909090909	0.301511344577764	11	0.901742372881356	0.671981776765376	155	221	-0.0302423728813557	0.237109132325533
S14	irregular	-300	0.923	0.286513524986169	5	0.625	0.517549169506766	8	0.901742372881356	0.671981776765376	155	221	0.0212576271186444	-0.0469817767653758
S14	irregular	-100	0.901333333333333	0.221324090286567	18	0.75	0.442325868464691	24	0.901742372881356	0.671981776765376	155	221	-0.000409039548022516	0.0780182232346242
S15	regular	-900	1.05944444444444	0.199165245140298	27	0.72972972972973	0.450225168890748	37	1.06719160583942	0.669108669108669	282	407	-0.00774716139497245	0.0606210606210607
S15	regular	-700	1.00583870967742	0.21849623898734	31	0.607843137254902	0.493089499890193	51	1.06719160583942	0.669108669108669	282	407	-0.0613528961619971	-0.0612655318537672
S15	regular	-500	0.934027777777778	0.305537043450765	36	0.72	0.453557367611073	50	1.06719160583942	0.669108669108669	282	407	-0.133163828061639	0.0508913308913309
S15	regular	-300	1.01311111111111	0.220559778457034	36	0.72	0.453557367611073	50	1.06719160583942	0.669108669108669	282	407	-0.0540804947283056	0.0508913308913309
S15	regular	-100	1.06115555555556	0.256632471157734	45	0.671641791044776	0.473160223407384	67	1.06719160583942	0.669108669108669	282	407	-0.00603605028386101	0.00253312193610711
S15	irregular	-900	1.03063636363636	0.231008254945173	22	0.6875	0.470929074859885	32	1.06719160583942	0.669108669108669	266	412	-0.0365552422030531	0.0183913308913309
S15	irregular	-700	1.21635294117647	0.269349898175327	17	0.548387096774194	0.505879411020674	31	1.06719160583942	0.669108669108669	266	412	0.149161335337054	-0.120721572334476
S15	irregular	-500	1.2615	0.32895294045963	28	0.571428571428571	0.5	49	1.06719160583942	0.669108669108669	266	412	0.194308394160584	-0.0976800976800977
S15	irregular	-300	1.12463636363636	0.255083943402595	44	0.666666666666667	0.475016868796284	66	1.06719160583942	0.669108669108669	266	412	0.057444757796947	-0.00244200244200243
S15	irregular	-100	1.16458490566038	0.324121323080528	53	0.609195402298851	0.490759303459551	87	1.06719160583942	0.669108669108669	266	412	0.0973932998209617	-0.0599132668098185
S16	regular	-900	0.873777777777778	0.264030870645072	18	0.857142857142857	0.358568582800318	21	0.883486394557824	0.662908680947012	297	449	-0.00970861678004598	0.194234176195845
S16	regular	-700	0.872052631578947	0.281207213769532	19	0.730769230769231	0.452344320861205	26	0.883486394557824	0.662908680947012	297	449	-0.0114337629788764	0.0678605498222184
S16	regular	-500	0.794103448275862	0.122708232587824	29	0.604166666666667	0.49420399497827	48	0.883486394557824	0.662908680947012	297	449	-0.0893829462819618	-0.0587420142803458
S16	regular	-300	0.874574468085106	0.248295383756564	47	0.661971830985916	0.476405048906645	71	0.883486394557824	0.662908680947012	297	449	-0.00891192647271744	-0.000936849961096886
S16	regular	-100	0.874133333333333	0.258657866949435	90	0.708661417322835	0.456178679495816	127	0.883486394557824	0.662908680947012	297	449	-0.00935306122449076	0.0457527363758222
S16	irregular	-900	0.822222222222222	0.269860215570418	18	0.642857142857143	0.487950036474267	28	0.883486394557824	0.662908680947012	291	438	-0.0612641723356016	-0.0200515380898695
S16	irregular	-700	0.896260869565217	0.222768574858897	23	0.676470588235294	0.474858079933817	34	0.883486394557824	0.662908680947012	291	438	0.0127744750073935	0.0135619072882818
S16	irregular	-500	0.880086956521739	0.21224833504936	23	0.696969696969697	0.466693722159438	33	0.883486394557824	0.662908680947012	291	438	-0.00339943803608456	0.0340610160226846
S16	irregular	-300	0.885653846153846	0.25654322608025	52	0.626506024096386	0.486672208347571	83	0.883486394557824	0.662908680947012	291	438	0.00216745159602261	-0.0364026568506268
S16	irregular	-100	0.937942528735632	0.295298955979925	87	0.612676056338028	0.488863083259933	142	0.883486394557824	0.662908680947012	291	438	0.0544561341778086	-0.0502326246089843
S17	regular	-900	0.709225806451613	0.202840283585784	31	0.738095238095238	0.44500061986933	42	0.756066666666666	0.686032138442522	275	412	-0.046840860215053	0.0520630996527165
S17	regular	-700	0.664041666666667	0.154999994156148	24	0.615384615384615	0.492864058090144	39	0.756066666666666	0.686032138442522	275	412	-0.0920249999999995	-0.0706475230579062
S17	regular	-500	0.768424242424243	0.381056264735196	33	0.717391304347826	0.455243206222338	46	0.756066666666666	0.686032138442522	275	412	0.0123575757575765	0.0313591659053044
S17	regular	-300	0.755794117647059	0.252516039623981	34	0.607142857142857	0.492805380304581	56	0.756066666666666	0.686032138442522	275	412	-0.00027254901960716	-0.0788892812996646
S17	regular	-100	0.760413793103448	0.308326440955649	58	0.707317073170732	0.457794090271625	82	0.756066666666666	0.686032138442522	275	412	0.00434712643678237	0.02128493472821
S17	irregular	-900	0.75725	0.234277395725982	28	0.8	0.405839724956714	35	0.756066666666666	0.686032138442522	280	397	0.00118333333333409	0.113967861557478
S17	irregular	-700	0.735541666666667	0.246464210148366	24	0.8	0.406838102172486	30	0.756066666666666	0.686032138442522	280	397	-0.0205249999999994	0.113967861557478
S17	irregular	-500	0.877652173913044	0.342313600066538	23	0.657142857142857	0.481593991977935	35	0.756066666666666	0.686032138442522	280	397	0.121585507246378	-0.0288892812996645
S17	irregular	-300	0.7775	0.326947855169597	26	0.666666666666667	0.477566932940919	39	0.756066666666666	0.686032138442522	280	397	0.0214333333333341	-0.019365471775855
S17	irregular	-100	0.731359375	0.23675440138967	64	0.680851063829787	0.46864632232523	94	0.756066666666666	0.686032138442522	280	397	-0.0247072916666662	-0.00518107461273443
S18	regular	-900	0.821461538461538	0.22024336190119	26	0.702702702702703	0.463373191622816	37	0.895068690095846	0.663135593220339	321	471	-0.0736071516343081	0.0395671094823638
S18	regular	-700	0.851843137254902	0.220890504327282	51	0.653846153846154	0.478822231387317	78	0.895068690095846	0.663135593220339	321	471	-0.0432255528409445	-0.00928943937418514
S18	regular	-500	0.812423728813559	0.187789886565281	59	0.766233766233766	0.4260004909839	77	0.895068690095846	0.663135593220339	321	471	-0.0826449612822872	0.103098173013427
S18	regular	-300	0.88218	0.271608112799996	50	0.684931506849315	0.467758019373239	73	0.895068690095846	0.663135593220339	321	471	-0.0128886900958463	0.021795913628976
S18	regular	-100	0.923828571428572	0.213270255943939	70	0.630630630630631	0.484822890397344	111	0.895068690095846	0.663135593220339	321	471	0.0287598813327251	-0.0325049625897084
S18	irregular	-900	0.876764705882353	0.128898472358948	17	0.739130434782609	0.44897775854488	23	0.895068690095846	0.663135593220339	305	473	-0.0183039842134936	0.0759948415622697
S18	irregular	-700	0.928432432432432	0.280212671271556	37	0.672727272727273	0.473542420742244	55	0.895068690095846	0.663135593220339	305	473	0.0333637423365859	0.00959167950693374
S18	irregular	-500	0.913414634146342	0.290146254121069	41	0.650793650793651	0.480548415161132	63	0.895068690095846	0.663135593220339	305	473	0.0183459440504951	-0.0123419424266882
S18	irregular	-300	0.952735849056604	0.277553193165354	53	0.54639175257732	0.500429368906947	97	0.895068690095846	0.663135593220339	305	473	0.0576671589607571	-0.116743840643019
S18	irregular	-100	0.903537735849057	0.217304227142208	106	0.670886075949367	0.471385516758822	158	0.895068690095846	0.663135593220339	305	473	0.00846904575321039	0.00775048272902812
S19	regular	-900	0.710884615384615	0.233903112749374	26	0.65	0.483045891539648	40	0.725957555178269	0.677790563866513	316	452	-0.0150729397936531	-0.0277905638665132
S19	regular	-700	0.688869565217391	0.193890875230333	46	0.741935483870968	0.441141732957016	62	0.725957555178269	0.677790563866513	316	452	-0.0370879899608771	0.0641449200044545
S19	regular	-500	0.673088235294117	0.20032766607933	34	0.666666666666667	0.476095228569523	51	0.725957555178269	0.677790563866513	316	452	-0.0528693198841511	-0.0111238971998466
S19	regular	-300	0.74268	0.237017302390887	50	0.757575757575758	0.43183351708753	66	0.725957555178269	0.677790563866513	316	452	0.0167224448217316	0.0797851937092443
S19	regular	-100	0.735875	0.221433999487505	32	0.711111111111111	0.458367767301552	45	0.725957555178269	0.677790563866513	316	452	0.00991744482173129	0.0333205472445979
S19	irregular	-900	0.755125	0.234125813910236	24	0.6	0.496138938356834	40	0.725957555178269	0.677790563866513	273	417	0.0291674448217312	-0.0777905638665133
S19	irregular	-700	0.719666666666667	0.188619912162973	30	0.697674418604651	0.464700811118101	43	0.725957555178269	0.677790563866513	273	417	-0.00629088851160187	0.0198838547381379
S19	irregular	-500	0.7815	0.192864318009554	32	0.695652173913044	0.465215133860612	46	0.725957555178269	0.677790563866513	273	417	0.0555424448217315	0.0178616100465302
S19	irregular	-300	0.748678571428571	0.181797007996287	28	0.595744680851064	0.496052875341062	47	0.725957555178269	0.677790563866513	273	417	0.0227210162503029	-0.0820458830154495
S19	irregular	-100	0.74235	0.202404083013443	40	0.666666666666667	0.475382688541528	60	0.725957555178269	0.677790563866513	273	417	0.0163924448217316	-0.0111238971998466
S2	regular	-900	0.612	0.148687591950371	12	0.631578947368421	0.495594627783352	19	0.659362880886427	0.673507462686567	192	286	-0.0473628808864269	-0.0419285153181461
S2	regular	-700	0.596727272727273	0.236137710207028	11	0.846153846153846	0.375533808099405	13	0.659362880886427	0.673507462686567	192	286	-0.0626356081591541	0.172646383467279
S2	regular	-500	0.586789473684211	0.119753255092558	19	0.791666666666667	0.414851116999053	24	0.659362880886427	0.673507462686567	192	286	-0.0725734072022164	0.1181592039801
S2	regular	-300	0.65764	0.194267830584479	25	0.714285714285714	0.458349248514106	35	0.659362880886427	0.673507462686567	192	286	-0.00172288088642714	0.0407782515991472
S2	regular	-100	0.681361111111111	0.285101901860448	36	0.620689655172414	0.48945319317802	58	0.659362880886427	0.673507462686567	192	286	0.0219982302246841	-0.0528178075141533
S2	irregular	-900	0.609333333333333	0.205077221228167	6	0.75	0.462910049886276	8	0.659362880886427	0.673507462686567	169	250	-0.0500295475530935	0.0764925373134329
S2	irregular	-700	0.625375	0.122150887371784	8	0.727272727272727	0.467099366496914	11	0.659362880886427	0.673507462686567	169	250	-0.0339878808864269	0.0537652645861602
S2	irregular	-500	0.666625	0.214667808152836	8	0.615384615384615	0.506369683541833	13	0.659362880886427	0.673507462686567	169	250	0.00726211911357311	-0.0581228473019517
S2	irregular	-300	0.590722222222222	0.140390131023833	18	0.6	0.49827287912244	30	0.659362880886427	0.673507462686567	169	250	-0.0686406586642049	-0.0735074626865672
S2	irregular	-100	0.714875	0.227337339708287	40	0.689655172413793	0.466675308882038	58	0.659362880886427	0.673507462686567	169	250	0.055512119113573	0.016147709727226
S20	regular	-900	0.727476190476191	0.121017609895262	21	0.67741935483871	0.475190963311491	31	0.760189497716895	0.673846153846154	217	314	-0.0327133072407044	0.00357320099255576
S20	regular	-700	0.714961538461539	0.149880347149112	26	0.702702702702703	0.463373191622816	37	0.760189497716895	0.673846153846154	217	314	-0.0452279592553565	0.0288565488565489
S20	regular	-500	0.763695652173913	0.231660691290793	23	0.766666666666667	0.430183067152076	30	0.760189497716895	0.673846153846154	217	314	0.00350615445701796	0.0928205128205128
S20	regular	-300	0.725888888888889	0.127693515837446	18	0.642857142857143	0.487950036474267	28	0.760189497716895	0.673846153846154	217	314	-0.0343006088280062	-0.030989010989011
S20	regular	-100	0.7573125	0.219636861219723	32	0.780487804878049	0.419058177461747	41	0.760189497716895	0.673846153846154	217	314	-0.00287699771689509	0.106641651031895
S20	irregular	-900	0.742733333333333	0.162334516471683	15	0.6	0.5	25	0.760189497716895	0.673846153846154	221	336	-0.0174561643835618	-0.0738461538461539
S20	irregular	-700	0.785032258064516	0.143495060047601	31	0.72093023255814	0.45385026875081	43	0.760189497716895	0.673846153846154	221	336	0.0248427603476209	0.0470840787119856
S20	irregular	-500	0.757541666666667	0.115633972428997	24	0.571428571428571	0.500870322677809	42	0.760189497716895	0.673846153846154	221	336	-0.00264783105022814	-0.102417582417582
S20	irregular	-300	0.776884615384615	0.190160422154154	26	0.65	0.483045891539648	40	0.760189497716895	0.673846153846154	221	336	0.0166951176677203	-0.0238461538461539
S20	irregular	-100	0.815704545454545	0.166782071919442	44	0.698412698412698	0.462633437940521	63	0.760189497716895	0.673846153846154	221	336	0.0555150477376504	0.0245665445665445
S21	regular	-900	0.562		1	0.333333333333333	0.577350269189626	3	0.861614853195164	0.66551724137931	292	440	-0.299614853195164	-0.332183908045977
S21	regular	-700	0.792555555555556	0.198638560651697	9	0.6	0.50709255283711	15	0.861614853195164	0.66551724137931	292	440	-0.0690592976396079	-0.0655172413793104
S21	regular	-500	0.771071428571428	0.184604441039667	42	0.711864406779661	0.456782127859628	59	0.861614853195164	0.66551724137931	292	440	-0.0905434246237352	0.0463471654003507
S21	regular	-300	0.8274	0.323531385345179	90	0.687022900763359	0.465485180556454	131	0.861614853195164	0.66551724137931	292	440	-0.0342148531951637	0.0215056593840485
S21	regular	-100	0.847873563218391	0.295556857340304	87	0.591836734693878	0.493173981371274	147	0.861614853195164	0.66551724137931	292	440	-0.0137412899767726	-0.0736805066854328
S21	irregular	-900	1.3585	0.604576297914498	2	0.5	0.577350269189626	4	0.861614853195164	0.66551724137931	287	430	0.496885146804836	-0.16551724137931
S21	irregular	-700	0.955615384615385	0.334416042892068	13	0.68421052631579	0.477566932940919	19	0.861614853195164	0.66551724137931	287	430	0.0940005314202211	0.0186932849364791
S21	irregular	-500	0.9046875	0.19780688183175	16	0.470588235294118	0.506640397104899	34	0.861614853195164	0.66551724137931	287	430	0.0430726468048365	-0.194929006085193
S21	irregular	-300	0.845422535211268	0.285831102075126	71	0.657407407407407	0.476789046733253	108	0.861614853195164	0.66551724137931	287	430	-0.0161923179838961	-0.0081098339719029
S21	irregular	-100	0.899678571428571	0.344476357227302	140	0.703517587939699	0.457858087980879	199	0.861614853195164	0.66551724137931	287	430	0.038063718233407	0.0380003465603882
S22	regular	-900	0.888125	0.141155878881672	8	0.727272727272727	0.467099366496914	11	0.883550595238096	0.694214876033058	172	258	0.00457440476190396	0.0330578512396694
S22	regular	-700	1.00436363636364	0.205801493059342	11	0.733333333333333	0.457737708217063	15	0.883550595238096	0.694214876033058	172	258	0.12081304112554	0.0391184573002754
S22	regular	-500	1.07915384615385	0.314720470193749	13	0.65	0.489360484929593	20	0.883550595238096	0.694214876033058	172	258	0.19560325091575	-0.0442148760330579
S22	regular	-300	0.886	0.269130080072815	13	0.68421052631579	0.477566932940919	19	0.883550595238096	0.694214876033058	172	258	0.00244940476190381	-0.0100043497172684
S22	regular	-100	0.921166666666667	0.212402840533423	6	0.5	0.522232967867094	12	0.883550595238096	0.694214876033058	172	258	0.0376160714285705	-0.194214876033058
S22	irregular	-900	0.868777777777778	0.134552757104581	9	0.75	0.452267016866646	12	0.883550595238096	0.694214876033058	164	226	-0.0147728174603184	0.0557851239669421
S22	irregular	-700	0.823	0.177889478796995	7	0.777777777777778	0.440958551844098	9	0.883550595238096	0.694214876033058	164	226	-0.0605505952380959	0.0835629017447199
S22	irregular	-500	0.744	0.144804465861151	7	0.777777777777778	0.440958551844098	9	0.883550595238096	0.694214876033058	164	226	-0.139550595238096	0.0835629017447199
S22	irregular	-300	0.787588235294118	0.252059779324154	17	0.68	0.476095228569523	25	0.883550595238096	0.694214876033058	164	226	-0.0959623599439785	-0.0142148760330578
S22	irregular	-100	0.904764705882353	0.380285834835418	17	0.653846153846154	0.485164524037584	26	0.883550595238096	0.694214876033058	164	226	0.0212141106442567	-0.040368722186904
S23	regular	-900	0.753230769230769	0.274223495785875	13	0.68421052631579	0.477566932940919	19	0.799821033210333	0.675810473815461	281	420	-0.046590263979564	0.00840005250032816
S23	regular	-700	0.799636363636364	0.377766695377403	33	0.717391304347826	0.455243206222338	46	0.799821033210333	0.675810473815461	281	420	-0.000184669573969454	0.0415808305323647
S23	regular	-500	0.750192307692308	0.335790055746833	26	0.68421052631579	0.471069120876076	38	0.799821033210333	0.675810473815461	281	420	-0.0496287255180258	0.00840005250032816
S23	regular	-300	0.711625	0.279285550070642	24	0.558139534883721	0.502485516559592	43	0.799821033210333	0.675810473815461	281	420	-0.0881960332103332	-0.11767093893174
S23	regular	-100	0.8488	0.432872190528952	25	0.757575757575758	0.435194139889245	33	0.799821033210333	0.675810473815461	281	420	0.0489789667896667	0.0817652837602962
S23	irregular	-900	0.7786	0.298370835631694	10	0.909090909090909	0.301511344577764	11	0.799821033210333	0.675810473815461	261	382	-0.0212210332103332	0.233280435275448
S23	irregular	-700	0.879611111111111	0.336695907291621	18	0.666666666666667	0.480384461415261	27	0.799821033210333	0.675810473815461	261	382	0.0797900779007778	-0.0091438071487947
S23	irregular	-500	0.988952380952381	0.39759143303025	21	0.807692307692308	0.40191847623425	26	0.799821033210333	0.675810473815461	261	382	0.189131347742048	0.131881833876846
S23	irregular	-300	0.899	0.398412951596707	26	0.68421052631579	0.471069120876076	38	0.799821033210333	0.675810473815461	261	382	0.0991789667896664	0.00840005250032816
S23	irregular	-100	0.898294117647059	0.39630035513421	34	0.641509433962264	0.484146339234228	53	0.799821033210333	0.675810473815461	261	382	0.0984730844367258	-0.0343010398531972
S24	regular	-900	0.808684210526316	0.215616700196225	19	0.678571428571429	0.475594865605671	28	0.83702564102564	0.678260869565217	221	342	-0.0283414304993243	0.000310559006211242
S24	regular	-700	0.793666666666667	0.179584056456394	21	0.636363636363636	0.488504210459197	33	0.83702564102564	0.678260869565217	221	342	-0.0433589743589734	-0.041897233201581
S24	regular	-500	0.826	0.176791644922167	15	0.5	0.508547627715608	30	0.83702564102564	0.678260869565217	221	342	-0.0110256410256403	-0.178260869565217
S24	regular	-300	0.806111111111111	0.208575811831204	18	0.666666666666667	0.480384461415261	27	0.83702564102564	0.678260869565217	221	342	-0.0309145299145291	-0.0115942028985507
S24	regular	-100	0.837578947368421	0.279534993990908	19	0.633333333333333	0.490132517853561	30	0.83702564102564	0.678260869565217	221	342	0.000553306342780946	-0.0449275362318841
S24	irregular	-900	0.8105	0.216651471262025	26	0.742857142857143	0.44343957363116	35	0.83702564102564	0.678260869565217	247	348	-0.02652564102564	0.0645962732919255
S24	irregular	-700	0.8126	0.260306357970757	15	0.75	0.444261658319319	20	0.83702564102564	0.678260869565217	247	348	-0.0244256410256402	0.0717391304347826
S24	irregular	-500	0.834555555555556	0.192509196792447	18	0.72	0.458257569495584	25	0.83702564102564	0.678260869565217	247	348	-0.00247008547008454	0.0417391304347826
S24	irregular	-300	0.878076923076923	0.25725425914094	26	0.742857142857143	0.44343957363116	35	0.83702564102564	0.678260869565217	247	348	0.0410512820512827	0.0645962732919255
S24	irregular	-100	0.91878125	0.202857447862349	32	0.666666666666667	0.476393067340331	48	0.83702564102564	0.678260869565217	247	348	0.08175560897436	-0.0115942028985507
S26	regular	-900	0.434	0.150089973016188	3	0.5	0.547722557505166	6	0.514580128205129	0.626506024096386	140	236	-0.0805801282051286	-0.126506024096386
S26	regular	-700	0.41825	0.0823341767838038	4	0.444444444444444	0.52704627669473	9	0.514580128205129	0.626506024096386	140	236	-0.0963301282051285	-0.182061579651941
S26	regular	-500	0.619142857142857	0.408993654625362	7	0.5	0.518874521662771	14	0.514580128205129	0.626506024096386	140	236	0.104562728937729	-0.126506024096386
S26	regular	-300	0.420461538461539	0.0916311586239595	13	0.722222222222222	0.460888598962477	18	0.514580128205129	0.626506024096386	140	236	-0.09411858974359	0.0957161981258366
S26	regular	-100	0.436	0.214220180455264	8	0.666666666666667	0.492365963917331	12	0.514580128205129	0.626506024096386	140	236	-0.0785801282051286	0.0401606425702811
S26	irregular	-900	0.5004	0.110947284779755	5	0.833333333333333	0.408248290463863	6	0.514580128205129	0.626506024096386	172	262	-0.0141801282051285	0.206827309236948
S26	irregular	-700	0.547642857142857	0.178883979221109	14	0.823529411764706	0.392952623996688	17	0.514580128205129	0.626506024096386	172	262	0.0330627289377285	0.19702338766832
S26	irregular	-500	0.5909	0.140966859777593	10	0.714285714285714	0.468807230938495	14	0.514580128205129	0.626506024096386	172	262	0.0763198717948716	0.0877796901893287
S26	irregular	-300	0.52	0.093694030912174	15	0.652173913043478	0.486984753557674	23	0.514580128205129	0.626506024096386	172	262	0.00541987179487147	0.0256678889470927
S26	irregular	-100	0.527368421052632	0.163642296395494	19	0.655172413793103	0.483725281314975	29	0.514580128205129	0.626506024096386	172	262	0.012788292847503	0.0286663896967179
S27	regular	-900	0.777857142857143	0.363599334694766	7	0.636363636363636	0.504524979109513	11	0.858291479820628	0.661721068249258	230	343	-0.080434336963485	-0.0253574318856218
S27	regular	-700	0.8299375	0.430116336006899	16	0.666666666666667	0.481543412343077	24	0.858291479820628	0.661721068249258	230	343	-0.0283539798206279	0.00494559841740849
S27	regular	-500	0.889545454545455	0.398639490243777	33	0.717391304347826	0.455243206222338	46	0.858291479820628	0.661721068249258	230	343	0.0312539747248265	0.0556702360985679
S27	regular	-300	0.737838709677419	0.262367312086725	31	0.63265306122449	0.487077917749495	49	0.858291479820628	0.661721068249258	230	343	-0.120452770143209	-0.0290680070247683
S27	regular	-100	0.705034482758621	0.237185503465509	29	0.644444444444445	0.484090316308263	45	0.858291479820628	0.661721068249258	230	343	-0.153256997062007	-0.0172766238048137
S27	irregular	-900	0.859	0.180033330247485	3	0.75	0.5	4	0.858291479820628	0.661721068249258	216	331	0.000708520179372063	0.0882789317507419
S27	irregular	-700	0.874375	0.229943432484725	8	0.888888888888889	0.333333333333333	9	0.858291479820628	0.661721068249258	216	331	0.016083520179372	0.227167820639631
S27	irregular	-500	0.795	0.19368886132145	17	0.62962962962963	0.492102877623411	27	0.858291479820628	0.661721068249258	216	331	-0.0632914798206279	-0.0320914386196285
S27	irregular	-300	0.982818181818182	0.346837629027029	33	0.6875	0.468417435218867	48	0.858291479820628	0.661721068249258	216	331	0.124526701997554	0.0257789317507419
S27	irregular	-100	0.820387755102041	0.319067640185597	49	0.644736842105263	0.48177304112818	76	0.858291479820628	0.661721068249258	216	331	-0.0379037247185872	-0.016984226143995
S28	regular	-900	0.8732	0.343710955677342	20	0.571428571428571	0.502096445253434	35	0.747521060842434	0.671907756813417	324	479	0.125678939157566	-0.100479185384846
S28	regular	-700	0.675727272727273	0.195745725384598	44	0.745762711864407	0.439169291801561	59	0.747521060842434	0.671907756813417	324	479	-0.0717937881151611	0.0738549550509896
S28	regular	-500	0.709631578947369	0.215194980655331	57	0.721518987341772	0.451115678517262	79	0.747521060842434	0.671907756813417	324	479	-0.0378894818950656	0.0496112305283549
S28	regular	-300	0.797491803278689	0.349754515003062	61	0.648936170212766	0.479862139891557	94	0.747521060842434	0.671907756813417	324	479	0.0499707424362544	-0.0229715866006512
S28	regular	-100	0.691880597014925	0.18199721296468	67	0.62037037037037	0.487557187493423	108	0.747521060842434	0.671907756813417	324	479	-0.055640463827509	-0.0515373864430468
S28	irregular	-900	0.583636363636364	0.0789306945709624	11	0.611111111111111	0.50163132570455	18	0.747521060842434	0.671907756813417	317	475	-0.16388469720607	-0.060796645702306
S28	irregular	-700	0.790894736842105	0.249616348898518	19	0.59375	0.498990917235846	32	0.747521060842434	0.671907756813417	317	475	0.0433736759996711	-0.0781577568134172
S28	irregular	-500	0.813259259259259	0.217187191964159	27	0.6	0.495433694306862	45	0.747521060842434	0.671907756813417	317	475	0.0657381984168249	-0.0719077568134172
S28	irregular	-300	0.705156626506024	0.202820446961232	83	0.669354838709677	0.472353976981133	124	0.747521060842434	0.671907756813417	317	475	-0.0423644343364098	-0.00255291810373981
S28	irregular	-100	0.797150943396227	0.305164461278952	106	0.67948717948718	0.468176689656587	156	0.747521060842434	0.671907756813417	317	475	0.0496298825537924	0.00757942267376233
S29	regular	-900	1.19366666666667	0.415184135856209	6	1	0	6	1.03269911504425	0.695384615384615	207	314	0.160967551622419	0.304615384615385
S29	regular	-700	0.904166666666667	0.172417419846913	6	0.5	0.522232967867094	12	1.03269911504425	0.695384615384615	207	314	-0.128532448377581	-0.195384615384615
S29	regular	-500	1.07445	0.34758739529566	20	0.606060606060606	0.496197663448873	33	1.03269911504425	0.695384615384615	207	314	0.041750884955752	-0.0893240093240093
S29	regular	-300	0.9804	0.229391586593755	25	0.510204081632653	0.505076272276105	49	1.03269911504425	0.695384615384615	207	314	-0.0522991150442479	-0.185180533751962
S29	regular	-100	0.936030769230769	0.252972205070956	65	0.68421052631579	0.467295475679089	95	1.03269911504425	0.695384615384615	207	314	-0.0966683458134787	-0.0111740890688259
S29	irregular	-900	1.08814285714286	0.237500476189999	7	0.7	0.483045891539648	10	1.03269911504425	0.695384615384615	245	336	0.0554437420986091	0.00461538461538458
S29	irregular	-700	1.114	0.301823458332847	11	0.733333333333333	0.457737708217063	15	1.03269911504425	0.695384615384615	245	336	0.0813008849557522	0.0379487179487179
S29	irregular	-500	1.03369565217391	0.274912619966055	23	0.741935483870968	0.444802722974569	31	1.03269911504425	0.695384615384615	245	336	0.000996537129664965	0.0465508684863524
S29	irregular	-300	1.081	0.323274361030998	33	0.733333333333333	0.447213595499958	45	1.03269911504425	0.695384615384615	245	336	0.048300884955752	0.0379487179487179
S29	irregular	-100	1.06427058823529	0.280294589428239	85	0.714285714285714	0.453664124672128	119	1.03269911504425	0.695384615384615	245	336	0.0315714731910468	0.0189010989010989
S3	regular	-900	0.895956521739131	0.339144844124811	23	0.71875	0.456803409399174	32	0.981888601036269	0.53168044077135	218	381	-0.0859320792971383	0.18706955922865
S3	regular	-700	0.8385	0.212682235584765	16	0.64	0.489897948556636	25	0.981888601036269	0.53168044077135	218	381	-0.143388601036269	0.10831955922865
S3	regular	-500	0.96125	0.306420462763178	24	0.571428571428571	0.500870322677809	42	0.981888601036269	0.53168044077135	218	381	-0.0206386010362687	0.0397481306572215
S3	regular	-300	0.885190476190476	0.291732689126128	21	0.6	0.497050121747708	35	0.981888601036269	0.53168044077135	218	381	-0.0966981248457927	0.0683195592286501
S3	regular	-100	0.96275	0.295271990522462	32	0.507936507936508	0.50395263067897	63	0.981888601036269	0.53168044077135	218	381	-0.0191386010362687	-0.023743932834842
S3	irregular	-900	0.859833333333333	0.313725623223011	6	0.4	0.50709255283711	15	0.981888601036269	0.53168044077135	168	345	-0.122055267702935	-0.13168044077135
S3	irregular	-700	1.08823076923077	0.346068671857228	13	0.590909090909091	0.503236279740197	22	0.981888601036269	0.53168044077135	168	345	0.106342168194501	0.059228650137741
S3	irregular	-500	0.887	0.334779629009891	11	0.407407407407407	0.500711744132541	27	0.981888601036269	0.53168044077135	168	345	-0.0948886010362687	-0.124273033363943
S3	irregular	-300	1.04834482758621	0.33583853219134	29	0.517857142857143	0.504203113061373	56	0.981888601036269	0.53168044077135	168	345	0.0664562265499381	-0.013823297914207
S3	irregular	-100	0.980478260869565	0.331231293751774	23	0.511111111111111	0.505525029603437	45	0.981888601036269	0.53168044077135	168	345	-0.00141034016670361	-0.0205693296602388
S30	regular	-900	0.817694444444445	0.1649839506384	36	0.818181818181818	0.390153653257413	44	0.908098335854764	0.669706180344478	334	492	-0.0904038914103196	0.14847563783734
S30	regular	-700	0.93115625	0.236408122946819	64	0.735632183908046	0.4435525221238	87	0.908098335854764	0.669706180344478	334	492	0.0230579141452358	0.0659260035635677
S30	regular	-500	0.918276923076923	0.207069244735631	65	0.631067961165049	0.484874984132982	103	0.908098335854764	0.669706180344478	334	492	0.0101785872221585	-0.0386382191794297
S30	regular	-300	0.8912	0.209261870899227	50	0.666666666666667	0.47457899787625	75	0.908098335854764	0.669706180344478	334	492	-0.016898335854764	-0.00303951367781163
S30	regular	-100	0.94303125	0.26509351262622	64	0.592592592592593	0.493642517690404	108	0.908098335854764	0.669706180344478	334	492	0.0349329141452357	-0.0771135877518857
S30	irregular	-900	0.92815	0.240136205867464	20	0.571428571428571	0.502096445253434	35	0.908098335854764	0.669706180344478	327	495	0.0200516641452357	-0.0982776089159069
S30	irregular	-700	0.850692307692308	0.164023129602305	39	0.68421052631579	0.468961418487785	57	0.908098335854764	0.669706180344478	327	495	-0.0574060281624566	0.0145043459713112
S30	irregular	-500	0.941732142857143	0.213684686231536	56	0.577319587628866	0.496551682992981	97	0.908098335854764	0.669706180344478	327	495	0.0336338070023786	-0.0923865927156123
S30	irregular	-300	0.893045454545455	0.198428128167523	88	0.6875	0.4653336792785	128	0.908098335854764	0.669706180344478	327	495	-0.0150528813093093	0.0177938196555217
S30	irregular	-100	0.937707865168539	0.230235758726847	89	0.6953125	0.462083500481594	128	0.908098335854764	0.669706180344478	327	495	0.0296095293137754	0.0256063196555217
S31	regular	-900	0.767410256410257	0.20659466008648	39	0.709090909090909	0.458367767301552	55	0.765016742770167	0.667682926829268	329	492	0.00239351364008922	0.0414079822616408
S31	regular	-700	0.732827586206897	0.187553233419211	58	0.591836734693878	0.494020632606346	98	0.765016742770167	0.667682926829268	329	492	-0.0321891565632708	-0.0758461921353908
S31	regular	-500	0.720193181818182	0.172049034573884	88	0.721311475409836	0.450202802454961	122	0.765016742770167	0.667682926829268	329	492	-0.0448235609519856	0.0536285485805678
S31	regular	-300	0.683810344827586	0.108828765691724	58	0.637362637362637	0.483424899751382	91	0.765016742770167	0.667682926829268	329	492	-0.0812063979425812	-0.030320289466631
S31	regular	-100	0.802371428571429	0.212265522638134	35	0.660377358490566	0.478113127360489	53	0.765016742770167	0.667682926829268	329	492	0.0373546858012614	-0.00730556833870233
S31	irregular	-900	0.74995652173913	0.208916137646593	23	0.696969696969697	0.466693722159438	33	0.765016742770167	0.667682926829268	328	492	-0.0150602210310371	0.0292867701404287
S31	irregular	-700	0.742875	0.13993983567482	24	0.648648648648649	0.483977514182461	37	0.765016742770167	0.667682926829268	328	492	-0.0221417427701672	-0.0190342781806196
S31	irregular	-500	0.790756097560976	0.208944703269526	41	0.554054054054054	0.500462577580664	74	0.765016742770167	0.667682926829268	328	492	0.0257393547908084	-0.113628872775214
S31	irregular	-300	0.795544117647059	0.171585184781563	68	0.673267326732673	0.471357844765293	101	0.765016742770167	0.667682926829268	328	492	0.0305273748768915	0.00558439990340498
S31	irregular	-100	0.832711538461539	0.183419232937013	104	0.693333333333333	0.462654533104602	150	0.765016742770167	0.667682926829268	328	492	0.0676947956913716	0.025650406504065
S4	regular	-900	0.8846	0.275226048508817	10	0.588235294117647	0.507299656195892	17	0.781786570743406	0.661904761904762	215	316	0.102813429256594	-0.0736694677871148
S4	regular	-700	0.743777777777778	0.23479603805682	27	0.794117647058824	0.410425630121905	34	0.781786570743406	0.661904761904762	215	316	-0.0380087929656281	0.132212885154062
S4	regular	-500	0.66165	0.135619155222107	20	0.645161290322581	0.48637345711392	31	0.781786570743406	0.661904761904762	215	316	-0.120136570743406	-0.0167434715821813
S4	regular	-300	0.799965517241379	0.261265940423959	29	0.674418604651163	0.474137323515443	43	0.781786570743406	0.661904761904762	215	316	0.0181789464979732	0.0125138427464009
S4	regular	-100	0.883458333333333	0.433776838955808	24	0.727272727272727	0.452267016866646	33	0.781786570743406	0.661904761904762	215	316	0.101671762589927	0.0653679653679654
S4	irregular	-900	0.774705882352941	0.231945242650578	17	0.62962962962963	0.492102877623411	27	0.781786570743406	0.661904761904762	202	314	-0.00708068839046472	-0.0322751322751322
S4	irregular	-700	0.7845	0.230968131519865	10	0.588235294117647	0.507299656195892	17	0.781786570743406	0.661904761904762	202	314	0.00271342925659424	-0.0736694677871148
S4	irregular	-500	0.708777777777778	0.144186788803134	18	0.692307692307692	0.470678724331642	26	0.781786570743406	0.661904761904762	202	314	-0.0730087929656281	0.0304029304029304
S4	irregular	-300	0.84737037037037	0.330038360025496	27	0.75	0.43915503282684	36	0.781786570743406	0.661904761904762	202	314	0.0655837996269643	0.0880952380952381
S4	irregular	-100	0.712166666666667	0.185937031572909	24	0.615384615384615	0.492864058090144	39	0.781786570743406	0.661904761904762	202	314	-0.0696199040767392	-0.0465201465201465
S5	regular	-900	0.8942	0.334872726356063	15	0.555555555555556	0.506369683541833	27	0.951234482758621	0.547858942065491	227	402	-0.0570344827586206	0.00769661349006434
S5	regular	-700	0.910884615384616	0.336032061199294	26	0.722222222222222	0.454256762579498	36	0.951234482758621	0.547858942065491	227	402	-0.0403498673740053	0.174363280156731
S5	regular	-500	0.907885714285714	0.324806165856117	35	0.492957746478873	0.503508814978014	71	0.951234482758621	0.547858942065491	227	402	-0.0433487684729068	-0.054901195586618
S5	regular	-300	0.992280701754386	0.357997992531581	57	0.564356435643564	0.498313989050246	101	0.951234482758621	0.547858942065491	227	402	0.0410462189957653	0.0164974935780731
S5	regular	-100	0.985092307692308	0.372507664479744	65	0.550847457627119	0.499528968336328	118	0.951234482758621	0.547858942065491	227	402	0.0338578249336868	0.00298851556162738
S5	irregular	-900	1.014	0.341040653401801	12	0.631578947368421	0.495594627783352	19	0.951234482758621	0.547858942065491	208	392	0.0627655172413792	0.0837200053029298
S5	irregular	-700	1.03173333333333	0.54046705551332	15	0.483870967741936	0.508000508000762	31	0.951234482758621	0.547858942065491	208	392	0.0804988505747124	-0.0639879743235557
S5	irregular	-500	0.921382352941176	0.285074367193298	34	0.607142857142857	0.492805380304581	56	0.951234482758621	0.547858942065491	208	392	-0.0298521298174443	0.0592839150773659
S5	irregular	-300	0.872153846153846	0.272190992965571	52	0.577777777777778	0.496680617153197	90	0.951234482758621	0.547858942065491	208	392	-0.0790806366047747	0.0299188357122865
S5	irregular	-100	1.04285294117647	0.380972998796655	68	0.465753424657534	0.500542926770437	146	0.951234482758621	0.547858942065491	208	392	0.0916184584178494	-0.082105517407957
S6	regular	-900	0.611903225806452	0.120872482349157	31	0.72093023255814	0.45385026875081	43	0.61556856187291	0.671910112359551	307	445	-0.00366533606645803	0.0490201201985889
S6	regular	-700	0.591897435897436	0.1259078181745	39	0.661016949152542	0.477427354702386	59	0.61556856187291	0.671910112359551	307	445	-0.0236711259754739	-0.0108931632070082
S6	regular	-500	0.664414634146341	0.210011425357022	41	0.683333333333333	0.469101798307298	60	0.61556856187291	0.671910112359551	307	445	0.0488460722734315	0.0114232209737828
S6	regular	-300	0.608423728813559	0.161414886655885	59	0.786666666666667	0.412419798373078	75	0.61556856187291	0.671910112359551	307	445	-0.00714483305935032	0.114756554307116
S6	regular	-100	0.59428	0.140274081565996	50	0.588235294117647	0.495073771488337	85	0.61556856187291	0.671910112359551	307	445	-0.0212885618729097	-0.0836748182419035
S6	irregular	-900	0.635652173913044	0.131313853279999	23	0.560975609756098	0.502433104393255	41	0.61556856187291	0.671910112359551	291	445	0.0200836120401339	-0.110934502603453
S6	irregular	-700	0.614540540540541	0.100728070288992	37	0.685185185185185	0.468803135819012	54	0.61556856187291	0.671910112359551	291	445	-0.00102802133236901	0.0132750728256347
S6	irregular	-500	0.637326086956522	0.153528579221203	46	0.613333333333333	0.490265601853078	75	0.61556856187291	0.671910112359551	291	445	0.0217575250836121	-0.0585767790262173
S6	irregular	-300	0.596860465116279	0.120196185145736	43	0.573333333333333	0.497923616559737	75	0.61556856187291	0.671910112359551	291	445	-0.0187080967566307	-0.0985767790262172
S6	irregular	-100	0.604984375	0.121239169660307	64	0.680851063829787	0.46864632232523	94	0.61556856187291	0.671910112359551	291	445	-0.0105841868729096	0.00894095147023666
S7	regular	-900	0.84946875	0.350144761249751	32	0.744186046511628	0.441481448448827	43	0.847532883642496	0.664798206278027	305	450	0.0019358663575042	0.079387840233601
S7	regular	-700	0.827837837837838	0.27310910655649	37	0.672727272727273	0.473542420742244	55	0.847532883642496	0.664798206278027	305	450	-0.0196950458046576	0.00792906644924585
S7	regular	-500	0.783794117647059	0.187617079311021	34	0.586206896551724	0.496813804601715	58	0.847532883642496	0.664798206278027	305	450	-0.0637387659954368	-0.0785913097263028
S7	regular	-300	0.817636363636364	0.258549540114552	44	0.721311475409836	0.452074755653812	61	0.847532883642496	0.664798206278027	305	450	-0.0298965200061321	0.0565132691318092
S7	regular	-100	0.800846153846154	0.237733656636951	39	0.590909090909091	0.495433694306862	66	0.847532883642496	0.664798206278027	305	450	-0.0466867297963415	-0.073889115368936
S7	irregular	-900	0.913653846153846	0.405607587927809	26	0.702702702702703	0.463373191622816	37	0.847532883642496	0.664798206278027	288	442	0.0661209625113508	0.0379044964246759
S7	irregular	-700	0.80503125	0.241543488954788	32	0.727272727272727	0.450510633466967	44	0.847532883642496	0.664798206278027	288	442	-0.0425016336424957	0.0624745209947004
S7	irregular	-500	0.824421052631579	0.215025156489157	38	0.59375	0.495014830625995	64	0.847532883642496	0.664798206278027	288	442	-0.0231118310109164	-0.0710482062780269
S7	irregular	-300	0.919690476190476	0.332580779704775	42	0.666666666666667	0.475190963311492	63	0.847532883642496	0.664798206278027	288	442	0.0721575925479805	0.00186846038863975
S7	irregular	-100	0.933529411764706	0.339481743423188	51	0.62962962962963	0.485912657903775	81	0.847532883642496	0.664798206278027	288	442	0.0859965281222106	-0.0351685766483972
S8	regular	-900	0.794866666666667	0.203538998252236	15	0.652173913043478	0.486984753557674	23	0.869114441416894	0.657706093189964	182	292	-0.0742477747502272	-0.00553218014648593
S8	regular	-700	0.817705882352941	0.279027947683087	17	0.85	0.366347548532523	20	0.869114441416894	0.657706093189964	182	292	-0.0514085590639527	0.192293906810036
S8	regular	-500	0.834346153846154	0.324922506737553	26	0.8125	0.396557769456266	32	0.869114441416894	0.657706093189964	182	292	-0.03476828757074	0.154793906810036
S8	regular	-300	0.785333333333333	0.308163376582401	15	0.555555555555556	0.506369683541833	27	0.869114441416894	0.657706093189964	182	292	-0.0837811080835605	-0.102150537634409
S8	regular	-100	0.871	0.3012356603673	14	0.608695652173913	0.499010879347845	23	0.869114441416894	0.657706093189964	182	292	0.00188555858310624	-0.0490104410160511
S8	irregular	-900	0.890916666666667	0.265398656684047	12	0.923076923076923	0.277350098112615	13	0.869114441416894	0.657706093189964	185	266	0.0218022252497728	0.265370829886959
S8	irregular	-700	0.7829	0.133422012176902	10	0.769230769230769	0.438529009653515	13	0.869114441416894	0.657706093189964	185	266	-0.0862144414168938	0.111524676040805
S8	irregular	-500	0.9026	0.191693737218744	10	0.555555555555556	0.511309992564914	18	0.869114441416894	0.657706093189964	185	266	0.0334855585831061	-0.102150537634409
S8	irregular	-300	0.886666666666667	0.275274062570031	15	0.6	0.5	25	0.869114441416894	0.657706093189964	185	266	0.0175522252497728	-0.0577060931899642
S8	irregular	-100	0.97708	0.368369031452609	25	0.694444444444445	0.467176592151157	36	0.869114441416894	0.657706093189964	185	266	0.107965558583106	0.0367383512544802
S9	regular	-900	0.947	0.331711291565996	22	0.647058823529412	0.485071250072666	34	0.886304347826087	0.68452380952381	289	420	0.0606956521739134	-0.0374649859943977
S9	regular	-700	0.76809375	0.306724354489657	32	0.627450980392157	0.488294350314459	51	0.886304347826087	0.68452380952381	289	420	-0.118210597826087	-0.0570728291316527
S9	regular	-500	0.845872340425532	0.303818067486711	47	0.796610169491525	0.40597524202367	59	0.886304347826087	0.68452380952381	289	420	-0.0404320074005549	0.112086359967716
S9	regular	-300	0.858644444444445	0.359993507236624	45	0.681818181818182	0.469339664081058	66	0.886304347826087	0.68452380952381	289	420	-0.0276599033816422	-0.00270562770562777
S9	regular	-100	0.833117647058824	0.29953274592664	51	0.653846153846154	0.478822231387317	78	0.886304347826087	0.68452380952381	289	420	-0.0531867007672632	-0.0306776556776557
S9	irregular	-900	0.995333333333333	0.40802941070467	18	0.75	0.442325868464691	24	0.886304347826087	0.68452380952381	286	420	0.109028985507247	0.0654761904761905
S9	irregular	-700	0.875052631578947	0.25417655143275	19	0.76	0.435889894354067	25	0.886304347826087	0.68452380952381	286	420	-0.0112517162471394	0.0754761904761905
S9	irregular	-500	0.905757575757576	0.337608133631196	33	0.634615384615385	0.486235888603994	52	0.886304347826087	0.68452380952381	286	420	0.0194532279314891	-0.049908424908425
S9	irregular	-300	0.865166666666667	0.27469552454613	48	0.676056338028169	0.471309661242674	71	0.886304347826087	0.68452380952381	286	420	-0.0211376811594203	-0.00846747149564053
S9	irregular	-100	0.890274193548387	0.319135007627808	62	0.63265306122449	0.484560702357179	98	0.886304347826087	0.68452380952381	286	420	0.0039698457223003	-0.0518707482993197
