# Supplementary material for: Oculomotor freezing reflects tactile temporal expectation and aids tactile perception
Source: Nat Commun. 2020 Jul 3;11:3341. doi: 10.1038/s41467-020-17160-1 (PMC7335189; doi:10.1038/s41467-020-17160-1)
Supplement: Supplementary file 7 — Source Data [file 41467_2020_17160_MOESM7_ESM.zip › SourceData/Supplementary_Figure_6A_nonAggregatedSourceData.txt]

subNo	interval	condition	cueTargetInterval	averageRate.subj.mean	averageRate.subj.conditionMean
S1	Post-Cue Interval	regular	1	0.00261125013600261	0.00210032379279141
S1	Post-Cue Interval	regular	1.5	0.00212164073550212	0.00210032379279141
S1	Post-Cue Interval	regular	2	0.0018001800180018	0.00210032379279141
S1	Post-Cue Interval	regular	2.5	0.0017001700170017	0.00210032379279141
S1	Post-Cue Interval	regular	3	0.0022002200220022	0.00210032379279141
S1	Post-Cue Interval	irregular	1	0.00214351332040421	0.00210032379279141
S1	Post-Cue Interval	irregular	1.5	0.00218863991662324	0.00210032379279141
S1	Post-Cue Interval	irregular	2	0.00237623762376238	0.00210032379279141
S1	Post-Cue Interval	irregular	2.5	0.00168316831683168	0.00210032379279141
S1	Post-Cue Interval	irregular	3	0.00217821782178218	0.00210032379279141
S1	Post-Target Interval	regular	1	0.000544010445000544	0.000787487532636616
S1	Post-Target Interval	regular	1.5	0.000808244089715094	0.000787487532636616
S1	Post-Target Interval	regular	2	0.0009000900090009	0.000787487532636616
S1	Post-Target Interval	regular	2.5	0.0011001100110011	0.000787487532636616
S1	Post-Target Interval	regular	3	0.0006000600060006	0.000787487532636616
S1	Post-Target Interval	irregular	1	0.000816576503011126	0.000787487532636616
S1	Post-Target Interval	irregular	1.5	0.000729546638874414	0.000787487532636616
S1	Post-Target Interval	irregular	2	0.000495049504950495	0.000787487532636616
S1	Post-Target Interval	irregular	2.5	0.000891089108910891	0.000787487532636616
S1	Post-Target Interval	irregular	3	0.00099009900990099	0.000787487532636616
S1	Pre-Target Interval	regular	1	0.000544010445000544	0.00107842188923017
S1	Pre-Target Interval	regular	1.5	0.000808244089715094	0.00107842188923017
S1	Pre-Target Interval	regular	2	0.0011001100110011	0.00107842188923017
S1	Pre-Target Interval	regular	2.5	0.001000100010001	0.00107842188923017
S1	Pre-Target Interval	regular	3	0.0017001700170017	0.00107842188923017
S1	Pre-Target Interval	irregular	1	0.000816576503011126	0.00107842188923017
S1	Pre-Target Interval	irregular	1.5	0.00125065138092757	0.00107842188923017
S1	Pre-Target Interval	irregular	2	0.00108910891089109	0.00107842188923017
S1	Pre-Target Interval	irregular	2.5	0.00108910891089109	0.00107842188923017
S1	Pre-Target Interval	irregular	3	0.00138613861386139	0.00107842188923017
S10	Post-Cue Interval	regular	1	0.00173522506889864	0.00182669495279418
S10	Post-Cue Interval	regular	1.5	0.00256260920209668	0.00182669495279418
S10	Post-Cue Interval	regular	2	0.00209668025626092	0.00182669495279418
S10	Post-Cue Interval	regular	2.5	0.00141442715700141	0.00182669495279418
S10	Post-Cue Interval	regular	3	0.00155586987270156	0.00182669495279418
S10	Post-Cue Interval	irregular	1	0.00173701580684384	0.00182669495279418
S10	Post-Cue Interval	irregular	1.5	0.0020344500203445	0.00182669495279418
S10	Post-Cue Interval	irregular	2	0.00158904779366826	0.00182669495279418
S10	Post-Cue Interval	irregular	2.5	0.00200526381752099	0.00182669495279418
S10	Post-Cue Interval	irregular	3	0.00153636053260499	0.00182669495279418
S10	Post-Target Interval	regular	1	0.000204144125752781	0.000795304905879321
S10	Post-Target Interval	regular	1.5	0.0011648223645894	0.000795304905879321
S10	Post-Target Interval	regular	2	0.00093185789167152	0.000795304905879321
S10	Post-Target Interval	regular	2.5	0.000979218801000979	0.000795304905879321
S10	Post-Target Interval	regular	3	0.000424328147100424	0.000795304905879321
S10	Post-Target Interval	irregular	1	0.000868507903421921	0.000795304905879321
S10	Post-Target Interval	irregular	1.5	0.0008137800081378	0.000795304905879321
S10	Post-Target Interval	irregular	2	0.00122234445666789	0.000795304905879321
S10	Post-Target Interval	irregular	2.5	0.0010026319087605	0.000795304905879321
S10	Post-Target Interval	irregular	3	0.000341413451689997	0.000795304905879321
S10	Pre-Target Interval	regular	1	0.000816576503011126	0.00103432230926533
S10	Pre-Target Interval	regular	1.5	0.00104834012813046	0.00103432230926533
S10	Pre-Target Interval	regular	2	0.00034944670937682	0.00103432230926533
S10	Pre-Target Interval	regular	2.5	0.00108802089000109	0.00103432230926533
S10	Pre-Target Interval	regular	3	0.000565770862800566	0.00103432230926533
S10	Pre-Target Interval	irregular	1	0.00173701580684384	0.00103432230926533
S10	Pre-Target Interval	irregular	1.5	0.0014919300149193	0.00103432230926533
S10	Pre-Target Interval	irregular	2	0.00134457890233468	0.00103432230926533
S10	Pre-Target Interval	irregular	2.5	0.000877302920165434	0.00103432230926533
S10	Pre-Target Interval	irregular	3	0.00102424035506999	0.00103432230926533
S11	Post-Cue Interval	regular	1	0.0022002200220022	0.00177621584944643
S11	Post-Cue Interval	regular	1.5	0.00180985840519536	0.00177621584944643
S11	Post-Cue Interval	regular	2	0.00111133562335825	0.00177621584944643
S11	Post-Cue Interval	regular	2.5	0.00159693388693708	0.00177621584944643
S11	Post-Cue Interval	regular	3	0.00267909143855562	0.00177621584944643
S11	Post-Cue Interval	irregular	1	0.00104834012813046	0.00177621584944643
S11	Post-Cue Interval	irregular	1.5	0.00155745911669819	0.00177621584944643
S11	Post-Cue Interval	irregular	2	0.00163203133500163	0.00177621584944643
S11	Post-Cue Interval	irregular	2.5	0.00184204466958324	0.00177621584944643
S11	Post-Cue Interval	irregular	3	0.00228484386900228	0.00177621584944643
S11	Post-Target Interval	regular	1	0.00077007700770077	0.00117556175243713
S11	Post-Target Interval	regular	1.5	0.000745235813903971	0.00117556175243713
S11	Post-Target Interval	regular	2	0.00060618306728632	0.00117556175243713
S11	Post-Target Interval	regular	2.5	0.0013840093686788	0.00117556175243713
S11	Post-Target Interval	regular	3	0.00151426907396622	0.00117556175243713
S11	Post-Target Interval	irregular	1	0.00186371578334304	0.00117556175243713
S11	Post-Target Interval	irregular	1.5	0.00155745911669819	0.00117556175243713
S11	Post-Target Interval	irregular	2	0.000979218801000979	0.00117556175243713
S11	Post-Target Interval	irregular	2.5	0.000921022334791619	0.00117556175243713
S11	Post-Target Interval	irregular	3	0.00141442715700141	0.00117556175243713
S11	Pre-Target Interval	regular	1	0.0022002200220022	0.00124778728106685
S11	Pre-Target Interval	regular	1.5	0.00106462259129139	0.00124778728106685
S11	Pre-Target Interval	regular	2	0.00101030511214387	0.00124778728106685
S11	Pre-Target Interval	regular	2.5	0.000638773554774832	0.00124778728106685
S11	Pre-Target Interval	regular	3	0.00139778683750728	0.00124778728106685
S11	Pre-Target Interval	irregular	1	0.0011648223645894	0.00124778728106685
S11	Pre-Target Interval	irregular	1.5	0.00133496495716987	0.00124778728106685
S11	Pre-Target Interval	irregular	2	0.0011968229790012	0.00124778728106685
S11	Pre-Target Interval	irregular	2.5	0.00138153350218743	0.00124778728106685
S11	Pre-Target Interval	irregular	3	0.00108802089000109	0.00124778728106685
S12	Post-Cue Interval	regular	1	0.00150667240637107	0.00165517867324914
S12	Post-Cue Interval	regular	1.5	0.00157994522856541	0.00165517867324914
S12	Post-Cue Interval	regular	2	0.00168316831683168	0.00165517867324914
S12	Post-Cue Interval	regular	2.5	0.00118811881188119	0.00165517867324914
S12	Post-Cue Interval	regular	3	0.0026002600260026	0.00165517867324914
S12	Post-Cue Interval	irregular	1	0.00149047162780794	0.00165517867324914
S12	Post-Cue Interval	irregular	1.5	0.00123762376237624	0.00165517867324914
S12	Post-Cue Interval	irregular	2	0.00168316831683168	0.00165517867324914
S12	Post-Cue Interval	irregular	2.5	0.0018001800180018	0.00165517867324914
S12	Post-Cue Interval	irregular	3	0.00178217821782178	0.00165517867324914
S12	Post-Target Interval	regular	1	0.000538097287989669	0.000752044308605609
S12	Post-Target Interval	regular	1.5	0.000421318727617443	0.000752044308605609
S12	Post-Target Interval	regular	2	0.000792079207920792	0.000752044308605609
S12	Post-Target Interval	regular	2.5	0.000891089108910891	0.000752044308605609
S12	Post-Target Interval	regular	3	0.0007000700070007	0.000752044308605609
S12	Post-Target Interval	irregular	1	0.0013840093686788	0.000752044308605609
S12	Post-Target Interval	irregular	1.5	0.000412541254125413	0.000752044308605609
S12	Post-Target Interval	irregular	2	0.000792079207920792	0.000752044308605609
S12	Post-Target Interval	irregular	2.5	0.0005000500050005	0.000752044308605609
S12	Post-Target Interval	irregular	3	0.00108910891089109	0.000752044308605609
S12	Pre-Target Interval	regular	1	0.00086095566078347	0.00110677755019989
S12	Pre-Target Interval	regular	1.5	0.000842637455234885	0.00110677755019989
S12	Pre-Target Interval	regular	2	0.00138613861386139	0.00110677755019989
S12	Pre-Target Interval	regular	2.5	0.00099009900990099	0.00110677755019989
S12	Pre-Target Interval	regular	3	0.0006000600060006	0.00110677755019989
S12	Pre-Target Interval	irregular	1	0.0013840093686788	0.00110677755019989
S12	Pre-Target Interval	irregular	1.5	0.00113448844884488	0.00110677755019989
S12	Pre-Target Interval	irregular	2	0.00158415841584158	0.00110677755019989
S12	Pre-Target Interval	irregular	2.5	0.0008000800080008	0.00110677755019989
S12	Pre-Target Interval	irregular	3	0.00148514851485149	0.00110677755019989
S13	Post-Cue Interval	regular	1	0.00165016501650165	0.000718890880653446
S13	Post-Cue Interval	regular	1.5	0.000682826903379993	0.000718890880653446
S13	Post-Cue Interval	regular	2	0.000707213578500707	0.000718890880653446
S13	Post-Cue Interval	regular	2.5	0.000241487563390485	0.000718890880653446
S13	Post-Cue Interval	regular	3	0.000495049504950495	0.000718890880653446
S13	Post-Cue Interval	irregular	1	0.0011001100110011	0.000718890880653446
S13	Post-Cue Interval	irregular	1.5	0.0005425200054252	0.000718890880653446
S13	Post-Cue Interval	irregular	2	0.000212924518258277	0.000718890880653446
S13	Post-Cue Interval	irregular	2.5	0.00101260126012601	0.000718890880653446
S13	Post-Cue Interval	irregular	3	0.000544010445000544	0.000718890880653446
S13	Post-Target Interval	regular	1	0.000353606789250354	0.000386366575565305
S13	Post-Target Interval	regular	1.5	0	0.000386366575565305
S13	Post-Target Interval	regular	2	0.000353606789250354	0.000386366575565305
S13	Post-Target Interval	regular	2.5	0.000724462690171456	0.000386366575565305
S13	Post-Target Interval	regular	3	0	0.000386366575565305
S13	Post-Target Interval	irregular	1	0.000733406674000733	0.000386366575565305
S13	Post-Target Interval	irregular	1.5	0.0002712600027126	0.000386366575565305
S13	Post-Target Interval	irregular	2	0.000425849036516555	0.000386366575565305
S13	Post-Target Interval	irregular	2.5	0.000675067506750675	0.000386366575565305
S13	Post-Target Interval	irregular	3	0.000326406267000326	0.000386366575565305
S13	Pre-Target Interval	regular	1	0.000117868929750118	0.000385123861204481
S13	Pre-Target Interval	regular	1.5	0	0.000385123861204481
S13	Pre-Target Interval	regular	2	0.000707213578500707	0.000385123861204481
S13	Pre-Target Interval	regular	2.5	0.000362231345085728	0.000385123861204481
S13	Pre-Target Interval	regular	3	0	0.000385123861204481
S13	Pre-Target Interval	irregular	1	0.000733406674000733	0.000385123861204481
S13	Pre-Target Interval	irregular	1.5	0.0004068900040689	0.000385123861204481
S13	Pre-Target Interval	irregular	2	0.000319386777387416	0.000385123861204481
S13	Pre-Target Interval	irregular	2.5	0.000225022502250225	0.000385123861204481
S13	Pre-Target Interval	irregular	3	0.000979218801000979	0.000385123861204481
S14	Post-Cue Interval	regular	1	0.000638773554774832	0.000675458548357317
S14	Post-Cue Interval	regular	1.5	0.000694806322737537	0.000675458548357317
S14	Post-Cue Interval	regular	2	0.000202061022428773	0.000675458548357317
S14	Post-Cue Interval	regular	2.5	0.0005824111822947	0.000675458548357317
S14	Post-Cue Interval	regular	3	0.0011001100110011	0.000675458548357317
S14	Post-Cue Interval	irregular	1	0.000690766751093714	0.000675458548357317
S14	Post-Cue Interval	irregular	1.5	0.0009000900090009	0.000675458548357317
S14	Post-Cue Interval	irregular	2	0.000717463050652891	0.000675458548357317
S14	Post-Cue Interval	irregular	2.5	0.000609291698400609	0.000675458548357317
S14	Post-Cue Interval	irregular	3	0.000618811881188119	0.000675458548357317
S14	Post-Target Interval	regular	1	0.00111785372085596	0.000392532529279424
S14	Post-Target Interval	regular	1.5	0.000521104742053153	0.000392532529279424
S14	Post-Target Interval	regular	2	0	0.000392532529279424
S14	Post-Target Interval	regular	2.5	0	0.000392532529279424
S14	Post-Target Interval	regular	3	0	0.000392532529279424
S14	Post-Target Interval	irregular	1	0.000460511167395809	0.000392532529279424
S14	Post-Target Interval	irregular	1.5	0.00075007500750075	0.000392532529279424
S14	Post-Target Interval	irregular	2	0	0.000392532529279424
S14	Post-Target Interval	irregular	2.5	0.000456968773800457	0.000392532529279424
S14	Post-Target Interval	irregular	3	0.000618811881188119	0.000392532529279424
S14	Pre-Target Interval	regular	1	0.000319386777387416	0.000321466561948038
S14	Pre-Target Interval	regular	1.5	0.000521104742053153	0.000321466561948038
S14	Pre-Target Interval	regular	2	0	0.000321466561948038
S14	Pre-Target Interval	regular	2.5	0	0.000321466561948038
S14	Pre-Target Interval	regular	3	0.000314317146000314	0.000321466561948038
S14	Pre-Target Interval	irregular	1	0.000921022334791619	0.000321466561948038
S14	Pre-Target Interval	irregular	1.5	0	0.000321466561948038
S14	Pre-Target Interval	irregular	2	0.000573970440522313	0.000321466561948038
S14	Pre-Target Interval	irregular	2.5	0.000152322924600152	0.000321466561948038
S14	Pre-Target Interval	irregular	3	0.000412541254125413	0.000321466561948038
S15	Post-Cue Interval	regular	1	0.00207230025328114	0.00228280302811862
S15	Post-Cue Interval	regular	1.5	0.0023970818134445	0.00228280302811862
S15	Post-Cue Interval	regular	2	0.0022002200220022	0.00228280302811862
S15	Post-Cue Interval	regular	2.5	0.00198019801980198	0.00228280302811862
S15	Post-Cue Interval	regular	3	0.00275027502750275	0.00228280302811862
S15	Post-Cue Interval	irregular	1	0.00198019801980198	0.00228280302811862
S15	Post-Cue Interval	irregular	1.5	0.00227608967793331	0.00228280302811862
S15	Post-Cue Interval	irregular	2	0.0026479392125259	0.00228280302811862
S15	Post-Cue Interval	irregular	2.5	0.00247524752475248	0.00228280302811862
S15	Post-Cue Interval	irregular	3	0.00204848071013998	0.00228280302811862
S15	Post-Target Interval	regular	1	0.000921022334791619	0.000955033590770633
S15	Post-Target Interval	regular	1.5	0.000208441896821261	0.000955033590770633
S15	Post-Target Interval	regular	2	0.00157158573000157	0.000955033590770633
S15	Post-Target Interval	regular	2.5	0.000625325690463783	0.000955033590770633
S15	Post-Target Interval	regular	3	0.00022002200220022	0.000955033590770633
S15	Post-Target Interval	irregular	1	0.00139778683750728	0.000955033590770633
S15	Post-Target Interval	irregular	1.5	0.00125184932286332	0.000955033590770633
S15	Post-Target Interval	irregular	2	0.000805894542942666	0.000955033590770633
S15	Post-Target Interval	irregular	2.5	0.0012965582272513	0.000955033590770633
S15	Post-Target Interval	irregular	3	0.00125184932286332	0.000955033590770633
S15	Pre-Target Interval	regular	1	0.00115127791848952	0.000930585135916873
S15	Pre-Target Interval	regular	1.5	0.000416883793642522	0.000930585135916873
S15	Pre-Target Interval	regular	2	0.00157158573000157	0.000930585135916873
S15	Pre-Target Interval	regular	2.5	0.000312662845231892	0.000930585135916873
S15	Pre-Target Interval	regular	3	0.00044004400440044	0.000930585135916873
S15	Pre-Target Interval	irregular	1	0.0011648223645894	0.000930585135916873
S15	Pre-Target Interval	irregular	1.5	0.00102424035506999	0.000930585135916873
S15	Pre-Target Interval	irregular	2	0.000460511167395809	0.000930585135916873
S15	Pre-Target Interval	irregular	2.5	0.000942951438000943	0.000930585135916873
S15	Pre-Target Interval	irregular	3	0.00182087174234665	0.000930585135916873
S16	Post-Cue Interval	regular	1	0.00212924518258277	0.00201689668534699
S16	Post-Cue Interval	regular	1.5	0.00163203133500163	0.00201689668534699
S16	Post-Cue Interval	regular	2	0.00187597707139135	0.00201689668534699
S16	Post-Cue Interval	regular	2.5	0.0021002100210021	0.00201689668534699
S16	Post-Cue Interval	regular	3	0.00134075907590759	0.00201689668534699
S16	Post-Cue Interval	irregular	1	0.00212164073550212	0.00201689668534699
S16	Post-Cue Interval	irregular	1.5	0.00226000860955661	0.00201689668534699
S16	Post-Cue Interval	irregular	2	0.00185643564356436	0.00201689668534699
S16	Post-Cue Interval	irregular	2.5	0.00215238915195867	0.00201689668534699
S16	Post-Cue Interval	irregular	3	0.0027002700270027	0.00201689668534699
S16	Post-Target Interval	regular	1	0.00170339614606622	0.00140097073402153
S16	Post-Target Interval	regular	1.5	0.00130562506800131	0.00140097073402153
S16	Post-Target Interval	regular	2	0.00187597707139135	0.00140097073402153
S16	Post-Target Interval	regular	2.5	0.0012001200120012	0.00140097073402153
S16	Post-Target Interval	regular	3	0.000928217821782178	0.00140097073402153
S16	Post-Target Interval	irregular	1	0.00141442715700141	0.00140097073402153
S16	Post-Target Interval	irregular	1.5	0.00107619457597934	0.00140097073402153
S16	Post-Target Interval	irregular	2	0.00134075907590759	0.00140097073402153
S16	Post-Target Interval	irregular	2.5	0.00215238915195867	0.00140097073402153
S16	Post-Target Interval	irregular	3	0.00101260126012601	0.00140097073402153
S16	Pre-Target Interval	regular	1	0.00127754710954967	0.00176156008736859
S16	Pre-Target Interval	regular	1.5	0.00217604178000218	0.00176156008736859
S16	Pre-Target Interval	regular	2	0.00156331422615946	0.00176156008736859
S16	Pre-Target Interval	regular	2.5	0.0015001500150015	0.00176156008736859
S16	Pre-Target Interval	regular	3	0.0015470297029703	0.00176156008736859
S16	Pre-Target Interval	irregular	1	0.00306459217350307	0.00176156008736859
S16	Pre-Target Interval	irregular	1.5	0.00118381403357727	0.00176156008736859
S16	Pre-Target Interval	irregular	2	0.00134075907590759	0.00176156008736859
S16	Pre-Target Interval	irregular	2.5	0.00193715023676281	0.00176156008736859
S16	Pre-Target Interval	irregular	3	0.00202520252025202	0.00176156008736859
S17	Post-Cue Interval	regular	1	0.00241487563390485	0.00129904988009445
S17	Post-Cue Interval	regular	1.5	0.00160891089108911	0.00129904988009445
S17	Post-Cue Interval	regular	2	0.00162927685173581	0.00129904988009445
S17	Post-Cue Interval	regular	2.5	0.0012001200120012	0.00129904988009445
S17	Post-Cue Interval	regular	3	0.000771505722000772	0.00129904988009445
S17	Post-Cue Interval	irregular	1	0.0007765482430596	0.00129904988009445
S17	Post-Cue Interval	irregular	1.5	0.0009706853038245	0.00129904988009445
S17	Post-Cue Interval	irregular	2	0.000848656294200849	0.00129904988009445
S17	Post-Cue Interval	irregular	2.5	0.00194483734087694	0.00129904988009445
S17	Post-Cue Interval	irregular	3	0.000825082508250825	0.00129904988009445
S17	Post-Target Interval	regular	1	0.000482975126780971	0.000549949448959908
S17	Post-Target Interval	regular	1.5	0.000495049504950495	0.000549949448959908
S17	Post-Target Interval	regular	2	0.000877302920165434	0.000549949448959908
S17	Post-Target Interval	regular	2.5	0.0003000300030003	0.000549949448959908
S17	Post-Target Interval	regular	3	0.0009000900090009	0.000549949448959908
S17	Post-Target Interval	irregular	1	0.0007765482430596	0.000549949448959908
S17	Post-Target Interval	irregular	1.5	0.0001941370607649	0.000549949448959908
S17	Post-Target Interval	irregular	2	0.000424328147100424	0.000549949448959908
S17	Post-Target Interval	irregular	2.5	0.000884016973125884	0.000549949448959908
S17	Post-Target Interval	irregular	3	0.000165016501650165	0.000549949448959908
S17	Pre-Target Interval	regular	1	0.000965950253561942	0.000764063564572631
S17	Pre-Target Interval	regular	1.5	0.000742574257425743	0.000764063564572631
S17	Pre-Target Interval	regular	2	0.000501315954380248	0.000764063564572631
S17	Pre-Target Interval	regular	2.5	0.00105010501050105	0.000764063564572631
S17	Pre-Target Interval	regular	3	0.0009000900090009	0.000764063564572631
S17	Pre-Target Interval	irregular	1	0.0007765482430596	0.000764063564572631
S17	Pre-Target Interval	irregular	1.5	0.0005824111822947	0.000764063564572631
S17	Pre-Target Interval	irregular	2	0.000565770862800566	0.000764063564572631
S17	Pre-Target Interval	irregular	2.5	0.00106082036775106	0.000764063564572631
S17	Pre-Target Interval	irregular	3	0.000495049504950495	0.000764063564572631
S18	Post-Cue Interval	regular	1	0.00193936919465142	0.00218725531749066
S18	Post-Cue Interval	regular	1.5	0.00239364595800239	0.00218725531749066
S18	Post-Cue Interval	regular	2	0.0023237017579309	0.00218725531749066
S18	Post-Cue Interval	regular	2.5	0.0019001900190019	0.00218725531749066
S18	Post-Cue Interval	regular	3	0.0021435133204042	0.00218725531749066
S18	Post-Cue Interval	irregular	1	0.00172191132156694	0.00218725531749066
S18	Post-Cue Interval	irregular	1.5	0.00229286086503387	0.00218725531749066
S18	Post-Cue Interval	irregular	2	0.00285801776053894	0.00218725531749066
S18	Post-Cue Interval	irregular	2.5	0.0029002900290029	0.00218725531749066
S18	Post-Cue Interval	irregular	3	0.00139905294877314	0.00218725531749066
S18	Post-Target Interval	regular	1	0.000306216188629172	0.00138421735995688
S18	Post-Target Interval	regular	1.5	0.00141442715700141	0.00138421735995688
S18	Post-Target Interval	regular	2	0.00121236613457264	0.00138421735995688
S18	Post-Target Interval	regular	2.5	0.0008000800080008	0.00138421735995688
S18	Post-Target Interval	regular	3	0.0011227926916403	0.00138421735995688
S18	Post-Target Interval	irregular	1	0.00193715023676281	0.00138421735995688
S18	Post-Target Interval	irregular	1.5	0.00187597707139135	0.00138421735995688
S18	Post-Target Interval	irregular	2	0.00214351332040421	0.00138421735995688
S18	Post-Target Interval	irregular	2.5	0.0012001200120012	0.00138421735995688
S18	Post-Target Interval	irregular	3	0.00182953077916487	0.00138421735995688
S18	Pre-Target Interval	regular	1	0.000306216188629172	0.0015233648659101
S18	Pre-Target Interval	regular	1.5	0.00174083342400174	0.0015233648659101
S18	Pre-Target Interval	regular	2	0.00161648817943019	0.0015233648659101
S18	Pre-Target Interval	regular	2.5	0.001000100010001	0.0015233648659101
S18	Pre-Target Interval	regular	3	0.00122486475451669	0.0015233648659101
S18	Pre-Target Interval	irregular	1	0.00182953077916487	0.0015233648659101
S18	Pre-Target Interval	irregular	1.5	0.00229286086503387	0.0015233648659101
S18	Pre-Target Interval	irregular	2	0.00153108094314586	0.0015233648659101
S18	Pre-Target Interval	irregular	2.5	0.0024002400240024	0.0015233648659101
S18	Pre-Target Interval	irregular	3	0.0012914334911752	0.0015233648659101
S19	Post-Cue Interval	regular	1	0.00231023102310231	0.00146493824640196
S19	Post-Cue Interval	regular	1.5	0.00217821782178218	0.00146493824640196
S19	Post-Cue Interval	regular	2	0.000792079207920792	0.00146493824640196
S19	Post-Cue Interval	regular	2.5	0.00128712871287129	0.00146493824640196
S19	Post-Cue Interval	regular	3	0.00148514851485149	0.00146493824640196
S19	Post-Cue Interval	irregular	1	0.00165016501650165	0.00146493824640196
S19	Post-Cue Interval	irregular	1.5	0.000816576503011126	0.00146493824640196
S19	Post-Cue Interval	irregular	2	0.00122486475451669	0.00146493824640196
S19	Post-Cue Interval	irregular	2.5	0.00178217821782178	0.00146493824640196
S19	Post-Cue Interval	irregular	3	0.0011227926916403	0.00146493824640196
S19	Post-Target Interval	regular	1	0.00066006600660066	0.000500055289034058
S19	Post-Target Interval	regular	1.5	0.000198019801980198	0.000500055289034058
S19	Post-Target Interval	regular	2	0.000198019801980198	0.000500055289034058
S19	Post-Target Interval	regular	2.5	9.9009900990099e-05	0.000500055289034058
S19	Post-Target Interval	regular	3	0.000792079207920792	0.000500055289034058
S19	Post-Target Interval	irregular	1	0.000928217821782178	0.000500055289034058
S19	Post-Target Interval	irregular	1.5	0.000612432377258344	0.000500055289034058
S19	Post-Target Interval	irregular	2	0.000306216188629172	0.000500055289034058
S19	Post-Target Interval	irregular	2.5	0.000594059405940594	0.000500055289034058
S19	Post-Target Interval	irregular	3	0.000612432377258344	0.000500055289034058
S19	Pre-Target Interval	regular	1	0.00121012101210121	0.000565786862191374
S19	Pre-Target Interval	regular	1.5	0.000198019801980198	0.000565786862191374
S19	Pre-Target Interval	regular	2	0	0.000565786862191374
S19	Pre-Target Interval	regular	2.5	0.000495049504950495	0.000565786862191374
S19	Pre-Target Interval	regular	3	0.000495049504950495	0.000565786862191374
S19	Pre-Target Interval	irregular	1	0.00113448844884488	0.000565786862191374
S19	Pre-Target Interval	irregular	1.5	0.000918648565887517	0.000565786862191374
S19	Pre-Target Interval	irregular	2	0.000408288251505563	0.000565786862191374
S19	Pre-Target Interval	irregular	2.5	0.000594059405940594	0.000565786862191374
S19	Pre-Target Interval	irregular	3	0.000204144125752781	0.000565786862191374
S2	Post-Cue Interval	regular	1	0.00272635959248099	0.00117178073406825
S2	Post-Cue Interval	regular	1.5	0.00158415841584158	0.00117178073406825
S2	Post-Cue Interval	regular	2	0.000611172228333945	0.00117178073406825
S2	Post-Cue Interval	regular	2.5	0.00170339614606622	0.00117178073406825
S2	Post-Cue Interval	regular	3	0.000562556255625563	0.00117178073406825
S2	Post-Cue Interval	irregular	1	0.000965950253561942	0.00117178073406825
S2	Post-Cue Interval	irregular	1.5	0.000707213578500707	0.00117178073406825
S2	Post-Cue Interval	irregular	2	0.00132818159864767	0.00117178073406825
S2	Post-Cue Interval	irregular	2.5	0.00107360133603722	0.00117178073406825
S2	Post-Cue Interval	irregular	3	0.000455217935586662	0.00117178073406825
S2	Post-Target Interval	regular	1	0.00186540393169752	0.000711962685162398
S2	Post-Target Interval	regular	1.5	0.00118811881188119	0.000711962685162398
S2	Post-Target Interval	regular	2	0.000122234445666789	0.000711962685162398
S2	Post-Target Interval	regular	2.5	0.000425849036516555	0.000711962685162398
S2	Post-Target Interval	regular	3	0.000562556255625563	0.000711962685162398
S2	Post-Target Interval	irregular	1	0.000724462690171456	0.000711962685162398
S2	Post-Target Interval	irregular	1.5	0.000565770862800566	0.000711962685162398
S2	Post-Target Interval	irregular	2	0.000965950253561942	0.000711962685162398
S2	Post-Target Interval	irregular	2.5	0.000357867112012406	0.000711962685162398
S2	Post-Target Interval	irregular	3	0.000341413451689997	0.000711962685162398
S2	Pre-Target Interval	regular	1	0.00172191132156694	0.000810488368746764
S2	Pre-Target Interval	regular	1.5	0.00171617161716172	0.000810488368746764
S2	Pre-Target Interval	regular	2	0.000366703337000367	0.000810488368746764
S2	Pre-Target Interval	regular	2.5	0.000745235813903971	0.000810488368746764
S2	Pre-Target Interval	regular	3	0.000112511251125113	0.000810488368746764
S2	Pre-Target Interval	irregular	1	0.000965950253561942	0.000810488368746764
S2	Pre-Target Interval	irregular	1.5	0.000707213578500707	0.000810488368746764
S2	Pre-Target Interval	irregular	2	0.000603718908476214	0.000810488368746764
S2	Pre-Target Interval	irregular	2.5	0.000596445186687344	0.000810488368746764
S2	Pre-Target Interval	irregular	3	0.000569022419483328	0.000810488368746764
S20	Post-Cue Interval	regular	1	0.000962596259625963	0.00099464083264663
S20	Post-Cue Interval	regular	1.5	0.0009000900090009	0.00099464083264663
S20	Post-Cue Interval	regular	2	0.0012914334911752	0.00099464083264663
S20	Post-Cue Interval	regular	2.5	0.000721947194719472	0.00099464083264663
S20	Post-Cue Interval	regular	3	0.000477156149349875	0.00099464083264663
S20	Post-Cue Interval	irregular	1	0.00118220777301611	0.00099464083264663
S20	Post-Cue Interval	irregular	1.5	0.00183351668500183	0.00099464083264663
S20	Post-Cue Interval	irregular	2	0.000562556255625563	0.00099464083264663
S20	Post-Cue Interval	irregular	2.5	0.000761614623000762	0.00099464083264663
S20	Post-Cue Interval	irregular	3	0.00125328988595062	0.00099464083264663
S20	Post-Target Interval	regular	1	0.000275027502750275	0.000585419290476775
S20	Post-Target Interval	regular	1.5	0.000787578757875788	0.000585419290476775
S20	Post-Target Interval	regular	2	0	0.000585419290476775
S20	Post-Target Interval	regular	2.5	0.000618811881188119	0.000585419290476775
S20	Post-Target Interval	regular	3	0.000357867112012406	0.000585419290476775
S20	Post-Target Interval	irregular	1	0.000886655829762081	0.000585419290476775
S20	Post-Target Interval	irregular	1.5	0.000488937782667156	0.000585419290476775
S20	Post-Target Interval	irregular	2	0.000675067506750675	0.000585419290476775
S20	Post-Target Interval	irregular	2.5	0.000761614623000762	0.000585419290476775
S20	Post-Target Interval	irregular	3	0.0010026319087605	0.000585419290476775
S20	Pre-Target Interval	regular	1	0.000275027502750275	0.00064872837452227
S20	Pre-Target Interval	regular	1.5	0.0009000900090009	0.00064872837452227
S20	Pre-Target Interval	regular	2	0	0.00064872837452227
S20	Pre-Target Interval	regular	2.5	0.00103135313531353	0.00064872837452227
S20	Pre-Target Interval	regular	3	0.000238578074674937	0.00064872837452227
S20	Pre-Target Interval	irregular	1	0.000886655829762081	0.00064872837452227
S20	Pre-Target Interval	irregular	1.5	0.000611172228333945	0.00064872837452227
S20	Pre-Target Interval	irregular	2	0.000562556255625563	0.00064872837452227
S20	Pre-Target Interval	irregular	2.5	0.000979218801000979	0.00064872837452227
S20	Pre-Target Interval	irregular	3	0.0010026319087605	0.00064872837452227
S21	Post-Cue Interval	regular	1	0.00261750312962331	0.00232565254470149
S21	Post-Cue Interval	regular	1.5	0.00195717246143219	0.00232565254470149
S21	Post-Cue Interval	regular	2	0.00217604178000218	0.00232565254470149
S21	Post-Cue Interval	regular	2.5	0.00234765744615699	0.00232565254470149
S21	Post-Cue Interval	regular	3	0.00226897689768977	0.00232565254470149
S21	Post-Cue Interval	irregular	1	0.00244310145300244	0.00232565254470149
S21	Post-Cue Interval	irregular	1.5	0.00235737859500236	0.00232565254470149
S21	Post-Cue Interval	irregular	2	0.00323084940072955	0.00232565254470149
S21	Post-Cue Interval	irregular	2.5	0.00179060459237413	0.00232565254470149
S21	Post-Cue Interval	irregular	3	0.00206723969100207	0.00232565254470149
S21	Post-Target Interval	regular	1	0.00170706725844998	0.00193324873318596
S21	Post-Target Interval	regular	1.5	0.00126640571033848	0.00193324873318596
S21	Post-Target Interval	regular	2	0.00174083342400174	0.00193324873318596
S21	Post-Target Interval	regular	2.5	0.00122486475451669	0.00193324873318596
S21	Post-Target Interval	regular	3	0.00165016501650165	0.00193324873318596
S21	Post-Target Interval	irregular	1	0.0027002700270027	0.00193324873318596
S21	Post-Target Interval	irregular	1.5	0.00223950966525224	0.00193324873318596
S21	Post-Target Interval	irregular	2	0.00198019801980198	0.00193324873318596
S21	Post-Target Interval	irregular	2.5	0.00221192331999157	0.00193324873318596
S21	Post-Target Interval	irregular	3	0.00261125013600261	0.00193324873318596
S21	Pre-Target Interval	regular	1	0.00216228519403664	0.0018749721784459
S21	Pre-Target Interval	regular	1.5	0.00103615012664057	0.0018749721784459
S21	Pre-Target Interval	regular	2	0.00184963551300185	0.0018749721784459
S21	Pre-Target Interval	regular	2.5	0.00163315300602225	0.0018749721784459
S21	Pre-Target Interval	regular	3	0.00144389438943894	0.0018749721784459
S21	Pre-Target Interval	irregular	1	0.0027002700270027	0.0018749721784459
S21	Pre-Target Interval	irregular	1.5	0.00188590287600189	0.0018749721784459
S21	Pre-Target Interval	irregular	2	0.00229286086503387	0.0018749721784459
S21	Pre-Target Interval	irregular	2.5	0.00189593427427849	0.0018749721784459
S21	Pre-Target Interval	irregular	3	0.00184963551300185	0.0018749721784459
S22	Post-Cue Interval	regular	1	0.0013962934755014	0.000613052697177103
S22	Post-Cue Interval	regular	1.5	0.000690766751093714	0.000613052697177103
S22	Post-Cue Interval	regular	2	0.000631978091426164	0.000613052697177103
S22	Post-Cue Interval	regular	2.5	0.00034944670937682	0.000613052697177103
S22	Post-Cue Interval	regular	3	0.000460511167395809	0.000613052697177103
S22	Post-Cue Interval	irregular	1	0.000571210967250571	0.000613052697177103
S22	Post-Cue Interval	irregular	1.5	0.000528052805280528	0.000613052697177103
S22	Post-Cue Interval	irregular	2	0.00081537565521258	0.000613052697177103
S22	Post-Cue Interval	irregular	2.5	0.000569022419483328	0.000613052697177103
S22	Post-Cue Interval	irregular	3	0.000117868929750118	0.000613052697177103
S22	Post-Target Interval	regular	1	0.000253871541000254	0.000295791248743865
S22	Post-Target Interval	regular	1.5	0.000345383375546857	0.000295791248743865
S22	Post-Target Interval	regular	2	0.000210659363808721	0.000295791248743865
S22	Post-Target Interval	regular	2.5	0.00023296447291788	0.000295791248743865
S22	Post-Target Interval	regular	3	0	0.000295791248743865
S22	Post-Target Interval	irregular	1	0.000952018278750952	0.000295791248743865
S22	Post-Target Interval	irregular	1.5	0.000264026402640264	0.000295791248743865
S22	Post-Target Interval	irregular	2	0.00034944670937682	0.000295791248743865
S22	Post-Target Interval	irregular	2.5	0.000113804483896666	0.000295791248743865
S22	Post-Target Interval	irregular	3	0.000235737859500236	0.000295791248743865
S22	Pre-Target Interval	regular	1	0.000253871541000254	0.000241374709734392
S22	Pre-Target Interval	regular	1.5	0.000230255583697905	0.000241374709734392
S22	Pre-Target Interval	regular	2	0.000105329681904361	0.000241374709734392
S22	Pre-Target Interval	regular	2.5	0.00011648223645894	0.000241374709734392
S22	Pre-Target Interval	regular	3	0	0.000241374709734392
S22	Pre-Target Interval	irregular	1	0.000761614623000762	0.000241374709734392
S22	Pre-Target Interval	irregular	1.5	0.000132013201320132	0.000241374709734392
S22	Pre-Target Interval	irregular	2	0.00023296447291788	0.000241374709734392
S22	Pre-Target Interval	irregular	2.5	0.000227608967793331	0.000241374709734392
S22	Pre-Target Interval	irregular	3	0.000353606789250354	0.000241374709734392
S23	Post-Cue Interval	regular	1	0.00271478760779304	0.00120773927090353
S23	Post-Cue Interval	regular	1.5	0.00173522506889864	0.00120773927090353
S23	Post-Cue Interval	regular	2	0.000693069306930693	0.00120773927090353
S23	Post-Cue Interval	regular	2.5	0.000891089108910891	0.00120773927090353
S23	Post-Cue Interval	regular	3	0.000306216188629172	0.00120773927090353
S23	Post-Cue Interval	irregular	1	0.00264026402640264	0.00120773927090353
S23	Post-Cue Interval	irregular	1.5	0.00088008800880088	0.00120773927090353
S23	Post-Cue Interval	irregular	2	0.000510360314381954	0.00120773927090353
S23	Post-Cue Interval	irregular	2.5	0.0011001100110011	0.00120773927090353
S23	Post-Cue Interval	irregular	3	0.00060618306728632	0.00120773927090353
S23	Post-Target Interval	regular	1	0	0.000252549997267768
S23	Post-Target Interval	regular	1.5	0	0.000252549997267768
S23	Post-Target Interval	regular	2	0	0.000252549997267768
S23	Post-Target Interval	regular	2.5	0.000297029702970297	0.000252549997267768
S23	Post-Target Interval	regular	3	0	0.000252549997267768
S23	Post-Target Interval	irregular	1	0.00099009900990099	0.000252549997267768
S23	Post-Target Interval	irregular	1.5	0.00033003300330033	0.000252549997267768
S23	Post-Target Interval	irregular	2	0.000408288251505563	0.000252549997267768
S23	Post-Target Interval	irregular	2.5	0.0005000500050005	0.000252549997267768
S23	Post-Target Interval	irregular	3	0	0.000252549997267768
S23	Pre-Target Interval	regular	1	0.000479080166081124	0.000666037744581962
S23	Pre-Target Interval	regular	1.5	0.000204144125752781	0.000666037744581962
S23	Pre-Target Interval	regular	2	9.9009900990099e-05	0.000666037744581962
S23	Pre-Target Interval	regular	2.5	0.000297029702970297	0.000666037744581962
S23	Pre-Target Interval	regular	3	0.000204144125752781	0.000666037744581962
S23	Pre-Target Interval	irregular	1	0.00297029702970297	0.000666037744581962
S23	Pre-Target Interval	irregular	1.5	0.00099009900990099	0.000666037744581962
S23	Pre-Target Interval	irregular	2	0.000510360314381954	0.000666037744581962
S23	Pre-Target Interval	irregular	2.5	0.0003000300030003	0.000666037744581962
S23	Pre-Target Interval	irregular	3	0.00060618306728632	0.000666037744581962
S24	Post-Cue Interval	regular	1	0.00132013201320132	0.00106321139876559
S24	Post-Cue Interval	regular	1.5	0.00189120035599066	0.00106321139876559
S24	Post-Cue Interval	regular	2	0.000538097287989669	0.00106321139876559
S24	Post-Cue Interval	regular	2.5	0.000544010445000544	0.00106321139876559
S24	Post-Cue Interval	regular	3	0.000515676567656766	0.00106321139876559
S24	Post-Cue Interval	irregular	1	0.00088008800880088	0.00106321139876559
S24	Post-Cue Interval	irregular	1.5	0.0013840093686788	0.00106321139876559
S24	Post-Cue Interval	irregular	2	0.00144389438943894	0.00106321139876559
S24	Post-Cue Interval	irregular	2.5	0.00114643043251694	0.00106321139876559
S24	Post-Cue Interval	irregular	3	0.000968575118381403	0.00106321139876559
S24	Post-Target Interval	regular	1	0.00044004400440044	0.000462451597488181
S24	Post-Target Interval	regular	1.5	0.000333741239292469	0.000462451597488181
S24	Post-Target Interval	regular	2	0.000107619457597934	0.000462451597488181
S24	Post-Target Interval	regular	2.5	0.000108802089000109	0.000462451597488181
S24	Post-Target Interval	regular	3	0.000206270627062706	0.000462451597488181
S24	Post-Target Interval	irregular	1	0.0011001100110011	0.000462451597488181
S24	Post-Target Interval	irregular	1.5	0.000425849036516555	0.000462451597488181
S24	Post-Target Interval	irregular	2	0.000103135313531353	0.000462451597488181
S24	Post-Target Interval	irregular	2.5	0.000937988535695675	0.000462451597488181
S24	Post-Target Interval	irregular	3	0.00086095566078347	0.000462451597488181
S24	Pre-Target Interval	regular	1	0.00044004400440044	0.000462705969579942
S24	Pre-Target Interval	regular	1.5	0.000556235398820781	0.000462705969579942
S24	Pre-Target Interval	regular	2	0.000322858372793801	0.000462705969579942
S24	Pre-Target Interval	regular	2.5	0.000108802089000109	0.000462705969579942
S24	Pre-Target Interval	regular	3	0.000103135313531353	0.000462705969579942
S24	Pre-Target Interval	irregular	1	0.00088008800880088	0.000462705969579942
S24	Pre-Target Interval	irregular	1.5	0.000319386777387416	0.000462705969579942
S24	Pre-Target Interval	irregular	2	0.000309405940594059	0.000462705969579942
S24	Pre-Target Interval	irregular	2.5	0.000833767587285044	0.000462705969579942
S24	Pre-Target Interval	irregular	3	0.000753336203185536	0.000462705969579942
S26	Post-Cue Interval	regular	1	0.000792079207920792	0.000859810886593665
S26	Post-Cue Interval	regular	1.5	0.000690766751093714	0.000859810886593665
S26	Post-Cue Interval	regular	2	0.00161429186396901	0.000859810886593665
S26	Post-Cue Interval	regular	2.5	0.000609291698400609	0.000859810886593665
S26	Post-Cue Interval	regular	3	0.0005824111822947	0.000859810886593665
S26	Post-Cue Interval	irregular	1	0.000682826903379993	0.000859810886593665
S26	Post-Cue Interval	irregular	1.5	0.0013589594253543	0.000859810886593665
S26	Post-Cue Interval	irregular	2	0.000870416712000871	0.000859810886593665
S26	Post-Cue Interval	irregular	2.5	0.000526648409521803	0.000859810886593665
S26	Post-Cue Interval	irregular	3	0.000870416712000871	0.000859810886593665
S26	Post-Target Interval	regular	1	0	0.000281915103102448
S26	Post-Target Interval	regular	1.5	0.000230255583697905	0.000281915103102448
S26	Post-Target Interval	regular	2	0.000107619457597934	0.000281915103102448
S26	Post-Target Interval	regular	2.5	0	0.000281915103102448
S26	Post-Target Interval	regular	3	0.00011648223645894	0.000281915103102448
S26	Post-Target Interval	irregular	1	0.00102424035506999	0.000281915103102448
S26	Post-Target Interval	irregular	1.5	0.0005824111822947	0.000281915103102448
S26	Post-Target Interval	irregular	2	0.000217604178000218	0.000281915103102448
S26	Post-Target Interval	irregular	2.5	0.000105329681904361	0.000281915103102448
S26	Post-Target Interval	irregular	3	0.000435208356000435	0.000281915103102448
S26	Pre-Target Interval	regular	1	0.000396039603960396	0.000402563170610238
S26	Pre-Target Interval	regular	1.5	0.000230255583697905	0.000402563170610238
S26	Pre-Target Interval	regular	2	0.000215238915195867	0.000402563170610238
S26	Pre-Target Interval	regular	2.5	0	0.000402563170610238
S26	Pre-Target Interval	regular	3	0.00011648223645894	0.000402563170610238
S26	Pre-Target Interval	irregular	1	0.00170706725844998	0.000402563170610238
S26	Pre-Target Interval	irregular	1.5	0.0003882741215298	0.000402563170610238
S26	Pre-Target Interval	irregular	2	0.000435208356000435	0.000402563170610238
S26	Pre-Target Interval	irregular	2.5	0.000210659363808721	0.000402563170610238
S26	Pre-Target Interval	irregular	3	0.000326406267000326	0.000402563170610238
S27	Post-Cue Interval	regular	1	0.0016275600162756	0.00123556743181264
S27	Post-Cue Interval	regular	1.5	0.00159326277455332	0.00123556743181264
S27	Post-Cue Interval	regular	2	0.00107360133603722	0.00123556743181264
S27	Post-Cue Interval	regular	2.5	0.00130276185513288	0.00123556743181264
S27	Post-Cue Interval	regular	3	0.000724462690171456	0.00123556743181264
S27	Post-Cue Interval	irregular	1	0.00191071738752823	0.00123556743181264
S27	Post-Cue Interval	irregular	1.5	0.00114242193450114	0.00123556743181264
S27	Post-Cue Interval	irregular	2	0.0005824111822947	0.00123556743181264
S27	Post-Cue Interval	irregular	2.5	0.00135013501350135	0.00123556743181264
S27	Post-Cue Interval	irregular	3	0.00104834012813046	0.00123556743181264
S27	Post-Target Interval	regular	1	0.0002712600027126	0.000513245455854124
S27	Post-Target Interval	regular	1.5	0.000796631387276659	0.000513245455854124
S27	Post-Target Interval	regular	2	0.000238578074674937	0.000513245455854124
S27	Post-Target Interval	regular	2.5	0.000390828556539865	0.000513245455854124
S27	Post-Target Interval	regular	3	0.000241487563390485	0.000513245455854124
S27	Post-Target Interval	irregular	1	0.00104220948410631	0.000513245455854124
S27	Post-Target Interval	irregular	1.5	0.000761614623000762	0.000513245455854124
S27	Post-Target Interval	irregular	2	0.0005824111822947	0.000513245455854124
S27	Post-Target Interval	irregular	2.5	0.000225022502250225	0.000513245455854124
S27	Post-Target Interval	irregular	3	0.0005824111822947	0.000513245455854124
S27	Pre-Target Interval	regular	1	0.0010850400108504	0.000901949646179918
S27	Pre-Target Interval	regular	1.5	0.000796631387276659	0.000901949646179918
S27	Pre-Target Interval	regular	2	0.000596445186687344	0.000901949646179918
S27	Pre-Target Interval	regular	2.5	0.000781657113079729	0.000901949646179918
S27	Pre-Target Interval	regular	3	0.000241487563390485	0.000901949646179918
S27	Pre-Target Interval	irregular	1	0.00208441896821261	0.000901949646179918
S27	Pre-Target Interval	irregular	1.5	0.00101548616400102	0.000901949646179918
S27	Pre-Target Interval	irregular	2	0.00104834012813046	0.000901949646179918
S27	Pre-Target Interval	irregular	2.5	0.000787578757875788	0.000901949646179918
S27	Pre-Target Interval	irregular	3	0.0005824111822947	0.000901949646179918
S28	Post-Cue Interval	regular	1	0.0032003200320032	0.00311398317161328
S28	Post-Cue Interval	regular	1.5	0.00323084940072955	0.00311398317161328
S28	Post-Cue Interval	regular	2	0.0023002300230023	0.00311398317161328
S28	Post-Cue Interval	regular	2.5	0.00340679229213244	0.00311398317161328
S28	Post-Cue Interval	regular	3	0.00252576278035967	0.00311398317161328
S28	Post-Cue Interval	irregular	1	0.00337286475900337	0.00311398317161328
S28	Post-Cue Interval	irregular	1.5	0.00358120918474826	0.00311398317161328
S28	Post-Cue Interval	irregular	2	0.00297029702970297	0.00311398317161328
S28	Post-Cue Interval	irregular	2.5	0.00297029702970297	0.00311398317161328
S28	Post-Cue Interval	irregular	3	0.00358120918474826	0.00311398317161328
S28	Post-Target Interval	regular	1	0.001000100010001	0.00142038941585189
S28	Post-Target Interval	regular	1.5	0.00208441896821261	0.00142038941585189
S28	Post-Target Interval	regular	2	0.0002000200020002	0.00142038941585189
S28	Post-Target Interval	regular	2.5	0.00117108485042053	0.00142038941585189
S28	Post-Target Interval	regular	3	0.00101030511214387	0.00142038941585189
S28	Post-Target Interval	irregular	1	0.0025024480470025	0.00142038941585189
S28	Post-Target Interval	irregular	1.5	0.00157994522856541	0.00142038941585189
S28	Post-Target Interval	irregular	2	0.00128712871287129	0.00142038941585189
S28	Post-Target Interval	irregular	2.5	0.00168316831683168	0.00142038941585189
S28	Post-Target Interval	irregular	3	0.00168527491046977	0.00142038941585189
S28	Pre-Target Interval	regular	1	0.0013001300130013	0.00146421532010909
S28	Pre-Target Interval	regular	1.5	0.00166753517457009	0.00146421532010909
S28	Pre-Target Interval	regular	2	0.0006000600060006	0.00146421532010909
S28	Pre-Target Interval	regular	2.5	0.00106462259129139	0.00146421532010909
S28	Pre-Target Interval	regular	3	0.000909274600929481	0.00146421532010909
S28	Pre-Target Interval	irregular	1	0.00184963551300185	0.00146421532010909
S28	Pre-Target Interval	irregular	1.5	0.00189593427427849	0.00146421532010909
S28	Pre-Target Interval	irregular	2	0.00158415841584158	0.00146421532010909
S28	Pre-Target Interval	irregular	2.5	0.00198019801980198	0.00146421532010909
S28	Pre-Target Interval	irregular	3	0.00179060459237413	0.00146421532010909
S29	Post-Cue Interval	regular	1	0.00289785076068583	0.00264708176383215
S29	Post-Cue Interval	regular	1.5	0.000773514851485149	0.00264708176383215
S29	Post-Cue Interval	regular	2	0.00128346167950128	0.00264708176383215
S29	Post-Cue Interval	regular	2.5	0.00269048643994834	0.00264708176383215
S29	Post-Cue Interval	regular	3	0.00352793900079663	0.00264708176383215
S29	Post-Cue Interval	irregular	1	0.00444534249343302	0.00264708176383215
S29	Post-Cue Interval	irregular	1.5	0.00320736298982011	0.00264708176383215
S29	Post-Cue Interval	irregular	2	0.00173267326732673	0.00264708176383215
S29	Post-Cue Interval	irregular	2.5	0.00300789572628149	0.00264708176383215
S29	Post-Cue Interval	irregular	3	0.0029042904290429	0.00264708176383215
S29	Post-Target Interval	regular	1	0.00120743781695243	0.00130197066662242
S29	Post-Target Interval	regular	1.5	0.00108292079207921	0.00130197066662242
S29	Post-Target Interval	regular	2	0.00055005500550055	0.00130197066662242
S29	Post-Target Interval	regular	2.5	0.00139905294877314	0.00130197066662242
S29	Post-Target Interval	regular	3	0.000455217935586662	0.00130197066662242
S29	Post-Target Interval	irregular	1	0.0030309153364316	0.00130197066662242
S29	Post-Target Interval	irregular	1.5	0.00264956073072096	0.00130197066662242
S29	Post-Target Interval	irregular	2	0.00111386138613861	0.00130197066662242
S29	Post-Target Interval	irregular	2.5	0.0010026319087605	0.00130197066662242
S29	Post-Target Interval	irregular	3	0.000528052805280528	0.00130197066662242
S29	Pre-Target Interval	regular	1	0.00217338807051437	0.00154198729259799
S29	Pre-Target Interval	regular	1.5	0.000928217821782178	0.00154198729259799
S29	Pre-Target Interval	regular	2	0.00055005500550055	0.00154198729259799
S29	Pre-Target Interval	regular	2.5	0.00150667240637107	0.00154198729259799
S29	Pre-Target Interval	regular	3	0.00182087174234665	0.00154198729259799
S29	Pre-Target Interval	irregular	1	0.00242473226914528	0.00154198729259799
S29	Pre-Target Interval	irregular	1.5	0.0022312090363966	0.00154198729259799
S29	Pre-Target Interval	irregular	2	0.00173267326732673	0.00154198729259799
S29	Pre-Target Interval	irregular	2.5	0.00112796089735556	0.00154198729259799
S29	Pre-Target Interval	irregular	3	0.000924092409240924	0.00154198729259799
S3	Post-Cue Interval	regular	1	0.0020088965418281	0.00196825517096863
S3	Post-Cue Interval	regular	1.5	0.00284390141141774	0.00196825517096863
S3	Post-Cue Interval	regular	2	0.00226649170941191	0.00196825517096863
S3	Post-Cue Interval	regular	2.5	0.00165016501650165	0.00196825517096863
S3	Post-Cue Interval	regular	3	0.00156331422615946	0.00196825517096863
S3	Post-Cue Interval	irregular	1	0.00214521452145214	0.00196825517096863
S3	Post-Cue Interval	irregular	1.5	0.00211221122112211	0.00196825517096863
S3	Post-Cue Interval	irregular	2	0.00182953077916487	0.00196825517096863
S3	Post-Cue Interval	irregular	2.5	0.0018001800180018	0.00196825517096863
S3	Post-Cue Interval	irregular	3	0.00146264626462646	0.00196825517096863
S3	Post-Target Interval	regular	1	0.000717463050652891	0.000570829274979703
S3	Post-Target Interval	regular	1.5	0.000421318727617443	0.000570829274979703
S3	Post-Target Interval	regular	2	0.000596445186687344	0.000570829274979703
S3	Post-Target Interval	regular	2.5	0.000103135313531353	0.000570829274979703
S3	Post-Target Interval	regular	3	0	0.000570829274979703
S3	Post-Target Interval	irregular	1	0.000495049504950495	0.000570829274979703
S3	Post-Target Interval	irregular	1.5	0.000924092409240924	0.000570829274979703
S3	Post-Target Interval	irregular	2	0.000538097287989669	0.000570829274979703
S3	Post-Target Interval	irregular	2.5	0.000675067506750675	0.000570829274979703
S3	Post-Target Interval	irregular	3	0.00123762376237624	0.000570829274979703
S3	Pre-Target Interval	regular	1	0.000717463050652891	0.000617859259128524
S3	Pre-Target Interval	regular	1.5	0.000526648409521803	0.000617859259128524
S3	Pre-Target Interval	regular	2	0.00107360133603722	0.000617859259128524
S3	Pre-Target Interval	regular	2.5	0.000206270627062706	0.000617859259128524
S3	Pre-Target Interval	regular	3	0.000260552371026576	0.000617859259128524
S3	Pre-Target Interval	irregular	1	0.00132013201320132	0.000617859259128524
S3	Pre-Target Interval	irregular	1.5	0.000396039603960396	0.000617859259128524
S3	Pre-Target Interval	irregular	2	0.000215238915195867	0.000617859259128524
S3	Pre-Target Interval	irregular	2.5	0.0009000900090009	0.000617859259128524
S3	Pre-Target Interval	irregular	3	0.000562556255625563	0.000617859259128524
S30	Post-Cue Interval	regular	1	0.00253025302530253	0.00221511746113734
S30	Post-Cue Interval	regular	1.5	0.00308030803080308	0.00221511746113734
S30	Post-Cue Interval	regular	2	0.00223570744171191	0.00221511746113734
S30	Post-Cue Interval	regular	2.5	0.00184204466958324	0.00221511746113734
S30	Post-Cue Interval	regular	3	0.00200126395618285	0.00221511746113734
S30	Post-Cue Interval	irregular	1	0.0022455853832806	0.00221511746113734
S30	Post-Cue Interval	irregular	1.5	0.00136928586475669	0.00221511746113734
S30	Post-Cue Interval	irregular	2	0.00269048643994834	0.00221511746113734
S30	Post-Cue Interval	irregular	2.5	0.00198019801980198	0.00221511746113734
S30	Post-Cue Interval	irregular	3	0.00217604178000218	0.00221511746113734
S30	Post-Target Interval	regular	1	0.00055005500550055	0.000951931147348809
S30	Post-Target Interval	regular	1.5	0.00077007700770077	0.000951931147348809
S30	Post-Target Interval	regular	2	0.000745235813903971	0.000951931147348809
S30	Post-Target Interval	regular	2.5	0.000690766751093714	0.000951931147348809
S30	Post-Target Interval	regular	3	0.000842637455234885	0.000951931147348809
S30	Post-Target Interval	irregular	1	0.0011227926916403	0.000951931147348809
S30	Post-Target Interval	irregular	1.5	0.00136928586475669	0.000951931147348809
S30	Post-Target Interval	irregular	2	0.00150667240637107	0.000951931147348809
S30	Post-Target Interval	irregular	2.5	0.000833767587285044	0.000951931147348809
S30	Post-Target Interval	irregular	3	0.00108802089000109	0.000951931147348809
S30	Pre-Target Interval	regular	1	0.00077007700770077	0.00107677891490867
S30	Pre-Target Interval	regular	1.5	0.00033003300330033	0.00107677891490867
S30	Pre-Target Interval	regular	2	0.00127754710954967	0.00107677891490867
S30	Pre-Target Interval	regular	2.5	0.000805894542942666	0.00107677891490867
S30	Pre-Target Interval	regular	3	0.00147461554666105	0.00107677891490867
S30	Pre-Target Interval	irregular	1	0.0011227926916403	0.00107677891490867
S30	Pre-Target Interval	irregular	1.5	0.00115862650094797	0.00107677891490867
S30	Pre-Target Interval	irregular	2	0.00139905294877314	0.00107677891490867
S30	Pre-Target Interval	irregular	2.5	0.00166753517457009	0.00107677891490867
S30	Pre-Target Interval	irregular	3	0.000761614623000762	0.00107677891490867
S31	Post-Cue Interval	regular	1	0.00404122044857547	0.0032081977606555
S31	Post-Cue Interval	regular	1.5	0.00306216188629172	0.0032081977606555
S31	Post-Cue Interval	regular	2	0.00366336633663367	0.0032081977606555
S31	Post-Cue Interval	regular	2.5	0.0031003100310031	0.0032081977606555
S31	Post-Cue Interval	regular	3	0.00277227722772277	0.0032081977606555
S31	Post-Cue Interval	irregular	1	0.0031003100310031	0.0032081977606555
S31	Post-Cue Interval	irregular	1.5	0.00272782380278844	0.0032081977606555
S31	Post-Cue Interval	irregular	2	0.00376237623762376	0.0032081977606555
S31	Post-Cue Interval	irregular	2.5	0.0033003300330033	0.0032081977606555
S31	Post-Cue Interval	irregular	3	0.00255180157190977	0.0032081977606555
S31	Post-Target Interval	regular	1	0.000202061022428773	0.000834954208654613
S31	Post-Target Interval	regular	1.5	0.00102072062876391	0.000834954208654613
S31	Post-Target Interval	regular	2	0	0.000834954208654613
S31	Post-Target Interval	regular	2.5	0.0003000300030003	0.000834954208654613
S31	Post-Target Interval	regular	3	0.000693069306930693	0.000834954208654613
S31	Post-Target Interval	irregular	1	0.0015001500150015	0.000834954208654613
S31	Post-Target Interval	irregular	1.5	0.00181854920185896	0.000834954208654613
S31	Post-Target Interval	irregular	2	0.000792079207920792	0.000834954208654613
S31	Post-Target Interval	irregular	2.5	0.0009000900090009	0.000834954208654613
S31	Post-Target Interval	irregular	3	0.0011227926916403	0.000834954208654613
S31	Pre-Target Interval	regular	1	0.000202061022428773	0.00109520089395853
S31	Pre-Target Interval	regular	1.5	0.00163315300602225	0.00109520089395853
S31	Pre-Target Interval	regular	2	9.9009900990099e-05	0.00109520089395853
S31	Pre-Target Interval	regular	2.5	0.0003000300030003	0.00109520089395853
S31	Pre-Target Interval	regular	3	0.000594059405940594	0.00109520089395853
S31	Pre-Target Interval	irregular	1	0.0032003200320032	0.00109520089395853
S31	Pre-Target Interval	irregular	1.5	0.00161648817943019	0.00109520089395853
S31	Pre-Target Interval	irregular	2	0.00118811881188119	0.00109520089395853
S31	Pre-Target Interval	irregular	2.5	0.0012001200120012	0.00109520089395853
S31	Pre-Target Interval	irregular	3	0.000918648565887517	0.00109520089395853
S4	Post-Cue Interval	regular	1	0.00177710078700178	0.00137319699496637
S4	Post-Cue Interval	regular	1.5	0.000937988535695675	0.00137319699496637
S4	Post-Cue Interval	regular	2	0.00250130276185513	0.00137319699496637
S4	Post-Cue Interval	regular	2.5	0.000390828556539865	0.00137319699496637
S4	Post-Cue Interval	regular	3	0.00155075748538709	0.00137319699496637
S4	Post-Cue Interval	irregular	1	0.00113154172560113	0.00137319699496637
S4	Post-Cue Interval	irregular	1.5	0.00103135313531353	0.00137319699496637
S4	Post-Cue Interval	irregular	2	0.00107619457597934	0.00137319699496637
S4	Post-Cue Interval	irregular	2.5	0.0011648223645894	0.00137319699496637
S4	Post-Cue Interval	irregular	3	0.0021700800217008	0.00137319699496637
S4	Post-Target Interval	regular	1	0.000634678852500635	0.000571228998506908
S4	Post-Target Interval	regular	1.5	0.000625325690463783	0.000571228998506908
S4	Post-Target Interval	regular	2	0.000625325690463783	0.000571228998506908
S4	Post-Target Interval	regular	2.5	0.000260552371026576	0.000571228998506908
S4	Post-Target Interval	regular	3	0.000715734224024812	0.000571228998506908
S4	Post-Target Interval	irregular	1	0.000565770862800566	0.000571228998506908
S4	Post-Target Interval	irregular	1.5	0.000515676567656766	0.000571228998506908
S4	Post-Target Interval	irregular	2	0.000430477830391735	0.000571228998506908
S4	Post-Target Interval	irregular	2.5	0.00093185789167152	0.000571228998506908
S4	Post-Target Interval	irregular	3	0.0004068900040689	0.000571228998506908
S4	Pre-Target Interval	regular	1	0.000634678852500635	0.000452267879571563
S4	Pre-Target Interval	regular	1.5	0.000312662845231892	0.000452267879571563
S4	Pre-Target Interval	regular	2	0.000625325690463783	0.000452267879571563
S4	Pre-Target Interval	regular	2.5	0	0.000452267879571563
S4	Pre-Target Interval	regular	3	0.000596445186687344	0.000452267879571563
S4	Pre-Target Interval	irregular	1	0.000565770862800566	0.000452267879571563
S4	Pre-Target Interval	irregular	1.5	0.000825082508250825	0.000452267879571563
S4	Pre-Target Interval	irregular	2	0.000322858372793801	0.000452267879571563
S4	Pre-Target Interval	irregular	2.5	0.00023296447291788	0.000452267879571563
S4	Pre-Target Interval	irregular	3	0.0004068900040689	0.000452267879571563
S5	Post-Cue Interval	regular	1	0.0033003300330033	0.00237589121815909
S5	Post-Cue Interval	regular	1.5	0.0029120559114735	0.00237589121815909
S5	Post-Cue Interval	regular	2	0.00160163075131043	0.00237589121815909
S5	Post-Cue Interval	regular	2.5	0.00152322924600152	0.00237589121815909
S5	Post-Cue Interval	regular	3	0.00244972950903338	0.00237589121815909
S5	Post-Cue Interval	irregular	1	0.0033003300330033	0.00237589121815909
S5	Post-Cue Interval	irregular	1.5	0.00247524752475248	0.00237589121815909
S5	Post-Cue Interval	irregular	2	0.00185643564356436	0.00237589121815909
S5	Post-Cue Interval	irregular	2.5	0.00195414278269932	0.00237589121815909
S5	Post-Cue Interval	irregular	3	0.00238578074674938	0.00237589121815909
S5	Post-Target Interval	regular	1	0.00171128223933504	0.00165378584362036
S5	Post-Target Interval	regular	1.5	0.0011648223645894	0.00165378584362036
S5	Post-Target Interval	regular	2	0.0017472335468841	0.00165378584362036
S5	Post-Target Interval	regular	2.5	0.000870416712000871	0.00165378584362036
S5	Post-Target Interval	regular	3	0.0021435133204042	0.00165378584362036
S5	Post-Target Interval	irregular	1	0.0013589594253543	0.00165378584362036
S5	Post-Target Interval	irregular	1.5	0.00165016501650165	0.00165378584362036
S5	Post-Target Interval	irregular	2	0.00123762376237624	0.00165378584362036
S5	Post-Target Interval	irregular	2.5	0.00143303804064617	0.00165378584362036
S5	Post-Target Interval	irregular	3	0.00322080400811165	0.00165378584362036
S5	Pre-Target Interval	regular	1	0.00158904779366826	0.0019197187435844
S5	Pre-Target Interval	regular	1.5	0.0023296447291788	0.0019197187435844
S5	Pre-Target Interval	regular	2	0.0017472335468841	0.0019197187435844
S5	Pre-Target Interval	regular	2.5	0.00141442715700141	0.0019197187435844
S5	Pre-Target Interval	regular	3	0.00142900888026947	0.0019197187435844
S5	Pre-Target Interval	irregular	1	0.0021355076684139	0.0019197187435844
S5	Pre-Target Interval	irregular	1.5	0.00297029702970297	0.0019197187435844
S5	Pre-Target Interval	irregular	2	0.00136138613861386	0.0019197187435844
S5	Pre-Target Interval	irregular	2.5	0.00195414278269932	0.0019197187435844
S5	Pre-Target Interval	irregular	3	0.00226649170941191	0.0019197187435844
S6	Post-Cue Interval	regular	1	0.00163203133500163	0.00147922044032476
S6	Post-Cue Interval	regular	1.5	0.00123762376237624	0.00147922044032476
S6	Post-Cue Interval	regular	2	0.000918648565887517	0.00147922044032476
S6	Post-Cue Interval	regular	2.5	0.0019001900190019	0.00147922044032476
S6	Post-Cue Interval	regular	3	0.00127754710954967	0.00147922044032476
S6	Post-Cue Interval	irregular	1	0.00112511251125113	0.00147922044032476
S6	Post-Cue Interval	irregular	1.5	0.00236762806715454	0.00147922044032476
S6	Post-Cue Interval	irregular	2	0.0013001300130013	0.00147922044032476
S6	Post-Cue Interval	irregular	2.5	0.0014001400140014	0.00147922044032476
S6	Post-Cue Interval	irregular	3	0.00163315300602225	0.00147922044032476
S6	Post-Target Interval	regular	1	0.000652812534000653	0.00101794060892368
S6	Post-Target Interval	regular	1.5	0.00123762376237624	0.00101794060892368
S6	Post-Target Interval	regular	2	0.00102072062876391	0.00101794060892368
S6	Post-Target Interval	regular	2.5	0.001000100010001	0.00101794060892368
S6	Post-Target Interval	regular	3	0.000745235813903971	0.00101794060892368
S6	Post-Target Interval	irregular	1	0.00101260126012601	0.00101794060892368
S6	Post-Target Interval	irregular	1.5	0.0012914334911752	0.00101794060892368
S6	Post-Target Interval	irregular	2	0.0014001400140014	0.00101794060892368
S6	Post-Target Interval	irregular	2.5	0.0009000900090009	0.00101794060892368
S6	Post-Target Interval	irregular	3	0.000918648565887517	0.00101794060892368
S6	Pre-Target Interval	regular	1	0.000326406267000326	0.00103803129495816
S6	Pre-Target Interval	regular	1.5	0.00144389438943894	0.00103803129495816
S6	Pre-Target Interval	regular	2	0.00122486475451669	0.00103803129495816
S6	Pre-Target Interval	regular	2.5	0.0011001100110011	0.00103803129495816
S6	Pre-Target Interval	regular	3	0.00117108485042053	0.00103803129495816
S6	Pre-Target Interval	irregular	1	0.00123762376237624	0.00103803129495816
S6	Pre-Target Interval	irregular	1.5	0.000753336203185536	0.00103803129495816
S6	Pre-Target Interval	irregular	2	0.0009000900090009	0.00103803129495816
S6	Pre-Target Interval	irregular	2.5	0.0011001100110011	0.00103803129495816
S6	Pre-Target Interval	irregular	3	0.0011227926916403	0.00103803129495816
S7	Post-Cue Interval	regular	1	0.0019163206643245	0.00221299753912583
S7	Post-Cue Interval	regular	1.5	0.00181854920185896	0.00221299753912583
S7	Post-Cue Interval	regular	2	0.00181854920185896	0.00221299753912583
S7	Post-Cue Interval	regular	2.5	0.00195957095709571	0.00221299753912583
S7	Post-Cue Interval	regular	3	0.00302240750390829	0.00221299753912583
S7	Post-Cue Interval	irregular	1	0.0025356194156001	0.00221299753912583
S7	Post-Cue Interval	irregular	1.5	0.00255180157190977	0.00221299753912583
S7	Post-Cue Interval	irregular	2	0.00221192331999157	0.00221299753912583
S7	Post-Cue Interval	irregular	2.5	0.00218863991662324	0.00221299753912583
S7	Post-Cue Interval	irregular	3	0.00210659363808721	0.00221299753912583
S7	Post-Target Interval	regular	1	0.000212924518258277	0.000585851430237557
S7	Post-Target Interval	regular	1.5	0.000202061022428773	0.000585851430237557
S7	Post-Target Interval	regular	2	0.00111133562335825	0.000585851430237557
S7	Post-Target Interval	regular	2.5	0.000618811881188119	0.000585851430237557
S7	Post-Target Interval	regular	3	0.000521104742053153	0.000585851430237557
S7	Post-Target Interval	irregular	1	0.00120743781695243	0.000585851430237557
S7	Post-Target Interval	irregular	1.5	0.000306216188629172	0.000585851430237557
S7	Post-Target Interval	irregular	2	0.000421318727617443	0.000585851430237557
S7	Post-Target Interval	irregular	2.5	0.000625325690463783	0.000585851430237557
S7	Post-Target Interval	irregular	3	0.000631978091426164	0.000585851430237557
S7	Pre-Target Interval	regular	1	0.000425849036516555	0.000654628482629607
S7	Pre-Target Interval	regular	1.5	0.00030309153364316	0.000654628482629607
S7	Pre-Target Interval	regular	2	0.000808244089715094	0.000654628482629607
S7	Pre-Target Interval	regular	2.5	0.000618811881188119	0.000654628482629607
S7	Pre-Target Interval	regular	3	0.000625325690463783	0.000654628482629607
S7	Pre-Target Interval	irregular	1	0.000241487563390485	0.000654628482629607
S7	Pre-Target Interval	irregular	1.5	0.00153108094314586	0.000654628482629607
S7	Pre-Target Interval	irregular	2	0.000842637455234885	0.000654628482629607
S7	Pre-Target Interval	irregular	2.5	0.000833767587285044	0.000654628482629607
S7	Pre-Target Interval	irregular	3	0.000315989045713082	0.000654628482629607
S8	Post-Cue Interval	regular	1	0.00186540393169752	0.00106304708006393
S8	Post-Cue Interval	regular	1.5	0.00156966916203816	0.00106304708006393
S8	Post-Cue Interval	regular	2	0.000761614623000762	0.00106304708006393
S8	Post-Cue Interval	regular	2.5	0.000556235398820781	0.00106304708006393
S8	Post-Cue Interval	regular	3	0.000707213578500707	0.00106304708006393
S8	Post-Cue Interval	irregular	1	0.000412541254125413	0.00106304708006393
S8	Post-Cue Interval	irregular	1.5	0.00135013501350135	0.00106304708006393
S8	Post-Cue Interval	irregular	2	0.00134457890233468	0.00106304708006393
S8	Post-Cue Interval	irregular	2.5	0.00120743781695243	0.00106304708006393
S8	Post-Cue Interval	irregular	3	0.000855641119667522	0.00106304708006393
S8	Post-Target Interval	regular	1	0.000573970440522313	0.000286307614164605
S8	Post-Target Interval	regular	1.5	0.000241487563390485	0.000286307614164605
S8	Post-Target Interval	regular	2	0	0.000286307614164605
S8	Post-Target Interval	regular	2.5	0	0.000286307614164605
S8	Post-Target Interval	regular	3	0.000117868929750118	0.000286307614164605
S8	Post-Target Interval	irregular	1	0.000206270627062706	0.000286307614164605
S8	Post-Target Interval	irregular	1.5	0.00075007500750075	0.000286307614164605
S8	Post-Target Interval	irregular	2	0.000366703337000367	0.000286307614164605
S8	Post-Target Interval	irregular	2.5	0.000362231345085728	0.000286307614164605
S8	Post-Target Interval	irregular	3	0.000244468891333578	0.000286307614164605
S8	Pre-Target Interval	regular	1	0.000143492610130578	0.000382144079059629
S8	Pre-Target Interval	regular	1.5	0.000241487563390485	0.000382144079059629
S8	Pre-Target Interval	regular	2	0.000108802089000109	0.000382144079059629
S8	Pre-Target Interval	regular	2.5	0.000222494159528312	0.000382144079059629
S8	Pre-Target Interval	regular	3	0.000235737859500236	0.000382144079059629
S8	Pre-Target Interval	irregular	1	0.000412541254125413	0.000382144079059629
S8	Pre-Target Interval	irregular	1.5	0.00075007500750075	0.000382144079059629
S8	Pre-Target Interval	irregular	2	0.000855641119667522	0.000382144079059629
S8	Pre-Target Interval	irregular	2.5	0.000362231345085728	0.000382144079059629
S8	Pre-Target Interval	irregular	3	0.000488937782667156	0.000382144079059629
S9	Post-Cue Interval	regular	1	0.00228484386900228	0.0023469598262308
S9	Post-Cue Interval	regular	1.5	0.00341034103410341	0.0023469598262308
S9	Post-Cue Interval	regular	2	0.00195957095709571	0.0023469598262308
S9	Post-Cue Interval	regular	2.5	0.00144389438943894	0.0023469598262308
S9	Post-Cue Interval	regular	3	0.00198019801980198	0.0023469598262308
S9	Post-Cue Interval	irregular	1	0.00282885431400283	0.0023469598262308
S9	Post-Cue Interval	irregular	1.5	0.00231725300189593	0.0023469598262308
S9	Post-Cue Interval	irregular	2	0.00247524752475247	0.0023469598262308
S9	Post-Cue Interval	irregular	2.5	0.00189120035599066	0.0023469598262308
S9	Post-Cue Interval	irregular	3	0.00287819479622381	0.0023469598262308
S9	Post-Target Interval	regular	1	0.000652812534000653	0.000934957498250516
S9	Post-Target Interval	regular	1.5	0.00077007700770077	0.000934957498250516
S9	Post-Target Interval	regular	2	0.000309405940594059	0.000934957498250516
S9	Post-Target Interval	regular	2.5	0.000618811881188119	0.000934957498250516
S9	Post-Target Interval	regular	3	0.00198019801980198	0.000934957498250516
S9	Post-Target Interval	irregular	1	0.000942951438000943	0.000934957498250516
S9	Post-Target Interval	irregular	1.5	0.00136928586475669	0.000934957498250516
S9	Post-Target Interval	irregular	2	0.00045004500450045	0.000934957498250516
S9	Post-Target Interval	irregular	2.5	0.00133496495716987	0.000934957498250516
S9	Post-Target Interval	irregular	3	0.000921022334791619	0.000934957498250516
S9	Pre-Target Interval	regular	1	0.000761614623000762	0.00118918899441426
S9	Pre-Target Interval	regular	1.5	0.00066006600660066	0.00118918899441426
S9	Pre-Target Interval	regular	2	0.000825082508250825	0.00118918899441426
S9	Pre-Target Interval	regular	2.5	0.00113448844884488	0.00118918899441426
S9	Pre-Target Interval	regular	3	0.00198019801980198	0.00118918899441426
S9	Pre-Target Interval	irregular	1	0.0012965582272513	0.00118918899441426
S9	Pre-Target Interval	irregular	1.5	0.00105329681904361	0.00118918899441426
S9	Pre-Target Interval	irregular	2	0.0009000900090009	0.00118918899441426
S9	Pre-Target Interval	irregular	2.5	0.00166870619646234	0.00118918899441426
S9	Pre-Target Interval	irregular	3	0.00161178908588533	0.00118918899441426
