# Supplementary material for: Oculomotor freezing reflects tactile temporal expectation and aids tactile perception
Source: Nat Commun. 2020 Jul 3;11:3341. doi: 10.1038/s41467-020-17160-1 (PMC7335189; doi:10.1038/s41467-020-17160-1)
Supplement: Supplementary file 7 — Source Data [file 41467_2020_17160_MOESM7_ESM.zip › SourceData/Supplementary_Figure_3_nonAggregatedSourceData.txt]

subNo	condition	cueTargetIntervalPrevious	time.cueLockedBin	cueTargetInterval	time.cueLocked	nMS	nValidEyeTrials	MSRate	MSRate.downsampled
S1	regular	1	-197.5	1	-200	0	90	0	0.00111111111111111
S1	regular	1	-197.5	1	-199	0	90	0	0.00111111111111111
S1	regular	1	-197.5	1	-198	0	90	0	0.00111111111111111
S1	regular	1	-197.5	1	-197	0	90	0	0.00111111111111111
S1	regular	1	-197.5	1	-196	0	90	0	0.00111111111111111
S1	regular	1	-197.5	1	-195	0	90	0	0.00111111111111111
S1	regular	1	-197.5	1	-194	0	90	0	0.00111111111111111
S1	regular	1	-197.5	1	-193	0	90	0	0.00111111111111111
S1	regular	1	-187.5	1	-192	1	90	0.0111111111111111	0.00222222222222222
S1	regular	1	-187.5	1	-191	0	90	0	0.00222222222222222
S1	regular	1	-187.5	1	-190	0	90	0	0.00222222222222222
S1	regular	1	-187.5	1	-189	0	90	0	0.00222222222222222
S1	regular	1	-187.5	1	-188	1	90	0.0111111111111111	0.00222222222222222
S1	regular	1	-187.5	1	-187	0	90	0	0.00222222222222222
S1	regular	1	-187.5	1	-186	0	90	0	0.00222222222222222
S1	regular	1	-187.5	1	-185	0	90	0	0.00222222222222222
S1	regular	1	-187.5	1	-184	0	90	0	0.00222222222222222
S1	regular	1	-187.5	1	-183	0	90	0	0.00222222222222222
S1	regular	1	-177.5	1	-182	0	90	0	0.00333333333333333
S1	regular	1	-177.5	1	-181	0	90	0	0.00333333333333333
S1	regular	1	-177.5	1	-180	0	90	0	0.00333333333333333
S1	regular	1	-177.5	1	-179	0	90	0	0.00333333333333333
S1	regular	1	-177.5	1	-178	0	90	0	0.00333333333333333
S1	regular	1	-177.5	1	-177	0	90	0	0.00333333333333333
S1	regular	1	-177.5	1	-176	1	90	0.0111111111111111	0.00333333333333333
S1	regular	1	-177.5	1	-175	1	90	0.0111111111111111	0.00333333333333333
S1	regular	1	-177.5	1	-174	0	90	0	0.00333333333333333
S1	regular	1	-177.5	1	-173	1	90	0.0111111111111111	0.00333333333333333
S1	regular	1	-167.5	1	-172	0	90	0	0
S1	regular	1	-167.5	1	-171	0	90	0	0
S1	regular	1	-167.5	1	-170	0	90	0	0
S1	regular	1	-167.5	1	-169	0	90	0	0
S1	regular	1	-167.5	1	-168	0	90	0	0
S1	regular	1	-167.5	1	-167	0	90	0	0
S1	regular	1	-167.5	1	-166	0	90	0	0
S1	regular	1	-167.5	1	-165	0	90	0	0
S1	regular	1	-167.5	1	-164	0	90	0	0
S1	regular	1	-167.5	1	-163	0	90	0	0
S1	regular	1	-157.5	1	-162	1	90	0.0111111111111111	0.00111111111111111
S1	regular	1	-157.5	1	-161	0	90	0	0.00111111111111111
S1	regular	1	-157.5	1	-160	0	90	0	0.00111111111111111
S1	regular	1	-157.5	1	-159	0	90	0	0.00111111111111111
S1	regular	1	-157.5	1	-158	0	90	0	0.00111111111111111
S1	regular	1	-157.5	1	-157	0	90	0	0.00111111111111111
S1	regular	1	-157.5	1	-156	0	90	0	0.00111111111111111
S1	regular	1	-157.5	1	-155	0	90	0	0.00111111111111111
S1	regular	1	-157.5	1	-154	0	90	0	0.00111111111111111
S1	regular	1	-157.5	1	-153	0	90	0	0.00111111111111111
S1	regular	1	-147.5	1	-152	0	90	0	0.00111111111111111
S1	regular	1	-147.5	1	-151	0	90	0	0.00111111111111111
S1	regular	1	-147.5	1	-150	0	90	0	0.00111111111111111
S1	regular	1	-147.5	1	-149	0	90	0	0.00111111111111111
S1	regular	1	-147.5	1	-148	1	90	0.0111111111111111	0.00111111111111111
S1	regular	1	-147.5	1	-147	0	90	0	0.00111111111111111
S1	regular	1	-147.5	1	-146	0	90	0	0.00111111111111111
S1	regular	1	-147.5	1	-145	0	90	0	0.00111111111111111
S1	regular	1	-147.5	1	-144	0	90	0	0.00111111111111111
S1	regular	1	-147.5	1	-143	0	90	0	0.00111111111111111
S1	regular	1	-137.5	1	-142	0	90	0	0.00333333333333333
S1	regular	1	-137.5	1	-141	0	90	0	0.00333333333333333
S1	regular	1	-137.5	1	-140	0	90	0	0.00333333333333333
S1	regular	1	-137.5	1	-139	0	90	0	0.00333333333333333
S1	regular	1	-137.5	1	-138	1	90	0.0111111111111111	0.00333333333333333
S1	regular	1	-137.5	1	-137	0	90	0	0.00333333333333333
S1	regular	1	-137.5	1	-136	0	90	0	0.00333333333333333
S1	regular	1	-137.5	1	-135	0	90	0	0.00333333333333333
S1	regular	1	-137.5	1	-134	1	90	0.0111111111111111	0.00333333333333333
S1	regular	1	-137.5	1	-133	1	90	0.0111111111111111	0.00333333333333333
S1	regular	1	-127.5	1	-132	0	90	0	0.00333333333333333
S1	regular	1	-127.5	1	-131	0	90	0	0.00333333333333333
S1	regular	1	-127.5	1	-130	0	90	0	0.00333333333333333
S1	regular	1	-127.5	1	-129	0	90	0	0.00333333333333333
S1	regular	1	-127.5	1	-128	1	90	0.0111111111111111	0.00333333333333333
S1	regular	1	-127.5	1	-127	0	90	0	0.00333333333333333
S1	regular	1	-127.5	1	-126	1	90	0.0111111111111111	0.00333333333333333
S1	regular	1	-127.5	1	-125	1	90	0.0111111111111111	0.00333333333333333
S1	regular	1	-127.5	1	-124	0	90	0	0.00333333333333333
S1	regular	1	-127.5	1	-123	0	90	0	0.00333333333333333
S1	regular	1	-117.5	1	-122	0	90	0	0.00111111111111111
S1	regular	1	-117.5	1	-121	0	90	0	0.00111111111111111
S1	regular	1	-117.5	1	-120	0	90	0	0.00111111111111111
S1	regular	1	-117.5	1	-119	0	90	0	0.00111111111111111
S1	regular	1	-117.5	1	-118	0	90	0	0.00111111111111111
S1	regular	1	-117.5	1	-117	1	90	0.0111111111111111	0.00111111111111111
S1	regular	1	-117.5	1	-116	0	90	0	0.00111111111111111
S1	regular	1	-117.5	1	-115	0	90	0	0.00111111111111111
S1	regular	1	-117.5	1	-114	0	90	0	0.00111111111111111
S1	regular	1	-117.5	1	-113	0	90	0	0.00111111111111111
S1	regular	1	-107.5	1	-112	0	90	0	0
S1	regular	1	-107.5	1	-111	0	90	0	0
S1	regular	1	-107.5	1	-110	0	90	0	0
S1	regular	1	-107.5	1	-109	0	90	0	0
S1	regular	1	-107.5	1	-108	0	90	0	0
S1	regular	1	-107.5	1	-107	0	90	0	0
S1	regular	1	-107.5	1	-106	0	90	0	0
S1	regular	1	-107.5	1	-105	0	90	0	0
S1	regular	1	-107.5	1	-104	0	90	0	0
S1	regular	1	-107.5	1	-103	0	90	0	0
S1	regular	1	-97.5	1	-102	0	90	0	0.00111111111111111
S1	regular	1	-97.5	1	-101	0	90	0	0.00111111111111111
S1	regular	1	-97.5	1	-100	0	90	0	0.00111111111111111
S1	regular	1	-97.5	1	-99	0	90	0	0.00111111111111111
S1	regular	1	-97.5	1	-98	0	90	0	0.00111111111111111
S1	regular	1	-97.5	1	-97	1	90	0.0111111111111111	0.00111111111111111
S1	regular	1	-97.5	1	-96	0	90	0	0.00111111111111111
S1	regular	1	-97.5	1	-95	0	90	0	0.00111111111111111
S1	regular	1	-97.5	1	-94	0	90	0	0.00111111111111111
S1	regular	1	-97.5	1	-93	0	90	0	0.00111111111111111
S1	regular	1	-87.5	1	-92	0	90	0	0.00222222222222222
S1	regular	1	-87.5	1	-91	1	90	0.0111111111111111	0.00222222222222222
S1	regular	1	-87.5	1	-90	0	90	0	0.00222222222222222
S1	regular	1	-87.5	1	-89	0	90	0	0.00222222222222222
S1	regular	1	-87.5	1	-88	0	90	0	0.00222222222222222
S1	regular	1	-87.5	1	-87	1	90	0.0111111111111111	0.00222222222222222
S1	regular	1	-87.5	1	-86	0	90	0	0.00222222222222222
S1	regular	1	-87.5	1	-85	0	90	0	0.00222222222222222
S1	regular	1	-87.5	1	-84	0	90	0	0.00222222222222222
S1	regular	1	-87.5	1	-83	0	90	0	0.00222222222222222
S1	regular	1	-77.5	1	-82	1	90	0.0111111111111111	0.00222222222222222
S1	regular	1	-77.5	1	-81	0	90	0	0.00222222222222222
S1	regular	1	-77.5	1	-80	1	90	0.0111111111111111	0.00222222222222222
S1	regular	1	-77.5	1	-79	0	90	0	0.00222222222222222
S1	regular	1	-77.5	1	-78	0	90	0	0.00222222222222222
S1	regular	1	-77.5	1	-77	0	90	0	0.00222222222222222
S1	regular	1	-77.5	1	-76	0	90	0	0.00222222222222222
S1	regular	1	-77.5	1	-75	0	90	0	0.00222222222222222
S1	regular	1	-77.5	1	-74	0	90	0	0.00222222222222222
S1	regular	1	-77.5	1	-73	0	90	0	0.00222222222222222
S1	regular	1	-67.5	1	-72	0	90	0	0.00111111111111111
S1	regular	1	-67.5	1	-71	0	90	0	0.00111111111111111
S1	regular	1	-67.5	1	-70	0	90	0	0.00111111111111111
S1	regular	1	-67.5	1	-69	0	90	0	0.00111111111111111
S1	regular	1	-67.5	1	-68	0	90	0	0.00111111111111111
S1	regular	1	-67.5	1	-67	0	90	0	0.00111111111111111
S1	regular	1	-67.5	1	-66	0	90	0	0.00111111111111111
S1	regular	1	-67.5	1	-65	0	90	0	0.00111111111111111
S1	regular	1	-67.5	1	-64	0	90	0	0.00111111111111111
S1	regular	1	-67.5	1	-63	1	90	0.0111111111111111	0.00111111111111111
S1	regular	1	-57.5	1	-62	0	90	0	0.00333333333333333
S1	regular	1	-57.5	1	-61	2	90	0.0222222222222222	0.00333333333333333
S1	regular	1	-57.5	1	-60	0	90	0	0.00333333333333333
S1	regular	1	-57.5	1	-59	0	90	0	0.00333333333333333
S1	regular	1	-57.5	1	-58	0	90	0	0.00333333333333333
S1	regular	1	-57.5	1	-57	0	90	0	0.00333333333333333
S1	regular	1	-57.5	1	-56	0	90	0	0.00333333333333333
S1	regular	1	-57.5	1	-55	1	90	0.0111111111111111	0.00333333333333333
S1	regular	1	-57.5	1	-54	0	90	0	0.00333333333333333
S1	regular	1	-57.5	1	-53	0	90	0	0.00333333333333333
S1	regular	1	-47.5	1	-52	1	90	0.0111111111111111	0.00444444444444444
S1	regular	1	-47.5	1	-51	0	90	0	0.00444444444444444
S1	regular	1	-47.5	1	-50	1	90	0.0111111111111111	0.00444444444444444
S1	regular	1	-47.5	1	-49	0	90	0	0.00444444444444444
S1	regular	1	-47.5	1	-48	0	90	0	0.00444444444444444
S1	regular	1	-47.5	1	-47	1	90	0.0111111111111111	0.00444444444444444
S1	regular	1	-47.5	1	-46	0	90	0	0.00444444444444444
S1	regular	1	-47.5	1	-45	1	90	0.0111111111111111	0.00444444444444444
S1	regular	1	-47.5	1	-44	0	90	0	0.00444444444444444
S1	regular	1	-47.5	1	-43	0	90	0	0.00444444444444444
S1	regular	1	-37.5	1	-42	0	90	0	0
S1	regular	1	-37.5	1	-41	0	90	0	0
S1	regular	1	-37.5	1	-40	0	90	0	0
S1	regular	1	-37.5	1	-39	0	90	0	0
S1	regular	1	-37.5	1	-38	0	90	0	0
S1	regular	1	-37.5	1	-37	0	90	0	0
S1	regular	1	-37.5	1	-36	0	90	0	0
S1	regular	1	-37.5	1	-35	0	90	0	0
S1	regular	1	-37.5	1	-34	0	90	0	0
S1	regular	1	-37.5	1	-33	0	90	0	0
S1	regular	1	-27.5	1	-32	0	90	0	0.00222222222222222
S1	regular	1	-27.5	1	-31	1	90	0.0111111111111111	0.00222222222222222
S1	regular	1	-27.5	1	-30	0	90	0	0.00222222222222222
S1	regular	1	-27.5	1	-29	0	90	0	0.00222222222222222
S1	regular	1	-27.5	1	-28	0	90	0	0.00222222222222222
S1	regular	1	-27.5	1	-27	0	90	0	0.00222222222222222
S1	regular	1	-27.5	1	-26	1	90	0.0111111111111111	0.00222222222222222
S1	regular	1	-27.5	1	-25	0	90	0	0.00222222222222222
S1	regular	1	-27.5	1	-24	0	90	0	0.00222222222222222
S1	regular	1	-27.5	1	-23	0	90	0	0.00222222222222222
S1	regular	1	-17.5	1	-22	0	90	0	0.00333333333333333
S1	regular	1	-17.5	1	-21	0	90	0	0.00333333333333333
S1	regular	1	-17.5	1	-20	0	90	0	0.00333333333333333
S1	regular	1	-17.5	1	-19	0	90	0	0.00333333333333333
S1	regular	1	-17.5	1	-18	0	90	0	0.00333333333333333
S1	regular	1	-17.5	1	-17	0	90	0	0.00333333333333333
S1	regular	1	-17.5	1	-16	2	90	0.0222222222222222	0.00333333333333333
S1	regular	1	-17.5	1	-15	1	90	0.0111111111111111	0.00333333333333333
S1	regular	1	-17.5	1	-14	0	90	0	0.00333333333333333
S1	regular	1	-17.5	1	-13	0	90	0	0.00333333333333333
S1	regular	1	-7.5	1	-12	0	90	0	0.00111111111111111
S1	regular	1	-7.5	1	-11	0	90	0	0.00111111111111111
S1	regular	1	-7.5	1	-10	0	90	0	0.00111111111111111
S1	regular	1	-7.5	1	-9	0	90	0	0.00111111111111111
S1	regular	1	-7.5	1	-8	0	90	0	0.00111111111111111
S1	regular	1	-7.5	1	-7	1	90	0.0111111111111111	0.00111111111111111
S1	regular	1	-7.5	1	-6	0	90	0	0.00111111111111111
S1	regular	1	-7.5	1	-5	0	90	0	0.00111111111111111
S1	regular	1	-7.5	1	-4	0	90	0	0.00111111111111111
S1	regular	1	-7.5	1	-3	0	90	0	0.00111111111111111
S1	regular	1	2.5	1	-2	0	90	0	0.00444444444444444
S1	regular	1	2.5	1	-1	2	90	0.0222222222222222	0.00444444444444444
S1	regular	1	2.5	1	0	0	90	0	0.00444444444444444
S1	regular	1	2.5	1	1	0	90	0	0.00444444444444444
S1	regular	1	2.5	1	2	0	90	0	0.00444444444444444
S1	regular	1	2.5	1	3	1	90	0.0111111111111111	0.00444444444444444
S1	regular	1	2.5	1	4	1	90	0.0111111111111111	0.00444444444444444
S1	regular	1	2.5	1	5	0	90	0	0.00444444444444444
S1	regular	1	2.5	1	6	0	90	0	0.00444444444444444
S1	regular	1	2.5	1	7	0	90	0	0.00444444444444444
S1	regular	1	12.5	1	8	0	90	0	0.00111111111111111
S1	regular	1	12.5	1	9	0	90	0	0.00111111111111111
S1	regular	1	12.5	1	10	0	90	0	0.00111111111111111
S1	regular	1	12.5	1	11	0	90	0	0.00111111111111111
S1	regular	1	12.5	1	12	1	90	0.0111111111111111	0.00111111111111111
S1	regular	1	12.5	1	13	0	90	0	0.00111111111111111
S1	regular	1	12.5	1	14	0	90	0	0.00111111111111111
S1	regular	1	12.5	1	15	0	90	0	0.00111111111111111
S1	regular	1	12.5	1	16	0	90	0	0.00111111111111111
S1	regular	1	12.5	1	17	0	90	0	0.00111111111111111
S1	regular	1	22.5	1	18	1	90	0.0111111111111111	0.00222222222222222
S1	regular	1	22.5	1	19	1	90	0.0111111111111111	0.00222222222222222
S1	regular	1	22.5	1	20	0	90	0	0.00222222222222222
S1	regular	1	22.5	1	21	0	90	0	0.00222222222222222
S1	regular	1	22.5	1	22	0	90	0	0.00222222222222222
S1	regular	1	22.5	1	23	0	90	0	0.00222222222222222
S1	regular	1	22.5	1	24	0	90	0	0.00222222222222222
S1	regular	1	22.5	1	25	0	90	0	0.00222222222222222
S1	regular	1	22.5	1	26	0	90	0	0.00222222222222222
S1	regular	1	22.5	1	27	0	90	0	0.00222222222222222
S1	regular	1	32.5	1	28	0	90	0	0.00222222222222222
S1	regular	1	32.5	1	29	0	90	0	0.00222222222222222
S1	regular	1	32.5	1	30	1	90	0.0111111111111111	0.00222222222222222
S1	regular	1	32.5	1	31	0	90	0	0.00222222222222222
S1	regular	1	32.5	1	32	0	90	0	0.00222222222222222
S1	regular	1	32.5	1	33	1	90	0.0111111111111111	0.00222222222222222
S1	regular	1	32.5	1	34	0	90	0	0.00222222222222222
S1	regular	1	32.5	1	35	0	90	0	0.00222222222222222
S1	regular	1	32.5	1	36	0	90	0	0.00222222222222222
S1	regular	1	32.5	1	37	0	90	0	0.00222222222222222
S1	regular	1	42.5	1	38	1	90	0.0111111111111111	0.00222222222222222
S1	regular	1	42.5	1	39	0	90	0	0.00222222222222222
S1	regular	1	42.5	1	40	0	90	0	0.00222222222222222
S1	regular	1	42.5	1	41	0	90	0	0.00222222222222222
S1	regular	1	42.5	1	42	0	90	0	0.00222222222222222
S1	regular	1	42.5	1	43	0	90	0	0.00222222222222222
S1	regular	1	42.5	1	44	1	90	0.0111111111111111	0.00222222222222222
S1	regular	1	42.5	1	45	0	90	0	0.00222222222222222
S1	regular	1	42.5	1	46	0	90	0	0.00222222222222222
S1	regular	1	42.5	1	47	0	90	0	0.00222222222222222
S1	regular	1	52.5	1	48	1	90	0.0111111111111111	0.00111111111111111
S1	regular	1	52.5	1	49	0	90	0	0.00111111111111111
S1	regular	1	52.5	1	50	0	90	0	0.00111111111111111
S1	regular	1	52.5	1	51	0	90	0	0.00111111111111111
S1	regular	1	52.5	1	52	0	90	0	0.00111111111111111
S1	regular	1	52.5	1	53	0	90	0	0.00111111111111111
S1	regular	1	52.5	1	54	0	90	0	0.00111111111111111
S1	regular	1	52.5	1	55	0	90	0	0.00111111111111111
S1	regular	1	52.5	1	56	0	90	0	0.00111111111111111
S1	regular	1	52.5	1	57	0	90	0	0.00111111111111111
S1	regular	1	62.5	1	58	0	90	0	0.00111111111111111
S1	regular	1	62.5	1	59	0	90	0	0.00111111111111111
S1	regular	1	62.5	1	60	0	90	0	0.00111111111111111
S1	regular	1	62.5	1	61	1	90	0.0111111111111111	0.00111111111111111
S1	regular	1	62.5	1	62	0	90	0	0.00111111111111111
S1	regular	1	62.5	1	63	0	90	0	0.00111111111111111
S1	regular	1	62.5	1	64	0	90	0	0.00111111111111111
S1	regular	1	62.5	1	65	0	90	0	0.00111111111111111
S1	regular	1	62.5	1	66	0	90	0	0.00111111111111111
S1	regular	1	62.5	1	67	0	90	0	0.00111111111111111
S1	regular	1	72.5	1	68	0	90	0	0.00111111111111111
S1	regular	1	72.5	1	69	0	90	0	0.00111111111111111
S1	regular	1	72.5	1	70	0	90	0	0.00111111111111111
S1	regular	1	72.5	1	71	0	90	0	0.00111111111111111
S1	regular	1	72.5	1	72	1	90	0.0111111111111111	0.00111111111111111
S1	regular	1	72.5	1	73	0	90	0	0.00111111111111111
S1	regular	1	72.5	1	74	0	90	0	0.00111111111111111
S1	regular	1	72.5	1	75	0	90	0	0.00111111111111111
S1	regular	1	72.5	1	76	0	90	0	0.00111111111111111
S1	regular	1	72.5	1	77	0	90	0	0.00111111111111111
S1	regular	1	82.5	1	78	0	90	0	0.00222222222222222
S1	regular	1	82.5	1	79	0	90	0	0.00222222222222222
S1	regular	1	82.5	1	80	1	90	0.0111111111111111	0.00222222222222222
S1	regular	1	82.5	1	81	0	90	0	0.00222222222222222
S1	regular	1	82.5	1	82	0	90	0	0.00222222222222222
S1	regular	1	82.5	1	83	0	90	0	0.00222222222222222
S1	regular	1	82.5	1	84	0	90	0	0.00222222222222222
S1	regular	1	82.5	1	85	0	90	0	0.00222222222222222
S1	regular	1	82.5	1	86	0	90	0	0.00222222222222222
S1	regular	1	82.5	1	87	1	90	0.0111111111111111	0.00222222222222222
S1	regular	1	92.5	1	88	0	90	0	0.00333333333333333
S1	regular	1	92.5	1	89	1	90	0.0111111111111111	0.00333333333333333
S1	regular	1	92.5	1	90	0	90	0	0.00333333333333333
S1	regular	1	92.5	1	91	0	90	0	0.00333333333333333
S1	regular	1	92.5	1	92	1	90	0.0111111111111111	0.00333333333333333
S1	regular	1	92.5	1	93	0	90	0	0.00333333333333333
S1	regular	1	92.5	1	94	1	90	0.0111111111111111	0.00333333333333333
S1	regular	1	92.5	1	95	0	90	0	0.00333333333333333
S1	regular	1	92.5	1	96	0	90	0	0.00333333333333333
S1	regular	1	92.5	1	97	0	90	0	0.00333333333333333
S1	regular	1	102.5	1	98	0	90	0	0.00111111111111111
S1	regular	1	102.5	1	99	0	90	0	0.00111111111111111
S1	regular	1	102.5	1	100	1	90	0.0111111111111111	0.00111111111111111
S1	regular	1	102.5	1	101	0	90	0	0.00111111111111111
S1	regular	1	102.5	1	102	0	90	0	0.00111111111111111
S1	regular	1	102.5	1	103	0	90	0	0.00111111111111111
S1	regular	1	102.5	1	104	0	90	0	0.00111111111111111
S1	regular	1	102.5	1	105	0	90	0	0.00111111111111111
S1	regular	1	102.5	1	106	0	90	0	0.00111111111111111
S1	regular	1	102.5	1	107	0	90	0	0.00111111111111111
S1	regular	1	112.5	1	108	1	90	0.0111111111111111	0.00333333333333333
S1	regular	1	112.5	1	109	0	90	0	0.00333333333333333
S1	regular	1	112.5	1	110	0	90	0	0.00333333333333333
S1	regular	1	112.5	1	111	0	90	0	0.00333333333333333
S1	regular	1	112.5	1	112	0	90	0	0.00333333333333333
S1	regular	1	112.5	1	113	0	90	0	0.00333333333333333
S1	regular	1	112.5	1	114	1	90	0.0111111111111111	0.00333333333333333
S1	regular	1	112.5	1	115	0	90	0	0.00333333333333333
S1	regular	1	112.5	1	116	1	90	0.0111111111111111	0.00333333333333333
S1	regular	1	112.5	1	117	0	90	0	0.00333333333333333
S1	regular	1	122.5	1	118	0	90	0	0.00111111111111111
S1	regular	1	122.5	1	119	0	90	0	0.00111111111111111
S1	regular	1	122.5	1	120	0	90	0	0.00111111111111111
S1	regular	1	122.5	1	121	0	90	0	0.00111111111111111
S1	regular	1	122.5	1	122	0	90	0	0.00111111111111111
S1	regular	1	122.5	1	123	0	90	0	0.00111111111111111
S1	regular	1	122.5	1	124	0	90	0	0.00111111111111111
S1	regular	1	122.5	1	125	0	90	0	0.00111111111111111
S1	regular	1	122.5	1	126	0	90	0	0.00111111111111111
S1	regular	1	122.5	1	127	1	90	0.0111111111111111	0.00111111111111111
S1	regular	1	132.5	1	128	0	90	0	0.00111111111111111
S1	regular	1	132.5	1	129	0	90	0	0.00111111111111111
S1	regular	1	132.5	1	130	1	90	0.0111111111111111	0.00111111111111111
S1	regular	1	132.5	1	131	0	90	0	0.00111111111111111
S1	regular	1	132.5	1	132	0	90	0	0.00111111111111111
S1	regular	1	132.5	1	133	0	90	0	0.00111111111111111
S1	regular	1	132.5	1	134	0	90	0	0.00111111111111111
S1	regular	1	132.5	1	135	0	90	0	0.00111111111111111
S1	regular	1	132.5	1	136	0	90	0	0.00111111111111111
S1	regular	1	132.5	1	137	0	90	0	0.00111111111111111
S1	regular	1	142.5	1	138	0	90	0	0.00111111111111111
S1	regular	1	142.5	1	139	0	90	0	0.00111111111111111
S1	regular	1	142.5	1	140	0	90	0	0.00111111111111111
S1	regular	1	142.5	1	141	0	90	0	0.00111111111111111
S1	regular	1	142.5	1	142	0	90	0	0.00111111111111111
S1	regular	1	142.5	1	143	0	90	0	0.00111111111111111
S1	regular	1	142.5	1	144	0	90	0	0.00111111111111111
S1	regular	1	142.5	1	145	0	90	0	0.00111111111111111
S1	regular	1	142.5	1	146	0	90	0	0.00111111111111111
S1	regular	1	142.5	1	147	1	90	0.0111111111111111	0.00111111111111111
S1	regular	1	152.5	1	148	0	90	0	0
S1	regular	1	152.5	1	149	0	90	0	0
S1	regular	1	152.5	1	150	0	90	0	0
S1	regular	1	152.5	1	151	0	90	0	0
S1	regular	1	152.5	1	152	0	90	0	0
S1	regular	1	152.5	1	153	0	90	0	0
S1	regular	1	152.5	1	154	0	90	0	0
S1	regular	1	152.5	1	155	0	90	0	0
S1	regular	1	152.5	1	156	0	90	0	0
S1	regular	1	152.5	1	157	0	90	0	0
S1	regular	1	162.5	1	158	0	90	0	0.00111111111111111
S1	regular	1	162.5	1	159	0	90	0	0.00111111111111111
S1	regular	1	162.5	1	160	0	90	0	0.00111111111111111
S1	regular	1	162.5	1	161	0	90	0	0.00111111111111111
S1	regular	1	162.5	1	162	1	90	0.0111111111111111	0.00111111111111111
S1	regular	1	162.5	1	163	0	90	0	0.00111111111111111
S1	regular	1	162.5	1	164	0	90	0	0.00111111111111111
S1	regular	1	162.5	1	165	0	90	0	0.00111111111111111
S1	regular	1	162.5	1	166	0	90	0	0.00111111111111111
S1	regular	1	162.5	1	167	0	90	0	0.00111111111111111
S1	regular	1	172.5	1	168	0	90	0	0.00222222222222222
S1	regular	1	172.5	1	169	0	90	0	0.00222222222222222
S1	regular	1	172.5	1	170	1	90	0.0111111111111111	0.00222222222222222
S1	regular	1	172.5	1	171	1	90	0.0111111111111111	0.00222222222222222
S1	regular	1	172.5	1	172	0	90	0	0.00222222222222222
S1	regular	1	172.5	1	173	0	90	0	0.00222222222222222
S1	regular	1	172.5	1	174	0	90	0	0.00222222222222222
S1	regular	1	172.5	1	175	0	90	0	0.00222222222222222
S1	regular	1	172.5	1	176	0	90	0	0.00222222222222222
S1	regular	1	172.5	1	177	0	90	0	0.00222222222222222
S1	regular	1	182.5	1	178	0	90	0	0.00111111111111111
S1	regular	1	182.5	1	179	1	90	0.0111111111111111	0.00111111111111111
S1	regular	1	182.5	1	180	0	90	0	0.00111111111111111
S1	regular	1	182.5	1	181	0	90	0	0.00111111111111111
S1	regular	1	182.5	1	182	0	90	0	0.00111111111111111
S1	regular	1	182.5	1	183	0	90	0	0.00111111111111111
S1	regular	1	182.5	1	184	0	90	0	0.00111111111111111
S1	regular	1	182.5	1	185	0	90	0	0.00111111111111111
S1	regular	1	182.5	1	186	0	90	0	0.00111111111111111
S1	regular	1	182.5	1	187	0	90	0	0.00111111111111111
S1	regular	1	192.5	1	188	0	90	0	0
S1	regular	1	192.5	1	189	0	90	0	0
S1	regular	1	192.5	1	190	0	90	0	0
S1	regular	1	192.5	1	191	0	90	0	0
S1	regular	1	192.5	1	192	0	90	0	0
S1	regular	1	192.5	1	193	0	90	0	0
S1	regular	1	192.5	1	194	0	90	0	0
S1	regular	1	192.5	1	195	0	90	0	0
S1	regular	1	192.5	1	196	0	90	0	0
S1	regular	1	192.5	1	197	0	90	0	0
S1	regular	1	202.5	1	198	0	90	0	0
S1	regular	1	202.5	1	199	0	90	0	0
S1	regular	1	202.5	1	200	0	90	0	0
S1	regular	1	202.5	1	201	0	90	0	0
S1	regular	1	202.5	1	202	0	90	0	0
S1	regular	1	202.5	1	203	0	90	0	0
S1	regular	1	202.5	1	204	0	90	0	0
S1	regular	1	202.5	1	205	0	90	0	0
S1	regular	1	202.5	1	206	0	90	0	0
S1	regular	1	202.5	1	207	0	90	0	0
S1	regular	1	212.5	1	208	0	90	0	0.00111111111111111
S1	regular	1	212.5	1	209	0	90	0	0.00111111111111111
S1	regular	1	212.5	1	210	0	90	0	0.00111111111111111
S1	regular	1	212.5	1	211	0	90	0	0.00111111111111111
S1	regular	1	212.5	1	212	0	90	0	0.00111111111111111
S1	regular	1	212.5	1	213	0	90	0	0.00111111111111111
S1	regular	1	212.5	1	214	0	90	0	0.00111111111111111
S1	regular	1	212.5	1	215	0	90	0	0.00111111111111111
S1	regular	1	212.5	1	216	1	90	0.0111111111111111	0.00111111111111111
S1	regular	1	212.5	1	217	0	90	0	0.00111111111111111
S1	regular	1	222.5	1	218	0	90	0	0.00444444444444444
S1	regular	1	222.5	1	219	0	90	0	0.00444444444444444
S1	regular	1	222.5	1	220	1	90	0.0111111111111111	0.00444444444444444
S1	regular	1	222.5	1	221	0	90	0	0.00444444444444444
S1	regular	1	222.5	1	222	0	90	0	0.00444444444444444
S1	regular	1	222.5	1	223	0	90	0	0.00444444444444444
S1	regular	1	222.5	1	224	1	90	0.0111111111111111	0.00444444444444444
S1	regular	1	222.5	1	225	0	90	0	0.00444444444444444
S1	regular	1	222.5	1	226	0	90	0	0.00444444444444444
S1	regular	1	222.5	1	227	2	90	0.0222222222222222	0.00444444444444444
S1	regular	1	232.5	1	228	0	90	0	0.00111111111111111
S1	regular	1	232.5	1	229	0	90	0	0.00111111111111111
S1	regular	1	232.5	1	230	0	90	0	0.00111111111111111
S1	regular	1	232.5	1	231	1	90	0.0111111111111111	0.00111111111111111
S1	regular	1	232.5	1	232	0	90	0	0.00111111111111111
S1	regular	1	232.5	1	233	0	90	0	0.00111111111111111
S1	regular	1	232.5	1	234	0	90	0	0.00111111111111111
S1	regular	1	232.5	1	235	0	90	0	0.00111111111111111
S1	regular	1	232.5	1	236	0	90	0	0.00111111111111111
S1	regular	1	232.5	1	237	0	90	0	0.00111111111111111
S1	regular	1	242.5	1	238	0	90	0	0.00111111111111111
S1	regular	1	242.5	1	239	0	90	0	0.00111111111111111
S1	regular	1	242.5	1	240	1	90	0.0111111111111111	0.00111111111111111
S1	regular	1	242.5	1	241	0	90	0	0.00111111111111111
S1	regular	1	242.5	1	242	0	90	0	0.00111111111111111
S1	regular	1	242.5	1	243	0	90	0	0.00111111111111111
S1	regular	1	242.5	1	244	0	90	0	0.00111111111111111
S1	regular	1	242.5	1	245	0	90	0	0.00111111111111111
S1	regular	1	242.5	1	246	0	90	0	0.00111111111111111
S1	regular	1	242.5	1	247	0	90	0	0.00111111111111111
S1	regular	1	252.5	1	248	0	90	0	0.00666666666666667
S1	regular	1	252.5	1	249	0	90	0	0.00666666666666667
S1	regular	1	252.5	1	250	1	90	0.0111111111111111	0.00666666666666667
S1	regular	1	252.5	1	251	1	90	0.0111111111111111	0.00666666666666667
S1	regular	1	252.5	1	252	1	90	0.0111111111111111	0.00666666666666667
S1	regular	1	252.5	1	253	1	90	0.0111111111111111	0.00666666666666667
S1	regular	1	252.5	1	254	0	90	0	0.00666666666666667
S1	regular	1	252.5	1	255	2	90	0.0222222222222222	0.00666666666666667
S1	regular	1	252.5	1	256	0	90	0	0.00666666666666667
S1	regular	1	252.5	1	257	0	90	0	0.00666666666666667
S1	regular	1	262.5	1	258	0	90	0	0
S1	regular	1	262.5	1	259	0	90	0	0
S1	regular	1	262.5	1	260	0	90	0	0
S1	regular	1	262.5	1	261	0	90	0	0
S1	regular	1	262.5	1	262	0	90	0	0
S1	regular	1	262.5	1	263	0	90	0	0
S1	regular	1	262.5	1	264	0	90	0	0
S1	regular	1	262.5	1	265	0	90	0	0
S1	regular	1	262.5	1	266	0	90	0	0
S1	regular	1	262.5	1	267	0	90	0	0
S1	regular	1	272.5	1	268	0	90	0	0.00555555555555556
S1	regular	1	272.5	1	269	0	90	0	0.00555555555555556
S1	regular	1	272.5	1	270	0	90	0	0.00555555555555556
S1	regular	1	272.5	1	271	1	90	0.0111111111111111	0.00555555555555556
S1	regular	1	272.5	1	272	1	90	0.0111111111111111	0.00555555555555556
S1	regular	1	272.5	1	273	0	90	0	0.00555555555555556
S1	regular	1	272.5	1	274	0	90	0	0.00555555555555556
S1	regular	1	272.5	1	275	1	90	0.0111111111111111	0.00555555555555556
S1	regular	1	272.5	1	276	1	90	0.0111111111111111	0.00555555555555556
S1	regular	1	272.5	1	277	1	90	0.0111111111111111	0.00555555555555556
S1	regular	1	282.5	1	278	0	90	0	0.00111111111111111
S1	regular	1	282.5	1	279	0	90	0	0.00111111111111111
S1	regular	1	282.5	1	280	0	90	0	0.00111111111111111
S1	regular	1	282.5	1	281	0	90	0	0.00111111111111111
S1	regular	1	282.5	1	282	0	90	0	0.00111111111111111
S1	regular	1	282.5	1	283	0	90	0	0.00111111111111111
S1	regular	1	282.5	1	284	0	90	0	0.00111111111111111
S1	regular	1	282.5	1	285	1	90	0.0111111111111111	0.00111111111111111
S1	regular	1	282.5	1	286	0	90	0	0.00111111111111111
S1	regular	1	282.5	1	287	0	90	0	0.00111111111111111
S1	regular	1	292.5	1	288	1	90	0.0111111111111111	0.00333333333333333
S1	regular	1	292.5	1	289	0	90	0	0.00333333333333333
S1	regular	1	292.5	1	290	1	90	0.0111111111111111	0.00333333333333333
S1	regular	1	292.5	1	291	0	90	0	0.00333333333333333
S1	regular	1	292.5	1	292	0	90	0	0.00333333333333333
S1	regular	1	292.5	1	293	0	90	0	0.00333333333333333
S1	regular	1	292.5	1	294	1	90	0.0111111111111111	0.00333333333333333
S1	regular	1	292.5	1	295	0	90	0	0.00333333333333333
S1	regular	1	292.5	1	296	0	90	0	0.00333333333333333
S1	regular	1	292.5	1	297	0	90	0	0.00333333333333333
S1	regular	1	302.5	1	298	0	90	0	0
S1	regular	1	302.5	1	299	0	90	0	0
S1	regular	1	302.5	1	300	0	90	0	0
S1	regular	1	302.5	1	301	0	90	0	0
S1	regular	1	302.5	1	302	0	90	0	0
S1	regular	1	302.5	1	303	0	90	0	0
S1	regular	1	302.5	1	304	0	90	0	0
S1	regular	1	302.5	1	305	0	90	0	0
S1	regular	1	302.5	1	306	0	90	0	0
S1	regular	1	302.5	1	307	0	90	0	0
S1	regular	1	312.5	1	308	1	90	0.0111111111111111	0.00222222222222222
S1	regular	1	312.5	1	309	0	90	0	0.00222222222222222
S1	regular	1	312.5	1	310	0	90	0	0.00222222222222222
S1	regular	1	312.5	1	311	0	90	0	0.00222222222222222
S1	regular	1	312.5	1	312	0	90	0	0.00222222222222222
S1	regular	1	312.5	1	313	0	90	0	0.00222222222222222
S1	regular	1	312.5	1	314	1	90	0.0111111111111111	0.00222222222222222
S1	regular	1	312.5	1	315	0	90	0	0.00222222222222222
S1	regular	1	312.5	1	316	0	90	0	0.00222222222222222
S1	regular	1	312.5	1	317	0	90	0	0.00222222222222222
S1	regular	1	322.5	1	318	0	90	0	0.00222222222222222
S1	regular	1	322.5	1	319	1	90	0.0111111111111111	0.00222222222222222
S1	regular	1	322.5	1	320	0	90	0	0.00222222222222222
S1	regular	1	322.5	1	321	0	90	0	0.00222222222222222
S1	regular	1	322.5	1	322	0	90	0	0.00222222222222222
S1	regular	1	322.5	1	323	0	90	0	0.00222222222222222
S1	regular	1	322.5	1	324	0	90	0	0.00222222222222222
S1	regular	1	322.5	1	325	1	90	0.0111111111111111	0.00222222222222222
S1	regular	1	322.5	1	326	0	90	0	0.00222222222222222
S1	regular	1	322.5	1	327	0	90	0	0.00222222222222222
S1	regular	1	332.5	1	328	0	90	0	0.00222222222222222
S1	regular	1	332.5	1	329	0	90	0	0.00222222222222222
S1	regular	1	332.5	1	330	0	90	0	0.00222222222222222
S1	regular	1	332.5	1	331	0	90	0	0.00222222222222222
S1	regular	1	332.5	1	332	0	90	0	0.00222222222222222
S1	regular	1	332.5	1	333	0	90	0	0.00222222222222222
S1	regular	1	332.5	1	334	0	90	0	0.00222222222222222
S1	regular	1	332.5	1	335	0	90	0	0.00222222222222222
S1	regular	1	332.5	1	336	0	90	0	0.00222222222222222
S1	regular	1	332.5	1	337	2	90	0.0222222222222222	0.00222222222222222
S1	regular	1	342.5	1	338	0	90	0	0.00444444444444444
S1	regular	1	342.5	1	339	0	90	0	0.00444444444444444
S1	regular	1	342.5	1	340	0	90	0	0.00444444444444444
S1	regular	1	342.5	1	341	1	90	0.0111111111111111	0.00444444444444444
S1	regular	1	342.5	1	342	0	90	0	0.00444444444444444
S1	regular	1	342.5	1	343	0	90	0	0.00444444444444444
S1	regular	1	342.5	1	344	1	90	0.0111111111111111	0.00444444444444444
S1	regular	1	342.5	1	345	1	90	0.0111111111111111	0.00444444444444444
S1	regular	1	342.5	1	346	0	90	0	0.00444444444444444
S1	regular	1	342.5	1	347	1	90	0.0111111111111111	0.00444444444444444
S1	regular	1	352.5	1	348	0	90	0	0.00333333333333333
S1	regular	1	352.5	1	349	1	90	0.0111111111111111	0.00333333333333333
S1	regular	1	352.5	1	350	0	90	0	0.00333333333333333
S1	regular	1	352.5	1	351	1	90	0.0111111111111111	0.00333333333333333
S1	regular	1	352.5	1	352	1	90	0.0111111111111111	0.00333333333333333
S1	regular	1	352.5	1	353	0	90	0	0.00333333333333333
S1	regular	1	352.5	1	354	0	90	0	0.00333333333333333
S1	regular	1	352.5	1	355	0	90	0	0.00333333333333333
S1	regular	1	352.5	1	356	0	90	0	0.00333333333333333
S1	regular	1	352.5	1	357	0	90	0	0.00333333333333333
S1	regular	1	362.5	1	358	0	90	0	0.00111111111111111
S1	regular	1	362.5	1	359	0	90	0	0.00111111111111111
S1	regular	1	362.5	1	360	0	90	0	0.00111111111111111
S1	regular	1	362.5	1	361	1	90	0.0111111111111111	0.00111111111111111
S1	regular	1	362.5	1	362	0	90	0	0.00111111111111111
S1	regular	1	362.5	1	363	0	90	0	0.00111111111111111
S1	regular	1	362.5	1	364	0	90	0	0.00111111111111111
S1	regular	1	362.5	1	365	0	90	0	0.00111111111111111
S1	regular	1	362.5	1	366	0	90	0	0.00111111111111111
S1	regular	1	362.5	1	367	0	90	0	0.00111111111111111
S1	regular	1	372.5	1	368	0	90	0	0.00444444444444444
S1	regular	1	372.5	1	369	0	90	0	0.00444444444444444
S1	regular	1	372.5	1	370	0	90	0	0.00444444444444444
S1	regular	1	372.5	1	371	0	90	0	0.00444444444444444
S1	regular	1	372.5	1	372	0	90	0	0.00444444444444444
S1	regular	1	372.5	1	373	0	90	0	0.00444444444444444
S1	regular	1	372.5	1	374	3	90	0.0333333333333333	0.00444444444444444
S1	regular	1	372.5	1	375	1	90	0.0111111111111111	0.00444444444444444
S1	regular	1	372.5	1	376	0	90	0	0.00444444444444444
S1	regular	1	372.5	1	377	0	90	0	0.00444444444444444
S1	regular	1	382.5	1	378	0	90	0	0.00222222222222222
S1	regular	1	382.5	1	379	1	90	0.0111111111111111	0.00222222222222222
S1	regular	1	382.5	1	380	0	90	0	0.00222222222222222
S1	regular	1	382.5	1	381	0	90	0	0.00222222222222222
S1	regular	1	382.5	1	382	0	90	0	0.00222222222222222
S1	regular	1	382.5	1	383	1	90	0.0111111111111111	0.00222222222222222
S1	regular	1	382.5	1	384	0	90	0	0.00222222222222222
S1	regular	1	382.5	1	385	0	90	0	0.00222222222222222
S1	regular	1	382.5	1	386	0	90	0	0.00222222222222222
S1	regular	1	382.5	1	387	0	90	0	0.00222222222222222
S1	regular	1	392.5	1	388	0	90	0	0
S1	regular	1	392.5	1	389	0	90	0	0
S1	regular	1	392.5	1	390	0	90	0	0
S1	regular	1	392.5	1	391	0	90	0	0
S1	regular	1	392.5	1	392	0	90	0	0
S1	regular	1	392.5	1	393	0	90	0	0
S1	regular	1	392.5	1	394	0	90	0	0
S1	regular	1	392.5	1	395	0	90	0	0
S1	regular	1	392.5	1	396	0	90	0	0
S1	regular	1	392.5	1	397	0	90	0	0
S1	regular	1	402.5	1	398	0	90	0	0.00111111111111111
S1	regular	1	402.5	1	399	0	90	0	0.00111111111111111
S1	regular	1	402.5	1	400	0	90	0	0.00111111111111111
S1	regular	1	402.5	1	401	0	90	0	0.00111111111111111
S1	regular	1	402.5	1	402	0	90	0	0.00111111111111111
S1	regular	1	402.5	1	403	0	90	0	0.00111111111111111
S1	regular	1	402.5	1	404	1	90	0.0111111111111111	0.00111111111111111
S1	regular	1	402.5	1	405	0	90	0	0.00111111111111111
S1	regular	1	402.5	1	406	0	90	0	0.00111111111111111
S1	regular	1	402.5	1	407	0	90	0	0.00111111111111111
S1	regular	1	412.5	1	408	1	90	0.0111111111111111	0.00333333333333333
S1	regular	1	412.5	1	409	0	90	0	0.00333333333333333
S1	regular	1	412.5	1	410	1	90	0.0111111111111111	0.00333333333333333
S1	regular	1	412.5	1	411	0	90	0	0.00333333333333333
S1	regular	1	412.5	1	412	1	90	0.0111111111111111	0.00333333333333333
S1	regular	1	412.5	1	413	0	90	0	0.00333333333333333
S1	regular	1	412.5	1	414	0	90	0	0.00333333333333333
S1	regular	1	412.5	1	415	0	90	0	0.00333333333333333
S1	regular	1	412.5	1	416	0	90	0	0.00333333333333333
S1	regular	1	412.5	1	417	0	90	0	0.00333333333333333
S1	regular	1	422.5	1	418	0	90	0	0
S1	regular	1	422.5	1	419	0	90	0	0
S1	regular	1	422.5	1	420	0	90	0	0
S1	regular	1	422.5	1	421	0	90	0	0
S1	regular	1	422.5	1	422	0	90	0	0
S1	regular	1	422.5	1	423	0	90	0	0
S1	regular	1	422.5	1	424	0	90	0	0
S1	regular	1	422.5	1	425	0	90	0	0
S1	regular	1	422.5	1	426	0	90	0	0
S1	regular	1	422.5	1	427	0	90	0	0
S1	regular	1	432.5	1	428	0	90	0	0
S1	regular	1	432.5	1	429	0	90	0	0
S1	regular	1	432.5	1	430	0	90	0	0
S1	regular	1	432.5	1	431	0	90	0	0
S1	regular	1	432.5	1	432	0	90	0	0
S1	regular	1	432.5	1	433	0	90	0	0
S1	regular	1	432.5	1	434	0	90	0	0
S1	regular	1	432.5	1	435	0	90	0	0
S1	regular	1	432.5	1	436	0	90	0	0
S1	regular	1	432.5	1	437	0	90	0	0
S1	regular	1	442.5	1	438	0	90	0	0.00444444444444444
S1	regular	1	442.5	1	439	0	90	0	0.00444444444444444
S1	regular	1	442.5	1	440	0	90	0	0.00444444444444444
S1	regular	1	442.5	1	441	1	90	0.0111111111111111	0.00444444444444444
S1	regular	1	442.5	1	442	1	90	0.0111111111111111	0.00444444444444444
S1	regular	1	442.5	1	443	0	90	0	0.00444444444444444
S1	regular	1	442.5	1	444	1	90	0.0111111111111111	0.00444444444444444
S1	regular	1	442.5	1	445	0	90	0	0.00444444444444444
S1	regular	1	442.5	1	446	1	90	0.0111111111111111	0.00444444444444444
S1	regular	1	442.5	1	447	0	90	0	0.00444444444444444
S1	regular	1	452.5	1	448	0	90	0	0.00222222222222222
S1	regular	1	452.5	1	449	0	90	0	0.00222222222222222
S1	regular	1	452.5	1	450	1	90	0.0111111111111111	0.00222222222222222
S1	regular	1	452.5	1	451	0	90	0	0.00222222222222222
S1	regular	1	452.5	1	452	0	90	0	0.00222222222222222
S1	regular	1	452.5	1	453	0	90	0	0.00222222222222222
S1	regular	1	452.5	1	454	0	90	0	0.00222222222222222
S1	regular	1	452.5	1	455	1	90	0.0111111111111111	0.00222222222222222
S1	regular	1	452.5	1	456	0	90	0	0.00222222222222222
S1	regular	1	452.5	1	457	0	90	0	0.00222222222222222
S1	regular	1	462.5	1	458	0	90	0	0.00444444444444444
S1	regular	1	462.5	1	459	0	90	0	0.00444444444444444
S1	regular	1	462.5	1	460	1	90	0.0111111111111111	0.00444444444444444
S1	regular	1	462.5	1	461	0	90	0	0.00444444444444444
S1	regular	1	462.5	1	462	0	90	0	0.00444444444444444
S1	regular	1	462.5	1	463	2	90	0.0222222222222222	0.00444444444444444
S1	regular	1	462.5	1	464	1	90	0.0111111111111111	0.00444444444444444
S1	regular	1	462.5	1	465	0	90	0	0.00444444444444444
S1	regular	1	462.5	1	466	0	90	0	0.00444444444444444
S1	regular	1	462.5	1	467	0	90	0	0.00444444444444444
S1	regular	1	472.5	1	468	0	90	0	0.00333333333333333
S1	regular	1	472.5	1	469	1	90	0.0111111111111111	0.00333333333333333
S1	regular	1	472.5	1	470	0	90	0	0.00333333333333333
S1	regular	1	472.5	1	471	0	90	0	0.00333333333333333
S1	regular	1	472.5	1	472	0	90	0	0.00333333333333333
S1	regular	1	472.5	1	473	0	90	0	0.00333333333333333
S1	regular	1	472.5	1	474	0	90	0	0.00333333333333333
S1	regular	1	472.5	1	475	1	90	0.0111111111111111	0.00333333333333333
S1	regular	1	472.5	1	476	0	90	0	0.00333333333333333
S1	regular	1	472.5	1	477	1	90	0.0111111111111111	0.00333333333333333
S1	regular	1	482.5	1	478	0	90	0	0.00444444444444444
S1	regular	1	482.5	1	479	0	90	0	0.00444444444444444
S1	regular	1	482.5	1	480	1	90	0.0111111111111111	0.00444444444444444
S1	regular	1	482.5	1	481	2	90	0.0222222222222222	0.00444444444444444
S1	regular	1	482.5	1	482	0	90	0	0.00444444444444444
S1	regular	1	482.5	1	483	1	90	0.0111111111111111	0.00444444444444444
S1	regular	1	482.5	1	484	0	90	0	0.00444444444444444
S1	regular	1	482.5	1	485	0	90	0	0.00444444444444444
S1	regular	1	482.5	1	486	0	90	0	0.00444444444444444
S1	regular	1	482.5	1	487	0	90	0	0.00444444444444444
S1	regular	1	492.5	1	488	0	90	0	0.00222222222222222
S1	regular	1	492.5	1	489	0	90	0	0.00222222222222222
S1	regular	1	492.5	1	490	0	90	0	0.00222222222222222
S1	regular	1	492.5	1	491	0	90	0	0.00222222222222222
S1	regular	1	492.5	1	492	0	90	0	0.00222222222222222
S1	regular	1	492.5	1	493	1	90	0.0111111111111111	0.00222222222222222
S1	regular	1	492.5	1	494	0	90	0	0.00222222222222222
S1	regular	1	492.5	1	495	1	90	0.0111111111111111	0.00222222222222222
S1	regular	1	492.5	1	496	0	90	0	0.00222222222222222
S1	regular	1	492.5	1	497	0	90	0	0.00222222222222222
S1	regular	1	502.5	1	498	0	90	0	0.00111111111111111
S1	regular	1	502.5	1	499	0	90	0	0.00111111111111111
S1	regular	1	502.5	1	500	0	90	0	0.00111111111111111
S1	regular	1	502.5	1	501	1	90	0.0111111111111111	0.00111111111111111
S1	regular	1	502.5	1	502	0	90	0	0.00111111111111111
S1	regular	1	502.5	1	503	0	90	0	0.00111111111111111
S1	regular	1	502.5	1	504	0	90	0	0.00111111111111111
S1	regular	1	502.5	1	505	0	90	0	0.00111111111111111
S1	regular	1	502.5	1	506	0	90	0	0.00111111111111111
S1	regular	1	502.5	1	507	0	90	0	0.00111111111111111
S1	regular	1	512.5	1	508	0	90	0	0.00333333333333333
S1	regular	1	512.5	1	509	0	90	0	0.00333333333333333
S1	regular	1	512.5	1	510	0	90	0	0.00333333333333333
S1	regular	1	512.5	1	511	0	90	0	0.00333333333333333
S1	regular	1	512.5	1	512	1	90	0.0111111111111111	0.00333333333333333
S1	regular	1	512.5	1	513	0	90	0	0.00333333333333333
S1	regular	1	512.5	1	514	0	90	0	0.00333333333333333
S1	regular	1	512.5	1	515	0	90	0	0.00333333333333333
S1	regular	1	512.5	1	516	0	90	0	0.00333333333333333
S1	regular	1	512.5	1	517	2	90	0.0222222222222222	0.00333333333333333
S1	regular	1	522.5	1	518	0	90	0	0.00333333333333333
S1	regular	1	522.5	1	519	1	90	0.0111111111111111	0.00333333333333333
S1	regular	1	522.5	1	520	0	90	0	0.00333333333333333
S1	regular	1	522.5	1	521	1	90	0.0111111111111111	0.00333333333333333
S1	regular	1	522.5	1	522	0	90	0	0.00333333333333333
S1	regular	1	522.5	1	523	0	90	0	0.00333333333333333
S1	regular	1	522.5	1	524	1	90	0.0111111111111111	0.00333333333333333
S1	regular	1	522.5	1	525	0	90	0	0.00333333333333333
S1	regular	1	522.5	1	526	0	90	0	0.00333333333333333
S1	regular	1	522.5	1	527	0	90	0	0.00333333333333333
S1	regular	1	532.5	1	528	0	90	0	0.00222222222222222
S1	regular	1	532.5	1	529	1	90	0.0111111111111111	0.00222222222222222
S1	regular	1	532.5	1	530	0	90	0	0.00222222222222222
S1	regular	1	532.5	1	531	0	90	0	0.00222222222222222
S1	regular	1	532.5	1	532	0	90	0	0.00222222222222222
S1	regular	1	532.5	1	533	0	90	0	0.00222222222222222
S1	regular	1	532.5	1	534	1	90	0.0111111111111111	0.00222222222222222
S1	regular	1	532.5	1	535	0	90	0	0.00222222222222222
S1	regular	1	532.5	1	536	0	90	0	0.00222222222222222
S1	regular	1	532.5	1	537	0	90	0	0.00222222222222222
S1	regular	1	542.5	1	538	0	90	0	0.00111111111111111
S1	regular	1	542.5	1	539	0	90	0	0.00111111111111111
S1	regular	1	542.5	1	540	0	90	0	0.00111111111111111
S1	regular	1	542.5	1	541	0	90	0	0.00111111111111111
S1	regular	1	542.5	1	542	0	90	0	0.00111111111111111
S1	regular	1	542.5	1	543	1	90	0.0111111111111111	0.00111111111111111
S1	regular	1	542.5	1	544	0	90	0	0.00111111111111111
S1	regular	1	542.5	1	545	0	90	0	0.00111111111111111
S1	regular	1	542.5	1	546	0	90	0	0.00111111111111111
S1	regular	1	542.5	1	547	0	90	0	0.00111111111111111
S1	regular	1	552.5	1	548	0	90	0	0.00111111111111111
S1	regular	1	552.5	1	549	0	90	0	0.00111111111111111
S1	regular	1	552.5	1	550	1	90	0.0111111111111111	0.00111111111111111
S1	regular	1	552.5	1	551	0	90	0	0.00111111111111111
S1	regular	1	552.5	1	552	0	90	0	0.00111111111111111
S1	regular	1	552.5	1	553	0	90	0	0.00111111111111111
S1	regular	1	552.5	1	554	0	90	0	0.00111111111111111
S1	regular	1	552.5	1	555	0	90	0	0.00111111111111111
S1	regular	1	552.5	1	556	0	90	0	0.00111111111111111
S1	regular	1	552.5	1	557	0	90	0	0.00111111111111111
S1	regular	1	562.5	1	558	0	90	0	0.00333333333333333
S1	regular	1	562.5	1	559	0	90	0	0.00333333333333333
S1	regular	1	562.5	1	560	0	90	0	0.00333333333333333
S1	regular	1	562.5	1	561	0	90	0	0.00333333333333333
S1	regular	1	562.5	1	562	1	90	0.0111111111111111	0.00333333333333333
S1	regular	1	562.5	1	563	1	90	0.0111111111111111	0.00333333333333333
S1	regular	1	562.5	1	564	1	90	0.0111111111111111	0.00333333333333333
S1	regular	1	562.5	1	565	0	90	0	0.00333333333333333
S1	regular	1	562.5	1	566	0	90	0	0.00333333333333333
S1	regular	1	562.5	1	567	0	90	0	0.00333333333333333
S1	regular	1	572.5	1	568	1	90	0.0111111111111111	0.00333333333333333
S1	regular	1	572.5	1	569	0	90	0	0.00333333333333333
S1	regular	1	572.5	1	570	0	90	0	0.00333333333333333
S1	regular	1	572.5	1	571	0	90	0	0.00333333333333333
S1	regular	1	572.5	1	572	0	90	0	0.00333333333333333
S1	regular	1	572.5	1	573	0	90	0	0.00333333333333333
S1	regular	1	572.5	1	574	0	90	0	0.00333333333333333
S1	regular	1	572.5	1	575	1	90	0.0111111111111111	0.00333333333333333
S1	regular	1	572.5	1	576	1	90	0.0111111111111111	0.00333333333333333
S1	regular	1	572.5	1	577	0	90	0	0.00333333333333333
S1	regular	1	582.5	1	578	1	90	0.0111111111111111	0.00444444444444444
S1	regular	1	582.5	1	579	0	90	0	0.00444444444444444
S1	regular	1	582.5	1	580	1	90	0.0111111111111111	0.00444444444444444
S1	regular	1	582.5	1	581	0	90	0	0.00444444444444444
S1	regular	1	582.5	1	582	1	90	0.0111111111111111	0.00444444444444444
S1	regular	1	582.5	1	583	0	90	0	0.00444444444444444
S1	regular	1	582.5	1	584	0	90	0	0.00444444444444444
S1	regular	1	582.5	1	585	1	90	0.0111111111111111	0.00444444444444444
S1	regular	1	582.5	1	586	0	90	0	0.00444444444444444
S1	regular	1	582.5	1	587	0	90	0	0.00444444444444444
S1	regular	1	592.5	1	588	1	90	0.0111111111111111	0.00333333333333333
S1	regular	1	592.5	1	589	1	90	0.0111111111111111	0.00333333333333333
S1	regular	1	592.5	1	590	0	90	0	0.00333333333333333
S1	regular	1	592.5	1	591	0	90	0	0.00333333333333333
S1	regular	1	592.5	1	592	0	90	0	0.00333333333333333
S1	regular	1	592.5	1	593	1	90	0.0111111111111111	0.00333333333333333
S1	regular	1	592.5	1	594	0	90	0	0.00333333333333333
S1	regular	1	592.5	1	595	0	90	0	0.00333333333333333
S1	regular	1	592.5	1	596	0	90	0	0.00333333333333333
S1	regular	1	592.5	1	597	0	90	0	0.00333333333333333
S1	regular	1	602.5	1	598	0	90	0	0.00111111111111111
S1	regular	1	602.5	1	599	0	90	0	0.00111111111111111
S1	regular	1	602.5	1	600	0	90	0	0.00111111111111111
S1	regular	1	602.5	1	601	0	90	0	0.00111111111111111
S1	regular	1	602.5	1	602	0	90	0	0.00111111111111111
S1	regular	1	602.5	1	603	1	90	0.0111111111111111	0.00111111111111111
S1	regular	1	602.5	1	604	0	90	0	0.00111111111111111
S1	regular	1	602.5	1	605	0	90	0	0.00111111111111111
S1	regular	1	602.5	1	606	0	90	0	0.00111111111111111
S1	regular	1	602.5	1	607	0	90	0	0.00111111111111111
S1	regular	1	612.5	1	608	0	90	0	0
S1	regular	1	612.5	1	609	0	90	0	0
S1	regular	1	612.5	1	610	0	90	0	0
S1	regular	1	612.5	1	611	0	90	0	0
S1	regular	1	612.5	1	612	0	90	0	0
S1	regular	1	612.5	1	613	0	90	0	0
S1	regular	1	612.5	1	614	0	90	0	0
S1	regular	1	612.5	1	615	0	90	0	0
S1	regular	1	612.5	1	616	0	90	0	0
S1	regular	1	612.5	1	617	0	90	0	0
S1	regular	1	622.5	1	618	1	90	0.0111111111111111	0.00111111111111111
S1	regular	1	622.5	1	619	0	90	0	0.00111111111111111
S1	regular	1	622.5	1	620	0	90	0	0.00111111111111111
S1	regular	1	622.5	1	621	0	90	0	0.00111111111111111
S1	regular	1	622.5	1	622	0	90	0	0.00111111111111111
S1	regular	1	622.5	1	623	0	90	0	0.00111111111111111
S1	regular	1	622.5	1	624	0	90	0	0.00111111111111111
S1	regular	1	622.5	1	625	0	90	0	0.00111111111111111
S1	regular	1	622.5	1	626	0	90	0	0.00111111111111111
S1	regular	1	622.5	1	627	0	90	0	0.00111111111111111
S1	regular	1	632.5	1	628	0	90	0	0.00111111111111111
S1	regular	1	632.5	1	629	0	90	0	0.00111111111111111
S1	regular	1	632.5	1	630	0	90	0	0.00111111111111111
S1	regular	1	632.5	1	631	1	90	0.0111111111111111	0.00111111111111111
S1	regular	1	632.5	1	632	0	90	0	0.00111111111111111
S1	regular	1	632.5	1	633	0	90	0	0.00111111111111111
S1	regular	1	632.5	1	634	0	90	0	0.00111111111111111
S1	regular	1	632.5	1	635	0	90	0	0.00111111111111111
S1	regular	1	632.5	1	636	0	90	0	0.00111111111111111
S1	regular	1	632.5	1	637	0	90	0	0.00111111111111111
S1	regular	1	642.5	1	638	0	90	0	0.00222222222222222
S1	regular	1	642.5	1	639	1	90	0.0111111111111111	0.00222222222222222
S1	regular	1	642.5	1	640	0	90	0	0.00222222222222222
S1	regular	1	642.5	1	641	0	90	0	0.00222222222222222
S1	regular	1	642.5	1	642	0	90	0	0.00222222222222222
S1	regular	1	642.5	1	643	0	90	0	0.00222222222222222
S1	regular	1	642.5	1	644	0	90	0	0.00222222222222222
S1	regular	1	642.5	1	645	0	90	0	0.00222222222222222
S1	regular	1	642.5	1	646	1	90	0.0111111111111111	0.00222222222222222
S1	regular	1	642.5	1	647	0	90	0	0.00222222222222222
S1	regular	1	652.5	1	648	0	90	0	0
S1	regular	1	652.5	1	649	0	90	0	0
S1	regular	1	652.5	1	650	0	90	0	0
S1	regular	1	652.5	1	651	0	90	0	0
S1	regular	1	652.5	1	652	0	90	0	0
S1	regular	1	652.5	1	653	0	90	0	0
S1	regular	1	652.5	1	654	0	90	0	0
S1	regular	1	652.5	1	655	0	90	0	0
S1	regular	1	652.5	1	656	0	90	0	0
S1	regular	1	652.5	1	657	0	90	0	0
S1	regular	1	662.5	1	658	2	90	0.0222222222222222	0.00222222222222222
S1	regular	1	662.5	1	659	0	90	0	0.00222222222222222
S1	regular	1	662.5	1	660	0	90	0	0.00222222222222222
S1	regular	1	662.5	1	661	0	90	0	0.00222222222222222
S1	regular	1	662.5	1	662	0	90	0	0.00222222222222222
S1	regular	1	662.5	1	663	0	90	0	0.00222222222222222
S1	regular	1	662.5	1	664	0	90	0	0.00222222222222222
S1	regular	1	662.5	1	665	0	90	0	0.00222222222222222
S1	regular	1	662.5	1	666	0	90	0	0.00222222222222222
S1	regular	1	662.5	1	667	0	90	0	0.00222222222222222
S1	regular	1	672.5	1	668	0	90	0	0
S1	regular	1	672.5	1	669	0	90	0	0
S1	regular	1	672.5	1	670	0	90	0	0
S1	regular	1	672.5	1	671	0	90	0	0
S1	regular	1	672.5	1	672	0	90	0	0
S1	regular	1	672.5	1	673	0	90	0	0
S1	regular	1	672.5	1	674	0	90	0	0
S1	regular	1	672.5	1	675	0	90	0	0
S1	regular	1	672.5	1	676	0	90	0	0
S1	regular	1	672.5	1	677	0	90	0	0
S1	regular	1	682.5	1	678	0	90	0	0.00111111111111111
S1	regular	1	682.5	1	679	0	90	0	0.00111111111111111
S1	regular	1	682.5	1	680	0	90	0	0.00111111111111111
S1	regular	1	682.5	1	681	0	90	0	0.00111111111111111
S1	regular	1	682.5	1	682	0	90	0	0.00111111111111111
S1	regular	1	682.5	1	683	0	90	0	0.00111111111111111
S1	regular	1	682.5	1	684	0	90	0	0.00111111111111111
S1	regular	1	682.5	1	685	0	90	0	0.00111111111111111
S1	regular	1	682.5	1	686	1	90	0.0111111111111111	0.00111111111111111
S1	regular	1	682.5	1	687	0	90	0	0.00111111111111111
S1	regular	1	692.5	1	688	0	90	0	0.00222222222222222
S1	regular	1	692.5	1	689	0	90	0	0.00222222222222222
S1	regular	1	692.5	1	690	0	90	0	0.00222222222222222
S1	regular	1	692.5	1	691	0	90	0	0.00222222222222222
S1	regular	1	692.5	1	692	0	90	0	0.00222222222222222
S1	regular	1	692.5	1	693	0	90	0	0.00222222222222222
S1	regular	1	692.5	1	694	0	90	0	0.00222222222222222
S1	regular	1	692.5	1	695	0	90	0	0.00222222222222222
S1	regular	1	692.5	1	696	1	90	0.0111111111111111	0.00222222222222222
S1	regular	1	692.5	1	697	1	90	0.0111111111111111	0.00222222222222222
S1	regular	1	702.5	1	698	0	90	0	0.00333333333333333
S1	regular	1	702.5	1	699	0	90	0	0.00333333333333333
S1	regular	1	702.5	1	700	0	90	0	0.00333333333333333
S1	regular	1	702.5	1	701	0	90	0	0.00333333333333333
S1	regular	1	702.5	1	702	0	90	0	0.00333333333333333
S1	regular	1	702.5	1	703	0	90	0	0.00333333333333333
S1	regular	1	702.5	1	704	2	90	0.0222222222222222	0.00333333333333333
S1	regular	1	702.5	1	705	0	90	0	0.00333333333333333
S1	regular	1	702.5	1	706	1	90	0.0111111111111111	0.00333333333333333
S1	regular	1	702.5	1	707	0	90	0	0.00333333333333333
S1	regular	1	712.5	1	708	0	90	0	0.00777777777777778
S1	regular	1	712.5	1	709	0	90	0	0.00777777777777778
S1	regular	1	712.5	1	710	1	90	0.0111111111111111	0.00777777777777778
S1	regular	1	712.5	1	711	0	90	0	0.00777777777777778
S1	regular	1	712.5	1	712	1	90	0.0111111111111111	0.00777777777777778
S1	regular	1	712.5	1	713	0	90	0	0.00777777777777778
S1	regular	1	712.5	1	714	2	90	0.0222222222222222	0.00777777777777778
S1	regular	1	712.5	1	715	1	90	0.0111111111111111	0.00777777777777778
S1	regular	1	712.5	1	716	0	90	0	0.00777777777777778
S1	regular	1	712.5	1	717	2	90	0.0222222222222222	0.00777777777777778
S1	regular	1	722.5	1	718	0	90	0	0
S1	regular	1	722.5	1	719	0	90	0	0
S1	regular	1	722.5	1	720	0	90	0	0
S1	regular	1	722.5	1	721	0	90	0	0
S1	regular	1	722.5	1	722	0	90	0	0
S1	regular	1	722.5	1	723	0	90	0	0
S1	regular	1	722.5	1	724	0	90	0	0
S1	regular	1	722.5	1	725	0	90	0	0
S1	regular	1	722.5	1	726	0	90	0	0
S1	regular	1	722.5	1	727	0	90	0	0
S1	regular	1	732.5	1	728	1	90	0.0111111111111111	0.00333333333333333
S1	regular	1	732.5	1	729	0	90	0	0.00333333333333333
S1	regular	1	732.5	1	730	0	90	0	0.00333333333333333
S1	regular	1	732.5	1	731	0	90	0	0.00333333333333333
S1	regular	1	732.5	1	732	0	90	0	0.00333333333333333
S1	regular	1	732.5	1	733	0	90	0	0.00333333333333333
S1	regular	1	732.5	1	734	0	90	0	0.00333333333333333
S1	regular	1	732.5	1	735	0	90	0	0.00333333333333333
S1	regular	1	732.5	1	736	1	90	0.0111111111111111	0.00333333333333333
S1	regular	1	732.5	1	737	1	90	0.0111111111111111	0.00333333333333333
S1	regular	1	742.5	1	738	0	90	0	0.00222222222222222
S1	regular	1	742.5	1	739	1	90	0.0111111111111111	0.00222222222222222
S1	regular	1	742.5	1	740	1	90	0.0111111111111111	0.00222222222222222
S1	regular	1	742.5	1	741	0	90	0	0.00222222222222222
S1	regular	1	742.5	1	742	0	90	0	0.00222222222222222
S1	regular	1	742.5	1	743	0	90	0	0.00222222222222222
S1	regular	1	742.5	1	744	0	90	0	0.00222222222222222
S1	regular	1	742.5	1	745	0	90	0	0.00222222222222222
S1	regular	1	742.5	1	746	0	90	0	0.00222222222222222
S1	regular	1	742.5	1	747	0	90	0	0.00222222222222222
S1	regular	1	752.5	1	748	0	90	0	0.00111111111111111
S1	regular	1	752.5	1	749	0	90	0	0.00111111111111111
S1	regular	1	752.5	1	750	0	90	0	0.00111111111111111
S1	regular	1	752.5	1	751	0	90	0	0.00111111111111111
S1	regular	1	752.5	1	752	0	90	0	0.00111111111111111
S1	regular	1	752.5	1	753	0	90	0	0.00111111111111111
S1	regular	1	752.5	1	754	1	90	0.0111111111111111	0.00111111111111111
S1	regular	1	752.5	1	755	0	90	0	0.00111111111111111
S1	regular	1	752.5	1	756	0	90	0	0.00111111111111111
S1	regular	1	752.5	1	757	0	90	0	0.00111111111111111
S1	regular	1	762.5	1	758	0	90	0	0.00111111111111111
S1	regular	1	762.5	1	759	0	90	0	0.00111111111111111
S1	regular	1	762.5	1	760	0	90	0	0.00111111111111111
S1	regular	1	762.5	1	761	1	90	0.0111111111111111	0.00111111111111111
S1	regular	1	762.5	1	762	0	90	0	0.00111111111111111
S1	regular	1	762.5	1	763	0	90	0	0.00111111111111111
S1	regular	1	762.5	1	764	0	90	0	0.00111111111111111
S1	regular	1	762.5	1	765	0	90	0	0.00111111111111111
S1	regular	1	762.5	1	766	0	90	0	0.00111111111111111
S1	regular	1	762.5	1	767	0	90	0	0.00111111111111111
S1	regular	1	772.5	1	768	0	90	0	0.00111111111111111
S1	regular	1	772.5	1	769	1	90	0.0111111111111111	0.00111111111111111
S1	regular	1	772.5	1	770	0	90	0	0.00111111111111111
S1	regular	1	772.5	1	771	0	90	0	0.00111111111111111
S1	regular	1	772.5	1	772	0	90	0	0.00111111111111111
S1	regular	1	772.5	1	773	0	90	0	0.00111111111111111
S1	regular	1	772.5	1	774	0	90	0	0.00111111111111111
S1	regular	1	772.5	1	775	0	90	0	0.00111111111111111
S1	regular	1	772.5	1	776	0	90	0	0.00111111111111111
S1	regular	1	772.5	1	777	0	90	0	0.00111111111111111
S1	regular	1	782.5	1	778	0	90	0	0
S1	regular	1	782.5	1	779	0	90	0	0
S1	regular	1	782.5	1	780	0	90	0	0
S1	regular	1	782.5	1	781	0	90	0	0
S1	regular	1	782.5	1	782	0	90	0	0
S1	regular	1	782.5	1	783	0	90	0	0
S1	regular	1	782.5	1	784	0	90	0	0
S1	regular	1	782.5	1	785	0	90	0	0
S1	regular	1	782.5	1	786	0	90	0	0
S1	regular	1	782.5	1	787	0	90	0	0
S1	regular	1	792.5	1	788	0	90	0	0
S1	regular	1	792.5	1	789	0	90	0	0
S1	regular	1	792.5	1	790	0	90	0	0
S1	regular	1	792.5	1	791	0	90	0	0
S1	regular	1	792.5	1	792	0	90	0	0
S1	regular	1	792.5	1	793	0	90	0	0
S1	regular	1	792.5	1	794	0	90	0	0
S1	regular	1	792.5	1	795	0	90	0	0
S1	regular	1	792.5	1	796	0	90	0	0
S1	regular	1	792.5	1	797	0	90	0	0
S1	regular	1	802.5	1	798	0	90	0	0
S1	regular	1	802.5	1	799	0	90	0	0
S1	regular	1	802.5	1	800	0	90	0	0
S1	regular	1	802.5	1	801	0	90	0	0
S1	regular	1	802.5	1	802	0	90	0	0
S1	regular	1	802.5	1	803	0	90	0	0
S1	regular	1	802.5	1	804	0	90	0	0
S1	regular	1	802.5	1	805	0	90	0	0
S1	regular	1	802.5	1	806	0	90	0	0
S1	regular	1	802.5	1	807	0	90	0	0
S1	regular	1	812.5	1	808	0	90	0	0
S1	regular	1	812.5	1	809	0	90	0	0
S1	regular	1	812.5	1	810	0	90	0	0
S1	regular	1	812.5	1	811	0	90	0	0
S1	regular	1	812.5	1	812	0	90	0	0
S1	regular	1	812.5	1	813	0	90	0	0
S1	regular	1	812.5	1	814	0	90	0	0
S1	regular	1	812.5	1	815	0	90	0	0
S1	regular	1	812.5	1	816	0	90	0	0
S1	regular	1	812.5	1	817	0	90	0	0
S1	regular	1	822.5	1	818	0	90	0	0
S1	regular	1	822.5	1	819	0	90	0	0
S1	regular	1	822.5	1	820	0	90	0	0
S1	regular	1	822.5	1	821	0	90	0	0
S1	regular	1	822.5	1	822	0	90	0	0
S1	regular	1	822.5	1	823	0	90	0	0
S1	regular	1	822.5	1	824	0	90	0	0
S1	regular	1	822.5	1	825	0	90	0	0
S1	regular	1	822.5	1	826	0	90	0	0
S1	regular	1	822.5	1	827	0	90	0	0
S1	regular	1	832.5	1	828	0	90	0	0.00111111111111111
S1	regular	1	832.5	1	829	1	90	0.0111111111111111	0.00111111111111111
S1	regular	1	832.5	1	830	0	90	0	0.00111111111111111
S1	regular	1	832.5	1	831	0	90	0	0.00111111111111111
S1	regular	1	832.5	1	832	0	90	0	0.00111111111111111
S1	regular	1	832.5	1	833	0	90	0	0.00111111111111111
S1	regular	1	832.5	1	834	0	90	0	0.00111111111111111
S1	regular	1	832.5	1	835	0	90	0	0.00111111111111111
S1	regular	1	832.5	1	836	0	90	0	0.00111111111111111
S1	regular	1	832.5	1	837	0	90	0	0.00111111111111111
S1	regular	1	842.5	1	838	0	90	0	0.00222222222222222
S1	regular	1	842.5	1	839	0	90	0	0.00222222222222222
S1	regular	1	842.5	1	840	1	90	0.0111111111111111	0.00222222222222222
S1	regular	1	842.5	1	841	0	90	0	0.00222222222222222
S1	regular	1	842.5	1	842	0	90	0	0.00222222222222222
S1	regular	1	842.5	1	843	0	90	0	0.00222222222222222
S1	regular	1	842.5	1	844	1	90	0.0111111111111111	0.00222222222222222
S1	regular	1	842.5	1	845	0	90	0	0.00222222222222222
S1	regular	1	842.5	1	846	0	90	0	0.00222222222222222
S1	regular	1	842.5	1	847	0	90	0	0.00222222222222222
S1	regular	1	852.5	1	848	1	90	0.0111111111111111	0.00444444444444444
S1	regular	1	852.5	1	849	1	90	0.0111111111111111	0.00444444444444444
S1	regular	1	852.5	1	850	1	90	0.0111111111111111	0.00444444444444444
S1	regular	1	852.5	1	851	0	90	0	0.00444444444444444
S1	regular	1	852.5	1	852	1	90	0.0111111111111111	0.00444444444444444
S1	regular	1	852.5	1	853	0	90	0	0.00444444444444444
S1	regular	1	852.5	1	854	0	90	0	0.00444444444444444
S1	regular	1	852.5	1	855	0	90	0	0.00444444444444444
S1	regular	1	852.5	1	856	0	90	0	0.00444444444444444
S1	regular	1	852.5	1	857	0	90	0	0.00444444444444444
S1	regular	1	862.5	1	858	1	90	0.0111111111111111	0.00111111111111111
S1	regular	1	862.5	1	859	0	90	0	0.00111111111111111
S1	regular	1	862.5	1	860	0	90	0	0.00111111111111111
S1	regular	1	862.5	1	861	0	90	0	0.00111111111111111
S1	regular	1	862.5	1	862	0	90	0	0.00111111111111111
S1	regular	1	862.5	1	863	0	90	0	0.00111111111111111
S1	regular	1	862.5	1	864	0	90	0	0.00111111111111111
S1	regular	1	862.5	1	865	0	90	0	0.00111111111111111
S1	regular	1	862.5	1	866	0	90	0	0.00111111111111111
S1	regular	1	862.5	1	867	0	90	0	0.00111111111111111
S1	regular	1	872.5	1	868	0	90	0	0
S1	regular	1	872.5	1	869	0	90	0	0
S1	regular	1	872.5	1	870	0	90	0	0
S1	regular	1	872.5	1	871	0	90	0	0
S1	regular	1	872.5	1	872	0	90	0	0
S1	regular	1	872.5	1	873	0	90	0	0
S1	regular	1	872.5	1	874	0	90	0	0
S1	regular	1	872.5	1	875	0	90	0	0
S1	regular	1	872.5	1	876	0	90	0	0
S1	regular	1	872.5	1	877	0	90	0	0
S1	regular	1	882.5	1	878	0	90	0	0.00111111111111111
S1	regular	1	882.5	1	879	0	90	0	0.00111111111111111
S1	regular	1	882.5	1	880	0	90	0	0.00111111111111111
S1	regular	1	882.5	1	881	0	90	0	0.00111111111111111
S1	regular	1	882.5	1	882	0	90	0	0.00111111111111111
S1	regular	1	882.5	1	883	0	90	0	0.00111111111111111
S1	regular	1	882.5	1	884	0	90	0	0.00111111111111111
S1	regular	1	882.5	1	885	0	90	0	0.00111111111111111
S1	regular	1	882.5	1	886	1	90	0.0111111111111111	0.00111111111111111
S1	regular	1	882.5	1	887	0	90	0	0.00111111111111111
S1	regular	1	892.5	1	888	0	90	0	0.00222222222222222
S1	regular	1	892.5	1	889	0	90	0	0.00222222222222222
S1	regular	1	892.5	1	890	1	90	0.0111111111111111	0.00222222222222222
S1	regular	1	892.5	1	891	0	90	0	0.00222222222222222
S1	regular	1	892.5	1	892	0	90	0	0.00222222222222222
S1	regular	1	892.5	1	893	1	90	0.0111111111111111	0.00222222222222222
S1	regular	1	892.5	1	894	0	90	0	0.00222222222222222
S1	regular	1	892.5	1	895	0	90	0	0.00222222222222222
S1	regular	1	892.5	1	896	0	90	0	0.00222222222222222
S1	regular	1	892.5	1	897	0	90	0	0.00222222222222222
S1	regular	1	902.5	1	898	0	90	0	0
S1	regular	1	902.5	1	899	0	90	0	0
S1	regular	1	902.5	1	900	0	90	0	0
S1	regular	1	902.5	1	901	0	90	0	0
S1	regular	1	902.5	1	902	0	90	0	0
S1	regular	1	902.5	1	903	0	90	0	0
S1	regular	1	902.5	1	904	0	90	0	0
S1	regular	1	902.5	1	905	0	90	0	0
S1	regular	1	902.5	1	906	0	90	0	0
S1	regular	1	902.5	1	907	0	90	0	0
S1	regular	1	912.5	1	908	0	90	0	0
S1	regular	1	912.5	1	909	0	90	0	0
S1	regular	1	912.5	1	910	0	90	0	0
S1	regular	1	912.5	1	911	0	90	0	0
S1	regular	1	912.5	1	912	0	90	0	0
S1	regular	1	912.5	1	913	0	90	0	0
S1	regular	1	912.5	1	914	0	90	0	0
S1	regular	1	912.5	1	915	0	90	0	0
S1	regular	1	912.5	1	916	0	90	0	0
S1	regular	1	912.5	1	917	0	90	0	0
S1	regular	1	922.5	1	918	0	90	0	0
S1	regular	1	922.5	1	919	0	90	0	0
S1	regular	1	922.5	1	920	0	90	0	0
S1	regular	1	922.5	1	921	0	90	0	0
S1	regular	1	922.5	1	922	0	90	0	0
S1	regular	1	922.5	1	923	0	90	0	0
S1	regular	1	922.5	1	924	0	90	0	0
S1	regular	1	922.5	1	925	0	90	0	0
S1	regular	1	922.5	1	926	0	90	0	0
S1	regular	1	922.5	1	927	0	90	0	0
S1	regular	1	932.5	1	928	0	90	0	0
S1	regular	1	932.5	1	929	0	90	0	0
S1	regular	1	932.5	1	930	0	90	0	0
S1	regular	1	932.5	1	931	0	90	0	0
S1	regular	1	932.5	1	932	0	90	0	0
S1	regular	1	932.5	1	933	0	90	0	0
S1	regular	1	932.5	1	934	0	90	0	0
S1	regular	1	932.5	1	935	0	90	0	0
S1	regular	1	932.5	1	936	0	90	0	0
S1	regular	1	932.5	1	937	0	90	0	0
S1	regular	1	942.5	1	938	0	90	0	0
S1	regular	1	942.5	1	939	0	90	0	0
S1	regular	1	942.5	1	940	0	90	0	0
S1	regular	1	942.5	1	941	0	90	0	0
S1	regular	1	942.5	1	942	0	90	0	0
S1	regular	1	942.5	1	943	0	90	0	0
S1	regular	1	942.5	1	944	0	90	0	0
S1	regular	1	942.5	1	945	0	90	0	0
S1	regular	1	942.5	1	946	0	90	0	0
S1	regular	1	942.5	1	947	0	90	0	0
S1	regular	1	952.5	1	948	0	90	0	0.00222222222222222
S1	regular	1	952.5	1	949	0	90	0	0.00222222222222222
S1	regular	1	952.5	1	950	1	90	0.0111111111111111	0.00222222222222222
S1	regular	1	952.5	1	951	0	90	0	0.00222222222222222
S1	regular	1	952.5	1	952	0	90	0	0.00222222222222222
S1	regular	1	952.5	1	953	0	90	0	0.00222222222222222
S1	regular	1	952.5	1	954	1	90	0.0111111111111111	0.00222222222222222
S1	regular	1	952.5	1	955	0	90	0	0.00222222222222222
S1	regular	1	952.5	1	956	0	90	0	0.00222222222222222
S1	regular	1	952.5	1	957	0	90	0	0.00222222222222222
S1	regular	1	962.5	1	958	0	90	0	0
S1	regular	1	962.5	1	959	0	90	0	0
S1	regular	1	962.5	1	960	0	90	0	0
S1	regular	1	962.5	1	961	0	90	0	0
S1	regular	1	962.5	1	962	0	90	0	0
S1	regular	1	962.5	1	963	0	90	0	0
S1	regular	1	962.5	1	964	0	90	0	0
S1	regular	1	962.5	1	965	0	90	0	0
S1	regular	1	962.5	1	966	0	90	0	0
S1	regular	1	962.5	1	967	0	90	0	0
S1	regular	1	972.5	1	968	0	90	0	0.00333333333333333
S1	regular	1	972.5	1	969	0	90	0	0.00333333333333333
S1	regular	1	972.5	1	970	0	90	0	0.00333333333333333
S1	regular	1	972.5	1	971	1	90	0.0111111111111111	0.00333333333333333
S1	regular	1	972.5	1	972	0	90	0	0.00333333333333333
S1	regular	1	972.5	1	973	1	90	0.0111111111111111	0.00333333333333333
S1	regular	1	972.5	1	974	1	90	0.0111111111111111	0.00333333333333333
S1	regular	1	972.5	1	975	0	90	0	0.00333333333333333
S1	regular	1	972.5	1	976	0	90	0	0.00333333333333333
S1	regular	1	972.5	1	977	0	90	0	0.00333333333333333
S1	regular	1	982.5	1	978	0	90	0	0
S1	regular	1	982.5	1	979	0	90	0	0
S1	regular	1	982.5	1	980	0	90	0	0
S1	regular	1	982.5	1	981	0	90	0	0
S1	regular	1	982.5	1	982	0	90	0	0
S1	regular	1	982.5	1	983	0	90	0	0
S1	regular	1	982.5	1	984	0	90	0	0
S1	regular	1	982.5	1	985	0	90	0	0
S1	regular	1	982.5	1	986	0	90	0	0
S1	regular	1	982.5	1	987	0	90	0	0
S1	regular	1	992.5	1	988	0	90	0	0
S1	regular	1	992.5	1	989	0	90	0	0
S1	regular	1	992.5	1	990	0	90	0	0
S1	regular	1	992.5	1	991	0	90	0	0
S1	regular	1	992.5	1	992	0	90	0	0
S1	regular	1	992.5	1	993	0	90	0	0
S1	regular	1	992.5	1	994	0	90	0	0
S1	regular	1	992.5	1	995	0	90	0	0
S1	regular	1	992.5	1	996	0	90	0	0
S1	regular	1	992.5	1	997	0	90	0	0
S1	regular	1	1002.5	1	998	0	90	0	0.00222222222222222
S1	regular	1	1002.5	1	999	0	90	0	0.00222222222222222
S1	regular	1	1002.5	1	1000	0	90	0	0.00222222222222222
S1	regular	1.5	-197.5	1.5	-200	0	97	0	0
S1	regular	1.5	-197.5	1.5	-199	0	97	0	0
S1	regular	1.5	-197.5	1.5	-198	0	97	0	0
S1	regular	1.5	-197.5	1.5	-197	0	97	0	0
S1	regular	1.5	-197.5	1.5	-196	0	97	0	0
S1	regular	1.5	-197.5	1.5	-195	0	97	0	0
S1	regular	1.5	-197.5	1.5	-194	0	97	0	0
S1	regular	1.5	-197.5	1.5	-193	0	97	0	0
S1	regular	1.5	-187.5	1.5	-192	0	97	0	0.00412371134020619
S1	regular	1.5	-187.5	1.5	-191	0	97	0	0.00412371134020619
S1	regular	1.5	-187.5	1.5	-190	1	97	0.0103092783505155	0.00412371134020619
S1	regular	1.5	-187.5	1.5	-189	0	97	0	0.00412371134020619
S1	regular	1.5	-187.5	1.5	-188	1	97	0.0103092783505155	0.00412371134020619
S1	regular	1.5	-187.5	1.5	-187	0	97	0	0.00412371134020619
S1	regular	1.5	-187.5	1.5	-186	1	97	0.0103092783505155	0.00412371134020619
S1	regular	1.5	-187.5	1.5	-185	1	97	0.0103092783505155	0.00412371134020619
S1	regular	1.5	-187.5	1.5	-184	0	97	0	0.00412371134020619
S1	regular	1.5	-187.5	1.5	-183	0	97	0	0.00412371134020619
S1	regular	1.5	-177.5	1.5	-182	0	97	0	0.00103092783505155
S1	regular	1.5	-177.5	1.5	-181	1	97	0.0103092783505155	0.00103092783505155
S1	regular	1.5	-177.5	1.5	-180	0	97	0	0.00103092783505155
S1	regular	1.5	-177.5	1.5	-179	0	97	0	0.00103092783505155
S1	regular	1.5	-177.5	1.5	-178	0	97	0	0.00103092783505155
S1	regular	1.5	-177.5	1.5	-177	0	97	0	0.00103092783505155
S1	regular	1.5	-177.5	1.5	-176	0	97	0	0.00103092783505155
S1	regular	1.5	-177.5	1.5	-175	0	97	0	0.00103092783505155
S1	regular	1.5	-177.5	1.5	-174	0	97	0	0.00103092783505155
S1	regular	1.5	-177.5	1.5	-173	0	97	0	0.00103092783505155
S1	regular	1.5	-167.5	1.5	-172	0	97	0	0.00309278350515464
S1	regular	1.5	-167.5	1.5	-171	0	97	0	0.00309278350515464
S1	regular	1.5	-167.5	1.5	-170	0	97	0	0.00309278350515464
S1	regular	1.5	-167.5	1.5	-169	2	97	0.0206185567010309	0.00309278350515464
S1	regular	1.5	-167.5	1.5	-168	0	97	0	0.00309278350515464
S1	regular	1.5	-167.5	1.5	-167	0	97	0	0.00309278350515464
S1	regular	1.5	-167.5	1.5	-166	0	97	0	0.00309278350515464
S1	regular	1.5	-167.5	1.5	-165	1	97	0.0103092783505155	0.00309278350515464
S1	regular	1.5	-167.5	1.5	-164	0	97	0	0.00309278350515464
S1	regular	1.5	-167.5	1.5	-163	0	97	0	0.00309278350515464
S1	regular	1.5	-157.5	1.5	-162	0	97	0	0.00309278350515464
S1	regular	1.5	-157.5	1.5	-161	0	97	0	0.00309278350515464
S1	regular	1.5	-157.5	1.5	-160	1	97	0.0103092783505155	0.00309278350515464
S1	regular	1.5	-157.5	1.5	-159	0	97	0	0.00309278350515464
S1	regular	1.5	-157.5	1.5	-158	1	97	0.0103092783505155	0.00309278350515464
S1	regular	1.5	-157.5	1.5	-157	1	97	0.0103092783505155	0.00309278350515464
S1	regular	1.5	-157.5	1.5	-156	0	97	0	0.00309278350515464
S1	regular	1.5	-157.5	1.5	-155	0	97	0	0.00309278350515464
S1	regular	1.5	-157.5	1.5	-154	0	97	0	0.00309278350515464
S1	regular	1.5	-157.5	1.5	-153	0	97	0	0.00309278350515464
S1	regular	1.5	-147.5	1.5	-152	1	97	0.0103092783505155	0.00412371134020619
S1	regular	1.5	-147.5	1.5	-151	0	97	0	0.00412371134020619
S1	regular	1.5	-147.5	1.5	-150	1	97	0.0103092783505155	0.00412371134020619
S1	regular	1.5	-147.5	1.5	-149	0	97	0	0.00412371134020619
S1	regular	1.5	-147.5	1.5	-148	0	97	0	0.00412371134020619
S1	regular	1.5	-147.5	1.5	-147	0	97	0	0.00412371134020619
S1	regular	1.5	-147.5	1.5	-146	1	97	0.0103092783505155	0.00412371134020619
S1	regular	1.5	-147.5	1.5	-145	0	97	0	0.00412371134020619
S1	regular	1.5	-147.5	1.5	-144	1	97	0.0103092783505155	0.00412371134020619
S1	regular	1.5	-147.5	1.5	-143	0	97	0	0.00412371134020619
S1	regular	1.5	-137.5	1.5	-142	0	97	0	0.00103092783505155
S1	regular	1.5	-137.5	1.5	-141	0	97	0	0.00103092783505155
S1	regular	1.5	-137.5	1.5	-140	0	97	0	0.00103092783505155
S1	regular	1.5	-137.5	1.5	-139	0	97	0	0.00103092783505155
S1	regular	1.5	-137.5	1.5	-138	0	97	0	0.00103092783505155
S1	regular	1.5	-137.5	1.5	-137	0	97	0	0.00103092783505155
S1	regular	1.5	-137.5	1.5	-136	0	97	0	0.00103092783505155
S1	regular	1.5	-137.5	1.5	-135	0	97	0	0.00103092783505155
S1	regular	1.5	-137.5	1.5	-134	0	97	0	0.00103092783505155
S1	regular	1.5	-137.5	1.5	-133	1	97	0.0103092783505155	0.00103092783505155
S1	regular	1.5	-127.5	1.5	-132	1	97	0.0103092783505155	0.00309278350515464
S1	regular	1.5	-127.5	1.5	-131	1	97	0.0103092783505155	0.00309278350515464
S1	regular	1.5	-127.5	1.5	-130	0	97	0	0.00309278350515464
S1	regular	1.5	-127.5	1.5	-129	0	97	0	0.00309278350515464
S1	regular	1.5	-127.5	1.5	-128	0	97	0	0.00309278350515464
S1	regular	1.5	-127.5	1.5	-127	0	97	0	0.00309278350515464
S1	regular	1.5	-127.5	1.5	-126	0	97	0	0.00309278350515464
S1	regular	1.5	-127.5	1.5	-125	0	97	0	0.00309278350515464
S1	regular	1.5	-127.5	1.5	-124	1	97	0.0103092783505155	0.00309278350515464
S1	regular	1.5	-127.5	1.5	-123	0	97	0	0.00309278350515464
S1	regular	1.5	-117.5	1.5	-122	0	97	0	0.00103092783505155
S1	regular	1.5	-117.5	1.5	-121	0	97	0	0.00103092783505155
S1	regular	1.5	-117.5	1.5	-120	0	97	0	0.00103092783505155
S1	regular	1.5	-117.5	1.5	-119	0	97	0	0.00103092783505155
S1	regular	1.5	-117.5	1.5	-118	0	97	0	0.00103092783505155
S1	regular	1.5	-117.5	1.5	-117	1	97	0.0103092783505155	0.00103092783505155
S1	regular	1.5	-117.5	1.5	-116	0	97	0	0.00103092783505155
S1	regular	1.5	-117.5	1.5	-115	0	97	0	0.00103092783505155
S1	regular	1.5	-117.5	1.5	-114	0	97	0	0.00103092783505155
S1	regular	1.5	-117.5	1.5	-113	0	97	0	0.00103092783505155
S1	regular	1.5	-107.5	1.5	-112	0	97	0	0
S1	regular	1.5	-107.5	1.5	-111	0	97	0	0
S1	regular	1.5	-107.5	1.5	-110	0	97	0	0
S1	regular	1.5	-107.5	1.5	-109	0	97	0	0
S1	regular	1.5	-107.5	1.5	-108	0	97	0	0
S1	regular	1.5	-107.5	1.5	-107	0	97	0	0
S1	regular	1.5	-107.5	1.5	-106	0	97	0	0
S1	regular	1.5	-107.5	1.5	-105	0	97	0	0
S1	regular	1.5	-107.5	1.5	-104	0	97	0	0
S1	regular	1.5	-107.5	1.5	-103	0	97	0	0
S1	regular	1.5	-97.5	1.5	-102	0	97	0	0.00103092783505155
S1	regular	1.5	-97.5	1.5	-101	0	97	0	0.00103092783505155
S1	regular	1.5	-97.5	1.5	-100	0	97	0	0.00103092783505155
S1	regular	1.5	-97.5	1.5	-99	0	97	0	0.00103092783505155
S1	regular	1.5	-97.5	1.5	-98	1	97	0.0103092783505155	0.00103092783505155
S1	regular	1.5	-97.5	1.5	-97	0	97	0	0.00103092783505155
S1	regular	1.5	-97.5	1.5	-96	0	97	0	0.00103092783505155
S1	regular	1.5	-97.5	1.5	-95	0	97	0	0.00103092783505155
S1	regular	1.5	-97.5	1.5	-94	0	97	0	0.00103092783505155
S1	regular	1.5	-97.5	1.5	-93	0	97	0	0.00103092783505155
S1	regular	1.5	-87.5	1.5	-92	0	97	0	0.00103092783505155
S1	regular	1.5	-87.5	1.5	-91	0	97	0	0.00103092783505155
S1	regular	1.5	-87.5	1.5	-90	0	97	0	0.00103092783505155
S1	regular	1.5	-87.5	1.5	-89	0	97	0	0.00103092783505155
S1	regular	1.5	-87.5	1.5	-88	1	97	0.0103092783505155	0.00103092783505155
S1	regular	1.5	-87.5	1.5	-87	0	97	0	0.00103092783505155
S1	regular	1.5	-87.5	1.5	-86	0	97	0	0.00103092783505155
S1	regular	1.5	-87.5	1.5	-85	0	97	0	0.00103092783505155
S1	regular	1.5	-87.5	1.5	-84	0	97	0	0.00103092783505155
S1	regular	1.5	-87.5	1.5	-83	0	97	0	0.00103092783505155
S1	regular	1.5	-77.5	1.5	-82	0	97	0	0.00309278350515464
S1	regular	1.5	-77.5	1.5	-81	0	97	0	0.00309278350515464
S1	regular	1.5	-77.5	1.5	-80	0	97	0	0.00309278350515464
S1	regular	1.5	-77.5	1.5	-79	0	97	0	0.00309278350515464
S1	regular	1.5	-77.5	1.5	-78	1	97	0.0103092783505155	0.00309278350515464
S1	regular	1.5	-77.5	1.5	-77	0	97	0	0.00309278350515464
S1	regular	1.5	-77.5	1.5	-76	2	97	0.0206185567010309	0.00309278350515464
S1	regular	1.5	-77.5	1.5	-75	0	97	0	0.00309278350515464
S1	regular	1.5	-77.5	1.5	-74	0	97	0	0.00309278350515464
S1	regular	1.5	-77.5	1.5	-73	0	97	0	0.00309278350515464
S1	regular	1.5	-67.5	1.5	-72	0	97	0	0.00103092783505155
S1	regular	1.5	-67.5	1.5	-71	0	97	0	0.00103092783505155
S1	regular	1.5	-67.5	1.5	-70	0	97	0	0.00103092783505155
S1	regular	1.5	-67.5	1.5	-69	0	97	0	0.00103092783505155
S1	regular	1.5	-67.5	1.5	-68	0	97	0	0.00103092783505155
S1	regular	1.5	-67.5	1.5	-67	0	97	0	0.00103092783505155
S1	regular	1.5	-67.5	1.5	-66	1	97	0.0103092783505155	0.00103092783505155
S1	regular	1.5	-67.5	1.5	-65	0	97	0	0.00103092783505155
S1	regular	1.5	-67.5	1.5	-64	0	97	0	0.00103092783505155
S1	regular	1.5	-67.5	1.5	-63	0	97	0	0.00103092783505155
S1	regular	1.5	-57.5	1.5	-62	0	97	0	0.00103092783505155
S1	regular	1.5	-57.5	1.5	-61	0	97	0	0.00103092783505155
S1	regular	1.5	-57.5	1.5	-60	0	97	0	0.00103092783505155
S1	regular	1.5	-57.5	1.5	-59	0	97	0	0.00103092783505155
S1	regular	1.5	-57.5	1.5	-58	0	97	0	0.00103092783505155
S1	regular	1.5	-57.5	1.5	-57	0	97	0	0.00103092783505155
S1	regular	1.5	-57.5	1.5	-56	0	97	0	0.00103092783505155
S1	regular	1.5	-57.5	1.5	-55	1	97	0.0103092783505155	0.00103092783505155
S1	regular	1.5	-57.5	1.5	-54	0	97	0	0.00103092783505155
S1	regular	1.5	-57.5	1.5	-53	0	97	0	0.00103092783505155
S1	regular	1.5	-47.5	1.5	-52	0	97	0	0.00206185567010309
S1	regular	1.5	-47.5	1.5	-51	0	97	0	0.00206185567010309
S1	regular	1.5	-47.5	1.5	-50	0	97	0	0.00206185567010309
S1	regular	1.5	-47.5	1.5	-49	0	97	0	0.00206185567010309
S1	regular	1.5	-47.5	1.5	-48	0	97	0	0.00206185567010309
S1	regular	1.5	-47.5	1.5	-47	0	97	0	0.00206185567010309
S1	regular	1.5	-47.5	1.5	-46	0	97	0	0.00206185567010309
S1	regular	1.5	-47.5	1.5	-45	0	97	0	0.00206185567010309
S1	regular	1.5	-47.5	1.5	-44	1	97	0.0103092783505155	0.00206185567010309
S1	regular	1.5	-47.5	1.5	-43	1	97	0.0103092783505155	0.00206185567010309
S1	regular	1.5	-37.5	1.5	-42	0	97	0	0.00206185567010309
S1	regular	1.5	-37.5	1.5	-41	1	97	0.0103092783505155	0.00206185567010309
S1	regular	1.5	-37.5	1.5	-40	0	97	0	0.00206185567010309
S1	regular	1.5	-37.5	1.5	-39	1	97	0.0103092783505155	0.00206185567010309
S1	regular	1.5	-37.5	1.5	-38	0	97	0	0.00206185567010309
S1	regular	1.5	-37.5	1.5	-37	0	97	0	0.00206185567010309
S1	regular	1.5	-37.5	1.5	-36	0	97	0	0.00206185567010309
S1	regular	1.5	-37.5	1.5	-35	0	97	0	0.00206185567010309
S1	regular	1.5	-37.5	1.5	-34	0	97	0	0.00206185567010309
S1	regular	1.5	-37.5	1.5	-33	0	97	0	0.00206185567010309
S1	regular	1.5	-27.5	1.5	-32	0	97	0	0.00206185567010309
S1	regular	1.5	-27.5	1.5	-31	0	97	0	0.00206185567010309
S1	regular	1.5	-27.5	1.5	-30	0	97	0	0.00206185567010309
S1	regular	1.5	-27.5	1.5	-29	0	97	0	0.00206185567010309
S1	regular	1.5	-27.5	1.5	-28	0	97	0	0.00206185567010309
S1	regular	1.5	-27.5	1.5	-27	2	97	0.0206185567010309	0.00206185567010309
S1	regular	1.5	-27.5	1.5	-26	0	97	0	0.00206185567010309
S1	regular	1.5	-27.5	1.5	-25	0	97	0	0.00206185567010309
S1	regular	1.5	-27.5	1.5	-24	0	97	0	0.00206185567010309
S1	regular	1.5	-27.5	1.5	-23	0	97	0	0.00206185567010309
S1	regular	1.5	-17.5	1.5	-22	1	97	0.0103092783505155	0.00309278350515464
S1	regular	1.5	-17.5	1.5	-21	0	97	0	0.00309278350515464
S1	regular	1.5	-17.5	1.5	-20	0	97	0	0.00309278350515464
S1	regular	1.5	-17.5	1.5	-19	0	97	0	0.00309278350515464
S1	regular	1.5	-17.5	1.5	-18	0	97	0	0.00309278350515464
S1	regular	1.5	-17.5	1.5	-17	0	97	0	0.00309278350515464
S1	regular	1.5	-17.5	1.5	-16	0	97	0	0.00309278350515464
S1	regular	1.5	-17.5	1.5	-15	1	97	0.0103092783505155	0.00309278350515464
S1	regular	1.5	-17.5	1.5	-14	0	97	0	0.00309278350515464
S1	regular	1.5	-17.5	1.5	-13	1	97	0.0103092783505155	0.00309278350515464
S1	regular	1.5	-7.5	1.5	-12	0	97	0	0.00103092783505155
S1	regular	1.5	-7.5	1.5	-11	0	97	0	0.00103092783505155
S1	regular	1.5	-7.5	1.5	-10	0	97	0	0.00103092783505155
S1	regular	1.5	-7.5	1.5	-9	0	97	0	0.00103092783505155
S1	regular	1.5	-7.5	1.5	-8	0	97	0	0.00103092783505155
S1	regular	1.5	-7.5	1.5	-7	0	97	0	0.00103092783505155
S1	regular	1.5	-7.5	1.5	-6	1	97	0.0103092783505155	0.00103092783505155
S1	regular	1.5	-7.5	1.5	-5	0	97	0	0.00103092783505155
S1	regular	1.5	-7.5	1.5	-4	0	97	0	0.00103092783505155
S1	regular	1.5	-7.5	1.5	-3	0	97	0	0.00103092783505155
S1	regular	1.5	2.5	1.5	-2	0	97	0	0.00412371134020619
S1	regular	1.5	2.5	1.5	-1	0	97	0	0.00412371134020619
S1	regular	1.5	2.5	1.5	0	0	97	0	0.00412371134020619
S1	regular	1.5	2.5	1.5	1	0	97	0	0.00412371134020619
S1	regular	1.5	2.5	1.5	2	2	97	0.0206185567010309	0.00412371134020619
S1	regular	1.5	2.5	1.5	3	0	97	0	0.00412371134020619
S1	regular	1.5	2.5	1.5	4	0	97	0	0.00412371134020619
S1	regular	1.5	2.5	1.5	5	0	97	0	0.00412371134020619
S1	regular	1.5	2.5	1.5	6	0	97	0	0.00412371134020619
S1	regular	1.5	2.5	1.5	7	2	97	0.0206185567010309	0.00412371134020619
S1	regular	1.5	12.5	1.5	8	0	97	0	0.00206185567010309
S1	regular	1.5	12.5	1.5	9	0	97	0	0.00206185567010309
S1	regular	1.5	12.5	1.5	10	0	97	0	0.00206185567010309
S1	regular	1.5	12.5	1.5	11	1	97	0.0103092783505155	0.00206185567010309
S1	regular	1.5	12.5	1.5	12	1	97	0.0103092783505155	0.00206185567010309
S1	regular	1.5	12.5	1.5	13	0	97	0	0.00206185567010309
S1	regular	1.5	12.5	1.5	14	0	97	0	0.00206185567010309
S1	regular	1.5	12.5	1.5	15	0	97	0	0.00206185567010309
S1	regular	1.5	12.5	1.5	16	0	97	0	0.00206185567010309
S1	regular	1.5	12.5	1.5	17	0	97	0	0.00206185567010309
S1	regular	1.5	22.5	1.5	18	0	97	0	0
S1	regular	1.5	22.5	1.5	19	0	97	0	0
S1	regular	1.5	22.5	1.5	20	0	97	0	0
S1	regular	1.5	22.5	1.5	21	0	97	0	0
S1	regular	1.5	22.5	1.5	22	0	97	0	0
S1	regular	1.5	22.5	1.5	23	0	97	0	0
S1	regular	1.5	22.5	1.5	24	0	97	0	0
S1	regular	1.5	22.5	1.5	25	0	97	0	0
S1	regular	1.5	22.5	1.5	26	0	97	0	0
S1	regular	1.5	22.5	1.5	27	0	97	0	0
S1	regular	1.5	32.5	1.5	28	0	97	0	0.00206185567010309
S1	regular	1.5	32.5	1.5	29	0	97	0	0.00206185567010309
S1	regular	1.5	32.5	1.5	30	0	97	0	0.00206185567010309
S1	regular	1.5	32.5	1.5	31	0	97	0	0.00206185567010309
S1	regular	1.5	32.5	1.5	32	0	97	0	0.00206185567010309
S1	regular	1.5	32.5	1.5	33	1	97	0.0103092783505155	0.00206185567010309
S1	regular	1.5	32.5	1.5	34	0	97	0	0.00206185567010309
S1	regular	1.5	32.5	1.5	35	0	97	0	0.00206185567010309
S1	regular	1.5	32.5	1.5	36	1	97	0.0103092783505155	0.00206185567010309
S1	regular	1.5	32.5	1.5	37	0	97	0	0.00206185567010309
S1	regular	1.5	42.5	1.5	38	0	97	0	0.00309278350515464
S1	regular	1.5	42.5	1.5	39	0	97	0	0.00309278350515464
S1	regular	1.5	42.5	1.5	40	1	97	0.0103092783505155	0.00309278350515464
S1	regular	1.5	42.5	1.5	41	0	97	0	0.00309278350515464
S1	regular	1.5	42.5	1.5	42	0	97	0	0.00309278350515464
S1	regular	1.5	42.5	1.5	43	0	97	0	0.00309278350515464
S1	regular	1.5	42.5	1.5	44	0	97	0	0.00309278350515464
S1	regular	1.5	42.5	1.5	45	2	97	0.0206185567010309	0.00309278350515464
S1	regular	1.5	42.5	1.5	46	0	97	0	0.00309278350515464
S1	regular	1.5	42.5	1.5	47	0	97	0	0.00309278350515464
S1	regular	1.5	52.5	1.5	48	1	97	0.0103092783505155	0.00618556701030928
S1	regular	1.5	52.5	1.5	49	0	97	0	0.00618556701030928
S1	regular	1.5	52.5	1.5	50	0	97	0	0.00618556701030928
S1	regular	1.5	52.5	1.5	51	0	97	0	0.00618556701030928
S1	regular	1.5	52.5	1.5	52	0	97	0	0.00618556701030928
S1	regular	1.5	52.5	1.5	53	1	97	0.0103092783505155	0.00618556701030928
S1	regular	1.5	52.5	1.5	54	1	97	0.0103092783505155	0.00618556701030928
S1	regular	1.5	52.5	1.5	55	0	97	0	0.00618556701030928
S1	regular	1.5	52.5	1.5	56	3	97	0.0309278350515464	0.00618556701030928
S1	regular	1.5	52.5	1.5	57	0	97	0	0.00618556701030928
S1	regular	1.5	62.5	1.5	58	0	97	0	0.00103092783505155
S1	regular	1.5	62.5	1.5	59	1	97	0.0103092783505155	0.00103092783505155
S1	regular	1.5	62.5	1.5	60	0	97	0	0.00103092783505155
S1	regular	1.5	62.5	1.5	61	0	97	0	0.00103092783505155
S1	regular	1.5	62.5	1.5	62	0	97	0	0.00103092783505155
S1	regular	1.5	62.5	1.5	63	0	97	0	0.00103092783505155
S1	regular	1.5	62.5	1.5	64	0	97	0	0.00103092783505155
S1	regular	1.5	62.5	1.5	65	0	97	0	0.00103092783505155
S1	regular	1.5	62.5	1.5	66	0	97	0	0.00103092783505155
S1	regular	1.5	62.5	1.5	67	0	97	0	0.00103092783505155
S1	regular	1.5	72.5	1.5	68	0	97	0	0.00206185567010309
S1	regular	1.5	72.5	1.5	69	0	97	0	0.00206185567010309
S1	regular	1.5	72.5	1.5	70	1	97	0.0103092783505155	0.00206185567010309
S1	regular	1.5	72.5	1.5	71	0	97	0	0.00206185567010309
S1	regular	1.5	72.5	1.5	72	0	97	0	0.00206185567010309
S1	regular	1.5	72.5	1.5	73	0	97	0	0.00206185567010309
S1	regular	1.5	72.5	1.5	74	0	97	0	0.00206185567010309
S1	regular	1.5	72.5	1.5	75	0	97	0	0.00206185567010309
S1	regular	1.5	72.5	1.5	76	0	97	0	0.00206185567010309
S1	regular	1.5	72.5	1.5	77	1	97	0.0103092783505155	0.00206185567010309
S1	regular	1.5	82.5	1.5	78	0	97	0	0.00309278350515464
S1	regular	1.5	82.5	1.5	79	0	97	0	0.00309278350515464
S1	regular	1.5	82.5	1.5	80	1	97	0.0103092783505155	0.00309278350515464
S1	regular	1.5	82.5	1.5	81	1	97	0.0103092783505155	0.00309278350515464
S1	regular	1.5	82.5	1.5	82	1	97	0.0103092783505155	0.00309278350515464
S1	regular	1.5	82.5	1.5	83	0	97	0	0.00309278350515464
S1	regular	1.5	82.5	1.5	84	0	97	0	0.00309278350515464
S1	regular	1.5	82.5	1.5	85	0	97	0	0.00309278350515464
S1	regular	1.5	82.5	1.5	86	0	97	0	0.00309278350515464
S1	regular	1.5	82.5	1.5	87	0	97	0	0.00309278350515464
S1	regular	1.5	92.5	1.5	88	0	97	0	0.00309278350515464
S1	regular	1.5	92.5	1.5	89	0	97	0	0.00309278350515464
S1	regular	1.5	92.5	1.5	90	0	97	0	0.00309278350515464
S1	regular	1.5	92.5	1.5	91	0	97	0	0.00309278350515464
S1	regular	1.5	92.5	1.5	92	0	97	0	0.00309278350515464
S1	regular	1.5	92.5	1.5	93	1	97	0.0103092783505155	0.00309278350515464
S1	regular	1.5	92.5	1.5	94	0	97	0	0.00309278350515464
S1	regular	1.5	92.5	1.5	95	1	97	0.0103092783505155	0.00309278350515464
S1	regular	1.5	92.5	1.5	96	1	97	0.0103092783505155	0.00309278350515464
S1	regular	1.5	92.5	1.5	97	0	97	0	0.00309278350515464
S1	regular	1.5	102.5	1.5	98	0	97	0	0
S1	regular	1.5	102.5	1.5	99	0	97	0	0
S1	regular	1.5	102.5	1.5	100	0	97	0	0
S1	regular	1.5	102.5	1.5	101	0	97	0	0
S1	regular	1.5	102.5	1.5	102	0	97	0	0
S1	regular	1.5	102.5	1.5	103	0	97	0	0
S1	regular	1.5	102.5	1.5	104	0	97	0	0
S1	regular	1.5	102.5	1.5	105	0	97	0	0
S1	regular	1.5	102.5	1.5	106	0	97	0	0
S1	regular	1.5	102.5	1.5	107	0	97	0	0
S1	regular	1.5	112.5	1.5	108	0	97	0	0.00103092783505155
S1	regular	1.5	112.5	1.5	109	0	97	0	0.00103092783505155
S1	regular	1.5	112.5	1.5	110	1	97	0.0103092783505155	0.00103092783505155
S1	regular	1.5	112.5	1.5	111	0	97	0	0.00103092783505155
S1	regular	1.5	112.5	1.5	112	0	97	0	0.00103092783505155
S1	regular	1.5	112.5	1.5	113	0	97	0	0.00103092783505155
S1	regular	1.5	112.5	1.5	114	0	97	0	0.00103092783505155
S1	regular	1.5	112.5	1.5	115	0	97	0	0.00103092783505155
S1	regular	1.5	112.5	1.5	116	0	97	0	0.00103092783505155
S1	regular	1.5	112.5	1.5	117	0	97	0	0.00103092783505155
S1	regular	1.5	122.5	1.5	118	0	97	0	0
S1	regular	1.5	122.5	1.5	119	0	97	0	0
S1	regular	1.5	122.5	1.5	120	0	97	0	0
S1	regular	1.5	122.5	1.5	121	0	97	0	0
S1	regular	1.5	122.5	1.5	122	0	97	0	0
S1	regular	1.5	122.5	1.5	123	0	97	0	0
S1	regular	1.5	122.5	1.5	124	0	97	0	0
S1	regular	1.5	122.5	1.5	125	0	97	0	0
S1	regular	1.5	122.5	1.5	126	0	97	0	0
S1	regular	1.5	122.5	1.5	127	0	97	0	0
S1	regular	1.5	132.5	1.5	128	1	97	0.0103092783505155	0.00206185567010309
S1	regular	1.5	132.5	1.5	129	0	97	0	0.00206185567010309
S1	regular	1.5	132.5	1.5	130	1	97	0.0103092783505155	0.00206185567010309
S1	regular	1.5	132.5	1.5	131	0	97	0	0.00206185567010309
S1	regular	1.5	132.5	1.5	132	0	97	0	0.00206185567010309
S1	regular	1.5	132.5	1.5	133	0	97	0	0.00206185567010309
S1	regular	1.5	132.5	1.5	134	0	97	0	0.00206185567010309
S1	regular	1.5	132.5	1.5	135	0	97	0	0.00206185567010309
S1	regular	1.5	132.5	1.5	136	0	97	0	0.00206185567010309
S1	regular	1.5	132.5	1.5	137	0	97	0	0.00206185567010309
S1	regular	1.5	142.5	1.5	138	0	97	0	0.00103092783505155
S1	regular	1.5	142.5	1.5	139	0	97	0	0.00103092783505155
S1	regular	1.5	142.5	1.5	140	0	97	0	0.00103092783505155
S1	regular	1.5	142.5	1.5	141	0	97	0	0.00103092783505155
S1	regular	1.5	142.5	1.5	142	0	97	0	0.00103092783505155
S1	regular	1.5	142.5	1.5	143	0	97	0	0.00103092783505155
S1	regular	1.5	142.5	1.5	144	1	97	0.0103092783505155	0.00103092783505155
S1	regular	1.5	142.5	1.5	145	0	97	0	0.00103092783505155
S1	regular	1.5	142.5	1.5	146	0	97	0	0.00103092783505155
S1	regular	1.5	142.5	1.5	147	0	97	0	0.00103092783505155
S1	regular	1.5	152.5	1.5	148	0	97	0	0.00309278350515464
S1	regular	1.5	152.5	1.5	149	0	97	0	0.00309278350515464
S1	regular	1.5	152.5	1.5	150	0	97	0	0.00309278350515464
S1	regular	1.5	152.5	1.5	151	0	97	0	0.00309278350515464
S1	regular	1.5	152.5	1.5	152	0	97	0	0.00309278350515464
S1	regular	1.5	152.5	1.5	153	0	97	0	0.00309278350515464
S1	regular	1.5	152.5	1.5	154	1	97	0.0103092783505155	0.00309278350515464
S1	regular	1.5	152.5	1.5	155	0	97	0	0.00309278350515464
S1	regular	1.5	152.5	1.5	156	2	97	0.0206185567010309	0.00309278350515464
S1	regular	1.5	152.5	1.5	157	0	97	0	0.00309278350515464
S1	regular	1.5	162.5	1.5	158	0	97	0	0.00206185567010309
S1	regular	1.5	162.5	1.5	159	0	97	0	0.00206185567010309
S1	regular	1.5	162.5	1.5	160	0	97	0	0.00206185567010309
S1	regular	1.5	162.5	1.5	161	0	97	0	0.00206185567010309
S1	regular	1.5	162.5	1.5	162	1	97	0.0103092783505155	0.00206185567010309
S1	regular	1.5	162.5	1.5	163	0	97	0	0.00206185567010309
S1	regular	1.5	162.5	1.5	164	0	97	0	0.00206185567010309
S1	regular	1.5	162.5	1.5	165	1	97	0.0103092783505155	0.00206185567010309
S1	regular	1.5	162.5	1.5	166	0	97	0	0.00206185567010309
S1	regular	1.5	162.5	1.5	167	0	97	0	0.00206185567010309
S1	regular	1.5	172.5	1.5	168	0	97	0	0.00309278350515464
S1	regular	1.5	172.5	1.5	169	0	97	0	0.00309278350515464
S1	regular	1.5	172.5	1.5	170	1	97	0.0103092783505155	0.00309278350515464
S1	regular	1.5	172.5	1.5	171	0	97	0	0.00309278350515464
S1	regular	1.5	172.5	1.5	172	0	97	0	0.00309278350515464
S1	regular	1.5	172.5	1.5	173	1	97	0.0103092783505155	0.00309278350515464
S1	regular	1.5	172.5	1.5	174	0	97	0	0.00309278350515464
S1	regular	1.5	172.5	1.5	175	1	97	0.0103092783505155	0.00309278350515464
S1	regular	1.5	172.5	1.5	176	0	97	0	0.00309278350515464
S1	regular	1.5	172.5	1.5	177	0	97	0	0.00309278350515464
S1	regular	1.5	182.5	1.5	178	0	97	0	0.00309278350515464
S1	regular	1.5	182.5	1.5	179	0	97	0	0.00309278350515464
S1	regular	1.5	182.5	1.5	180	0	97	0	0.00309278350515464
S1	regular	1.5	182.5	1.5	181	1	97	0.0103092783505155	0.00309278350515464
S1	regular	1.5	182.5	1.5	182	0	97	0	0.00309278350515464
S1	regular	1.5	182.5	1.5	183	0	97	0	0.00309278350515464
S1	regular	1.5	182.5	1.5	184	0	97	0	0.00309278350515464
S1	regular	1.5	182.5	1.5	185	0	97	0	0.00309278350515464
S1	regular	1.5	182.5	1.5	186	1	97	0.0103092783505155	0.00309278350515464
S1	regular	1.5	182.5	1.5	187	1	97	0.0103092783505155	0.00309278350515464
S1	regular	1.5	192.5	1.5	188	2	97	0.0206185567010309	0.00412371134020619
S1	regular	1.5	192.5	1.5	189	0	97	0	0.00412371134020619
S1	regular	1.5	192.5	1.5	190	0	97	0	0.00412371134020619
S1	regular	1.5	192.5	1.5	191	0	97	0	0.00412371134020619
S1	regular	1.5	192.5	1.5	192	0	97	0	0.00412371134020619
S1	regular	1.5	192.5	1.5	193	0	97	0	0.00412371134020619
S1	regular	1.5	192.5	1.5	194	1	97	0.0103092783505155	0.00412371134020619
S1	regular	1.5	192.5	1.5	195	0	97	0	0.00412371134020619
S1	regular	1.5	192.5	1.5	196	1	97	0.0103092783505155	0.00412371134020619
S1	regular	1.5	192.5	1.5	197	0	97	0	0.00412371134020619
S1	regular	1.5	202.5	1.5	198	0	97	0	0
S1	regular	1.5	202.5	1.5	199	0	97	0	0
S1	regular	1.5	202.5	1.5	200	0	97	0	0
S1	regular	1.5	202.5	1.5	201	0	97	0	0
S1	regular	1.5	202.5	1.5	202	0	97	0	0
S1	regular	1.5	202.5	1.5	203	0	97	0	0
S1	regular	1.5	202.5	1.5	204	0	97	0	0
S1	regular	1.5	202.5	1.5	205	0	97	0	0
S1	regular	1.5	202.5	1.5	206	0	97	0	0
S1	regular	1.5	202.5	1.5	207	0	97	0	0
S1	regular	1.5	212.5	1.5	208	0	97	0	0
S1	regular	1.5	212.5	1.5	209	0	97	0	0
S1	regular	1.5	212.5	1.5	210	0	97	0	0
S1	regular	1.5	212.5	1.5	211	0	97	0	0
S1	regular	1.5	212.5	1.5	212	0	97	0	0
S1	regular	1.5	212.5	1.5	213	0	97	0	0
S1	regular	1.5	212.5	1.5	214	0	97	0	0
S1	regular	1.5	212.5	1.5	215	0	97	0	0
S1	regular	1.5	212.5	1.5	216	0	97	0	0
S1	regular	1.5	212.5	1.5	217	0	97	0	0
S1	regular	1.5	222.5	1.5	218	0	97	0	0
S1	regular	1.5	222.5	1.5	219	0	97	0	0
S1	regular	1.5	222.5	1.5	220	0	97	0	0
S1	regular	1.5	222.5	1.5	221	0	97	0	0
S1	regular	1.5	222.5	1.5	222	0	97	0	0
S1	regular	1.5	222.5	1.5	223	0	97	0	0
S1	regular	1.5	222.5	1.5	224	0	97	0	0
S1	regular	1.5	222.5	1.5	225	0	97	0	0
S1	regular	1.5	222.5	1.5	226	0	97	0	0
S1	regular	1.5	222.5	1.5	227	0	97	0	0
S1	regular	1.5	232.5	1.5	228	0	97	0	0.00309278350515464
S1	regular	1.5	232.5	1.5	229	0	97	0	0.00309278350515464
S1	regular	1.5	232.5	1.5	230	0	97	0	0.00309278350515464
S1	regular	1.5	232.5	1.5	231	1	97	0.0103092783505155	0.00309278350515464
S1	regular	1.5	232.5	1.5	232	0	97	0	0.00309278350515464
S1	regular	1.5	232.5	1.5	233	0	97	0	0.00309278350515464
S1	regular	1.5	232.5	1.5	234	2	97	0.0206185567010309	0.00309278350515464
S1	regular	1.5	232.5	1.5	235	0	97	0	0.00309278350515464
S1	regular	1.5	232.5	1.5	236	0	97	0	0.00309278350515464
S1	regular	1.5	232.5	1.5	237	0	97	0	0.00309278350515464
S1	regular	1.5	242.5	1.5	238	0	97	0	0
S1	regular	1.5	242.5	1.5	239	0	97	0	0
S1	regular	1.5	242.5	1.5	240	0	97	0	0
S1	regular	1.5	242.5	1.5	241	0	97	0	0
S1	regular	1.5	242.5	1.5	242	0	97	0	0
S1	regular	1.5	242.5	1.5	243	0	97	0	0
S1	regular	1.5	242.5	1.5	244	0	97	0	0
S1	regular	1.5	242.5	1.5	245	0	97	0	0
S1	regular	1.5	242.5	1.5	246	0	97	0	0
S1	regular	1.5	242.5	1.5	247	0	97	0	0
S1	regular	1.5	252.5	1.5	248	0	97	0	0.00103092783505155
S1	regular	1.5	252.5	1.5	249	0	97	0	0.00103092783505155
S1	regular	1.5	252.5	1.5	250	0	97	0	0.00103092783505155
S1	regular	1.5	252.5	1.5	251	0	97	0	0.00103092783505155
S1	regular	1.5	252.5	1.5	252	0	97	0	0.00103092783505155
S1	regular	1.5	252.5	1.5	253	0	97	0	0.00103092783505155
S1	regular	1.5	252.5	1.5	254	0	97	0	0.00103092783505155
S1	regular	1.5	252.5	1.5	255	0	97	0	0.00103092783505155
S1	regular	1.5	252.5	1.5	256	0	97	0	0.00103092783505155
S1	regular	1.5	252.5	1.5	257	1	97	0.0103092783505155	0.00103092783505155
S1	regular	1.5	262.5	1.5	258	0	97	0	0.00206185567010309
S1	regular	1.5	262.5	1.5	259	0	97	0	0.00206185567010309
S1	regular	1.5	262.5	1.5	260	0	97	0	0.00206185567010309
S1	regular	1.5	262.5	1.5	261	0	97	0	0.00206185567010309
S1	regular	1.5	262.5	1.5	262	0	97	0	0.00206185567010309
S1	regular	1.5	262.5	1.5	263	0	97	0	0.00206185567010309
S1	regular	1.5	262.5	1.5	264	0	97	0	0.00206185567010309
S1	regular	1.5	262.5	1.5	265	1	97	0.0103092783505155	0.00206185567010309
S1	regular	1.5	262.5	1.5	266	1	97	0.0103092783505155	0.00206185567010309
S1	regular	1.5	262.5	1.5	267	0	97	0	0.00206185567010309
S1	regular	1.5	272.5	1.5	268	0	97	0	0.00206185567010309
S1	regular	1.5	272.5	1.5	269	0	97	0	0.00206185567010309
S1	regular	1.5	272.5	1.5	270	0	97	0	0.00206185567010309
S1	regular	1.5	272.5	1.5	271	0	97	0	0.00206185567010309
S1	regular	1.5	272.5	1.5	272	0	97	0	0.00206185567010309
S1	regular	1.5	272.5	1.5	273	1	97	0.0103092783505155	0.00206185567010309
S1	regular	1.5	272.5	1.5	274	0	97	0	0.00206185567010309
S1	regular	1.5	272.5	1.5	275	0	97	0	0.00206185567010309
S1	regular	1.5	272.5	1.5	276	1	97	0.0103092783505155	0.00206185567010309
S1	regular	1.5	272.5	1.5	277	0	97	0	0.00206185567010309
S1	regular	1.5	282.5	1.5	278	0	97	0	0.00515463917525773
S1	regular	1.5	282.5	1.5	279	0	97	0	0.00515463917525773
S1	regular	1.5	282.5	1.5	280	1	97	0.0103092783505155	0.00515463917525773
S1	regular	1.5	282.5	1.5	281	1	97	0.0103092783505155	0.00515463917525773
S1	regular	1.5	282.5	1.5	282	0	97	0	0.00515463917525773
S1	regular	1.5	282.5	1.5	283	1	97	0.0103092783505155	0.00515463917525773
S1	regular	1.5	282.5	1.5	284	0	97	0	0.00515463917525773
S1	regular	1.5	282.5	1.5	285	0	97	0	0.00515463917525773
S1	regular	1.5	282.5	1.5	286	0	97	0	0.00515463917525773
S1	regular	1.5	282.5	1.5	287	2	97	0.0206185567010309	0.00515463917525773
S1	regular	1.5	292.5	1.5	288	0	97	0	0.00824742268041237
S1	regular	1.5	292.5	1.5	289	0	97	0	0.00824742268041237
S1	regular	1.5	292.5	1.5	290	0	97	0	0.00824742268041237
S1	regular	1.5	292.5	1.5	291	1	97	0.0103092783505155	0.00824742268041237
S1	regular	1.5	292.5	1.5	292	3	97	0.0309278350515464	0.00824742268041237
S1	regular	1.5	292.5	1.5	293	0	97	0	0.00824742268041237
S1	regular	1.5	292.5	1.5	294	1	97	0.0103092783505155	0.00824742268041237
S1	regular	1.5	292.5	1.5	295	1	97	0.0103092783505155	0.00824742268041237
S1	regular	1.5	292.5	1.5	296	2	97	0.0206185567010309	0.00824742268041237
S1	regular	1.5	292.5	1.5	297	0	97	0	0.00824742268041237
S1	regular	1.5	302.5	1.5	298	0	97	0	0.00309278350515464
S1	regular	1.5	302.5	1.5	299	1	97	0.0103092783505155	0.00309278350515464
S1	regular	1.5	302.5	1.5	300	0	97	0	0.00309278350515464
S1	regular	1.5	302.5	1.5	301	0	97	0	0.00309278350515464
S1	regular	1.5	302.5	1.5	302	0	97	0	0.00309278350515464
S1	regular	1.5	302.5	1.5	303	0	97	0	0.00309278350515464
S1	regular	1.5	302.5	1.5	304	1	97	0.0103092783505155	0.00309278350515464
S1	regular	1.5	302.5	1.5	305	0	97	0	0.00309278350515464
S1	regular	1.5	302.5	1.5	306	1	97	0.0103092783505155	0.00309278350515464
S1	regular	1.5	302.5	1.5	307	0	97	0	0.00309278350515464
S1	regular	1.5	312.5	1.5	308	0	97	0	0.00103092783505155
S1	regular	1.5	312.5	1.5	309	0	97	0	0.00103092783505155
S1	regular	1.5	312.5	1.5	310	0	97	0	0.00103092783505155
S1	regular	1.5	312.5	1.5	311	0	97	0	0.00103092783505155
S1	regular	1.5	312.5	1.5	312	0	97	0	0.00103092783505155
S1	regular	1.5	312.5	1.5	313	0	97	0	0.00103092783505155
S1	regular	1.5	312.5	1.5	314	0	97	0	0.00103092783505155
S1	regular	1.5	312.5	1.5	315	0	97	0	0.00103092783505155
S1	regular	1.5	312.5	1.5	316	0	97	0	0.00103092783505155
S1	regular	1.5	312.5	1.5	317	1	97	0.0103092783505155	0.00103092783505155
S1	regular	1.5	322.5	1.5	318	0	97	0	0.00618556701030928
S1	regular	1.5	322.5	1.5	319	0	97	0	0.00618556701030928
S1	regular	1.5	322.5	1.5	320	0	97	0	0.00618556701030928
S1	regular	1.5	322.5	1.5	321	0	97	0	0.00618556701030928
S1	regular	1.5	322.5	1.5	322	0	97	0	0.00618556701030928
S1	regular	1.5	322.5	1.5	323	1	97	0.0103092783505155	0.00618556701030928
S1	regular	1.5	322.5	1.5	324	3	97	0.0309278350515464	0.00618556701030928
S1	regular	1.5	322.5	1.5	325	1	97	0.0103092783505155	0.00618556701030928
S1	regular	1.5	322.5	1.5	326	1	97	0.0103092783505155	0.00618556701030928
S1	regular	1.5	322.5	1.5	327	0	97	0	0.00618556701030928
S1	regular	1.5	332.5	1.5	328	0	97	0	0.00412371134020619
S1	regular	1.5	332.5	1.5	329	1	97	0.0103092783505155	0.00412371134020619
S1	regular	1.5	332.5	1.5	330	0	97	0	0.00412371134020619
S1	regular	1.5	332.5	1.5	331	0	97	0	0.00412371134020619
S1	regular	1.5	332.5	1.5	332	0	97	0	0.00412371134020619
S1	regular	1.5	332.5	1.5	333	1	97	0.0103092783505155	0.00412371134020619
S1	regular	1.5	332.5	1.5	334	0	97	0	0.00412371134020619
S1	regular	1.5	332.5	1.5	335	1	97	0.0103092783505155	0.00412371134020619
S1	regular	1.5	332.5	1.5	336	0	97	0	0.00412371134020619
S1	regular	1.5	332.5	1.5	337	1	97	0.0103092783505155	0.00412371134020619
S1	regular	1.5	342.5	1.5	338	0	97	0	0.00412371134020619
S1	regular	1.5	342.5	1.5	339	0	97	0	0.00412371134020619
S1	regular	1.5	342.5	1.5	340	0	97	0	0.00412371134020619
S1	regular	1.5	342.5	1.5	341	0	97	0	0.00412371134020619
S1	regular	1.5	342.5	1.5	342	1	97	0.0103092783505155	0.00412371134020619
S1	regular	1.5	342.5	1.5	343	0	97	0	0.00412371134020619
S1	regular	1.5	342.5	1.5	344	1	97	0.0103092783505155	0.00412371134020619
S1	regular	1.5	342.5	1.5	345	0	97	0	0.00412371134020619
S1	regular	1.5	342.5	1.5	346	1	97	0.0103092783505155	0.00412371134020619
S1	regular	1.5	342.5	1.5	347	1	97	0.0103092783505155	0.00412371134020619
S1	regular	1.5	352.5	1.5	348	0	97	0	0.00309278350515464
S1	regular	1.5	352.5	1.5	349	0	97	0	0.00309278350515464
S1	regular	1.5	352.5	1.5	350	0	97	0	0.00309278350515464
S1	regular	1.5	352.5	1.5	351	0	97	0	0.00309278350515464
S1	regular	1.5	352.5	1.5	352	0	97	0	0.00309278350515464
S1	regular	1.5	352.5	1.5	353	1	97	0.0103092783505155	0.00309278350515464
S1	regular	1.5	352.5	1.5	354	1	97	0.0103092783505155	0.00309278350515464
S1	regular	1.5	352.5	1.5	355	0	97	0	0.00309278350515464
S1	regular	1.5	352.5	1.5	356	1	97	0.0103092783505155	0.00309278350515464
S1	regular	1.5	352.5	1.5	357	0	97	0	0.00309278350515464
S1	regular	1.5	362.5	1.5	358	0	97	0	0.00618556701030928
S1	regular	1.5	362.5	1.5	359	1	97	0.0103092783505155	0.00618556701030928
S1	regular	1.5	362.5	1.5	360	0	97	0	0.00618556701030928
S1	regular	1.5	362.5	1.5	361	1	97	0.0103092783505155	0.00618556701030928
S1	regular	1.5	362.5	1.5	362	1	97	0.0103092783505155	0.00618556701030928
S1	regular	1.5	362.5	1.5	363	0	97	0	0.00618556701030928
S1	regular	1.5	362.5	1.5	364	1	97	0.0103092783505155	0.00618556701030928
S1	regular	1.5	362.5	1.5	365	0	97	0	0.00618556701030928
S1	regular	1.5	362.5	1.5	366	1	97	0.0103092783505155	0.00618556701030928
S1	regular	1.5	362.5	1.5	367	1	97	0.0103092783505155	0.00618556701030928
S1	regular	1.5	372.5	1.5	368	0	97	0	0.00206185567010309
S1	regular	1.5	372.5	1.5	369	0	97	0	0.00206185567010309
S1	regular	1.5	372.5	1.5	370	1	97	0.0103092783505155	0.00206185567010309
S1	regular	1.5	372.5	1.5	371	0	97	0	0.00206185567010309
S1	regular	1.5	372.5	1.5	372	0	97	0	0.00206185567010309
S1	regular	1.5	372.5	1.5	373	0	97	0	0.00206185567010309
S1	regular	1.5	372.5	1.5	374	0	97	0	0.00206185567010309
S1	regular	1.5	372.5	1.5	375	0	97	0	0.00206185567010309
S1	regular	1.5	372.5	1.5	376	0	97	0	0.00206185567010309
S1	regular	1.5	372.5	1.5	377	1	97	0.0103092783505155	0.00206185567010309
S1	regular	1.5	382.5	1.5	378	1	97	0.0103092783505155	0.00206185567010309
S1	regular	1.5	382.5	1.5	379	1	97	0.0103092783505155	0.00206185567010309
S1	regular	1.5	382.5	1.5	380	0	97	0	0.00206185567010309
S1	regular	1.5	382.5	1.5	381	0	97	0	0.00206185567010309
S1	regular	1.5	382.5	1.5	382	0	97	0	0.00206185567010309
S1	regular	1.5	382.5	1.5	383	0	97	0	0.00206185567010309
S1	regular	1.5	382.5	1.5	384	0	97	0	0.00206185567010309
S1	regular	1.5	382.5	1.5	385	0	97	0	0.00206185567010309
S1	regular	1.5	382.5	1.5	386	0	97	0	0.00206185567010309
S1	regular	1.5	382.5	1.5	387	0	97	0	0.00206185567010309
S1	regular	1.5	392.5	1.5	388	1	97	0.0103092783505155	0.00515463917525773
S1	regular	1.5	392.5	1.5	389	0	97	0	0.00515463917525773
S1	regular	1.5	392.5	1.5	390	0	97	0	0.00515463917525773
S1	regular	1.5	392.5	1.5	391	1	97	0.0103092783505155	0.00515463917525773
S1	regular	1.5	392.5	1.5	392	1	97	0.0103092783505155	0.00515463917525773
S1	regular	1.5	392.5	1.5	393	1	97	0.0103092783505155	0.00515463917525773
S1	regular	1.5	392.5	1.5	394	0	97	0	0.00515463917525773
S1	regular	1.5	392.5	1.5	395	0	97	0	0.00515463917525773
S1	regular	1.5	392.5	1.5	396	1	97	0.0103092783505155	0.00515463917525773
S1	regular	1.5	392.5	1.5	397	0	97	0	0.00515463917525773
S1	regular	1.5	402.5	1.5	398	1	97	0.0103092783505155	0.00309278350515464
S1	regular	1.5	402.5	1.5	399	0	97	0	0.00309278350515464
S1	regular	1.5	402.5	1.5	400	0	97	0	0.00309278350515464
S1	regular	1.5	402.5	1.5	401	0	97	0	0.00309278350515464
S1	regular	1.5	402.5	1.5	402	0	97	0	0.00309278350515464
S1	regular	1.5	402.5	1.5	403	0	97	0	0.00309278350515464
S1	regular	1.5	402.5	1.5	404	0	97	0	0.00309278350515464
S1	regular	1.5	402.5	1.5	405	0	97	0	0.00309278350515464
S1	regular	1.5	402.5	1.5	406	0	97	0	0.00309278350515464
S1	regular	1.5	402.5	1.5	407	2	97	0.0206185567010309	0.00309278350515464
S1	regular	1.5	412.5	1.5	408	0	97	0	0.00206185567010309
S1	regular	1.5	412.5	1.5	409	0	97	0	0.00206185567010309
S1	regular	1.5	412.5	1.5	410	1	97	0.0103092783505155	0.00206185567010309
S1	regular	1.5	412.5	1.5	411	1	97	0.0103092783505155	0.00206185567010309
S1	regular	1.5	412.5	1.5	412	0	97	0	0.00206185567010309
S1	regular	1.5	412.5	1.5	413	0	97	0	0.00206185567010309
S1	regular	1.5	412.5	1.5	414	0	97	0	0.00206185567010309
S1	regular	1.5	412.5	1.5	415	0	97	0	0.00206185567010309
S1	regular	1.5	412.5	1.5	416	0	97	0	0.00206185567010309
S1	regular	1.5	412.5	1.5	417	0	97	0	0.00206185567010309
S1	regular	1.5	422.5	1.5	418	0	97	0	0.00412371134020619
S1	regular	1.5	422.5	1.5	419	0	97	0	0.00412371134020619
S1	regular	1.5	422.5	1.5	420	0	97	0	0.00412371134020619
S1	regular	1.5	422.5	1.5	421	0	97	0	0.00412371134020619
S1	regular	1.5	422.5	1.5	422	2	97	0.0206185567010309	0.00412371134020619
S1	regular	1.5	422.5	1.5	423	2	97	0.0206185567010309	0.00412371134020619
S1	regular	1.5	422.5	1.5	424	0	97	0	0.00412371134020619
S1	regular	1.5	422.5	1.5	425	0	97	0	0.00412371134020619
S1	regular	1.5	422.5	1.5	426	0	97	0	0.00412371134020619
S1	regular	1.5	422.5	1.5	427	0	97	0	0.00412371134020619
S1	regular	1.5	432.5	1.5	428	0	97	0	0.00309278350515464
S1	regular	1.5	432.5	1.5	429	0	97	0	0.00309278350515464
S1	regular	1.5	432.5	1.5	430	0	97	0	0.00309278350515464
S1	regular	1.5	432.5	1.5	431	1	97	0.0103092783505155	0.00309278350515464
S1	regular	1.5	432.5	1.5	432	0	97	0	0.00309278350515464
S1	regular	1.5	432.5	1.5	433	0	97	0	0.00309278350515464
S1	regular	1.5	432.5	1.5	434	0	97	0	0.00309278350515464
S1	regular	1.5	432.5	1.5	435	0	97	0	0.00309278350515464
S1	regular	1.5	432.5	1.5	436	0	97	0	0.00309278350515464
S1	regular	1.5	432.5	1.5	437	2	97	0.0206185567010309	0.00309278350515464
S1	regular	1.5	442.5	1.5	438	0	97	0	0.00206185567010309
S1	regular	1.5	442.5	1.5	439	1	97	0.0103092783505155	0.00206185567010309
S1	regular	1.5	442.5	1.5	440	1	97	0.0103092783505155	0.00206185567010309
S1	regular	1.5	442.5	1.5	441	0	97	0	0.00206185567010309
S1	regular	1.5	442.5	1.5	442	0	97	0	0.00206185567010309
S1	regular	1.5	442.5	1.5	443	0	97	0	0.00206185567010309
S1	regular	1.5	442.5	1.5	444	0	97	0	0.00206185567010309
S1	regular	1.5	442.5	1.5	445	0	97	0	0.00206185567010309
S1	regular	1.5	442.5	1.5	446	0	97	0	0.00206185567010309
S1	regular	1.5	442.5	1.5	447	0	97	0	0.00206185567010309
S1	regular	1.5	452.5	1.5	448	0	97	0	0.00206185567010309
S1	regular	1.5	452.5	1.5	449	1	97	0.0103092783505155	0.00206185567010309
S1	regular	1.5	452.5	1.5	450	0	97	0	0.00206185567010309
S1	regular	1.5	452.5	1.5	451	0	97	0	0.00206185567010309
S1	regular	1.5	452.5	1.5	452	0	97	0	0.00206185567010309
S1	regular	1.5	452.5	1.5	453	0	97	0	0.00206185567010309
S1	regular	1.5	452.5	1.5	454	0	97	0	0.00206185567010309
S1	regular	1.5	452.5	1.5	455	0	97	0	0.00206185567010309
S1	regular	1.5	452.5	1.5	456	0	97	0	0.00206185567010309
S1	regular	1.5	452.5	1.5	457	1	97	0.0103092783505155	0.00206185567010309
S1	regular	1.5	462.5	1.5	458	0	97	0	0.00206185567010309
S1	regular	1.5	462.5	1.5	459	0	97	0	0.00206185567010309
S1	regular	1.5	462.5	1.5	460	0	97	0	0.00206185567010309
S1	regular	1.5	462.5	1.5	461	0	97	0	0.00206185567010309
S1	regular	1.5	462.5	1.5	462	0	97	0	0.00206185567010309
S1	regular	1.5	462.5	1.5	463	1	97	0.0103092783505155	0.00206185567010309
S1	regular	1.5	462.5	1.5	464	0	97	0	0.00206185567010309
S1	regular	1.5	462.5	1.5	465	0	97	0	0.00206185567010309
S1	regular	1.5	462.5	1.5	466	1	97	0.0103092783505155	0.00206185567010309
S1	regular	1.5	462.5	1.5	467	0	97	0	0.00206185567010309
S1	regular	1.5	472.5	1.5	468	0	97	0	0
S1	regular	1.5	472.5	1.5	469	0	97	0	0
S1	regular	1.5	472.5	1.5	470	0	97	0	0
S1	regular	1.5	472.5	1.5	471	0	97	0	0
S1	regular	1.5	472.5	1.5	472	0	97	0	0
S1	regular	1.5	472.5	1.5	473	0	97	0	0
S1	regular	1.5	472.5	1.5	474	0	97	0	0
S1	regular	1.5	472.5	1.5	475	0	97	0	0
S1	regular	1.5	472.5	1.5	476	0	97	0	0
S1	regular	1.5	472.5	1.5	477	0	97	0	0
S1	regular	1.5	482.5	1.5	478	0	97	0	0.00206185567010309
S1	regular	1.5	482.5	1.5	479	1	97	0.0103092783505155	0.00206185567010309
S1	regular	1.5	482.5	1.5	480	0	97	0	0.00206185567010309
S1	regular	1.5	482.5	1.5	481	1	97	0.0103092783505155	0.00206185567010309
S1	regular	1.5	482.5	1.5	482	0	97	0	0.00206185567010309
S1	regular	1.5	482.5	1.5	483	0	97	0	0.00206185567010309
S1	regular	1.5	482.5	1.5	484	0	97	0	0.00206185567010309
S1	regular	1.5	482.5	1.5	485	0	97	0	0.00206185567010309
S1	regular	1.5	482.5	1.5	486	0	97	0	0.00206185567010309
S1	regular	1.5	482.5	1.5	487	0	97	0	0.00206185567010309
S1	regular	1.5	492.5	1.5	488	0	97	0	0.00103092783505155
S1	regular	1.5	492.5	1.5	489	0	97	0	0.00103092783505155
S1	regular	1.5	492.5	1.5	490	0	97	0	0.00103092783505155
S1	regular	1.5	492.5	1.5	491	0	97	0	0.00103092783505155
S1	regular	1.5	492.5	1.5	492	0	97	0	0.00103092783505155
S1	regular	1.5	492.5	1.5	493	0	97	0	0.00103092783505155
S1	regular	1.5	492.5	1.5	494	0	97	0	0.00103092783505155
S1	regular	1.5	492.5	1.5	495	0	97	0	0.00103092783505155
S1	regular	1.5	492.5	1.5	496	1	97	0.0103092783505155	0.00103092783505155
S1	regular	1.5	492.5	1.5	497	0	97	0	0.00103092783505155
S1	regular	1.5	502.5	1.5	498	0	97	0	0.00309278350515464
S1	regular	1.5	502.5	1.5	499	1	97	0.0103092783505155	0.00309278350515464
S1	regular	1.5	502.5	1.5	500	0	97	0	0.00309278350515464
S1	regular	1.5	502.5	1.5	501	0	97	0	0.00309278350515464
S1	regular	1.5	502.5	1.5	502	0	97	0	0.00309278350515464
S1	regular	1.5	502.5	1.5	503	0	97	0	0.00309278350515464
S1	regular	1.5	502.5	1.5	504	1	97	0.0103092783505155	0.00309278350515464
S1	regular	1.5	502.5	1.5	505	1	97	0.0103092783505155	0.00309278350515464
S1	regular	1.5	502.5	1.5	506	0	97	0	0.00309278350515464
S1	regular	1.5	502.5	1.5	507	0	97	0	0.00309278350515464
S1	regular	1.5	512.5	1.5	508	1	97	0.0103092783505155	0.00103092783505155
S1	regular	1.5	512.5	1.5	509	0	97	0	0.00103092783505155
S1	regular	1.5	512.5	1.5	510	0	97	0	0.00103092783505155
S1	regular	1.5	512.5	1.5	511	0	97	0	0.00103092783505155
S1	regular	1.5	512.5	1.5	512	0	97	0	0.00103092783505155
S1	regular	1.5	512.5	1.5	513	0	97	0	0.00103092783505155
S1	regular	1.5	512.5	1.5	514	0	97	0	0.00103092783505155
S1	regular	1.5	512.5	1.5	515	0	97	0	0.00103092783505155
S1	regular	1.5	512.5	1.5	516	0	97	0	0.00103092783505155
S1	regular	1.5	512.5	1.5	517	0	97	0	0.00103092783505155
S1	regular	1.5	522.5	1.5	518	0	97	0	0.00103092783505155
S1	regular	1.5	522.5	1.5	519	0	97	0	0.00103092783505155
S1	regular	1.5	522.5	1.5	520	0	97	0	0.00103092783505155
S1	regular	1.5	522.5	1.5	521	0	97	0	0.00103092783505155
S1	regular	1.5	522.5	1.5	522	0	97	0	0.00103092783505155
S1	regular	1.5	522.5	1.5	523	0	97	0	0.00103092783505155
S1	regular	1.5	522.5	1.5	524	0	97	0	0.00103092783505155
S1	regular	1.5	522.5	1.5	525	0	97	0	0.00103092783505155
S1	regular	1.5	522.5	1.5	526	0	97	0	0.00103092783505155
S1	regular	1.5	522.5	1.5	527	1	97	0.0103092783505155	0.00103092783505155
S1	regular	1.5	532.5	1.5	528	2	97	0.0206185567010309	0.00206185567010309
S1	regular	1.5	532.5	1.5	529	0	97	0	0.00206185567010309
S1	regular	1.5	532.5	1.5	530	0	97	0	0.00206185567010309
S1	regular	1.5	532.5	1.5	531	0	97	0	0.00206185567010309
S1	regular	1.5	532.5	1.5	532	0	97	0	0.00206185567010309
S1	regular	1.5	532.5	1.5	533	0	97	0	0.00206185567010309
S1	regular	1.5	532.5	1.5	534	0	97	0	0.00206185567010309
S1	regular	1.5	532.5	1.5	535	0	97	0	0.00206185567010309
S1	regular	1.5	532.5	1.5	536	0	97	0	0.00206185567010309
S1	regular	1.5	532.5	1.5	537	0	97	0	0.00206185567010309
S1	regular	1.5	542.5	1.5	538	0	97	0	0.00206185567010309
S1	regular	1.5	542.5	1.5	539	0	97	0	0.00206185567010309
S1	regular	1.5	542.5	1.5	540	0	97	0	0.00206185567010309
S1	regular	1.5	542.5	1.5	541	0	97	0	0.00206185567010309
S1	regular	1.5	542.5	1.5	542	0	97	0	0.00206185567010309
S1	regular	1.5	542.5	1.5	543	0	97	0	0.00206185567010309
S1	regular	1.5	542.5	1.5	544	0	97	0	0.00206185567010309
S1	regular	1.5	542.5	1.5	545	0	97	0	0.00206185567010309
S1	regular	1.5	542.5	1.5	546	1	97	0.0103092783505155	0.00206185567010309
S1	regular	1.5	542.5	1.5	547	1	97	0.0103092783505155	0.00206185567010309
S1	regular	1.5	552.5	1.5	548	0	97	0	0
S1	regular	1.5	552.5	1.5	549	0	97	0	0
S1	regular	1.5	552.5	1.5	550	0	97	0	0
S1	regular	1.5	552.5	1.5	551	0	97	0	0
S1	regular	1.5	552.5	1.5	552	0	97	0	0
S1	regular	1.5	552.5	1.5	553	0	97	0	0
S1	regular	1.5	552.5	1.5	554	0	97	0	0
S1	regular	1.5	552.5	1.5	555	0	97	0	0
S1	regular	1.5	552.5	1.5	556	0	97	0	0
S1	regular	1.5	552.5	1.5	557	0	97	0	0
S1	regular	1.5	562.5	1.5	558	0	97	0	0.00206185567010309
S1	regular	1.5	562.5	1.5	559	0	97	0	0.00206185567010309
S1	regular	1.5	562.5	1.5	560	0	97	0	0.00206185567010309
S1	regular	1.5	562.5	1.5	561	1	97	0.0103092783505155	0.00206185567010309
S1	regular	1.5	562.5	1.5	562	1	97	0.0103092783505155	0.00206185567010309
S1	regular	1.5	562.5	1.5	563	0	97	0	0.00206185567010309
S1	regular	1.5	562.5	1.5	564	0	97	0	0.00206185567010309
S1	regular	1.5	562.5	1.5	565	0	97	0	0.00206185567010309
S1	regular	1.5	562.5	1.5	566	0	97	0	0.00206185567010309
S1	regular	1.5	562.5	1.5	567	0	97	0	0.00206185567010309
S1	regular	1.5	572.5	1.5	568	0	97	0	0.00103092783505155
S1	regular	1.5	572.5	1.5	569	0	97	0	0.00103092783505155
S1	regular	1.5	572.5	1.5	570	0	97	0	0.00103092783505155
S1	regular	1.5	572.5	1.5	571	0	97	0	0.00103092783505155
S1	regular	1.5	572.5	1.5	572	0	97	0	0.00103092783505155
S1	regular	1.5	572.5	1.5	573	0	97	0	0.00103092783505155
S1	regular	1.5	572.5	1.5	574	0	97	0	0.00103092783505155
S1	regular	1.5	572.5	1.5	575	0	97	0	0.00103092783505155
S1	regular	1.5	572.5	1.5	576	0	97	0	0.00103092783505155
S1	regular	1.5	572.5	1.5	577	1	97	0.0103092783505155	0.00103092783505155
S1	regular	1.5	582.5	1.5	578	0	97	0	0.00103092783505155
S1	regular	1.5	582.5	1.5	579	0	97	0	0.00103092783505155
S1	regular	1.5	582.5	1.5	580	0	97	0	0.00103092783505155
S1	regular	1.5	582.5	1.5	581	1	97	0.0103092783505155	0.00103092783505155
S1	regular	1.5	582.5	1.5	582	0	97	0	0.00103092783505155
S1	regular	1.5	582.5	1.5	583	0	97	0	0.00103092783505155
S1	regular	1.5	582.5	1.5	584	0	97	0	0.00103092783505155
S1	regular	1.5	582.5	1.5	585	0	97	0	0.00103092783505155
S1	regular	1.5	582.5	1.5	586	0	97	0	0.00103092783505155
S1	regular	1.5	582.5	1.5	587	0	97	0	0.00103092783505155
S1	regular	1.5	592.5	1.5	588	0	97	0	0.00309278350515464
S1	regular	1.5	592.5	1.5	589	0	97	0	0.00309278350515464
S1	regular	1.5	592.5	1.5	590	0	97	0	0.00309278350515464
S1	regular	1.5	592.5	1.5	591	1	97	0.0103092783505155	0.00309278350515464
S1	regular	1.5	592.5	1.5	592	0	97	0	0.00309278350515464
S1	regular	1.5	592.5	1.5	593	1	97	0.0103092783505155	0.00309278350515464
S1	regular	1.5	592.5	1.5	594	0	97	0	0.00309278350515464
S1	regular	1.5	592.5	1.5	595	0	97	0	0.00309278350515464
S1	regular	1.5	592.5	1.5	596	1	97	0.0103092783505155	0.00309278350515464
S1	regular	1.5	592.5	1.5	597	0	97	0	0.00309278350515464
[truncated: 998,000+ more rows]
