# Supplementary material for: Oculomotor freezing reflects tactile temporal expectation and aids tactile perception
Source: Nat Commun. 2020 Jul 3;11:3341. doi: 10.1038/s41467-020-17160-1 (PMC7335189; doi:10.1038/s41467-020-17160-1)
Supplement: Supplementary file 7 — Source Data [file 41467_2020_17160_MOESM7_ESM.zip › SourceData/Supplementary_Figure_5D_nonAggregatedSourceData.txt]

subNo	interval	MSpresent	RT.subj.mean	RT.subj.sd	noTrials.RT	propCorrect.subj.mean	propCorrect.subj.sd	noTrials.propCorrect	RT.subj.conditionMean	propCorrect.subj.conditionMean	propCorrect.subj.mean.Diff	RT.subj.mean.Diff
S1	Target Interval	no	0.734417218543047	0.212821302741001	604	0.677890011223345	0.467547309654628	891	0.733459909228442	0.671065989847716	-0.0715070324999403	-0.0111014290693622
S1	Target Interval	yes	0.723315789473685	0.208119313126487	57	0.606382978723404	0.491171194261993	94	0.733459909228442	0.671065989847716	-0.0715070324999403	-0.0111014290693622
S1	Post-Cue Interval	no	0.726533333333333	0.214082994845855	345	0.646067415730337	0.478636943597962	534	0.733459909228442	0.671065989847716	0.0545977727397294	0.0144888185654011
S1	Post-Cue Interval	yes	0.741022151898734	0.210388430221882	316	0.700665188470067	0.458475251830478	451	0.733459909228442	0.671065989847716	0.0545977727397294	0.0144888185654011
S1	Post-Target Interval	no	0.735419580419581	0.214439028278111	572	0.680952380952381	0.466385229690506	840	0.733459909228442	0.671065989847716	-0.0671592775041051	-0.0145544118802552
S1	Post-Target Interval	yes	0.720865168539326	0.198585119774141	89	0.613793103448276	0.488566595263801	145	0.733459909228442	0.671065989847716	-0.0671592775041051	-0.0145544118802552
S1	Pre-Target Interval	no	0.728382642998028	0.20659901667296	507	0.680536912751678	0.466581864272941	745	0.733459909228442	0.671065989847716	-0.0388702460850111	0.0217926816772963
S1	Pre-Target Interval	yes	0.750175324675325	0.229945038420789	154	0.641666666666667	0.480512859442139	240	0.733459909228442	0.671065989847716	-0.0388702460850111	0.0217926816772963
S10	Target Interval	no	0.840981818181818	0.296902452786048	495	0.682758620689655	0.465723584166535	725	0.836633147113593	0.678887484197219	-0.0463949843260189	-0.0556008658008654
S10	Target Interval	yes	0.785380952380952	0.238591389902604	42	0.636363636363636	0.484731920720139	66	0.836633147113593	0.678887484197219	-0.0463949843260189	-0.0556008658008654
S10	Post-Cue Interval	no	0.836044247787611	0.291740798145568	339	0.678	0.467710922487414	500	0.836633147113593	0.678887484197219	0.0024123711340206	0.00159716635380269
S10	Post-Cue Interval	yes	0.837641414141414	0.295755622989606	198	0.680412371134021	0.467120122317604	291	0.836633147113593	0.678887484197219	0.0024123711340206	0.00159716635380269
S10	Post-Target Interval	no	0.839730512249442	0.296157408646802	449	0.674174174174174	0.469034836540331	666	0.836633147113593	0.678887484197219	0.0298258258258258	-0.0189009667948967
S10	Post-Target Interval	yes	0.820829545454546	0.277100347879957	88	0.704	0.458327956957714	125	0.836633147113593	0.678887484197219	0.0298258258258258	-0.0189009667948967
S10	Pre-Target Interval	no	0.836387850467288	0.294042707538764	428	0.6848	0.464967602951939	625	0.836633147113593	0.678887484197219	-0.0281734939759036	0.00120847980794125
S10	Pre-Target Interval	yes	0.83759633027523	0.289975258180381	109	0.656626506024096	0.476271572920283	166	0.836633147113593	0.678887484197219	-0.0281734939759036	0.00120847980794125
S11	Target Interval	no	1.08301428571429	0.367616779264259	560	0.669856459330144	0.470546099830836	836	1.08890953947368	0.668866886688669	-0.0123222127548012	0.0746732142857141
S11	Target Interval	yes	1.1576875	0.417761825468949	48	0.657534246575342	0.477818482567497	73	1.08890953947368	0.668866886688669	-0.0123222127548012	0.0746732142857141
S11	Post-Cue Interval	no	1.0800897755611	0.36529881866795	401	0.662809917355372	0.473141577352238	605	1.08890953947368	0.668866886688669	0.0181111352762071	0.0259053935210292
S11	Post-Cue Interval	yes	1.10599516908213	0.384939252521601	207	0.680921052631579	0.466888238671858	304	1.08890953947368	0.668866886688669	0.0181111352762071	0.0259053935210292
S11	Post-Target Interval	no	1.07767789473684	0.362229185084808	475	0.665266106442577	0.47222816329022	714	1.08890953947368	0.668866886688669	0.0167851756087051	0.0513446616541358
S11	Post-Target Interval	yes	1.12902255639098	0.403827979919845	133	0.682051282051282	0.466878091149896	195	1.08890953947368	0.668866886688669	0.0167851756087051	0.0513446616541358
S11	Pre-Target Interval	no	1.07907641921397	0.369282195455409	458	0.669590643274854	0.470704722872919	684	1.08890953947368	0.668866886688669	-0.00292397660818722	0.0398569141193599
S11	Pre-Target Interval	yes	1.11893333333333	0.379803369590862	150	0.666666666666667	0.472455591261534	225	1.08890953947368	0.668866886688669	-0.00292397660818722	0.0398569141193599
S12	Target Interval	no	0.823899833055092	0.219631631362505	599	0.666295884315907	0.471797922672701	899	0.822464831804281	0.670081967213115	0.0479898299698077	-0.0170634694187285
S12	Target Interval	yes	0.806836363636363	0.174614364904427	55	0.714285714285714	0.454716304186724	77	0.822464831804281	0.670081967213115	0.0479898299698077	-0.0170634694187285
S12	Post-Cue Interval	no	0.821024213075061	0.208220347239498	413	0.659744408945687	0.474173907515682	626	0.822464831804281	0.670081967213115	0.0288270196257417	0.00390939688344572
S12	Post-Cue Interval	yes	0.824933609958506	0.229515912100513	241	0.688571428571429	0.463740509257408	350	0.822464831804281	0.670081967213115	0.0288270196257417	0.00390939688344572
S12	Post-Target Interval	no	0.825343257443082	0.218885056439512	571	0.67654028436019	0.468073837123169	844	0.822464831804281	0.670081967213115	-0.0477524055723108	-0.0226806068406725
S12	Post-Target Interval	yes	0.802662650602409	0.196342612269697	83	0.628787878787879	0.484969551736495	132	0.822464831804281	0.670081967213115	-0.0477524055723108	-0.0226806068406725
S12	Pre-Target Interval	no	0.818228070175439	0.216549937928359	513	0.663648124191462	0.472766787759592	773	0.822464831804281	0.670081967213115	0.0309331565967156	0.0196513624486744
S12	Pre-Target Interval	yes	0.837879432624114	0.214727683862185	141	0.694581280788177	0.461723200527418	203	0.822464831804281	0.670081967213115	0.0309331565967156	0.0196513624486744
S13	Target Interval	no	0.993093567251463	0.350440073528014	513	0.667100130039012	0.471557748333122	769	0.990546489563568	0.667934093789607	0.0328998699609883	-0.0958792815371771
S13	Target Interval	yes	0.897214285714286	0.325257573333795	14	0.7	0.470162345981627	20	0.990546489563568	0.667934093789607	0.0328998699609883	-0.0958792815371771
S13	Post-Cue Interval	no	0.985161925601752	0.343463333475202	457	0.664244186046512	0.472597589679738	688	0.990546489563568	0.667934093789607	0.0288251208841814	0.0405380743982484
S13	Post-Cue Interval	yes	1.0257	0.389828477703958	70	0.693069306930693	0.46352074942608	101	0.990546489563568	0.667934093789607	0.0288251208841814	0.0405380743982484
S13	Post-Target Interval	no	0.994218687872764	0.351969648343784	503	0.676985195154778	0.467943322006747	743	0.990546489563568	0.667934093789607	-0.155246064719995	-0.0806353545394308
S13	Post-Target Interval	yes	0.913583333333333	0.297845877370607	24	0.521739130434783	0.505046991643467	46	0.990546489563568	0.667934093789607	-0.155246064719995	-0.0806353545394308
S13	Pre-Target Interval	no	0.993439024390245	0.353216523921727	492	0.673972602739726	0.469078832646909	730	0.990546489563568	0.667934093789607	-0.0807522637566752	-0.0435533101045305
S13	Pre-Target Interval	yes	0.949885714285714	0.299917809469486	35	0.593220338983051	0.495449780599845	59	0.990546489563568	0.667934093789607	-0.0807522637566752	-0.0435533101045305
S14	Target Interval	no	0.895527918781726	0.281183396152748	394	0.66893039049236	0.470998046824254	589	0.89683950617284	0.6738768718802	0.247736276174307	0.0482902630364557
S14	Target Interval	yes	0.943818181818182	0.367273962644187	11	0.916666666666667	0.288675134594813	12	0.89683950617284	0.6738768718802	0.247736276174307	0.0482902630364557
S14	Post-Cue Interval	no	0.891153846153846	0.282521499405112	338	0.681451612903226	0.466383799202984	496	0.89683950617284	0.6738768718802	-0.0433563748079877	0.0343685419058556
S14	Post-Cue Interval	yes	0.925522388059701	0.288181359048953	67	0.638095238095238	0.482856275873249	105	0.89683950617284	0.6738768718802	-0.0433563748079877	0.0343685419058556
S14	Post-Target Interval	no	0.896	0.277621495451707	381	0.673144876325088	0.46947872075227	566	0.89683950617284	0.6738768718802	0.0125694093891974	0.0141666666666668
S14	Post-Target Interval	yes	0.910166666666667	0.370282696547272	24	0.685714285714286	0.471008215953606	35	0.89683950617284	0.6738768718802	0.0125694093891974	0.0141666666666668
S14	Pre-Target Interval	no	0.892042666666667	0.282421932411965	375	0.670840787119857	0.470328766333675	559	0.89683950617284	0.6738768718802	0.0434449271658575	0.0647573333333331
S14	Pre-Target Interval	yes	0.9568	0.293523117811281	30	0.714285714285714	0.457229956859213	42	0.89683950617284	0.6738768718802	0.0434449271658575	0.0647573333333331
S15	Target Interval	no	1.0712128440367	0.272021542014638	545	0.663824604141291	0.472687684679384	821	1.06927162629758	0.663605051664753	-0.00382460414129104	-0.0340007228245751
S15	Target Interval	yes	1.03721212121212	0.248052761219231	33	0.66	0.478518120698407	50	1.06927162629758	0.663605051664753	-0.00382460414129104	-0.0340007228245751
S15	Post-Cue Interval	no	1.08011455108359	0.266935442224443	323	0.646	0.478688086930454	500	1.06927162629758	0.663605051664753	0.0413315363881401	-0.02457729618163
S15	Post-Cue Interval	yes	1.05553725490196	0.275141863165987	255	0.68733153638814	0.464206554156323	371	1.06927162629758	0.663605051664753	0.0413315363881401	-0.02457729618163
S15	Post-Target Interval	no	1.0585415821501	0.270961028298981	493	0.658210947930574	0.474626228779824	749	1.06927162629758	0.663605051664753	0.0385103635448357	0.0729643002028404
S15	Post-Target Interval	yes	1.13150588235294	0.261635270645871	85	0.69672131147541	0.461570159997284	122	1.06927162629758	0.663605051664753	0.0385103635448357	0.0729643002028404
S15	Pre-Target Interval	no	1.0577447257384	0.263947100984271	474	0.67043847241867	0.470386743530733	707	1.06927162629758	0.663605051664753	-0.0362921309552557	0.0640629665692956
S15	Pre-Target Interval	yes	1.12180769230769	0.294868510334447	104	0.634146341463415	0.483143975593381	164	1.06927162629758	0.663605051664753	-0.0362921309552557	0.0640629665692956
S16	Target Interval	no	0.877826785714287	0.252338423827839	560	0.673076923076923	0.469371040199292	832	0.884671474358975	0.666666666666667	-0.0576923076923077	0.0667357142857137
S16	Target Interval	yes	0.9445625	0.292775436724474	64	0.615384615384615	0.488860222000338	104	0.884671474358975	0.666666666666667	-0.0576923076923077	0.0667357142857137
S16	Post-Cue Interval	no	0.873266467065869	0.247648661843763	334	0.658777120315582	0.474588321319017	507	0.884671474358975	0.666666666666667	0.0172135556750941	0.0245404294858551
S16	Post-Cue Interval	yes	0.897806896551724	0.26784944633848	290	0.675990675990676	0.46854992044631	429	0.884671474358975	0.666666666666667	0.0172135556750941	0.0245404294858551
S16	Post-Target Interval	no	0.875485042735043	0.260259600654759	468	0.677279305354559	0.467855553538598	691	0.884671474358975	0.666666666666667	-0.0405446114770076	0.0367457264957263
S16	Post-Target Interval	yes	0.912230769230769	0.247045688504043	156	0.636734693877551	0.481924879167131	245	0.884671474358975	0.666666666666667	-0.0405446114770076	0.0367457264957263
S16	Pre-Target Interval	no	0.874170114942529	0.247706388422249	435	0.669230769230769	0.470852446937225	650	0.884671474358975	0.666666666666667	-0.00839160839160835	0.0346711548987411
S16	Pre-Target Interval	yes	0.90884126984127	0.277356396023961	189	0.660839160839161	0.474254349558423	286	0.884671474358975	0.666666666666667	-0.00839160839160835	0.0346711548987411
S17	Target Interval	no	0.752478485370052	0.271780340377359	581	0.67479674796748	0.46872301712217	861	0.760843260188088	0.676564156945917	0.0203252032520325	0.0936267777878431
S17	Target Interval	yes	0.846105263157895	0.38082681122838	57	0.695121951219512	0.463188743499654	82	0.760843260188088	0.676564156945917	0.0203252032520325	0.0936267777878431
S17	Post-Cue Interval	no	0.767480083857442	0.281333809401924	477	0.670886075949367	0.47022221563156	711	0.760843260188088	0.676564156945917	0.0230794412920122	-0.0262999596338398
S17	Post-Cue Interval	yes	0.741180124223603	0.292190453475955	161	0.693965517241379	0.461840622629229	232	0.760843260188088	0.676564156945917	0.0230794412920122	-0.0262999596338398
S17	Post-Target Interval	no	0.758410018552875	0.283089429779004	539	0.68141592920354	0.466222110048245	791	0.760843260188088	0.676564156945917	-0.0301001397298556	0.0156808905380337
S17	Post-Target Interval	yes	0.774090909090909	0.290713481603279	99	0.651315789473684	0.478129196719531	152	0.760843260188088	0.676564156945917	-0.0301001397298556	0.0156808905380337
S17	Pre-Target Interval	no	0.760966403162056	0.283802219616261	506	0.67828418230563	0.467448024966163	746	0.760843260188088	0.676564156945917	-0.00823342088431023	-0.000595191040843379
S17	Pre-Target Interval	yes	0.760371212121212	0.286376184702799	132	0.67005076142132	0.471392311876049	197	0.760843260188088	0.676564156945917	-0.00823342088431023	-0.000595191040843379
S18	Target Interval	no	0.898928333333333	0.251763230843114	600	0.675675675675676	0.468385644829684	888	0.896900459418069	0.664969450101833	-0.111845888441633	-0.0249849371069176
S18	Target Interval	yes	0.873943396226415	0.204641940123413	53	0.563829787234043	0.498568070832577	94	0.896900459418069	0.664969450101833	-0.111845888441633	-0.0249849371069176
S18	Post-Cue Interval	no	0.903897959183674	0.261977374076439	343	0.652091254752852	0.476760296404951	526	0.896900459418069	0.664969450101833	0.0277333066506571	-0.0147398946675453
S18	Post-Cue Interval	yes	0.889158064516129	0.232253288074646	310	0.679824561403509	0.46705621462003	456	0.896900459418069	0.664969450101833	0.0277333066506571	-0.0147398946675453
S18	Post-Target Interval	no	0.898969758064516	0.252788323419645	496	0.658698539176627	0.474461515277315	753	0.896900459418069	0.664969450101833	0.0268909804740283	-0.00860670073967595
S18	Post-Target Interval	yes	0.890363057324841	0.233908133206899	157	0.685589519650655	0.465297704243091	229	0.896900459418069	0.664969450101833	0.0268909804740283	-0.00860670073967595
S18	Pre-Target Interval	no	0.889347639484979	0.253974157022474	466	0.66857962697274	0.471061856601936	697	0.896900459418069	0.664969450101833	-0.0124392760955473	0.026374285648711
S18	Pre-Target Interval	yes	0.91572192513369	0.232897360060512	187	0.656140350877193	0.475830461529729	285	0.896900459418069	0.664969450101833	-0.0124392760955473	0.026374285648711
S19	Target Interval	no	0.730557453416149	0.20602455301526	644	0.680042238648363	0.466706328828252	947	0.7315166163142	0.677584442169908	-0.0800422386483632	0.035275879917184
S19	Target Interval	yes	0.765833333333333	0.2162801152101	18	0.6	0.49827287912244	30	0.7315166163142	0.677584442169908	-0.0800422386483632	0.035275879917184
S19	Post-Cue Interval	no	0.732742798353909	0.202999227309454	486	0.673130193905817	0.469394401001737	722	0.7315166163142	0.677584442169908	0.0170658845255554	-0.00461211653572735
S19	Post-Cue Interval	yes	0.728130681818182	0.215418423330944	176	0.690196078431373	0.463322009229574	255	0.7315166163142	0.677584442169908	0.0170658845255554	-0.00461211653572735
S19	Post-Target Interval	no	0.729114886731392	0.206260259675246	618	0.679120879120879	0.467071131539745	910	0.7315166163142	0.677584442169908	-0.0224044612104314	0.0361351132686085
S19	Post-Target Interval	yes	0.76525	0.20499610035996	44	0.656716417910448	0.478388671890373	67	0.7315166163142	0.677584442169908	-0.0224044612104314	0.0361351132686085
S19	Pre-Target Interval	no	0.73127397260274	0.206355220738106	584	0.675925925925926	0.46829893501566	864	0.7315166163142	0.677584442169908	0.0143395607997378	0.00205936073059376
S19	Pre-Target Interval	yes	0.733333333333333	0.206516479432166	78	0.690265486725664	0.464443715213986	113	0.7315166163142	0.677584442169908	0.0143395607997378	0.00205936073059376
S2	Target Interval	no	0.656007604562738	0.218418505973245	526	0.681347150259067	0.466256164129222	772	0.655665474060823	0.673493975903615	-0.112381633017688	-0.0057954833506163
S2	Target Interval	yes	0.650212121212121	0.19886439437085	33	0.568965517241379	0.499546073442513	58	0.655665474060823	0.673493975903615	-0.112381633017688	-0.0057954833506163
S2	Post-Cue Interval	no	0.650562637362638	0.214212644797796	455	0.687311178247734	0.463939282598917	662	0.655665474060823	0.673493975903615	-0.0682635592001151	0.0274277472527468
S2	Post-Cue Interval	yes	0.677990384615384	0.229311569754236	104	0.619047619047619	0.48707269077837	168	0.655665474060823	0.673493975903615	-0.0682635592001151	0.0274277472527468
S2	Post-Target Interval	no	0.657110441767068	0.221381608883658	498	0.677551020408163	0.467732066338315	735	0.655665474060823	0.673493975903615	-0.0354457572502686	-0.013241589308052
S2	Post-Target Interval	yes	0.643868852459016	0.180052258655632	61	0.642105263157895	0.481924101768755	95	0.655665474060823	0.673493975903615	-0.0354457572502686	-0.013241589308052
S2	Pre-Target Interval	no	0.648294979079498	0.209703941292493	478	0.676096181046676	0.468295119927596	707	0.655665474060823	0.673493975903615	-0.0175595956808224	0.0508655147476628
S2	Pre-Target Interval	yes	0.699160493827161	0.253892273257287	81	0.658536585365854	0.476140017509021	123	0.655665474060823	0.673493975903615	-0.0175595956808224	0.0508655147476628
S20	Target Interval	no	0.742587121212122	0.166895233487829	528	0.660826032540676	0.473725509307421	799	0.745560578661845	0.663865546218487	0.074468085106383	0.0657728787878783
S20	Target Interval	yes	0.80836	0.262573621422006	25	0.735294117647059	0.447811075519899	34	0.745560578661845	0.663865546218487	0.074468085106383	0.0657728787878783
S20	Post-Cue Interval	no	0.737900744416873	0.163805278389618	403	0.665016501650165	0.472374605924458	606	0.745560578661845	0.663865546218487	-0.00422355010831477	0.0282392555831268
S20	Post-Cue Interval	yes	0.76614	0.193229426177639	150	0.66079295154185	0.47448648193918	227	0.745560578661845	0.663865546218487	-0.00422355010831477	0.0282392555831268
S20	Post-Target Interval	no	0.747425925925927	0.177514772629543	486	0.662125340599455	0.473308122774295	734	0.745560578661845	0.663865546218487	0.0146423361682217	-0.0153960751796577
S20	Post-Target Interval	yes	0.732029850746269	0.131424361256943	67	0.676767676767677	0.470090803826779	99	0.745560578661845	0.663865546218487	0.0146423361682217	-0.0153960751796577
S20	Pre-Target Interval	no	0.738012793176973	0.169547537160976	469	0.654114365411437	0.475988185006113	717	0.745560578661845	0.663865546218487	0.0700235656230462	0.0496895877754081
S20	Pre-Target Interval	yes	0.787702380952381	0.183926765137709	84	0.724137931034483	0.448886678767384	116	0.745560578661845	0.663865546218487	0.0700235656230462	0.0496895877754081
S21	Target Interval	no	0.868803435114504	0.32290529471844	524	0.670076726342711	0.470485889627484	782	0.871205169628433	0.669189189189189	-0.00574106200704661	0.0156491964644431
S21	Target Interval	yes	0.884452631578947	0.339887614980995	95	0.664335664335664	0.473882019310862	143	0.871205169628433	0.669189189189189	-0.00574106200704661	0.0156491964644431
S21	Post-Cue Interval	no	0.869588628762542	0.327002413642437	299	0.661504424778761	0.47372229131952	452	0.871205169628433	0.669189189189189	0.0150283447772643	0.00312699623745782
S21	Post-Cue Interval	yes	0.872715625	0.324274754443688	320	0.676532769556025	0.468294583836021	473	0.871205169628433	0.669189189189189	0.0150283447772643	0.00312699623745782
S21	Post-Target Interval	no	0.883039719626168	0.341147506761337	428	0.688102893890675	0.463640917983919	622	0.871205169628433	0.669189189189189	-0.0577398575870449	-0.0383538557518232
S21	Post-Target Interval	yes	0.844685863874345	0.285820749420189	191	0.63036303630363	0.483504932845689	303	0.871205169628433	0.669189189189189	-0.0577398575870449	-0.0383538557518232
S21	Pre-Target Interval	no	0.865099722991689	0.321049695054158	361	0.674766355140187	0.468900510506807	535	0.871205169628433	0.669189189189189	-0.0132278936017254	0.0146483390238144
S21	Pre-Target Interval	yes	0.879748062015504	0.331676877497164	258	0.661538461538462	0.473794172125453	390	0.871205169628433	0.669189189189189	-0.0132278936017254	0.0146483390238144
S22	Target Interval	no	0.89597947761194	0.282545117641905	536	0.67	0.470506876571561	800	0.895554128440367	0.66953316953317	-0.0271428571428571	-0.025757255389718
S22	Target Interval	yes	0.870222222222222	0.252876342199986	9	0.642857142857143	0.497245158098847	14	0.895554128440367	0.66953316953317	-0.0271428571428571	-0.025757255389718
S22	Post-Cue Interval	no	0.898708074534162	0.281322609211096	483	0.663461538461538	0.472850347428634	728	0.895554128440367	0.66953316953317	0.0574686940966011	-0.0277242035664198
S22	Post-Cue Interval	yes	0.870983870967742	0.287400759318588	62	0.72093023255814	0.451172662675641	86	0.895554128440367	0.66953316953317	0.0574686940966011	-0.0277242035664198
S22	Post-Target Interval	no	0.893509578544061	0.278972382359272	522	0.670089858793325	0.47048229603965	779	0.895554128440367	0.66953316953317	-0.0129470016504676	0.048446943195069
S22	Post-Target Interval	yes	0.94195652173913	0.345660695199112	23	0.657142857142857	0.481593991977935	35	0.895554128440367	0.66953316953317	-0.0129470016504676	0.048446943195069
S22	Pre-Target Interval	no	0.893573643410853	0.279590519588535	516	0.671001300390117	0.47015529487648	769	0.895554128440367	0.66953316953317	-0.0265568559456726	0.037219460037423
S22	Pre-Target Interval	yes	0.930793103448276	0.323562687601463	29	0.644444444444445	0.484090316308263	45	0.895554128440367	0.66953316953317	-0.0265568559456726	0.037219460037423
S23	Target Interval	no	0.801831903945111	0.339417586691743	583	0.674768518518519	0.468732609508174	864	0.802941763727122	0.673766816143498	-0.0319113756613756	0.0370569849437775
S23	Target Interval	yes	0.838888888888889	0.333037515796801	18	0.642857142857143	0.487950036474267	28	0.802941763727122	0.673766816143498	-0.0319113756613756	0.0370569849437775
S23	Post-Cue Interval	no	0.797784355179704	0.320166396105836	473	0.673789173789174	0.469159750323304	702	0.802941763727122	0.673766816143498	-0.000104963262858027	0.024215644820296
S23	Post-Cue Interval	yes	0.822	0.401927109778381	128	0.673684210526316	0.47010311292993	190	0.802941763727122	0.673766816143498	-0.000104963262858027	0.024215644820296
S23	Post-Target Interval	no	0.804991364421416	0.339636904015003	579	0.673255813953488	0.469295764126342	860	0.802941763727122	0.673766816143498	0.0142441860465117	-0.0559913644214163
S23	Post-Target Interval	yes	0.749	0.324976629196331	22	0.6875	0.470929074859885	32	0.802941763727122	0.673766816143498	0.0142441860465117	-0.0559913644214163
S23	Pre-Target Interval	no	0.794746296296296	0.329695446812046	540	0.672478206724782	0.469601848081402	803	0.802941763727122	0.673766816143498	0.0129150517021842	0.0807455069823921
S23	Pre-Target Interval	yes	0.875491803278688	0.408498577025299	61	0.685393258426966	0.466990013957315	89	0.802941763727122	0.673766816143498	0.0129150517021842	0.0807455069823921
S24	Target Interval	no	0.821620031796502	0.218168652212639	629	0.677801724137931	0.467570455746041	928	0.828091883614089	0.677385892116183	-0.0111350574712644	0.176088301536831
S24	Target Interval	yes	0.997708333333333	0.292916589873616	24	0.666666666666667	0.478091443733757	36	0.828091883614089	0.677385892116183	-0.0111350574712644	0.176088301536831
S24	Post-Cue Interval	no	0.83138223938224	0.224832558872623	518	0.674479166666667	0.468874476446724	768	0.828091883614089	0.677385892116183	0.014296343537415	-0.0159155727155725
S24	Post-Cue Interval	yes	0.815466666666667	0.218887615135488	135	0.688775510204082	0.464180038692156	196	0.828091883614089	0.677385892116183	0.014296343537415	-0.0159155727155725
S24	Post-Target Interval	no	0.820822259136213	0.218073557564181	602	0.677165354330709	0.467823281167077	889	0.828091883614089	0.677385892116183	0.00283464566929137	0.0930797016481012
S24	Post-Target Interval	yes	0.913901960784314	0.26806501113737	51	0.68	0.469617440626453	75	0.828091883614089	0.677385892116183	0.00283464566929137	0.0930797016481012
S24	Pre-Target Interval	no	0.822076666666667	0.220901229159012	600	0.679501698754247	0.466932602491216	883	0.828091883614089	0.677385892116183	-0.0251807110999259	0.0741120125786167
S24	Pre-Target Interval	yes	0.896188679245283	0.243547346258127	53	0.654320987654321	0.478552343719067	81	0.828091883614089	0.677385892116183	-0.0251807110999259	0.0741120125786167
S26	Target Interval	no	0.503673469387755	0.181497072215271	392	0.594840667678301	0.49129575321574	659	0.506294554455445	0.595870206489676	0.0367382796901206	0.0882431972789119
S26	Target Interval	yes	0.591916666666667	0.332295448586819	12	0.631578947368421	0.495594627783352	19	0.506294554455445	0.595870206489676	0.0367382796901206	0.0882431972789119
S26	Post-Cue Interval	no	0.499739811912225	0.17863061747102	319	0.597378277153558	0.490885652091882	534	0.506294554455445	0.595870206489676	-0.00710049937578028	0.0311543057348334
S26	Post-Cue Interval	yes	0.530894117647059	0.217483498198819	85	0.590277777777778	0.493498916960495	144	0.506294554455445	0.595870206489676	-0.00710049937578028	0.0311543057348334
S26	Post-Target Interval	no	0.50358354755784	0.183231956360544	389	0.597542242703533	0.490770301258567	651	0.506294554455445	0.595870206489676	-0.0419866871479775	0.07301645244216
S26	Post-Target Interval	yes	0.5766	0.277951640192524	15	0.555555555555556	0.506369683541833	27	0.506294554455445	0.595870206489676	-0.0419866871479775	0.07301645244216
S26	Pre-Target Interval	no	0.506724137931034	0.18831563950109	377	0.592767295597484	0.491705579853886	636	0.506294554455445	0.595870206489676	0.0500898472596586	-0.00642784163473775
S26	Pre-Target Interval	yes	0.500296296296296	0.180836478368807	27	0.642857142857143	0.484965604585173	42	0.506294554455445	0.595870206489676	0.0500898472596586	-0.00642784163473775
S27	Target Interval	no	0.862590818363274	0.34017816249067	501	0.662698412698413	0.4731017773229	756	0.857549905838042	0.662921348314607	0.00396825396825395	-0.0892241516966075
S27	Target Interval	yes	0.773366666666667	0.251540835559603	30	0.666666666666667	0.476731294622796	45	0.857549905838042	0.662921348314607	0.00396825396825395	-0.0892241516966075
S27	Post-Cue Interval	no	0.865397435897437	0.336889557995595	390	0.647840531561462	0.478040566458277	602	0.857549905838042	0.662921348314607	0.0607021820063773	-0.0295534642662316
S27	Post-Cue Interval	yes	0.835843971631205	0.334674666839475	141	0.708542713567839	0.45557975821543	199	0.857549905838042	0.662921348314607	0.0607021820063773	-0.0295534642662316
S27	Post-Target Interval	no	0.851236897274634	0.337555841102804	477	0.657931034482759	0.474730072405391	725	0.857549905838042	0.662921348314607	0.0525952813067151	0.0620779175401807
S27	Post-Target Interval	yes	0.913314814814815	0.32203901229006	54	0.710526315789474	0.456531546151609	76	0.857549905838042	0.662921348314607	0.0525952813067151	0.0620779175401807
S27	Pre-Target Interval	no	0.87070403587444	0.34045845803357	446	0.667664670658683	0.471403462775766	668	0.857549905838042	0.662921348314607	-0.0285669262977804	-0.0821746241097348
S27	Pre-Target Interval	yes	0.788529411764706	0.305853940718803	85	0.639097744360902	0.48207798100266	133	0.857549905838042	0.662921348314607	-0.0285669262977804	-0.0821746241097348
S28	Target Interval	no	0.742421232876712	0.243804846938258	584	0.675925925925926	0.46829893501566	864	0.747662595419848	0.673175745118191	-0.0245497791369351	0.0483534150106117
S28	Target Interval	yes	0.790774647887324	0.302793290979794	71	0.651376146788991	0.478735734513134	109	0.747662595419848	0.673175745118191	-0.0245497791369351	0.0483534150106117
S28	Post-Cue Interval	no	0.740437037037037	0.245279011370108	270	0.681818181818182	0.466359699577594	396	0.747662595419848	0.673175745118191	-0.0145738144005041	0.0122928330928331
S28	Post-Cue Interval	yes	0.752729870129871	0.2552182272223	385	0.667244367417678	0.471608724621615	577	0.747662595419848	0.673175745118191	-0.0145738144005041	0.0122928330928331
S28	Post-Target Interval	no	0.751209677419354	0.261710967852013	496	0.677595628415301	0.467716413410387	732	0.747662595419848	0.673175745118191	-0.0178445910709022	-0.0146121931426251
S28	Post-Target Interval	yes	0.736597484276729	0.21480488996558	159	0.659751037344398	0.474778830361397	241	0.747662595419848	0.673175745118191	-0.0178445910709022	-0.0146121931426251
S28	Pre-Target Interval	no	0.744299349240781	0.245718302346958	461	0.684992570579495	0.4648643314677	673	0.747662595419848	0.673175745118191	-0.0383259039128282	0.0113552899344765
S28	Pre-Target Interval	yes	0.755654639175258	0.26377698875569	194	0.646666666666667	0.478803786299571	300	0.747662595419848	0.673175745118191	-0.0383259039128282	0.0113552899344765
S29	Target Interval	no	1.02814884696017	0.304383280716189	477	0.690303907380608	0.462703204368131	691	1.02922222222222	0.693227091633466	0.0355025442322955	0.0124511530398326
S29	Target Interval	yes	1.0406	0.268333781290799	45	0.725806451612903	0.449748740007154	62	1.02922222222222	0.693227091633466	0.0355025442322955	0.0124511530398326
S29	Post-Cue Interval	no	1.01598958333333	0.305161560961284	288	0.690647482014389	0.462781944155336	417	1.02922222222222	0.693227091633466	0.00578108941418287	0.0295189636752142
S29	Post-Cue Interval	yes	1.04550854700855	0.296159643201769	234	0.696428571428571	0.460485513686984	336	1.02922222222222	0.693227091633466	0.00578108941418287	0.0295189636752142
S29	Post-Target Interval	no	1.01814180929095	0.300491597934237	409	0.683946488294314	0.465323299090094	598	1.02922222222222	0.693227091633466	0.0450857697702017	0.0511856243373652
S29	Post-Target Interval	yes	1.06932743362832	0.301826417784824	113	0.729032258064516	0.445900190033757	155	1.02922222222222	0.693227091633466	0.0450857697702017	0.0511856243373652
S29	Pre-Target Interval	no	1.03628729281768	0.312085630524554	362	0.690839694656489	0.462589003444468	524	1.02922222222222	0.693227091633466	0.00785026167538916	-0.0230497928176794
S29	Pre-Target Interval	yes	1.0132375	0.275362436691863	160	0.698689956331878	0.459832191869365	229	1.02922222222222	0.693227091633466	0.00785026167538916	-0.0230497928176794
S3	Target Interval	no	0.996645308924486	0.330645018853833	437	0.529055690072639	0.4994574795361	826	0.991863636363637	0.527397260273973	-0.0290556900726392	-0.0883653089244859
S3	Target Interval	yes	0.90828	0.276957204877095	25	0.5	0.505076272276105	50	0.991863636363637	0.527397260273973	-0.0290556900726392	-0.0883653089244859
S3	Post-Cue Interval	no	1.01779853479853	0.342596948061968	273	0.517045454545455	0.500183250876594	528	0.991863636363637	0.527397260273973	0.0260579937304075	-0.0633964183964185
S3	Post-Cue Interval	yes	0.954402116402116	0.303503824497911	189	0.543103448275862	0.498855890656063	348	0.991863636363637	0.527397260273973	0.0260579937304075	-0.0633964183964185
S3	Post-Target Interval	no	0.986990361445784	0.324421759701385	415	0.530012771392082	0.499417435391221	783	0.991863636363637	0.527397260273973	-0.0246364273060602	0.0479032555754929
S3	Post-Target Interval	yes	1.03489361702128	0.361807132986777	47	0.505376344086022	0.502680984365841	93	0.991863636363637	0.527397260273973	-0.0246364273060602	0.0479032555754929
S3	Pre-Target Interval	no	0.9950625	0.331893094473428	400	0.529801324503311	0.499441956755742	755	0.991863636363637	0.527397260273973	-0.0174046302884353	-0.0238366935483875
S3	Pre-Target Interval	yes	0.971225806451613	0.305957482278917	62	0.512396694214876	0.501924670299884	121	0.991863636363637	0.527397260273973	-0.0174046302884353	-0.0238366935483875
S30	Target Interval	no	0.903965174129353	0.21841675192779	603	0.667774086378738	0.47127254474897	903	0.907689291101056	0.668346774193548	0.00638321699204891	0.0411514925373134
S30	Target Interval	yes	0.945116666666666	0.217408550162168	60	0.674157303370787	0.471344327402446	89	0.907689291101056	0.668346774193548	0.00638321699204891	0.0411514925373134
S30	Post-Cue Interval	no	0.903581196581196	0.217707873969405	351	0.648798521256932	0.477787569096345	541	0.907689291101056	0.668346774193548	0.042997487612248	0.00872970085470126
S30	Post-Cue Interval	yes	0.912310897435897	0.219606728609665	312	0.69179600886918	0.462264102561911	451	0.907689291101056	0.668346774193548	0.042997487612248	0.00872970085470126
S30	Post-Target Interval	no	0.903339015151514	0.215985892417784	528	0.664987405541562	0.472292375667407	794	0.907689291101056	0.668346774193548	0.0168307762766201	0.0213646885521895
S30	Post-Target Interval	yes	0.924703703703704	0.228010508859481	135	0.681818181818182	0.466951151558549	198	0.907689291101056	0.668346774193548	0.0168307762766201	0.0213646885521895
S30	Pre-Target Interval	no	0.895797979797979	0.206757000077218	495	0.677154582763338	0.467884310622006	731	0.907689291101056	0.668346774193548	-0.0334764218437976	0.0469282106782116
S30	Pre-Target Interval	yes	0.942726190476191	0.247213275576634	168	0.64367816091954	0.479831977665569	261	0.907689291101056	0.668346774193548	-0.0334764218437976	0.0469282106782116
S31	Target Interval	no	0.760364227642277	0.186995272515136	615	0.672866520787746	0.469423325130877	914	0.765003025718609	0.665659617321249	-0.090588039775088	0.0666575114881582
S31	Target Interval	yes	0.827021739130435	0.18203412245821	46	0.582278481012658	0.496335157046869	79	0.765003025718609	0.665659617321249	-0.090588039775088	0.0666575114881582
S31	Post-Cue Interval	no	0.767644329896907	0.210472531022064	194	0.62379421221865	0.48521336453944	311	0.765003025718609	0.665659617321249	0.0609565209191804	-0.00373854831232412
S31	Post-Cue Interval	yes	0.763905781584583	0.177001866181511	467	0.68475073313783	0.464956075522618	682	0.765003025718609	0.665659617321249	0.0609565209191804	-0.00373854831232412
S31	Post-Target Interval	no	0.755872566371681	0.183200403894741	565	0.663145539906103	0.472912283776756	852	0.765003025718609	0.665659617321249	0.017705523923684	0.0628670169616518
S31	Post-Target Interval	yes	0.818739583333333	0.202554332921041	96	0.680851063829787	0.46780870535127	141	0.765003025718609	0.665659617321249	0.017705523923684	0.0628670169616518
S31	Pre-Target Interval	no	0.746073412698413	0.180752339179187	504	0.663157894736842	0.472941654994038	760	0.765003025718609	0.665659617321249	0.0106618477524283	0.0796972879385297
S31	Pre-Target Interval	yes	0.825770700636943	0.195413954853355	157	0.67381974248927	0.469823428081307	233	0.765003025718609	0.665659617321249	0.0106618477524283	0.0796972879385297
S4	Target Interval	no	0.789356489945155	0.281486287750078	547	0.66626065773447	0.47183531156854	821	0.789175221238938	0.663924794359577	-0.0662606577344702	-0.00568982327848855
S4	Target Interval	yes	0.783666666666667	0.239490144706969	18	0.6	0.49827287912244	30	0.789175221238938	0.663924794359577	-0.0662606577344702	-0.00568982327848855
S4	Post-Cue Interval	no	0.799458128078818	0.295230609959787	406	0.6496	0.477477345415063	625	0.789175221238938	0.663924794359577	0.0539398230088496	-0.0365398890851074
S4	Post-Cue Interval	yes	0.762918238993711	0.235797353689574	159	0.70353982300885	0.457710088455287	226	0.789175221238938	0.663924794359577	0.0539398230088496	-0.0365398890851074
S4	Post-Target Interval	no	0.791374280230326	0.281938236605641	521	0.67312661498708	0.469373855015347	774	0.789175221238938	0.663924794359577	-0.101698043558509	-0.0282379165939627
S4	Post-Target Interval	yes	0.763136363636364	0.258391319505458	44	0.571428571428571	0.498116754136899	77	0.789175221238938	0.663924794359577	-0.101698043558509	-0.0282379165939627
S4	Pre-Target Interval	no	0.788001964636542	0.275035870953396	509	0.662760416666667	0.47307552632442	768	0.789175221238938	0.663924794359577	0.0119383785140562	0.0118373210777434
S4	Pre-Target Interval	yes	0.799839285714286	0.324823575990845	56	0.674698795180723	0.471335252622148	83	0.789175221238938	0.663924794359577	0.0119383785140562	0.0118373210777434
S5	Target Interval	no	0.948423076923078	0.347815986311214	416	0.564450474898236	0.49616546268545	737	0.950080260303688	0.552095808383234	-0.105266801428848	0.0169769230769227
S5	Target Interval	yes	0.9654	0.379478433930285	45	0.459183673469388	0.500893373984754	98	0.950080260303688	0.552095808383234	-0.105266801428848	0.0169769230769227
S5	Post-Cue Interval	no	0.925310756972112	0.342873117995308	251	0.55902004454343	0.497058240739056	449	0.950080260303688	0.552095808383234	-0.0149785937662277	0.0543749573136019
S5	Post-Cue Interval	yes	0.979685714285714	0.358254321851231	210	0.544041450777202	0.49870298095403	386	0.950080260303688	0.552095808383234	-0.0149785937662277	0.0543749573136019
S5	Post-Target Interval	no	0.935601246105919	0.354482972790573	321	0.557291666666667	0.497138551241437	576	0.950080260303688	0.552095808383234	-0.0167511261261261	0.0476773253226525
S5	Post-Target Interval	yes	0.983278571428572	0.340552747218742	140	0.540540540540541	0.499318622252755	259	0.950080260303688	0.552095808383234	-0.0167511261261261	0.0476773253226525
S5	Pre-Target Interval	no	0.927267515923567	0.336171660131545	314	0.578268876611418	0.494291346224124	543	0.950080260303688	0.552095808383234	-0.0748442190771714	0.0715420078859566
S5	Pre-Target Interval	yes	0.998809523809524	0.37624555398699	147	0.503424657534247	0.500846621179197	292	0.950080260303688	0.552095808383234	-0.0748442190771714	0.0715420078859566
S6	Target Interval	no	0.61158487394958	0.147259170876319	595	0.667789001122334	0.471270747264461	891	0.614589703588143	0.670502092050209	0.0399033065699733	0.0418716477895505
S6	Target Interval	yes	0.65345652173913	0.153615928937036	46	0.707692307692308	0.458362469936353	65	0.614589703588143	0.670502092050209	0.0399033065699733	0.0418716477895505
S6	Post-Cue Interval	no	0.614533916849015	0.155145656832432	457	0.686186186186186	0.464390477570886	666	0.614589703588143	0.670502092050209	-0.0517034275654965	0.000194344020550186
S6	Post-Cue Interval	yes	0.614728260869565	0.128925920463849	184	0.63448275862069	0.482407358529384	290	0.614589703588143	0.670502092050209	-0.0517034275654965	0.000194344020550186
S6	Post-Target Interval	no	0.615282846715329	0.152903747661461	548	0.674046740467405	0.469018451830486	813	0.614589703588143	0.670502092050209	-0.0236970901177543	-0.00477747037124243
S6	Post-Target Interval	yes	0.610505376344086	0.115503587715398	93	0.65034965034965	0.478535636872448	143	0.614589703588143	0.670502092050209	-0.0236970901177543	-0.00477747037124243
S6	Pre-Target Interval	no	0.617337254901961	0.152307116527447	510	0.672823218997362	0.46949220483207	758	0.614589703588143	0.670502092050209	-0.0112070573811999	-0.0134441251309679
S6	Pre-Target Interval	yes	0.603893129770993	0.12983618388086	131	0.661616161616162	0.474359214206869	198	0.614589703588143	0.670502092050209	-0.0112070573811999	-0.0134441251309679
S7	Target Interval	no	0.845604269293925	0.289251602452289	609	0.667763157894737	0.471273861481869	912	0.847634069400632	0.662486938349007	-0.112207602339181	0.051475730706075
S7	Target Interval	yes	0.89708	0.359852275246385	25	0.555555555555556	0.502518907629606	45	0.847634069400632	0.662486938349007	-0.112207602339181	0.051475730706075
S7	Post-Cue Interval	no	0.866740053050398	0.30013992536992	377	0.663732394366197	0.472848114298522	568	0.847634069400632	0.662486938349007	-0.00306401390347222	-0.0471330491593475
S7	Post-Cue Interval	yes	0.819607003891051	0.278315477663395	257	0.660668380462725	0.47409225857628	389	0.847634069400632	0.662486938349007	-0.00306401390347222	-0.0471330491593475
S7	Post-Target Interval	no	0.849800341296929	0.29598269653724	586	0.668187001140251	0.471132921616434	877	0.847634069400632	0.662486938349007	-0.0681870011402509	-0.028612841296929
S7	Post-Target Interval	yes	0.8211875	0.242110196139006	48	0.6	0.492988818010657	80	0.847634069400632	0.662486938349007	-0.0681870011402509	-0.028612841296929
S7	Pre-Target Interval	no	0.842418691588786	0.290527539719324	535	0.673803526448363	0.469115657179553	794	0.847634069400632	0.662486938349007	-0.0664415632581786	0.033399490229396
S7	Pre-Target Interval	yes	0.875818181818182	0.300926710300317	99	0.607361963190184	0.489842287822654	163	0.847634069400632	0.662486938349007	-0.0664415632581786	0.033399490229396
S8	Target Interval	no	0.886760910815939	0.311287531903481	527	0.651421508034611	0.476815012370605	809	0.888695571955719	0.65222623345367	0.0303966737835711	0.0699057558507277
S8	Target Interval	yes	0.956666666666667	0.447670744228496	15	0.681818181818182	0.476731294622796	22	0.888695571955719	0.65222623345367	0.0303966737835711	0.0699057558507277
S8	Post-Cue Interval	no	0.908112709832134	0.319736338579562	417	0.649532710280374	0.477488325629492	642	0.888695571955719	0.65222623345367	0.0118429510952875	-0.0841927098321333
S8	Post-Cue Interval	yes	0.82392	0.292878197737007	125	0.661375661375661	0.474498852811442	189	0.888695571955719	0.65222623345367	0.0118429510952875	-0.0841927098321333
S8	Post-Target Interval	no	0.888809803921568	0.314758218092146	510	0.651340996168582	0.476850403005572	783	0.888695571955719	0.65222623345367	0.0153256704980843	-0.00193480392156764
S8	Post-Target Interval	yes	0.886875	0.33206234840133	32	0.666666666666667	0.476393067340331	48	0.888695571955719	0.65222623345367	0.0153256704980843	-0.00193480392156764
S8	Pre-Target Interval	no	0.885927565392354	0.314301964011298	497	0.650523560209424	0.477116984338558	764	0.888695571955719	0.65222623345367	0.0211182308353521	0.0333391012743128
S8	Pre-Target Interval	yes	0.919266666666666	0.330384720646043	45	0.671641791044776	0.473160223407384	67	0.888695571955719	0.65222623345367	0.0211182308353521	0.0333391012743128
S9	Target Interval	no	0.904523890784982	0.330814943402927	586	0.691037735849057	0.462338247399887	848	0.897050393700787	0.690217391304348	-0.010482180293501	-0.0968504213972265
S9	Target Interval	yes	0.807673469387755	0.322836477425434	49	0.680555555555556	0.469533448054492	72	0.897050393700787	0.690217391304348	-0.010482180293501	-0.0968504213972265
S9	Post-Cue Interval	no	0.902976261127596	0.334765988851812	337	0.705020920502092	0.456511128520305	478	0.897050393700787	0.690217391304348	-0.030812775705712	-0.012627267839005
S9	Post-Cue Interval	yes	0.890348993288591	0.327053263841772	298	0.67420814479638	0.469201021206113	442	0.897050393700787	0.690217391304348	-0.030812775705712	-0.012627267839005
S9	Post-Target Interval	no	0.903124770642201	0.331869170258968	545	0.69693094629156	0.459878949544815	782	0.897050393700787	0.690217391304348	-0.0447570332480818	-0.0428581039755341
S9	Post-Target Interval	yes	0.860266666666667	0.324849552040132	90	0.652173913043478	0.478015574266687	138	0.897050393700787	0.690217391304348	-0.0447570332480818	-0.0428581039755341
S9	Pre-Target Interval	no	0.904656126482213	0.336016372084645	506	0.702777777777778	0.457352915235414	720	0.897050393700787	0.690217391304348	-0.0577777777777777	-0.0374390722186468
S9	Pre-Target Interval	yes	0.867217054263566	0.309817157803405	129	0.645	0.479714110841763	200	0.897050393700787	0.690217391304348	-0.0577777777777777	-0.0374390722186468
