# Supplementary material for: Oculomotor freezing reflects tactile temporal expectation and aids tactile perception
Source: Nat Commun. 2020 Jul 3;11:3341. doi: 10.1038/s41467-020-17160-1 (PMC7335189; doi:10.1038/s41467-020-17160-1)
Supplement: Supplementary file 7 — Source Data [file 41467_2020_17160_MOESM7_ESM.zip › SourceData/Supplementary_Figure_4B_nonAggregatedSourceData.txt]

subNo	nTrials.Condition	nMS.Condition	MSAngleRotatedBin	nMS.ConditionXAngleRotatedBin	relFreq.angleRotatedBin
S1	875	3334	20	134	0.0401919616076785
S1	875	3334	200	99	0.0296940611877625
S1	875	3334	30	149	0.0446910617876425
S1	875	3334	70	110	0.0329934013197361
S1	875	3334	210	79	0.0236952609478104
S1	875	3334	240	140	0.0419916016796641
S1	875	3334	160	128	0.0383923215356929
S1	875	3334	220	79	0.0236952609478104
S1	875	3334	150	100	0.0299940011997601
S1	875	3334	260	67	0.0200959808038392
S1	875	3334	60	142	0.0425914817036593
S1	875	3334	250	104	0.0311937612477505
S1	875	3334	190	142	0.0425914817036593
S1	875	3334	0	134	0.0401919616076785
S1	875	3334	100	90	0.026994601079784
S1	875	3334	40	113	0.0338932213557289
S1	875	3334	50	137	0.0410917816436713
S1	875	3334	170	168	0.0503899220155969
S1	875	3334	350	97	0.0290941811637673
S1	875	3334	120	82	0.0245950809838032
S1	875	3334	180	165	0.0494901019796041
S1	875	3334	340	49	0.0146970605878824
S1	875	3334	280	15	0.00449910017996401
S1	875	3334	270	43	0.0128974205158968
S1	875	3334	130	100	0.0299940011997601
S1	875	3334	90	90	0.026994601079784
S1	875	3334	10	156	0.0467906418716257
S1	875	3334	140	78	0.0233953209358128
S1	875	3334	80	85	0.025494901019796
S1	875	3334	110	70	0.020995800839832
S1	875	3334	330	39	0.0116976604679064
S1	875	3334	320	27	0.00809838032393521
S1	875	3334	230	94	0.0281943611277744
S1	875	3334	310	12	0.00359928014397121
S1	875	3334	300	12	0.00359928014397121
S1	875	3334	290	5	0.001499700059988
S10	598	2035	290	7	0.00343980343980344
S10	598	2035	120	65	0.0319410319410319
S10	598	2035	170	104	0.0511056511056511
S10	598	2035	110	54	0.0265356265356265
S10	598	2035	160	133	0.0653562653562654
S10	598	2035	220	39	0.0191646191646192
S10	598	2035	190	70	0.0343980343980344
S10	598	2035	260	32	0.0157248157248157
S10	598	2035	180	86	0.0422604422604423
S10	598	2035	10	52	0.0255528255528256
S10	598	2035	150	119	0.0584766584766585
S10	598	2035	100	54	0.0265356265356265
S10	598	2035	300	15	0.00737100737100737
S10	598	2035	230	71	0.0348894348894349
S10	598	2035	0	62	0.0304668304668305
S10	598	2035	130	69	0.0339066339066339
S10	598	2035	50	79	0.0388206388206388
S10	598	2035	60	71	0.0348894348894349
S10	598	2035	240	94	0.0461916461916462
S10	598	2035	20	44	0.0216216216216216
S10	598	2035	250	80	0.0393120393120393
S10	598	2035	350	68	0.0334152334152334
S10	598	2035	80	41	0.0201474201474201
S10	598	2035	320	37	0.0181818181818182
S10	598	2035	90	52	0.0255528255528256
S10	598	2035	70	61	0.02997542997543
S10	598	2035	140	92	0.0452088452088452
S10	598	2035	340	43	0.0211302211302211
S10	598	2035	200	34	0.0167076167076167
S10	598	2035	330	24	0.0117936117936118
S10	598	2035	310	20	0.00982800982800983
S10	598	2035	210	44	0.0216216216216216
S10	598	2035	40	50	0.0245700245700246
S10	598	2035	270	18	0.00884520884520885
S10	598	2035	30	41	0.0201474201474201
S10	598	2035	280	10	0.00491400491400491
S11	793	2612	20	174	0.0666156202143951
S11	793	2612	190	53	0.0202909647779479
S11	793	2612	130	96	0.0367534456355283
S11	793	2612	10	182	0.0696784073506891
S11	793	2612	350	59	0.0225880551301685
S11	793	2612	100	83	0.0317764165390505
S11	793	2612	270	16	0.00612557427258806
S11	793	2612	150	207	0.079249617151608
S11	793	2612	320	17	0.00650842266462481
S11	793	2612	170	204	0.0781010719754977
S11	793	2612	30	156	0.0597243491577335
S11	793	2612	140	164	0.0627871362940276
S11	793	2612	110	74	0.0283307810107198
S11	793	2612	180	114	0.0436447166921899
S11	793	2612	160	228	0.0872894333843798
S11	793	2612	120	71	0.0271822358346095
S11	793	2612	0	120	0.0459418070444104
S11	793	2612	60	48	0.0183767228177642
S11	793	2612	340	58	0.0222052067381317
S11	793	2612	80	74	0.0283307810107198
S11	793	2612	40	105	0.0401990811638591
S11	793	2612	90	68	0.0260336906584992
S11	793	2612	300	11	0.00421133231240429
S11	793	2612	70	51	0.0195252679938744
S11	793	2612	330	16	0.00612557427258806
S11	793	2612	310	4	0.00153139356814701
S11	793	2612	50	69	0.026416539050536
S11	793	2612	240	8	0.00306278713629403
S11	793	2612	200	24	0.00918836140888208
S11	793	2612	260	10	0.00382848392036753
S11	793	2612	220	5	0.00191424196018377
S11	793	2612	230	7	0.00267993874425727
S11	793	2612	210	10	0.00382848392036753
S11	793	2612	250	8	0.00306278713629403
S11	793	2612	290	6	0.00229709035222052
S11	793	2612	280	12	0.00459418070444104
S12	899	2563	80	211	0.0823253999219664
S12	899	2563	100	351	0.136948888021849
S12	899	2563	90	329	0.128365197034725
S12	899	2563	170	32	0.0124853687085447
S12	899	2563	120	232	0.0905189231369489
S12	899	2563	140	108	0.0421381193913383
S12	899	2563	60	78	0.0304330862270776
S12	899	2563	70	124	0.0483808037456106
S12	899	2563	130	186	0.0725712056184159
S12	899	2563	320	14	0.0054623488099883
S12	899	2563	250	7	0.00273117440499415
S12	899	2563	50	63	0.0245805696449473
S12	899	2563	20	34	0.0132657042528287
S12	899	2563	110	327	0.127584861490441
S12	899	2563	280	21	0.00819352321498244
S12	899	2563	30	51	0.0198985563792431
S12	899	2563	300	12	0.00468201326570425
S12	899	2563	200	10	0.00390167772142021
S12	899	2563	150	64	0.0249707374170894
S12	899	2563	350	27	0.0105345298478346
S12	899	2563	40	47	0.018337885290675
S12	899	2563	310	11	0.00429184549356223
S12	899	2563	340	11	0.00429184549356223
S12	899	2563	180	26	0.0101443620756925
S12	899	2563	330	15	0.00585251658213032
S12	899	2563	270	15	0.00585251658213032
S12	899	2563	10	27	0.0105345298478346
S12	899	2563	0	25	0.00975419430355053
S12	899	2563	160	54	0.0210690596956691
S12	899	2563	290	19	0.0074131876706984
S12	899	2563	190	13	0.00507218103784627
S12	899	2563	260	5	0.00195083886071011
S12	899	2563	230	4	0.00156067108856808
S12	899	2563	210	2	0.000780335544284042
S12	899	2563	240	3	0.00117050331642606
S12	899	2563	220	5	0.00195083886071011
S13	362	769	340	29	0.0377113133940182
S13	362	769	200	60	0.0780234070221066
S13	362	769	120	14	0.0182054616384915
S13	362	769	110	15	0.0195058517555267
S13	362	769	0	64	0.0832249674902471
S13	362	769	180	77	0.100130039011704
S13	362	769	310	22	0.0286085825747724
S13	362	769	350	48	0.0624187256176853
S13	362	769	170	39	0.0507152145643693
S13	362	769	320	21	0.0273081924577373
S13	362	769	190	101	0.131339401820546
S13	362	769	10	36	0.046814044213264
S13	362	769	20	18	0.023407022106632
S13	362	769	150	7	0.00910273081924577
S13	362	769	300	22	0.0286085825747724
S13	362	769	260	9	0.011703511053316
S13	362	769	130	19	0.0247074122236671
S13	362	769	220	21	0.0273081924577373
S13	362	769	240	10	0.0130039011703511
S13	362	769	330	14	0.0182054616384915
S13	362	769	250	6	0.00780234070221066
S13	362	769	90	7	0.00910273081924577
S13	362	769	140	6	0.00780234070221066
S13	362	769	290	7	0.00910273081924577
S13	362	769	30	7	0.00910273081924577
S13	362	769	210	33	0.0429128738621587
S13	362	769	100	7	0.00910273081924577
S13	362	769	230	7	0.00910273081924577
S13	362	769	280	4	0.00520156046814044
S13	362	769	270	8	0.0104031209362809
S13	362	769	160	14	0.0182054616384915
S13	362	769	80	7	0.00910273081924577
S13	362	769	60	3	0.00390117035110533
S13	362	769	70	5	0.00650195058517555
S13	362	769	40	1	0.00130039011703511
S13	362	769	50	1	0.00130039011703511
S14	269	514	70	8	0.0155642023346304
S14	269	514	180	32	0.0622568093385214
S14	269	514	10	25	0.0486381322957199
S14	269	514	210	29	0.056420233463035
S14	269	514	230	16	0.0311284046692607
S14	269	514	80	8	0.0155642023346304
S14	269	514	350	21	0.0408560311284047
S14	269	514	260	10	0.0194552529182879
S14	269	514	320	10	0.0194552529182879
S14	269	514	160	18	0.0350194552529183
S14	269	514	250	11	0.0214007782101167
S14	269	514	30	20	0.0389105058365759
S14	269	514	150	5	0.00972762645914397
S14	269	514	200	28	0.0544747081712062
S14	269	514	130	4	0.00778210116731518
S14	269	514	280	9	0.0175097276264591
S14	269	514	310	7	0.0136186770428016
S14	269	514	0	32	0.0622568093385214
S14	269	514	190	32	0.0622568093385214
S14	269	514	330	11	0.0214007782101167
S14	269	514	170	19	0.0369649805447471
S14	269	514	50	6	0.0116731517509728
S14	269	514	240	7	0.0136186770428016
S14	269	514	90	7	0.0136186770428016
S14	269	514	100	5	0.00972762645914397
S14	269	514	340	17	0.0330739299610895
S14	269	514	40	13	0.0252918287937743
S14	269	514	290	8	0.0155642023346304
S14	269	514	20	25	0.0486381322957199
S14	269	514	220	18	0.0350194552529183
S14	269	514	60	9	0.0175097276264591
S14	269	514	270	10	0.0194552529182879
S14	269	514	300	10	0.0194552529182879
S14	269	514	110	7	0.0136186770428016
S14	269	514	140	9	0.0175097276264591
S14	269	514	120	8	0.0155642023346304
S15	746	2481	0	250	0.100765820233777
S15	746	2481	210	40	0.0161225312374043
S15	746	2481	140	92	0.0370818218460298
S15	746	2481	170	192	0.0773881499395405
S15	746	2481	70	13	0.00523982265215639
S15	746	2481	330	36	0.0145102781136638
S15	746	2481	10	224	0.0902861749294639
S15	746	2481	30	100	0.0403063280935107
S15	746	2481	320	12	0.00483675937122128
S15	746	2481	340	120	0.0483675937122128
S15	746	2481	160	177	0.0713422007255139
S15	746	2481	150	131	0.052801289802499
S15	746	2481	350	200	0.0806126561870214
S15	746	2481	20	167	0.0673115679161628
S15	746	2481	180	216	0.0870616686819831
S15	746	2481	190	144	0.0580411124546554
S15	746	2481	120	23	0.00927045546150746
S15	746	2481	130	27	0.0108827085852479
S15	746	2481	220	13	0.00523982265215639
S15	746	2481	280	8	0.00322450624748086
S15	746	2481	90	11	0.00443369609028618
S15	746	2481	200	77	0.0310358726320032
S15	746	2481	230	9	0.00362756952841596
S15	746	2481	310	6	0.00241837968561064
S15	746	2481	250	8	0.00322450624748086
S15	746	2481	260	14	0.0056428859330915
S15	746	2481	50	31	0.0124949617089883
S15	746	2481	60	33	0.0133010882708585
S15	746	2481	80	9	0.00362756952841596
S15	746	2481	100	12	0.00483675937122128
S15	746	2481	270	9	0.00362756952841596
S15	746	2481	40	52	0.0209592906086256
S15	746	2481	240	8	0.00322450624748086
S15	746	2481	110	15	0.0060459492140266
S15	746	2481	290	1	0.000403063280935107
S15	746	2481	300	1	0.000403063280935107
S16	790	3283	270	38	0.0115747791653975
S16	790	3283	200	176	0.0536095035028937
S16	790	3283	180	280	0.0852878464818763
S16	790	3283	60	20	0.00609198903441974
S16	790	3283	210	113	0.0344197380444715
S16	790	3283	220	67	0.0204081632653061
S16	790	3283	170	217	0.0660980810234542
S16	790	3283	340	218	0.0664026804751751
S16	790	3283	160	129	0.0392933292720073
S16	790	3283	0	201	0.0612244897959184
S16	790	3283	320	103	0.0313737435272617
S16	790	3283	240	40	0.0121839780688395
S16	790	3283	260	71	0.0216265610721901
S16	790	3283	140	46	0.0140115747791654
S16	790	3283	190	223	0.0679256777337801
S16	790	3283	80	65	0.0197989643618641
S16	790	3283	90	37	0.0112701797136765
S16	790	3283	20	89	0.0271093512031678
S16	790	3283	350	235	0.0715808711544319
S16	790	3283	10	149	0.0453853183064271
S16	790	3283	150	90	0.0274139506548888
S16	790	3283	300	49	0.0149253731343284
S16	790	3283	30	53	0.0161437709412123
S16	790	3283	230	47	0.0143161742308864
S16	790	3283	130	31	0.00944258300335059
S16	790	3283	330	153	0.046603716113311
S16	790	3283	310	87	0.0265001522997259
S16	790	3283	120	20	0.00609198903441974
S16	790	3283	40	35	0.0106609808102345
S16	790	3283	100	18	0.00548279013097776
S16	790	3283	250	44	0.0134023758757234
S16	790	3283	50	26	0.00791958574474566
S16	790	3283	290	30	0.00913798355162961
S16	790	3283	280	32	0.00974718245507158
S16	790	3283	110	15	0.0045689917758148
S16	790	3283	70	36	0.0109655802619555
S17	439	1470	160	74	0.0503401360544218
S17	439	1470	350	165	0.112244897959184
S17	439	1470	30	35	0.0238095238095238
S17	439	1470	140	14	0.00952380952380953
S17	439	1470	0	188	0.127891156462585
S17	439	1470	190	123	0.0836734693877551
S17	439	1470	20	103	0.0700680272108844
S17	439	1470	170	164	0.11156462585034
S17	439	1470	340	71	0.0482993197278912
S17	439	1470	10	137	0.0931972789115646
S17	439	1470	180	173	0.117687074829932
S17	439	1470	120	7	0.00476190476190476
S17	439	1470	110	10	0.00680272108843537
S17	439	1470	330	13	0.00884353741496599
S17	439	1470	100	9	0.00612244897959184
S17	439	1470	260	5	0.00340136054421769
S17	439	1470	270	5	0.00340136054421769
S17	439	1470	310	7	0.00476190476190476
S17	439	1470	210	16	0.0108843537414966
S17	439	1470	290	5	0.00340136054421769
S17	439	1470	130	8	0.0054421768707483
S17	439	1470	280	4	0.00272108843537415
S17	439	1470	320	5	0.00340136054421769
S17	439	1470	200	58	0.0394557823129252
S17	439	1470	150	16	0.0108843537414966
S17	439	1470	90	8	0.0054421768707483
S17	439	1470	220	5	0.00340136054421769
S17	439	1470	60	6	0.00408163265306122
S17	439	1470	70	5	0.00340136054421769
S17	439	1470	230	4	0.00272108843537415
S17	439	1470	40	10	0.00680272108843537
S17	439	1470	80	4	0.00272108843537415
S17	439	1470	250	2	0.00136054421768707
S17	439	1470	300	3	0.00204081632653061
S17	439	1470	50	8	0.0054421768707483
S18	879	3372	110	61	0.0180901542111507
S18	879	3372	50	100	0.029655990510083
S18	879	3372	180	198	0.0587188612099644
S18	879	3372	350	122	0.0361803084223013
S18	879	3372	160	201	0.0596085409252669
S18	879	3372	30	201	0.0596085409252669
S18	879	3372	130	87	0.0258007117437722
S18	879	3372	10	346	0.102609727164887
S18	879	3372	340	45	0.0133451957295374
S18	879	3372	270	23	0.0068208778173191
S18	879	3372	20	303	0.0898576512455516
S18	879	3372	260	19	0.00563463819691578
S18	879	3372	70	91	0.0269869513641756
S18	879	3372	170	268	0.0794780545670225
S18	879	3372	90	104	0.0308422301304864
S18	879	3372	0	275	0.0815539739027284
S18	879	3372	120	65	0.019276393831554
S18	879	3372	60	107	0.0317319098457889
S18	879	3372	310	11	0.00326215895610913
S18	879	3372	40	136	0.0403321470937129
S18	879	3372	80	98	0.0290628706998814
S18	879	3372	100	74	0.0219454329774614
S18	879	3372	290	7	0.00207591933570581
S18	879	3372	150	145	0.0430011862396204
S18	879	3372	140	97	0.0287663107947805
S18	879	3372	190	91	0.0269869513641756
S18	879	3372	230	6	0.00177935943060498
S18	879	3372	200	24	0.00711743772241993
S18	879	3372	300	9	0.00266903914590747
S18	879	3372	280	11	0.00326215895610913
S18	879	3372	250	6	0.00177935943060498
S18	879	3372	240	5	0.00148279952550415
S18	879	3372	220	2	0.000593119810201661
S18	879	3372	210	12	0.00355871886120996
S18	879	3372	330	10	0.0029655990510083
S18	879	3372	320	12	0.00355871886120996
S19	794	1957	220	10	0.00510986203372509
S19	794	1957	170	200	0.102197240674502
S19	794	1957	10	165	0.084312723556464
S19	794	1957	0	167	0.085334695963209
S19	794	1957	180	154	0.0786918753193664
S19	794	1957	130	28	0.0143076136944303
S19	794	1957	150	129	0.0659172202350537
S19	794	1957	140	86	0.0439448134900358
S19	794	1957	20	96	0.0490546755237609
S19	794	1957	160	180	0.0919775166070516
S19	794	1957	190	81	0.0413898824731732
S19	794	1957	60	24	0.0122636688809402
S19	794	1957	350	148	0.0756259580991313
S19	794	1957	70	21	0.0107307102708227
S19	794	1957	330	51	0.026060296371998
S19	794	1957	30	74	0.0378129790495657
S19	794	1957	340	87	0.0444557996934083
S19	794	1957	110	9	0.00459887583035258
S19	794	1957	270	6	0.00306591722023505
S19	794	1957	90	14	0.00715380684721513
S19	794	1957	50	27	0.0137966274910577
S19	794	1957	80	17	0.00868676545733265
S19	794	1957	40	48	0.0245273377618804
S19	794	1957	200	45	0.0229943791517629
S19	794	1957	120	17	0.00868676545733265
S19	794	1957	100	12	0.00613183444047011
S19	794	1957	240	6	0.00306591722023505
S19	794	1957	320	14	0.00715380684721513
S19	794	1957	230	6	0.00306591722023505
S19	794	1957	310	6	0.00306591722023505
S19	794	1957	250	6	0.00306591722023505
S19	794	1957	210	15	0.00766479305058763
S19	794	1957	290	2	0.00102197240674502
S19	794	1957	280	3	0.00153295861011753
S19	794	1957	260	2	0.00102197240674502
S19	794	1957	300	1	0.000510986203372509
S2	331	1283	210	38	0.029618082618862
S2	331	1283	20	73	0.0568978955572876
S2	331	1283	190	127	0.0989867498051442
S2	331	1283	70	15	0.0116913484021824
S2	331	1283	250	17	0.0132501948558067
S2	331	1283	50	36	0.0280592361652377
S2	331	1283	150	19	0.014809041309431
S2	331	1283	180	135	0.105222135619641
S2	331	1283	0	120	0.0935307872174591
S2	331	1283	170	85	0.0662509742790335
S2	331	1283	350	61	0.0475448168355417
S2	331	1283	40	29	0.0226032735775526
S2	331	1283	30	40	0.0311769290724864
S2	331	1283	10	153	0.11925175370226
S2	331	1283	160	52	0.0405300077942323
S2	331	1283	200	74	0.0576773187840998
S2	331	1283	80	13	0.0101325019485581
S2	331	1283	240	14	0.0109119251753702
S2	331	1283	340	16	0.0124707716289945
S2	331	1283	220	29	0.0226032735775526
S2	331	1283	310	4	0.00311769290724864
S2	331	1283	90	9	0.00701480904130943
S2	331	1283	140	16	0.0124707716289945
S2	331	1283	260	8	0.00623538581449727
S2	331	1283	130	14	0.0109119251753702
S2	331	1283	320	6	0.00467653936087296
S2	331	1283	120	6	0.00467653936087296
S2	331	1283	280	3	0.00233826968043648
S2	331	1283	290	5	0.0038971161340608
S2	331	1283	230	24	0.0187061574434918
S2	331	1283	100	7	0.00545596258768511
S2	331	1283	60	20	0.0155884645362432
S2	331	1283	330	5	0.0038971161340608
S2	331	1283	270	6	0.00467653936087296
S2	331	1283	300	2	0.00155884645362432
S2	331	1283	110	2	0.00155884645362432
S20	536	1252	90	17	0.0135782747603834
S20	536	1252	20	68	0.0543130990415336
S20	536	1252	120	15	0.0119808306709265
S20	536	1252	150	63	0.0503194888178914
S20	536	1252	160	101	0.0806709265175719
S20	536	1252	170	139	0.111022364217252
S20	536	1252	140	50	0.0399361022364217
S20	536	1252	40	32	0.0255591054313099
S20	536	1252	280	5	0.00399361022364217
S20	536	1252	50	14	0.0111821086261981
S20	536	1252	100	16	0.012779552715655
S20	536	1252	80	18	0.0143769968051118
S20	536	1252	60	11	0.00878594249201278
S20	536	1252	70	15	0.0119808306709265
S20	536	1252	260	6	0.00479233226837061
S20	536	1252	220	5	0.00399361022364217
S20	536	1252	180	168	0.134185303514377
S20	536	1252	30	35	0.0279552715654952
S20	536	1252	0	73	0.0583067092651757
S20	536	1252	300	5	0.00399361022364217
S20	536	1252	200	53	0.042332268370607
S20	536	1252	110	14	0.0111821086261981
S20	536	1252	210	20	0.0159744408945687
S20	536	1252	290	6	0.00479233226837061
S20	536	1252	240	3	0.0023961661341853
S20	536	1252	250	3	0.0023961661341853
S20	536	1252	190	110	0.0878594249201278
S20	536	1252	350	36	0.0287539936102236
S20	536	1252	130	30	0.023961661341853
S20	536	1252	10	82	0.0654952076677316
S20	536	1252	320	4	0.00319488817891374
S20	536	1252	230	9	0.00718849840255591
S20	536	1252	340	16	0.012779552715655
S20	536	1252	330	6	0.00479233226837061
S20	536	1252	270	1	0.000798722044728434
S20	536	1252	310	3	0.0023961661341853
S21	783	4001	10	190	0.047488127968008
S21	783	4001	90	262	0.0654836290927268
S21	783	4001	80	227	0.0567358160459885
S21	783	4001	310	14	0.00349912521869533
S21	783	4001	140	196	0.0489877530617346
S21	783	4001	120	168	0.0419895026243439
S21	783	4001	110	206	0.0514871282179455
S21	783	4001	70	171	0.0427393151712072
S21	783	4001	100	229	0.0572356910772307
S21	783	4001	270	33	0.00824793801549613
S21	783	4001	180	122	0.0304923769057736
S21	783	4001	50	149	0.0372406898275431
S21	783	4001	20	181	0.0452386903274182
S21	783	4001	350	103	0.0257435641089728
S21	783	4001	160	186	0.0464883779055236
S21	783	4001	130	188	0.0469882529367658
S21	783	4001	150	196	0.0489877530617346
S21	783	4001	340	53	0.013246688327918
S21	783	4001	0	182	0.0454886278430392
S21	783	4001	60	155	0.0387403149212697
S21	783	4001	170	187	0.0467383154211447
S21	783	4001	190	71	0.0177455636090977
S21	783	4001	300	9	0.00224943764058985
S21	783	4001	320	14	0.00349912521869533
S21	783	4001	30	143	0.0357410647338165
S21	783	4001	330	31	0.00774806298425394
S21	783	4001	230	12	0.00299925018745314
S21	783	4001	280	23	0.00574856285928518
S21	783	4001	40	147	0.0367408147963009
S21	783	4001	290	17	0.00424893776555861
S21	783	4001	240	11	0.00274931267183204
S21	783	4001	250	18	0.0044988752811797
S21	783	4001	210	26	0.00649837540614846
S21	783	4001	220	11	0.00274931267183204
S21	783	4001	200	46	0.0114971257185704
S21	783	4001	260	24	0.00599850037490627
S22	295	563	100	6	0.0106571936056838
S22	295	563	0	60	0.106571936056838
S22	295	563	20	42	0.0746003552397869
S22	295	563	300	3	0.00532859680284192
S22	295	563	170	31	0.0550621669626998
S22	295	563	160	33	0.0586145648312611
S22	295	563	30	37	0.0657193605683837
S22	295	563	10	46	0.0817051509769094
S22	295	563	350	31	0.0550621669626998
S22	295	563	200	9	0.0159857904085258
S22	295	563	60	23	0.0408525754884547
S22	295	563	110	7	0.0124333925399645
S22	295	563	130	15	0.0266429840142096
S22	295	563	70	18	0.0319715808170515
S22	295	563	290	2	0.00355239786856128
S22	295	563	40	17	0.0301953818827709
S22	295	563	80	13	0.0230905861456483
S22	295	563	340	17	0.0301953818827709
S22	295	563	320	3	0.00532859680284192
S22	295	563	50	16	0.0284191829484902
S22	295	563	150	31	0.0550621669626998
S22	295	563	280	4	0.00710479573712256
S22	295	563	180	20	0.0355239786856128
S22	295	563	190	17	0.0301953818827709
S22	295	563	330	12	0.0213143872113677
S22	295	563	120	6	0.0106571936056838
S22	295	563	140	19	0.0337477797513322
S22	295	563	90	9	0.0159857904085258
S22	295	563	270	1	0.00177619893428064
S22	295	563	240	3	0.00532859680284192
S22	295	563	210	4	0.00710479573712256
S22	295	563	230	2	0.00355239786856128
S22	295	563	250	2	0.00355239786856128
S22	295	563	260	2	0.00355239786856128
S22	295	563	310	1	0.00177619893428064
S22	295	563	220	1	0.00177619893428064
S23	510	1381	40	114	0.0825488776249095
S23	510	1381	170	64	0.0463432295438088
S23	510	1381	70	78	0.056480811006517
S23	510	1381	10	75	0.054308472121651
S23	510	1381	20	94	0.0680666183924692
S23	510	1381	50	95	0.0687907313540912
S23	510	1381	160	43	0.0311368573497466
S23	510	1381	30	104	0.0753077480086894
S23	510	1381	0	51	0.0369297610427227
S23	510	1381	210	17	0.0123099203475742
S23	510	1381	190	53	0.0383779869659667
S23	510	1381	60	117	0.0847212165097755
S23	510	1381	90	33	0.0238957277335264
S23	510	1381	130	29	0.0209992758870384
S23	510	1381	150	35	0.0253439536567705
S23	510	1381	350	24	0.0173787110789283
S23	510	1381	180	66	0.0477914554670529
S23	510	1381	80	56	0.0405503258508327
S23	510	1381	340	17	0.0123099203475742
S23	510	1381	200	41	0.0296886314265025
S23	510	1381	120	18	0.0130340333091962
S23	510	1381	100	24	0.0173787110789283
S23	510	1381	110	17	0.0123099203475742
S23	510	1381	220	5	0.00362056480811007
S23	510	1381	140	19	0.0137581462708182
S23	510	1381	250	2	0.00144822592324403
S23	510	1381	280	10	0.00724112961622013
S23	510	1381	240	2	0.00144822592324403
S23	510	1381	270	5	0.00362056480811007
S23	510	1381	320	14	0.0101375814627082
S23	510	1381	300	15	0.0108616944243302
S23	510	1381	230	3	0.00217233888486604
S23	510	1381	290	16	0.0115858073859522
S23	510	1381	330	7	0.00506879073135409
S23	510	1381	310	12	0.00868935553946416
S23	510	1381	260	6	0.00434467776973208
S24	522	1185	70	17	0.0143459915611814
S24	522	1185	10	73	0.0616033755274262
S24	522	1185	170	94	0.0793248945147679
S24	522	1185	130	23	0.0194092827004219
S24	522	1185	0	67	0.0565400843881857
S24	522	1185	150	46	0.0388185654008439
S24	522	1185	160	77	0.0649789029535865
S24	522	1185	30	51	0.0430379746835443
S24	522	1185	240	8	0.00675105485232068
S24	522	1185	280	19	0.0160337552742616
S24	522	1185	190	59	0.049789029535865
S24	522	1185	180	72	0.0607594936708861
S24	522	1185	140	33	0.0278481012658228
S24	522	1185	60	14	0.0118143459915612
S24	522	1185	50	24	0.020253164556962
S24	522	1185	230	14	0.0118143459915612
S24	522	1185	330	14	0.0118143459915612
S24	522	1185	80	16	0.0135021097046414
S24	522	1185	110	36	0.030379746835443
S24	522	1185	260	9	0.00759493670886076
S24	522	1185	350	60	0.0506329113924051
S24	522	1185	220	13	0.0109704641350211
S24	522	1185	20	70	0.0590717299578059
S24	522	1185	310	18	0.0151898734177215
S24	522	1185	40	30	0.0253164556962025
S24	522	1185	200	26	0.0219409282700422
S24	522	1185	270	19	0.0160337552742616
S24	522	1185	100	26	0.0219409282700422
S24	522	1185	300	15	0.0126582278481013
S24	522	1185	90	22	0.0185654008438819
S24	522	1185	120	36	0.030379746835443
S24	522	1185	250	11	0.00928270042194093
S24	522	1185	340	24	0.020253164556962
S24	522	1185	290	16	0.0135021097046414
S24	522	1185	210	17	0.0143459915611814
S24	522	1185	320	16	0.0135021097046414
S26	345	666	140	32	0.0480480480480481
S26	345	666	180	19	0.0285285285285285
S26	345	666	240	7	0.0105105105105105
S26	345	666	90	27	0.0405405405405405
S26	345	666	210	11	0.0165165165165165
S26	345	666	10	28	0.042042042042042
S26	345	666	100	31	0.0465465465465466
S26	345	666	270	5	0.00750750750750751
S26	345	666	0	41	0.0615615615615616
S26	345	666	20	32	0.0480480480480481
S26	345	666	190	28	0.042042042042042
S26	345	666	80	22	0.033033033033033
S26	345	666	60	25	0.0375375375375375
S26	345	666	280	9	0.0135135135135135
S26	345	666	250	9	0.0135135135135135
S26	345	666	260	13	0.0195195195195195
S26	345	666	70	20	0.03003003003003
S26	345	666	340	17	0.0255255255255255
S26	345	666	110	21	0.0315315315315315
S26	345	666	290	4	0.00600600600600601
S26	345	666	330	11	0.0165165165165165
S26	345	666	30	29	0.0435435435435435
S26	345	666	50	26	0.039039039039039
S26	345	666	40	21	0.0315315315315315
S26	345	666	130	24	0.036036036036036
S26	345	666	350	33	0.0495495495495496
S26	345	666	200	17	0.0255255255255255
S26	345	666	120	20	0.03003003003003
S26	345	666	150	21	0.0315315315315315
S26	345	666	320	9	0.0135135135135135
S26	345	666	160	16	0.024024024024024
S26	345	666	170	26	0.039039039039039
S26	345	666	220	6	0.00900900900900901
S26	345	666	310	2	0.003003003003003
S26	345	666	230	1	0.0015015015015015
S26	345	666	300	3	0.00450450450450451
S27	485	1420	90	124	0.0873239436619718
S27	485	1420	350	12	0.00845070422535211
S27	485	1420	130	123	0.0866197183098592
S27	485	1420	110	154	0.108450704225352
S27	485	1420	60	46	0.0323943661971831
S27	485	1420	100	110	0.0774647887323944
S27	485	1420	160	51	0.0359154929577465
S27	485	1420	80	103	0.0725352112676056
S27	485	1420	150	71	0.05
S27	485	1420	140	103	0.0725352112676056
S27	485	1420	70	68	0.047887323943662
S27	485	1420	120	173	0.121830985915493
S27	485	1420	330	5	0.00352112676056338
S27	485	1420	170	23	0.0161971830985915
S27	485	1420	40	26	0.0183098591549296
S27	485	1420	20	15	0.0105633802816901
S27	485	1420	50	37	0.026056338028169
S27	485	1420	180	20	0.0140845070422535
S27	485	1420	230	3	0.00211267605633803
S27	485	1420	310	12	0.00845070422535211
S27	485	1420	340	6	0.00422535211267606
S27	485	1420	30	20	0.0140845070422535
S27	485	1420	10	15	0.0105633802816901
S27	485	1420	260	6	0.00422535211267606
S27	485	1420	200	11	0.00774647887323944
S27	485	1420	320	9	0.00633802816901409
S27	485	1420	250	4	0.0028169014084507
S27	485	1420	300	8	0.00563380281690141
S27	485	1420	190	14	0.00985915492957747
S27	485	1420	0	13	0.00915492957746479
S27	485	1420	290	7	0.00492957746478873
S27	485	1420	240	3	0.00211267605633803
S27	485	1420	210	6	0.00422535211267606
S27	485	1420	270	10	0.00704225352112676
S27	485	1420	280	6	0.00422535211267606
S27	485	1420	220	3	0.00211267605633803
S28	891	4085	310	81	0.019828641370869
S28	891	4085	210	93	0.022766217870257
S28	891	4085	40	67	0.0164014687882497
S28	891	4085	290	72	0.017625458996328
S28	891	4085	20	126	0.0308445532435741
S28	891	4085	110	37	0.00905752753977968
S28	891	4085	270	77	0.0188494492044064
S28	891	4085	260	58	0.0141982864137087
S28	891	4085	80	46	0.0112607099143207
S28	891	4085	300	62	0.0151774785801714
S28	891	4085	10	252	0.0616891064871481
S28	891	4085	250	70	0.0171358629130967
S28	891	4085	280	52	0.0127294981640147
S28	891	4085	150	105	0.025703794369645
S28	891	4085	330	150	0.0367197062423501
S28	891	4085	340	224	0.0548347613219094
S28	891	4085	190	235	0.0575275397796818
S28	891	4085	230	67	0.0164014687882497
S28	891	4085	180	300	0.0734394124847001
S28	891	4085	0	369	0.0903304773561811
S28	891	4085	160	187	0.0457772337821297
S28	891	4085	50	36	0.00881272949816402
S28	891	4085	350	360	0.0881272949816402
S28	891	4085	240	44	0.0107711138310894
S28	891	4085	90	57	0.013953488372093
S28	891	4085	70	47	0.0115055079559364
S28	891	4085	100	34	0.00832313341493268
S28	891	4085	30	64	0.0156670746634027
S28	891	4085	200	140	0.0342717258261934
S28	891	4085	120	37	0.00905752753977968
S28	891	4085	320	85	0.0208078335373317
S28	891	4085	170	261	0.0638922888616891
S28	891	4085	220	52	0.0127294981640147
S28	891	4085	140	70	0.0171358629130967
S28	891	4085	130	35	0.00856793145654835
S28	891	4085	60	33	0.00807833537331701
S29	509	2803	30	76	0.0271138066357474
S29	509	2803	320	61	0.0217623974313236
S29	509	2803	200	167	0.0595790224759187
S29	509	2803	20	118	0.0420977524081341
S29	509	2803	40	37	0.0132001427042455
S29	509	2803	210	93	0.0331787370674278
S29	509	2803	170	203	0.0724224045665359
S29	509	2803	350	229	0.0816981805208705
S29	509	2803	150	68	0.0242597217267214
S29	509	2803	190	226	0.0806278986799857
S29	509	2803	0	219	0.0781305743845879
S29	509	2803	140	30	0.0107028184088477
S29	509	2803	330	106	0.0378166250445951
S29	509	2803	10	198	0.0706386014983946
S29	509	2803	50	26	0.00927577595433464
S29	509	2803	340	161	0.0574384587941491
S29	509	2803	180	286	0.102033535497681
S29	509	2803	160	146	0.0520870495897253
S29	509	2803	70	22	0.00784873349982162
S29	509	2803	240	25	0.00891901534070639
S29	509	2803	250	16	0.00570816981805209
S29	509	2803	110	12	0.00428112736353907
S29	509	2803	260	25	0.00891901534070639
S29	509	2803	130	15	0.00535140920442383
S29	509	2803	310	16	0.00570816981805209
S29	509	2803	300	18	0.0064216910453086
S29	509	2803	230	44	0.0156974669996432
S29	509	2803	280	17	0.00606493043168034
S29	509	2803	80	12	0.00428112736353907
S29	509	2803	100	6	0.00214056368176953
S29	509	2803	220	62	0.0221191580449518
S29	509	2803	90	10	0.00356760613628255
S29	509	2803	270	19	0.00677845165893685
S29	509	2803	60	14	0.00499464859079558
S29	509	2803	120	9	0.0032108455226543
S29	509	2803	290	11	0.00392436674991081
S3	542	1727	310	43	0.0248986682107701
S3	542	1727	120	51	0.0295309785755646
S3	542	1727	270	33	0.0191082802547771
S3	542	1727	40	44	0.0254777070063694
S3	542	1727	300	69	0.0399536768963521
S3	542	1727	90	48	0.0277938621887667
S3	542	1727	260	26	0.0150550086855819
S3	542	1727	160	48	0.0277938621887667
S3	542	1727	150	44	0.0254777070063694
S3	542	1727	110	63	0.0364794441227562
S3	542	1727	0	81	0.0469021424435437
S3	542	1727	320	38	0.0220034742327736
S3	542	1727	130	67	0.0387955993051534
S3	542	1727	70	50	0.0289519397799653
S3	542	1727	290	58	0.0335842501447597
S3	542	1727	200	39	0.0225825130283729
S3	542	1727	140	51	0.0295309785755646
S3	542	1727	30	62	0.0359004053271569
S3	542	1727	60	32	0.0185292414591778
S3	542	1727	50	48	0.0277938621887667
S3	542	1727	250	16	0.00926462072958888
S3	542	1727	20	66	0.0382165605095541
S3	542	1727	350	68	0.0393746381007528
S3	542	1727	280	44	0.0254777070063694
S3	542	1727	240	14	0.00810654313839027
S3	542	1727	190	75	0.0434279096699479
S3	542	1727	10	79	0.0457440648523451
S3	542	1727	170	70	0.0405327156919514
S3	542	1727	80	44	0.0254777070063694
S3	542	1727	180	77	0.0445859872611465
S3	542	1727	330	34	0.0196873190503764
S3	542	1727	220	17	0.00984365952518819
S3	542	1727	230	13	0.00752750434279097
S3	542	1727	100	43	0.0248986682107701
S3	542	1727	340	50	0.0289519397799653
S3	542	1727	210	22	0.0127388535031847
S30	902	2935	40	302	0.102896081771721
S30	902	2935	100	67	0.0228279386712095
S30	902	2935	20	247	0.0841567291311755
S30	902	2935	140	76	0.0258943781942078
S30	902	2935	110	70	0.0238500851788756
S30	902	2935	30	311	0.105962521294719
S30	902	2935	160	67	0.0228279386712095
S30	902	2935	10	159	0.0541737649063032
S30	902	2935	60	219	0.0746166950596252
S30	902	2935	130	57	0.0194207836456559
S30	902	2935	50	243	0.082793867120954
S30	902	2935	70	169	0.0575809199318569
S30	902	2935	260	22	0.00749574105621806
S30	902	2935	120	81	0.0275979557069847
S30	902	2935	280	7	0.00238500851788756
S30	902	2935	0	59	0.0201022146507666
S30	902	2935	90	89	0.0303236797274276
S30	902	2935	80	143	0.0487223168654174
S30	902	2935	170	94	0.0320272572402044
S30	902	2935	150	65	0.0221465076660988
S30	902	2935	180	116	0.0395229982964225
S30	902	2935	190	101	0.034412265758092
S30	902	2935	250	29	0.00988074957410562
S30	902	2935	310	4	0.00136286201022147
S30	902	2935	290	3	0.0010221465076661
S30	902	2935	230	12	0.0040885860306644
S30	902	2935	200	50	0.0170357751277683
S30	902	2935	300	3	0.0010221465076661
S30	902	2935	270	5	0.00170357751277683
S30	902	2935	210	12	0.0040885860306644
S30	902	2935	220	10	0.00340715502555366
S30	902	2935	240	21	0.00715502555366269
S30	902	2935	320	2	0.000681431005110733
S30	902	2935	350	10	0.00340715502555366
S30	902	2935	340	5	0.00170357751277683
S30	902	2935	330	5	0.00170357751277683
S31	965	4375	240	96	0.0219428571428571
S31	965	4375	220	144	0.0329142857142857
S31	965	4375	20	107	0.0244571428571429
S31	965	4375	340	261	0.0596571428571429
S31	965	4375	150	79	0.0180571428571429
S31	965	4375	250	71	0.0162285714285714
S31	965	4375	320	199	0.0454857142857143
S31	965	4375	170	183	0.0418285714285714
S31	965	4375	0	250	0.0571428571428571
S31	965	4375	230	91	0.0208
S31	965	4375	60	27	0.00617142857142857
S31	965	4375	70	28	0.0064
S31	965	4375	130	50	0.0114285714285714
S31	965	4375	330	241	0.0550857142857143
S31	965	4375	160	130	0.0297142857142857
S31	965	4375	270	72	0.0164571428571429
S31	965	4375	10	159	0.0363428571428571
S31	965	4375	210	190	0.0434285714285714
S31	965	4375	310	179	0.0409142857142857
S31	965	4375	140	80	0.0182857142857143
S31	965	4375	300	139	0.0317714285714286
S31	965	4375	180	268	0.0612571428571429
S31	965	4375	260	85	0.0194285714285714
S31	965	4375	190	272	0.0621714285714286
S31	965	4375	40	56	0.0128
S31	965	4375	30	71	0.0162285714285714
S31	965	4375	110	27	0.00617142857142857
S31	965	4375	50	40	0.00914285714285714
S31	965	4375	120	23	0.00525714285714286
S31	965	4375	350	270	0.0617142857142857
S31	965	4375	90	26	0.00594285714285714
S31	965	4375	290	97	0.0221714285714286
S31	965	4375	200	238	0.0544
S31	965	4375	80	27	0.00617142857142857
S31	965	4375	100	19	0.00434285714285714
S31	965	4375	280	80	0.0182857142857143
S4	477	1258	80	19	0.0151033386327504
S4	477	1258	350	96	0.0763116057233704
S4	477	1258	50	13	0.0103338632750397
S4	477	1258	190	79	0.0627980922098569
S4	477	1258	270	12	0.0095389507154213
S4	477	1258	70	15	0.0119236883942766
S4	477	1258	220	26	0.0206677265500795
S4	477	1258	160	44	0.0349761526232114
S4	477	1258	280	28	0.0222575516693164
S4	477	1258	310	15	0.0119236883942766
S4	477	1258	300	16	0.0127186009538951
S4	477	1258	20	37	0.0294117647058824
S4	477	1258	60	19	0.0151033386327504
S4	477	1258	10	75	0.0596184419713832
S4	477	1258	0	96	0.0763116057233704
S4	477	1258	180	79	0.0627980922098569
S4	477	1258	290	22	0.0174880763116057
S4	477	1258	100	22	0.0174880763116057
S4	477	1258	240	21	0.0166931637519873
S4	477	1258	90	21	0.0166931637519873
S4	477	1258	140	26	0.0206677265500795
S4	477	1258	210	31	0.0246422893481717
S4	477	1258	120	22	0.0174880763116057
S4	477	1258	340	65	0.0516693163751987
S4	477	1258	30	39	0.0310015898251192
S4	477	1258	320	23	0.0182829888712242
S4	477	1258	130	16	0.0127186009538951
S4	477	1258	150	23	0.0182829888712242
S4	477	1258	170	56	0.0445151033386327
S4	477	1258	250	19	0.0151033386327504
S4	477	1258	330	37	0.0294117647058824
S4	477	1258	110	28	0.0222575516693164
S4	477	1258	200	58	0.0461049284578696
S4	477	1258	260	18	0.014308426073132
S4	477	1258	230	23	0.0182829888712242
S4	477	1258	40	19	0.0151033386327504
S5	670	3064	70	75	0.0244778067885118
S5	670	3064	170	159	0.0518929503916449
S5	670	3064	120	77	0.0251305483028721
S5	670	3064	110	59	0.0192558746736292
S5	670	3064	30	170	0.0554830287206266
S5	670	3064	60	93	0.0303524804177546
S5	670	3064	80	62	0.0202349869451697
S5	670	3064	50	123	0.0401436031331593
S5	670	3064	190	175	0.0571148825065274
S5	670	3064	10	145	0.0473237597911227
S5	670	3064	220	83	0.027088772845953
S5	670	3064	20	168	0.0548302872062663
S5	670	3064	150	106	0.0345953002610966
S5	670	3064	0	145	0.0473237597911227
S5	670	3064	210	97	0.0316579634464752
S5	670	3064	280	18	0.00587467362924282
S5	670	3064	40	123	0.0401436031331593
S5	670	3064	200	142	0.0463446475195823
S5	670	3064	230	54	0.0176240208877285
S5	670	3064	180	142	0.0463446475195823
S5	670	3064	130	69	0.0225195822454308
S5	670	3064	310	50	0.0163185378590078
S5	670	3064	320	43	0.0140339425587467
S5	670	3064	350	73	0.0238250652741514
S5	670	3064	140	104	0.0339425587467363
S5	670	3064	260	21	0.00685378590078329
S5	670	3064	300	43	0.0140339425587467
S5	670	3064	340	62	0.0202349869451697
S5	670	3064	330	57	0.0186031331592689
S5	670	3064	160	122	0.0398172323759791
S5	670	3064	90	53	0.0172976501305483
S5	670	3064	290	27	0.00881201044386423
S5	670	3064	270	26	0.00848563968668407
S5	670	3064	240	28	0.00913838120104439
S5	670	3064	100	52	0.0169712793733682
S5	670	3064	250	18	0.00587467362924282
S6	835	2347	100	159	0.0677460587984661
S6	835	2347	270	17	0.00724328930549638
S6	835	2347	120	157	0.0668939071154666
S6	835	2347	90	151	0.0643374520664678
S6	835	2347	110	111	0.0472944184064764
S6	835	2347	20	69	0.0293992330634853
S6	835	2347	160	88	0.0374946740519813
S6	835	2347	60	76	0.0323817639539838
S6	835	2347	290	76	0.0323817639539838
S6	835	2347	40	56	0.0238602471239881
S6	835	2347	80	115	0.0489987217724755
S6	835	2347	70	97	0.0413293566254793
S6	835	2347	130	152	0.0647635279079676
S6	835	2347	310	116	0.0494247976139753
S6	835	2347	300	117	0.0498508734554751
S6	835	2347	140	136	0.057946314443971
S6	835	2347	30	64	0.0272688538559864
S6	835	2347	180	42	0.0178951853429911
S6	835	2347	10	50	0.0213037920749893
S6	835	2347	150	89	0.037920749893481
S6	835	2347	190	13	0.00553898593949723
S6	835	2347	280	27	0.0115040477204942
S6	835	2347	50	53	0.0225820195994887
S6	835	2347	0	40	0.0170430336599915
S6	835	2347	330	39	0.0166169578184917
S6	835	2347	210	4	0.00170430336599915
S6	835	2347	170	60	0.0255645504899872
S6	835	2347	200	6	0.00255645504899872
S6	835	2347	340	30	0.0127822752449936
S6	835	2347	320	78	0.0332339156369834
S6	835	2347	250	7	0.00298253089049851
S6	835	2347	350	45	0.0191734128674904
S6	835	2347	260	3	0.00127822752449936
S6	835	2347	230	2	0.000852151682999574
S6	835	2347	220	2	0.000852151682999574
S7	786	2338	170	174	0.0744225834046193
S7	786	2338	140	96	0.0410607356715141
S7	786	2338	320	72	0.0307955517536356
S7	786	2338	150	81	0.03464499572284
S7	786	2338	40	40	0.0171086398631309
S7	786	2338	300	54	0.0230966638152267
S7	786	2338	20	116	0.0496150556030796
S7	786	2338	130	84	0.0359281437125749
S7	786	2338	200	61	0.0260906757912746
S7	786	2338	230	16	0.00684345594525235
S7	786	2338	60	28	0.0119760479041916
S7	786	2338	240	15	0.00641573994867408
S7	786	2338	340	87	0.0372112917023097
S7	786	2338	160	133	0.0568862275449102
S7	786	2338	110	39	0.0166809238665526
S7	786	2338	80	29	0.0124037639007699
S7	786	2338	0	149	0.0637296834901625
S7	786	2338	180	164	0.0701454234388366
S7	786	2338	290	35	0.0149700598802395
S7	786	2338	10	132	0.0564585115483319
S7	786	2338	120	78	0.0333618477331052
S7	786	2338	350	130	0.0556030795551754
S7	786	2338	50	37	0.0158254918733961
S7	786	2338	30	62	0.0265183917878529
S7	786	2338	310	77	0.032934131736527
S7	786	2338	280	16	0.00684345594525235
S7	786	2338	190	95	0.0406330196749358
S7	786	2338	100	24	0.0102651839178785
S7	786	2338	210	41	0.0175363558597092
S7	786	2338	270	13	0.00556030795551754
S7	786	2338	90	24	0.0102651839178785
S7	786	2338	330	71	0.0303678357570573
S7	786	2338	70	21	0.00898203592814371
S7	786	2338	250	14	0.00598802395209581
S7	786	2338	260	9	0.00384944396920445
S7	786	2338	220	21	0.00898203592814371
S8	389	936	320	13	0.0138888888888889
S8	389	936	30	27	0.0288461538461538
S8	389	936	340	31	0.0331196581196581
S8	389	936	270	5	0.00534188034188034
S8	389	936	330	20	0.0213675213675214
S8	389	936	170	79	0.0844017094017094
S8	389	936	0	101	0.107905982905983
S8	389	936	160	41	0.0438034188034188
S8	389	936	20	56	0.0598290598290598
S8	389	936	180	106	0.113247863247863
S8	389	936	110	14	0.014957264957265
S8	389	936	350	57	0.0608974358974359
S8	389	936	120	19	0.0202991452991453
S8	389	936	140	22	0.0235042735042735
S8	389	936	130	16	0.0170940170940171
S8	389	936	310	9	0.00961538461538462
S8	389	936	260	2	0.00213675213675214
S8	389	936	280	8	0.00854700854700855
S8	389	936	230	6	0.00641025641025641
S8	389	936	10	86	0.0918803418803419
S8	389	936	210	12	0.0128205128205128
S8	389	936	40	17	0.0181623931623932
S8	389	936	50	11	0.0117521367521368
S8	389	936	100	11	0.0117521367521368
S8	389	936	240	4	0.00427350427350427
S8	389	936	200	37	0.0395299145299145
S8	389	936	150	14	0.014957264957265
S8	389	936	90	7	0.00747863247863248
S8	389	936	300	13	0.0138888888888889
S8	389	936	70	7	0.00747863247863248
S8	389	936	190	64	0.0683760683760684
S8	389	936	80	4	0.00427350427350427
S8	389	936	220	5	0.00534188034188034
S8	389	936	60	4	0.00427350427350427
S8	389	936	250	1	0.00106837606837607
S8	389	936	290	7	0.00747863247863248
S9	722	2373	40	99	0.0417193426042984
S9	722	2373	270	10	0.00421407501053519
S9	722	2373	110	31	0.0130636325326591
S9	722	2373	340	82	0.0345554150863885
S9	722	2373	10	222	0.0935524652338812
S9	722	2373	30	132	0.0556257901390645
S9	722	2373	190	51	0.0214917825537295
S9	722	2373	180	122	0.0514117151285293
S9	722	2373	350	139	0.0585756426464391
S9	722	2373	310	41	0.0172777075431943
S9	722	2373	0	225	0.0948166877370417
S9	722	2373	20	175	0.0737463126843658
S9	722	2373	160	139	0.0585756426464391
S9	722	2373	170	147	0.0619469026548673
S9	722	2373	330	50	0.0210703750526759
S9	722	2373	70	37	0.0155920775389802
S9	722	2373	280	20	0.00842815002107037
S9	722	2373	220	6	0.00252844500632111
S9	722	2373	210	20	0.00842815002107037
S9	722	2373	80	30	0.0126422250316056
S9	722	2373	320	36	0.0151706700379267
S9	722	2373	130	53	0.0223345975558365
S9	722	2373	60	52	0.021913190054783
S9	722	2373	120	37	0.0155920775389802
S9	722	2373	300	24	0.0101137800252845
S9	722	2373	290	19	0.00800674252001686
S9	722	2373	90	25	0.010535187526338
S9	722	2373	140	72	0.0303413400758534
S9	722	2373	150	118	0.0497260851243152
S9	722	2373	100	29	0.012220817530552
S9	722	2373	50	75	0.0316055625790139
S9	722	2373	200	32	0.0134850400337126
S9	722	2373	250	7	0.00294985250737463
S9	722	2373	240	4	0.00168563000421408
S9	722	2373	230	7	0.00294985250737463
S9	722	2373	260	5	0.00210703750526759
