# Supplementary material for: Oculomotor freezing reflects tactile temporal expectation and aids tactile perception
Source: Nat Commun. 2020 Jul 3;11:3341. doi: 10.1038/s41467-020-17160-1 (PMC7335189; doi:10.1038/s41467-020-17160-1)
Supplement: Supplementary file 7 — Source Data [file 41467_2020_17160_MOESM7_ESM.zip › SourceData/Supplementary_Figure_6B_binnedTime_nonAggregatedSourceData.txt]

subNo	condition	timeBin	RT.subj.mean	RT.subj.sd	noTrials.RT	propCorrect.subj.mean	propCorrect.subj.sd	noTrials.propCorrect	RT.subj.grandmean	propCorrect.subj.grandmean	noAllTrials.RT	noAllTrials.propCorrect	RT.subj.mean.adj	propCorrect.subj.mean.adj
S1	regular	-950	0.651	0.104318194550547	8	0.571428571428571	0.513552591013096	14	0.735001618122977	0.671739130434783	312	466	-0.0840016181229774	-0.100310559006211
S1	regular	-850	0.794277777777778	0.241583454233681	18	0.642857142857143	0.487950036474267	28	0.735001618122977	0.671739130434783	312	466	0.0592761596548005	-0.0288819875776397
S1	regular	-750	0.718	0.229752831617727	23	0.638888888888889	0.48713610757322	36	0.735001618122977	0.671739130434783	312	466	-0.0170016181229774	-0.0328502415458938
S1	regular	-650	0.68764	0.148569534786465	25	0.757575757575758	0.435194139889245	33	0.735001618122977	0.671739130434783	312	466	-0.0473616181229776	0.085836627140975
S1	regular	-550	0.768366666666667	0.219762016004042	30	0.789473684210526	0.413154950112274	38	0.735001618122977	0.671739130434783	312	466	0.0333650485436895	0.117734553775744
S1	regular	-450	0.754277777777778	0.284454225402272	36	0.610169491525424	0.491898123477587	59	0.735001618122977	0.671739130434783	312	466	0.0192761596548005	-0.0615696389093588
S1	regular	-350	0.701269230769231	0.167186257256344	26	0.634146341463415	0.487652415198347	41	0.735001618122977	0.671739130434783	312	466	-0.0337323873537466	-0.037592788971368
S1	regular	-250	0.780433333333333	0.292865825855498	30	0.576923076923077	0.498867495714587	52	0.735001618122977	0.671739130434783	312	466	0.0454317152103559	-0.0948160535117058
S1	regular	-150	0.78958064516129	0.262159210429279	31	0.688888888888889	0.468179366473918	45	0.735001618122977	0.671739130434783	312	466	0.054579027038313	0.0171497584541063
S1	regular	-50	0.7036875	0.20086738322874	32	0.64	0.484873221385061	50	0.735001618122977	0.671739130434783	312	466	-0.0313141181229775	-0.0317391304347826
S1	irregular	-950	0.599	0.0660037877700969	5	0.625	0.517549169506766	8	0.735001618122977	0.671739130434783	306	454	-0.136001618122977	-0.0467391304347826
S1	irregular	-850	0.688181818181818	0.162613540753418	11	0.611111111111111	0.50163132570455	18	0.735001618122977	0.671739130434783	306	454	-0.0468197999411593	-0.0606280193236715
S1	irregular	-750	0.670625	0.120042145376808	16	0.571428571428571	0.50395263067897	28	0.735001618122977	0.671739130434783	306	454	-0.0643766181229774	-0.100310559006211
S1	irregular	-650	0.735722222222222	0.220938587569316	18	0.6	0.49827287912244	30	0.735001618122977	0.671739130434783	306	454	0.000720604099244793	-0.0717391304347826
S1	irregular	-550	0.74468	0.225195048791043	25	0.757575757575758	0.435194139889245	33	0.735001618122977	0.671739130434783	306	454	0.00967838187702286	0.085836627140975
S1	irregular	-450	0.741533333333333	0.224830776720892	30	0.666666666666667	0.476731294622796	45	0.735001618122977	0.671739130434783	306	454	0.006531715210356	-0.00507246376811599
S1	irregular	-350	0.767102564102564	0.224799418765847	39	0.75	0.437237316097603	52	0.735001618122977	0.671739130434783	306	454	0.0321009459795867	0.0782608695652174
S1	irregular	-250	0.669078947368421	0.155629563921607	38	0.716981132075472	0.454776297102637	53	0.735001618122977	0.671739130434783	306	454	-0.0659226707545562	0.045242001640689
S1	irregular	-150	0.774615384615385	0.225531957752358	39	0.68421052631579	0.468961418487785	57	0.735001618122977	0.671739130434783	306	454	0.0396137664924071	0.0124713958810069
S1	irregular	-50	0.731657142857143	0.180739484741265	35	0.636363636363636	0.485479387502946	55	0.735001618122977	0.671739130434783	306	454	-0.00334447526583437	-0.0353754940711463
S10	regular	-950	0.732555555555556	0.181767785313509	9	0.818181818181818	0.404519917477945	11	0.831839055793992	0.689349112426036	263	381	-0.099283500238436	0.128832705755783
S10	regular	-850	0.709625	0.158515377802912	8	0.8	0.421637021355784	10	0.831839055793992	0.689349112426036	263	381	-0.122214055793991	0.110650887573965
S10	regular	-750	0.779647058823529	0.22367301501759	17	0.772727272727273	0.428932027228889	22	0.831839055793992	0.689349112426036	263	381	-0.0521919969704622	0.0833781603012372
S10	regular	-650	0.771916666666667	0.207465860645392	12	0.521739130434783	0.510753918455249	23	0.831839055793992	0.689349112426036	263	381	-0.0599223891273247	-0.167609981991253
S10	regular	-550	0.7694	0.271216635105398	20	0.833333333333333	0.380693493813441	24	0.831839055793992	0.689349112426036	263	381	-0.0624390557939917	0.143984220907298
S10	regular	-450	0.766961538461539	0.315647585863631	26	0.764705882352941	0.430561545202046	34	0.831839055793992	0.689349112426036	263	381	-0.064877517332453	0.0753567699269057
S10	regular	-350	0.810285714285714	0.382114006921644	21	0.7	0.466091599699399	30	0.831839055793992	0.689349112426036	263	381	-0.0215533415082775	0.0106508875739645
S10	regular	-250	0.905086956521739	0.337321523589409	23	0.657142857142857	0.481593991977935	35	0.831839055793992	0.689349112426036	263	381	0.0732479007277476	-0.0322062552831783
S10	regular	-150	0.829296296296296	0.274202594221978	27	0.675	0.474341649025257	40	0.831839055793992	0.689349112426036	263	381	-0.00254275949769522	-0.0143491124260354
S10	regular	-50	0.741526315789474	0.220190666978783	19	0.59375	0.498990917235846	32	0.831839055793992	0.689349112426036	263	381	-0.0903127400045179	-0.0955991124260355
S10	irregular	-950	0.982714285714286	0.295388283611991	7	0.875	0.353553390593274	8	0.831839055793992	0.689349112426036	203	295	0.150875229920294	0.185650887573965
S10	irregular	-850	0.94225	0.214613412131364	4	0.8	0.447213595499958	5	0.831839055793992	0.689349112426036	203	295	0.110410944206008	0.110650887573965
S10	irregular	-750	1.0795	0.302611136609346	6	0.5	0.522232967867094	12	0.831839055793992	0.689349112426036	203	295	0.247660944206009	-0.189349112426035
S10	irregular	-650	0.846	0.179490018292569	4	0.444444444444444	0.52704627669473	9	0.831839055793992	0.689349112426036	203	295	0.0141609442060084	-0.244904667981591
S10	irregular	-550	0.933363636363636	0.358577543281024	11	0.846153846153846	0.375533808099405	13	0.831839055793992	0.689349112426036	203	295	0.101524580569645	0.156804733727811
S10	irregular	-450	0.888045454545455	0.208894021267274	22	0.733333333333333	0.449776445108804	30	0.831839055793992	0.689349112426036	203	295	0.0562063987514632	0.0439842209072978
S10	irregular	-350	0.846166666666667	0.248978205991656	18	0.782608695652174	0.42174116783665	23	0.831839055793992	0.689349112426036	203	295	0.0143276108726751	0.0932595832261385
S10	irregular	-250	0.804125	0.270399673323274	16	0.592592592592593	0.500711744132541	27	0.831839055793992	0.689349112426036	203	295	-0.0277140557939914	-0.0967565198334429
S10	irregular	-150	0.884583333333334	0.290043912217603	24	0.666666666666667	0.478091443733757	36	0.831839055793992	0.689349112426036	203	295	0.052744277539342	-0.0226824457593688
S10	irregular	-50	0.859571428571429	0.331314824943758	28	0.682926829268293	0.471116991321896	41	0.831839055793992	0.689349112426036	203	295	0.027732372777437	-0.00642228315774274
S11	regular	-950	0.956214285714286	0.20740342648732	14	0.933333333333333	0.258198889747161	15	1.09184275618375	0.6746126340882	294	428	-0.13562847046946	0.258720699245133
S11	regular	-850	0.9295	0.358731515203223	6	0.461538461538462	0.518874521662771	13	1.09184275618375	0.6746126340882	294	428	-0.162342756183746	-0.213074172549739
S11	regular	-750	1.08921052631579	0.383543070006105	19	0.703703703703704	0.465321626968075	27	1.09184275618375	0.6746126340882	294	428	-0.00263222986795664	0.0290910696155035
S11	regular	-650	1.0815	0.315922775373983	16	0.571428571428571	0.50395263067897	28	1.09184275618375	0.6746126340882	294	428	-0.0103427561837457	-0.103184062659629
S11	regular	-550	0.969	0.316909818928561	13	0.65	0.489360484929593	20	1.09184275618375	0.6746126340882	294	428	-0.122842756183746	-0.0246126340882002
S11	regular	-450	1.0519375	0.321845194412883	16	0.592592592592593	0.500711744132541	27	1.09184275618375	0.6746126340882	294	428	-0.0399052561837459	-0.0820200414956077
S11	regular	-350	1.15091666666667	0.376051328211024	24	0.705882352941177	0.46249729006288	34	1.09184275618375	0.6746126340882	294	428	0.0590739104829205	0.0312697188529762
S11	regular	-250	1.01602631578947	0.348239703624751	38	0.716981132075472	0.454776297102637	53	1.09184275618375	0.6746126340882	294	428	-0.0758164403942723	0.0423684979872714
S11	regular	-150	1.12610344827586	0.384965707640451	29	0.659090909090909	0.479494977454202	44	1.09184275618375	0.6746126340882	294	428	0.0342606920921162	-0.0155217249972912
S11	regular	-50	1.03053488372093	0.314701093922563	43	0.767857142857143	0.426020547032073	56	1.09184275618375	0.6746126340882	294	428	-0.0613078724628156	0.0932445087689426
S11	irregular	-950	1.184375	0.444567185184486	8	0.444444444444444	0.511309992564914	18	1.09184275618375	0.6746126340882	272	411	0.0925322438162541	-0.230168189643756
S11	irregular	-850	1.19209090909091	0.425900094986008	11	0.6875	0.478713553878169	16	1.09184275618375	0.6746126340882	272	411	0.100248152907163	0.0128873659117997
S11	irregular	-750	1.2325	0.430290147587777	10	0.625	0.5	16	1.09184275618375	0.6746126340882	272	411	0.140657243816254	-0.0496126340882003
S11	irregular	-650	1.17170588235294	0.423182697647524	17	0.68	0.476095228569523	25	1.09184275618375	0.6746126340882	272	411	0.0798631261691953	0.00538736591179978
S11	irregular	-550	1.11160869565217	0.393218160489989	23	0.793103448275862	0.412250820394886	29	1.09184275618375	0.6746126340882	272	411	0.0197659394684282	0.118490814187662
S11	irregular	-450	1.08986363636364	0.349048679297717	22	0.709677419354839	0.461414375379064	31	1.09184275618375	0.6746126340882	272	411	-0.00197911982010979	0.0350647852666385
S11	irregular	-350	1.21961538461538	0.4641184397908	26	0.702702702702703	0.463373191622816	37	1.09184275618375	0.6746126340882	272	411	0.127772628431639	0.0280900686145025
S11	irregular	-250	1.09076470588235	0.3689265393596	34	0.641509433962264	0.484146339234228	53	1.09184275618375	0.6746126340882	272	411	-0.00107805030139296	-0.0331032001259362
S11	irregular	-150	1.13973529411765	0.397108740837961	34	0.641509433962264	0.484146339234228	53	1.09184275618375	0.6746126340882	272	411	0.047892537933901	-0.0331032001259362
S11	irregular	-50	1.22666666666667	0.415127364993765	33	0.611111111111111	0.492075568159886	54	1.09184275618375	0.6746126340882	272	411	0.134823910482921	-0.0635015229770891
S12	regular	-950	0.799	0.167359642686043	9	0.692307692307692	0.480384461415261	13	0.823822784810126	0.672340425531915	311	466	-0.0248227848101262	0.0199672667757774
S12	regular	-850	0.916157894736842	0.299472176996999	19	0.678571428571429	0.475594865605671	28	0.823822784810126	0.672340425531915	311	466	0.0923351099267159	0.00623100303951374
S12	regular	-750	0.804666666666667	0.188085010073883	24	0.727272727272727	0.452267016866646	33	0.823822784810126	0.672340425531915	311	466	-0.0191561181434593	0.0549323017408124
S12	regular	-650	0.801909090909091	0.247227041860863	33	0.767441860465116	0.427462574375458	43	0.823822784810126	0.672340425531915	311	466	-0.0219136939010355	0.0951014349332014
S12	regular	-550	0.909333333333333	0.368822137663629	27	0.6	0.495433694306862	45	0.823822784810126	0.672340425531915	311	466	0.085510548523207	-0.0723404255319149
S12	regular	-450	0.840347826086956	0.234431150717812	23	0.46	0.503457433905889	50	0.823822784810126	0.672340425531915	311	466	0.0165250412768302	-0.212340425531915
S12	regular	-350	0.813973684210526	0.179496817233261	38	0.678571428571429	0.471251442520786	56	0.823822784810126	0.672340425531915	311	466	-0.00984910059959987	0.00623100303951374
S12	regular	-250	0.8719375	0.380261958731168	32	0.727272727272727	0.450510633466967	44	0.823822784810126	0.672340425531915	311	466	0.0481147151898739	0.0549323017408124
S12	regular	-150	0.849178571428571	0.243817790735961	28	0.7	0.464095480892257	40	0.823822784810126	0.672340425531915	311	466	0.0253557866184451	0.0276595744680851
S12	regular	-50	0.825931034482759	0.245796653911097	29	0.690476190476191	0.467901138093333	42	0.823822784810126	0.672340425531915	311	466	0.00210824967263257	0.0181357649442756
S12	irregular	-950	0.711923076923077	0.0744238554255976	13	0.65	0.489360484929593	20	0.823822784810126	0.672340425531915	321	474	-0.111899707887049	-0.0223404255319148
S12	irregular	-850	0.799615384615385	0.169953689016321	13	0.68421052631579	0.477566932940919	19	0.823822784810126	0.672340425531915	321	474	-0.0242074001947415	0.0118701007838746
S12	irregular	-750	0.837421052631579	0.241183267290773	19	0.730769230769231	0.452344320861205	26	0.823822784810126	0.672340425531915	321	474	0.0135982678214527	0.0584288052373159
S12	irregular	-650	0.811730769230769	0.253719775767252	26	0.65	0.483045891539648	40	0.823822784810126	0.672340425531915	321	474	-0.0120920155793568	-0.0223404255319148
S12	irregular	-550	0.809962962962963	0.168795844252864	27	0.692307692307692	0.467571900119518	39	0.823822784810126	0.672340425531915	321	474	-0.0138598218471632	0.0199672667757774
S12	irregular	-450	0.847242424242424	0.18216648125805	33	0.611111111111111	0.492075568159886	54	0.823822784810126	0.672340425531915	321	474	0.0234196394322979	-0.0612293144208037
S12	irregular	-350	0.815605263157895	0.123972433612779	38	0.703703703703704	0.46091089588801	54	0.823822784810126	0.672340425531915	321	474	-0.00821752165223133	0.0313632781717889
S12	irregular	-250	0.765346153846154	0.119406178167695	26	0.590909090909091	0.497350272814766	44	0.823822784810126	0.672340425531915	321	474	-0.0584766309639723	-0.0814313346228239
S12	irregular	-150	0.848344827586207	0.194736319134741	29	0.630434782608696	0.488020748747151	46	0.823822784810126	0.672340425531915	321	474	0.0245220427760806	-0.0419056429232192
S12	irregular	-50	0.852577777777778	0.199052013404547	45	0.737704918032787	0.443532762572744	61	0.823822784810126	0.672340425531915	321	474	0.0287549929676517	0.0653644925008721
S13	regular	-950	0.995	0.355609336210398	5	0.714285714285714	0.487950036474267	7	0.987648571428572	0.654205607476636	160	254	0.00735142857142779	0.0600801068090788
S13	regular	-850	0.9246	0.215163426260134	5	0.625	0.517549169506766	8	0.987648571428572	0.654205607476636	160	254	-0.063048571428572	-0.0292056074766355
S13	regular	-750	0.883571428571429	0.3380270487909	7	0.636363636363636	0.504524979109513	11	0.987648571428572	0.654205607476636	160	254	-0.104077142857144	-0.0178419711129991
S13	regular	-650	1.09533333333333	0.0714516153304691	3	0.428571428571429	0.534522483824849	7	0.987648571428572	0.654205607476636	160	254	0.107684761904761	-0.225634178905207
S13	regular	-550	1.0344	0.287621742339947	10	0.714285714285714	0.468807230938495	14	0.987648571428572	0.654205607476636	160	254	0.0467514285714281	0.0600801068090788
S13	regular	-450	0.952555555555556	0.192288267395018	9	0.6	0.50709255283711	15	0.987648571428572	0.654205607476636	160	254	-0.0350930158730165	-0.0542056074766355
S13	regular	-350	0.819714285714286	0.0862510179374023	7	0.538461538461538	0.518874521662771	13	0.987648571428572	0.654205607476636	160	254	-0.167934285714286	-0.115744069015097
S13	regular	-250	0.8615	0.254223654813368	4	0.571428571428571	0.534522483824849	7	0.987648571428572	0.654205607476636	160	254	-0.126148571428572	-0.0827770360480641
S13	regular	-150	0.9866	0.263731492241636	5	0.625	0.517549169506766	8	0.987648571428572	0.654205607476636	160	254	-0.00104857142857218	-0.0292056074766355
S13	regular	-50	0.967166666666667	0.342806894135265	6	0.666666666666667	0.5	9	0.987648571428572	0.654205607476636	160	254	-0.0204819047619055	0.0124610591900312
S13	irregular	-950	1.07171428571429	0.265686980163822	7	0.777777777777778	0.440958551844098	9	0.987648571428572	0.654205607476636	190	281	0.0840657142857138	0.123572170301142
S13	irregular	-850	0.9755	0.362388899230805	8	0.8	0.421637021355784	10	0.987648571428572	0.654205607476636	190	281	-0.0121485714285721	0.145794392523365
S13	irregular	-750	1.00525	0.153868721101247	4	0.8	0.447213595499958	5	0.987648571428572	0.654205607476636	190	281	0.0176014285714281	0.145794392523365
S13	irregular	-650	1.064125	0.315454519022043	8	0.666666666666667	0.492365963917331	12	0.987648571428572	0.654205607476636	190	281	0.0764764285714279	0.0124610591900312
S13	irregular	-550	1.017	0.514891944281239	8	0.888888888888889	0.333333333333333	9	0.987648571428572	0.654205607476636	190	281	0.0293514285714278	0.234683281412253
S13	irregular	-450	0.643	0.0924229408750879	5	0.454545454545455	0.522232967867094	11	0.987648571428572	0.654205607476636	190	281	-0.344648571428572	-0.199660152931181
S13	irregular	-350	0.918888888888889	0.181723309212415	9	0.75	0.452267016866646	12	0.987648571428572	0.654205607476636	190	281	-0.0687596825396832	0.0957943925233645
S13	irregular	-250	0.83925	0.338799456062981	8	0.8	0.421637021355784	10	0.987648571428572	0.654205607476636	190	281	-0.148398571428572	0.145794392523365
S13	irregular	-150	0.978	0.285769575007557	9	0.6	0.50709255283711	15	0.987648571428572	0.654205607476636	190	281	-0.00964857142857212	-0.0542056074766355
S13	irregular	-50	0.955636363636364	0.375625684086505	11	0.523809523809524	0.511766315719159	21	0.987648571428572	0.654205607476636	190	281	-0.0320122077922084	-0.130396083667112
S14	regular	-950	0.7755	0.239929850859232	4	0.666666666666667	0.516397779494322	6	0.900257839721254	0.670560747663552	137	215	-0.124757839721253	-0.00389408099688482
S14	regular	-850	0.7235	0.0289913780286486	2	0.666666666666667	0.577350269189626	3	0.900257839721254	0.670560747663552	137	215	-0.176757839721254	-0.00389408099688482
S14	regular	-750	0.878307692307692	0.291412475315026	13	0.764705882352941	0.437237316097603	17	0.900257839721254	0.670560747663552	137	215	-0.0219501474135614	0.0941451346893897
S14	regular	-650	0.83075	0.262476529562985	8	0.666666666666667	0.492365963917331	12	0.900257839721254	0.670560747663552	137	215	-0.0695078397212537	-0.00389408099688482
S14	regular	-550	0.7246	0.210333782355569	5	0.625	0.517549169506766	8	0.900257839721254	0.670560747663552	137	215	-0.175657839721254	-0.0455607476635515
S14	regular	-450	0.7895	0.04482186966203	4	0.444444444444444	0.52704627669473	9	0.900257839721254	0.670560747663552	137	215	-0.110757839721254	-0.226116303219107
S14	regular	-350	0.903	0.286926819938464	3	1	0	3	0.900257839721254	0.670560747663552	137	215	0.00274216027874641	0.329439252336449
S14	regular	-250	1.0106	0.474545888192069	5	0.714285714285714	0.487950036474267	7	0.900257839721254	0.670560747663552	137	215	0.110342160278746	0.0437249666221629
S14	regular	-150	1.13028571428571	0.443899656185837	7	0.777777777777778	0.440958551844098	9	0.900257839721254	0.670560747663552	137	215	0.230027874564461	0.107217030114226
S14	regular	-50	0.913666666666666	0.0800020833062073	3	0.428571428571429	0.534522483824849	7	0.900257839721254	0.670560747663552	137	215	0.0134088269454129	-0.241989319092123
S14	irregular	-950	0.8165	0.155710200907541	4	0.666666666666667	0.516397779494322	6	0.900257839721254	0.670560747663552	150	213	-0.0837578397212536	-0.00389408099688482
S14	irregular	-850	0.8125	0.144523354514072	4	0.8	0.447213595499958	5	0.900257839721254	0.670560747663552	150	213	-0.0877578397212536	0.129439252336449
S14	irregular	-750	1.0515	0.195868578388674	2	0.5	0.577350269189626	4	0.900257839721254	0.670560747663552	150	213	0.151242160278746	-0.170560747663551
S14	irregular	-650	0.919666666666667	0.154409628369909	3	0.5	0.547722557505166	6	0.900257839721254	0.670560747663552	150	213	0.019408826945413	-0.170560747663551
S14	irregular	-550	0.85275	0.257952791915774	8	0.888888888888889	0.333333333333333	9	0.900257839721254	0.670560747663552	150	213	-0.0475078397212536	0.218328141225337
S14	irregular	-450	0.9465	0.369816846560564	2	1	0	2	0.900257839721254	0.670560747663552	150	213	0.0462421602787465	0.329439252336449
S14	irregular	-350	1.03333333333333	0.343478286552925	3	0.6	0.547722557505166	5	0.900257839721254	0.670560747663552	150	213	0.13307549361208	-0.0705607476635515
S14	irregular	-250	0.781		1	0.5	0.707106781186548	2	0.900257839721254	0.670560747663552	150	213	-0.119257839721254	-0.170560747663551
S14	irregular	-150	0.929	0.253979751723861	8	0.8	0.421637021355784	10	0.900257839721254	0.670560747663552	150	213	0.0287421602787463	0.129439252336449
S14	irregular	-50	0.857125	0.214831121382089	8	0.727272727272727	0.467099366496914	11	0.900257839721254	0.670560747663552	150	213	-0.0431328397212537	0.0567119796091759
S15	regular	-950	1.16742857142857	0.2152942615297	7	0.583333333333333	0.514928650544437	12	1.06754981549816	0.670792079207921	279	401	0.0998787559304164	-0.0874587458745875
S15	regular	-850	1.025	0.188380525060905	19	0.826086956521739	0.38755338788159	23	1.06754981549816	0.670792079207921	279	401	-0.042549815498155	0.155294877313818
S15	regular	-750	1.10858333333333	0.205032794863888	12	0.571428571428571	0.50709255283711	21	1.06754981549816	0.670792079207921	279	401	0.0410335178351784	-0.0993635077793494
S15	regular	-650	0.940947368421053	0.205900589196775	19	0.655172413793103	0.483725281314975	29	1.06754981549816	0.670792079207921	279	401	-0.126602447077102	-0.0156196654148174
S15	regular	-550	0.916571428571429	0.321535156931333	21	0.777777777777778	0.423659272868162	27	1.06754981549816	0.670792079207921	279	401	-0.150978386926727	0.106985698569857
S15	regular	-450	0.964857142857143	0.300732402680486	14	0.636363636363636	0.492365963917331	22	1.06754981549816	0.670792079207921	279	401	-0.102692672641012	-0.0344284428442845
S15	regular	-350	0.973631578947369	0.143750636916972	19	0.76	0.435889894354067	25	1.06754981549816	0.670792079207921	279	401	-0.0939182365507866	0.0892079207920792
S15	regular	-250	1.05723529411765	0.281509664445949	17	0.68	0.476095228569523	25	1.06754981549816	0.670792079207921	279	401	-0.010314521380508	0.00920792079207922
S15	regular	-150	1.02204	0.187578090405036	25	0.714285714285714	0.458349248514106	35	1.06754981549816	0.670792079207921	279	401	-0.0455098154981553	0.0434936350777935
S15	regular	-50	1.11005	0.321782285829541	20	0.645161290322581	0.48637345711392	31	1.06754981549816	0.670792079207921	279	401	0.0425001845018449	-0.0256307888853402
S15	irregular	-950	1.04821428571429	0.275066475481957	14	0.7	0.470162345981627	20	1.06754981549816	0.670792079207921	263	407	-0.0193355297838693	0.0292079207920791
S15	irregular	-850	0.999875	0.133718721309215	8	0.666666666666667	0.492365963917331	12	1.06754981549816	0.670792079207921	263	407	-0.0676748154981552	-0.0041254125412542
S15	irregular	-750	1.233	0.253408760700967	8	0.571428571428571	0.513552591013096	14	1.06754981549816	0.670792079207921	263	407	0.165450184501845	-0.0993635077793494
S15	irregular	-650	1.20155555555556	0.297298297636865	9	0.529411764705882	0.514495755427527	17	1.06754981549816	0.670792079207921	263	407	0.1340057400574	-0.141380314502038
S15	irregular	-550	1.3782	0.359569124864129	10	0.454545454545455	0.509647191437626	22	1.06754981549816	0.670792079207921	263	407	0.310650184501845	-0.216246624662466
S15	irregular	-450	1.18475	0.318489246286276	16	0.64	0.489897948556636	25	1.06754981549816	0.670792079207921	263	407	0.117200184501845	-0.0307920792079208
S15	irregular	-350	1.1325	0.245486305760198	20	0.769230769230769	0.42966892442366	26	1.06754981549816	0.670792079207921	263	407	0.0649501845018448	0.0984386900228484
S15	irregular	-250	1.11808333333333	0.267893703232988	24	0.615384615384615	0.492864058090144	39	1.06754981549816	0.670792079207921	263	407	0.0505335178351785	-0.0554074638233054
S15	irregular	-150	1.17061538461538	0.338501766840066	26	0.68421052631579	0.471069120876076	38	1.06754981549816	0.670792079207921	263	407	0.10306556911723	0.0134184471078687
S15	irregular	-50	1.17311538461538	0.313183055342792	26	0.553191489361702	0.50253750187977	47	1.06754981549816	0.670792079207921	263	407	0.10556556911723	-0.117600589846219
S16	regular	-950	0.755833333333333	0.145101918204642	6	0.666666666666667	0.5	9	0.882027491408935	0.663625997719498	294	444	-0.126194158075602	0.00304066894716837
S16	regular	-850	0.93275	0.294593440956423	12	1	0	12	0.882027491408935	0.663625997719498	294	444	0.0507225085910649	0.336374002280502
S16	regular	-750	0.86975	0.261022577020237	8	0.666666666666667	0.492365963917331	12	0.882027491408935	0.663625997719498	294	444	-0.0122774914089351	0.00304066894716837
S16	regular	-650	0.873727272727273	0.307634878032089	11	0.785714285714286	0.42581531362632	14	0.882027491408935	0.663625997719498	294	444	-0.00830021868166253	0.122088287994787
S16	regular	-550	0.796555555555556	0.147027302831065	9	0.6	0.50709255283711	15	0.882027491408935	0.663625997719498	294	444	-0.0854719358533795	-0.0636259977194983
S16	regular	-450	0.793	0.114383933358345	20	0.625	0.491869376837965	32	0.882027491408935	0.663625997719498	294	444	-0.0890274914089351	-0.0386259977194983
S16	regular	-350	0.86768	0.272418905364514	25	0.609756097560976	0.493864798324795	41	0.882027491408935	0.663625997719498	294	444	-0.0143474914089352	-0.0538699001585227
S16	regular	-250	0.882409090909091	0.223851493946302	22	0.733333333333333	0.449776445108804	30	0.882027491408935	0.663625997719498	294	444	0.000381599500155927	0.069707335613835
S16	regular	-150	0.876025641025641	0.21586185728493	39	0.764705882352941	0.42840332837725	51	0.882027491408935	0.663625997719498	294	444	-0.00600185038329426	0.101079884633443
S16	regular	-50	0.865916666666667	0.293430105732787	48	0.666666666666667	0.474712663277541	72	0.882027491408935	0.663625997719498	294	444	-0.0161108247422684	0.00304066894716837
S16	irregular	-950	0.840909090909091	0.338527533457902	11	0.733333333333333	0.457737708217063	15	0.882027491408935	0.663625997719498	288	433	-0.0411184004998444	0.069707335613835
S16	irregular	-850	0.792857142857143	0.116997761476347	7	0.538461538461538	0.518874521662771	13	0.882027491408935	0.663625997719498	288	433	-0.0891703485517924	-0.12516445925796
S16	irregular	-750	0.925	0.255017646448241	9	0.642857142857143	0.497245158098847	14	0.882027491408935	0.663625997719498	288	433	0.0429725085910651	-0.0207688548623554
S16	irregular	-650	0.877785714285714	0.207417148824232	14	0.7	0.470162345981627	20	0.882027491408935	0.663625997719498	288	433	-0.00424177712322094	0.0363740022805017
S16	irregular	-550	0.8849	0.217504252831985	10	0.666666666666667	0.487950036474267	15	0.882027491408935	0.663625997719498	288	433	0.00287250859106492	0.00304066894716837
S16	irregular	-450	0.876384615384616	0.216968330431555	13	0.764705882352941	0.437237316097603	17	0.882027491408935	0.663625997719498	288	433	-0.00564287602431968	0.101079884633443
S16	irregular	-350	0.882740740740741	0.283511306597569	27	0.710526315789474	0.45960586739381	38	0.882027491408935	0.663625997719498	288	433	0.000713249331805499	0.0469003180699754
S16	irregular	-250	0.864826086956522	0.222450127643338	23	0.547619047619048	0.503760538950749	42	0.882027491408935	0.663625997719498	288	433	-0.0172014044524135	-0.116006950100451
S16	irregular	-150	0.938051282051282	0.29771267928358	39	0.609375	0.491747370293402	64	0.882027491408935	0.663625997719498	288	433	0.0560237906423469	-0.0542509977194983
S16	irregular	-50	0.939127659574468	0.299551085649791	47	0.61038961038961	0.490859722587886	77	0.882027491408935	0.663625997719498	288	433	0.0571001681655328	-0.0532363873298879
S17	regular	-950	0.785727272727273	0.224721646001933	11	0.6875	0.478713553878169	16	0.749431372549019	0.674858223062382	196	293	0.0362959001782535	0.0126417769376181
S17	regular	-850	0.676666666666667	0.185041951485396	15	0.789473684210526	0.418853908291695	19	0.749431372549019	0.674858223062382	196	293	-0.0727647058823528	0.114615461148144
S17	regular	-750	0.64875	0.108691897450677	8	0.533333333333333	0.516397779494322	15	0.749431372549019	0.674858223062382	196	293	-0.100681372549019	-0.141524889729049
S17	regular	-650	0.572	0.0814841497879598	7	0.5	0.518874521662771	14	0.749431372549019	0.674858223062382	196	293	-0.177431372549019	-0.174858223062382
S17	regular	-550	0.781888888888889	0.514341920429505	9	0.692307692307692	0.480384461415261	13	0.749431372549019	0.674858223062382	196	293	0.0324575163398695	0.0174494692453104
S17	regular	-450	0.713833333333333	0.361229927616831	12	0.75	0.447213595499958	16	0.749431372549019	0.674858223062382	196	293	-0.0355980392156862	0.0751417769376181
S17	regular	-350	0.722818181818182	0.184615718822541	11	0.647058823529412	0.492592183071889	17	0.749431372549019	0.674858223062382	196	293	-0.0266131907308376	-0.0277993995329701
S17	regular	-250	0.810888888888889	0.335098658772474	9	0.5	0.514495755427527	18	0.749431372549019	0.674858223062382	196	293	0.0614575163398695	-0.174858223062382
S17	regular	-150	0.852111111111111	0.577223406586316	9	0.75	0.452267016866646	12	0.749431372549019	0.674858223062382	196	293	0.102679738562092	0.0751417769376181
S17	regular	-50	0.691952380952381	0.167850372710482	21	0.777777777777778	0.423659272868162	27	0.749431372549019	0.674858223062382	196	293	-0.0574789915966385	0.102919554715396
S17	irregular	-950	0.784153846153846	0.174503985701304	13	0.928571428571429	0.267261241912424	14	0.749431372549019	0.674858223062382	161	236	0.0347224736048267	0.253713205509047
S17	irregular	-850	0.756375	0.337961509854091	8	0.8	0.421637021355784	10	0.749431372549019	0.674858223062382	161	236	0.00694362745098065	0.125141776937618
S17	irregular	-750	0.790875	0.350888438721727	8	0.727272727272727	0.467099366496914	11	0.749431372549019	0.674858223062382	161	236	0.0414436274509806	0.0524145042103454
S17	irregular	-650	0.668375	0.142722445426679	8	0.8	0.421637021355784	10	0.749431372549019	0.674858223062382	161	236	-0.0810563725490194	0.125141776937618
S17	irregular	-550	0.850142857142857	0.324558894794883	7	0.7	0.483045891539648	10	0.749431372549019	0.674858223062382	161	236	0.100711484593838	0.0251417769376181
S17	irregular	-450	1.03133333333333	0.574227597154067	3	0.5	0.547722557505166	6	0.749431372549019	0.674858223062382	161	236	0.281901960784314	-0.174858223062382
S17	irregular	-350	0.738	0.39315137033972	2	0.4	0.547722557505166	5	0.749431372549019	0.674858223062382	161	236	-0.0114313725490194	-0.274858223062382
S17	irregular	-250	0.9065	0.386790825714808	8	0.615384615384615	0.506369683541833	13	0.749431372549019	0.674858223062382	161	236	0.157068627450981	-0.0594736076777664
S17	irregular	-150	0.710727272727273	0.225668824124685	11	0.733333333333333	0.457737708217063	15	0.749431372549019	0.674858223062382	161	236	-0.0387040998217465	0.0584751102709514
S17	irregular	-50	0.717	0.225726383039289	11	0.611111111111111	0.50163132570455	18	0.749431372549019	0.674858223062382	161	236	-0.0324313725490193	-0.0637471119512707
S18	regular	-950	0.8696	0.217099158092436	10	0.666666666666667	0.487950036474267	15	0.89557654723127	0.666666666666667	313	458	-0.0259765472312699	0
S18	regular	-850	0.791375	0.223731051339177	16	0.727272727272727	0.455842305838552	22	0.89557654723127	0.666666666666667	313	458	-0.10420154723127	0.0606060606060607
S18	regular	-750	0.7999375	0.199519579239733	16	0.5	0.508000508000762	32	0.89557654723127	0.666666666666667	313	458	-0.0956390472312698	-0.166666666666667
S18	regular	-650	0.873151515151515	0.23129217469633	33	0.75	0.438018795391567	44	0.89557654723127	0.666666666666667	313	458	-0.0224250320797547	0.0833333333333334
S18	regular	-550	0.799785714285714	0.187830963633451	28	0.8	0.405839724956714	35	0.89557654723127	0.666666666666667	313	458	-0.0957908329455557	0.133333333333333
S18	regular	-450	0.823166666666667	0.193325539874627	30	0.731707317073171	0.448574979457305	41	0.89557654723127	0.666666666666667	313	458	-0.0724098805646031	0.0650406504065041
S18	regular	-350	0.88175	0.262598500038028	28	0.736842105263158	0.446258349990214	38	0.89557654723127	0.666666666666667	313	458	-0.0138265472312699	0.0701754385964912
S18	regular	-250	0.896380952380953	0.288684339060933	21	0.65625	0.482558704434814	32	0.89557654723127	0.666666666666667	313	458	0.000804405149682719	-0.0104166666666666
S18	regular	-150	0.8859	0.214762635612372	30	0.625	0.489246054790082	48	0.89557654723127	0.666666666666667	313	458	-0.00967654723126965	-0.0416666666666666
S18	regular	-50	0.956810810810811	0.210687213902748	37	0.649122807017544	0.481486836720213	57	0.89557654723127	0.666666666666667	313	458	0.0612342635795412	-0.0175438596491228
S18	irregular	-950	0.8404	0.124439945355179	5	0.625	0.517549169506766	8	0.89557654723127	0.666666666666667	301	463	-0.0551765472312698	-0.0416666666666666
S18	irregular	-850	0.891916666666667	0.132982882243156	12	0.8	0.414039335605413	15	0.89557654723127	0.666666666666667	301	463	-0.00365988056460287	0.133333333333333
S18	irregular	-750	0.946947368421053	0.303451895086485	19	0.678571428571429	0.475594865605671	28	0.89557654723127	0.666666666666667	301	463	0.0513708211897828	0.011904761904762
S18	irregular	-650	0.8976875	0.269942887478074	16	0.64	0.489897948556636	25	0.89557654723127	0.666666666666667	301	463	0.0021109527687303	-0.0266666666666666
S18	irregular	-550	0.92875	0.3255217471917	20	0.714285714285714	0.460043706228236	28	0.89557654723127	0.666666666666667	301	463	0.0331734527687302	0.0476190476190477
S18	irregular	-450	0.91275	0.257852033252855	20	0.588235294117647	0.499554168435642	34	0.89557654723127	0.666666666666667	301	463	0.0171734527687304	-0.0784313725490196
S18	irregular	-350	0.972375	0.215987482024548	24	0.545454545454545	0.503686200509315	44	0.89557654723127	0.666666666666667	301	463	0.0767984527687303	-0.121212121212121
S18	irregular	-250	0.93648275862069	0.322710575847069	29	0.568627450980392	0.500196039999691	51	0.89557654723127	0.666666666666667	301	463	0.0409062113894201	-0.0980392156862745
S18	irregular	-150	0.917113636363636	0.258281819751945	44	0.676923076923077	0.471291188773336	65	0.89557654723127	0.666666666666667	301	463	0.0215370891323666	0.0102564102564103
S18	irregular	-50	0.89111475409836	0.184681626803233	61	0.677777777777778	0.469945676463213	90	0.89557654723127	0.666666666666667	301	463	-0.0044617931329094	0.0111111111111112
S19	regular	-950	0.68475	0.146379643393472	16	0.666666666666667	0.481543412343077	24	0.725957555178269	0.677790563866513	316	452	-0.0412075551782687	-0.0111238971998466
S19	regular	-850	0.7527	0.336311380188724	10	0.625	0.5	16	0.725957555178269	0.677790563866513	316	452	0.0267424448217315	-0.0527905638665133
S19	regular	-750	0.664769230769231	0.186156774293563	26	0.742857142857143	0.44343957363116	35	0.725957555178269	0.677790563866513	316	452	-0.0611883244090378	0.0650665789906296
S19	regular	-650	0.7202	0.203989576617094	20	0.740740740740741	0.446576084704723	27	0.725957555178269	0.677790563866513	316	452	-0.00575755517826859	0.0629501768742274
S19	regular	-550	0.728266666666667	0.226361741677427	15	0.576923076923077	0.503831473655779	26	0.725957555178269	0.677790563866513	316	452	0.00230911148839796	-0.100867486943436
S19	regular	-450	0.629526315789474	0.17082296502554	19	0.76	0.435889894354067	25	0.725957555178269	0.677790563866513	316	452	-0.0964312393887948	0.0822094361334868
S19	regular	-350	0.740058823529412	0.260719789857865	17	0.586206896551724	0.501230014158765	29	0.725957555178269	0.677790563866513	316	452	0.0141012683511432	-0.0915836673147892
S19	regular	-250	0.744030303030303	0.228097359263606	33	0.891891891891892	0.314800093867678	37	0.725957555178269	0.677790563866513	316	452	0.0180727478520344	0.214101328025379
S19	regular	-150	0.711764705882353	0.194527481802625	17	0.68	0.476095228569523	25	0.725957555178269	0.677790563866513	316	452	-0.0141928492959156	0.00220943613348679
S19	regular	-50	0.7632	0.252627110862744	15	0.75	0.444261658319319	20	0.725957555178269	0.677790563866513	316	452	0.0372424448217314	0.0722094361334867
S19	irregular	-950	0.7835	0.251873535286615	10	0.588235294117647	0.507299656195892	17	0.725957555178269	0.677790563866513	273	417	0.0575424448217313	-0.0895552697488662
S19	irregular	-850	0.734857142857143	0.228031326168765	14	0.608695652173913	0.499010879347845	23	0.725957555178269	0.677790563866513	273	417	0.00889958767887422	-0.0690949116926002
S19	irregular	-750	0.725363636363636	0.220910059855713	11	0.611111111111111	0.50163132570455	18	0.725957555178269	0.677790563866513	273	417	-0.000593918814632111	-0.0666794527554021
S19	irregular	-650	0.716368421052632	0.173712793146976	19	0.76	0.435889894354067	25	0.725957555178269	0.677790563866513	273	417	-0.00958913412563711	0.0822094361334868
S19	irregular	-550	0.8305625	0.20722579271574	16	0.64	0.489897948556636	25	0.725957555178269	0.677790563866513	273	417	0.104604944821731	-0.0377905638665133
S19	irregular	-450	0.7324375	0.169691865352075	16	0.761904761904762	0.436435780471985	21	0.725957555178269	0.677790563866513	273	417	0.00647994482173153	0.0841141980382486
S19	irregular	-350	0.783235294117647	0.193015067226553	17	0.708333333333333	0.464305621487537	24	0.725957555178269	0.677790563866513	273	417	0.0572777389393784	0.0305427694668201
S19	irregular	-250	0.695272727272727	0.156397628440518	11	0.478260869565217	0.510753918455249	23	0.725957555178269	0.677790563866513	273	417	-0.0306848279055413	-0.199529694301296
S19	irregular	-150	0.801315789473684	0.247039819694356	19	0.633333333333333	0.490132517853561	30	0.725957555178269	0.677790563866513	273	417	0.0753582342954156	-0.04445723053318
S19	irregular	-50	0.689	0.136634549071602	21	0.7	0.466091599699399	30	0.725957555178269	0.677790563866513	273	417	-0.0369575551782687	0.0222094361334867
S2	regular	-950	0.568	0.0795612971236644	4	0.5	0.534522483824849	8	0.657920245398773	0.682008368200837	177	258	-0.0899202453987733	-0.182008368200837
S2	regular	-850	0.664	0.190504593120481	6	0.75	0.462910049886276	8	0.657920245398773	0.682008368200837	177	258	0.00607975460122667	0.0679916317991632
S2	regular	-750	0.456	0.0723463889907437	5	0.833333333333333	0.408248290463863	6	0.657920245398773	0.682008368200837	177	258	-0.201920245398773	0.151324965132497
S2	regular	-650	0.714	0.266509286892596	6	0.857142857142857	0.377964473009227	7	0.657920245398773	0.682008368200837	177	258	0.0560797546012267	0.17513448894202
S2	regular	-550	0.5366	0.0985687577277912	5	0.555555555555556	0.52704627669473	9	0.657920245398773	0.682008368200837	177	258	-0.121320245398773	-0.126452812645281
S2	regular	-450	0.6316	0.134929775974188	10	1	0	10	0.657920245398773	0.682008368200837	177	258	-0.0263202453987733	0.317991631799163
S2	regular	-350	0.618555555555556	0.145441664518039	9	0.818181818181818	0.404519917477945	11	0.657920245398773	0.682008368200837	177	258	-0.0393646898432178	0.136173449980981
S2	regular	-250	0.633818181818182	0.200590537255284	11	0.785714285714286	0.42581531362632	14	0.657920245398773	0.682008368200837	177	258	-0.0241020635805916	0.103705917513449
S2	regular	-150	0.674615384615385	0.242492796615191	13	0.68421052631579	0.477566932940919	19	0.657920245398773	0.682008368200837	177	258	0.0166951392166113	0.00220215811495272
S2	regular	-50	0.640157894736842	0.268565585442756	19	0.612903225806452	0.495137647854191	31	0.657920245398773	0.682008368200837	177	258	-0.0177623506619312	-0.0691051423943851
S2	irregular	-950	0.5125	0.00494974746830592	2	1	0	2	0.657920245398773	0.682008368200837	149	220	-0.145420245398773	0.317991631799163
S2	irregular	-850	0.65775	0.246393147902561	4	0.8	0.447213595499958	5	0.657920245398773	0.682008368200837	149	220	-0.000170245398773305	0.117991631799163
S2	irregular	-750	0.582	0.00707106781186564	2	0.666666666666667	0.577350269189626	3	0.657920245398773	0.682008368200837	149	220	-0.0759202453987733	-0.0153417015341701
S2	irregular	-650	0.6205	0.0905188746431742	4	0.666666666666667	0.516397779494322	6	0.657920245398773	0.682008368200837	149	220	-0.0374202453987734	-0.0153417015341701
S2	irregular	-550	0.71125	0.214360094233978	4	0.571428571428571	0.534522483824849	7	0.657920245398773	0.682008368200837	149	220	0.0533297546012266	-0.110579796772265
S2	irregular	-450	0.598	0.28450131809888	3	0.75	0.5	4	0.657920245398773	0.682008368200837	149	220	-0.0599202453987734	0.0679916317991632
S2	irregular	-350	0.660666666666667	0.205359846773089	6	0.545454545454545	0.522232967867094	11	0.657920245398773	0.682008368200837	149	220	0.00274642126789326	-0.136553822746291
S2	irregular	-250	0.51825	0.0643333950160079	8	0.888888888888889	0.333333333333333	9	0.657920245398773	0.682008368200837	149	220	-0.139670245398773	0.206880520688052
S2	irregular	-150	0.80075	0.280253575653669	16	0.727272727272727	0.455842305838552	22	0.657920245398773	0.682008368200837	149	220	0.142829754601227	0.0452643590718905
S2	irregular	-50	0.668	0.164738911890631	12	0.521739130434783	0.510753918455249	23	0.657920245398773	0.682008368200837	149	220	0.0100797546012267	-0.160269237766054
S20	regular	-950	0.722375	0.171764737358982	8	0.666666666666667	0.492365963917331	12	0.758997663551402	0.678288431061807	213	309	-0.0366226635514015	-0.0116217643951401
S20	regular	-850	0.735666666666667	0.0863747999164459	12	0.666666666666667	0.485071250072666	18	0.758997663551402	0.678288431061807	213	309	-0.0233309968847348	-0.0116217643951401
S20	regular	-750	0.7019375	0.142699903643976	16	0.761904761904762	0.436435780471985	21	0.758997663551402	0.678288431061807	213	309	-0.0570601635514016	0.0836163308429552
S20	regular	-650	0.735222222222222	0.176446718429231	9	0.6	0.50709255283711	15	0.758997663551402	0.678288431061807	213	309	-0.0237754413291793	-0.0782884310618067
S20	regular	-550	0.821375	0.237863231010315	16	0.761904761904762	0.436435780471985	21	0.758997663551402	0.678288431061807	213	309	0.0623773364485983	0.0836163308429552
S20	regular	-450	0.631857142857143	0.161803820073805	7	0.777777777777778	0.440958551844098	9	0.758997663551402	0.678288431061807	213	309	-0.127140520694259	0.0994893467159711
S20	regular	-350	0.687	0.0981291665782061	7	0.7	0.483045891539648	10	0.758997663551402	0.678288431061807	213	309	-0.0719976635514016	0.0217115689381933
S20	regular	-250	0.750636363636364	0.142160664550552	11	0.611111111111111	0.50163132570455	18	0.758997663551402	0.678288431061807	213	309	-0.00836129991503798	-0.0671773199506955
S20	regular	-150	0.723928571428572	0.0954910098754483	14	0.823529411764706	0.392952623996688	17	0.758997663551402	0.678288431061807	213	309	-0.0350690921228301	0.145240980702899
S20	regular	-50	0.778235294117647	0.289546095080681	17	0.772727272727273	0.428932027228889	22	0.758997663551402	0.678288431061807	213	309	0.0192376305662455	0.094438841665466
S20	irregular	-950	0.736333333333333	0.152577412046039	6	0.5	0.522232967867094	12	0.758997663551402	0.678288431061807	215	322	-0.0226643302180682	-0.178288431061807
S20	irregular	-850	0.747	0.177526758546423	9	0.75	0.452267016866646	12	0.758997663551402	0.678288431061807	215	322	-0.0119976635514018	0.0717115689381933
S20	irregular	-750	0.764333333333333	0.173971980502609	9	0.6	0.50709255283711	15	0.758997663551402	0.678288431061807	215	322	0.00533566978193167	-0.0782884310618067
S20	irregular	-650	0.793904761904762	0.136030476277158	21	0.807692307692308	0.40191847623425	26	0.758997663551402	0.678288431061807	215	322	0.0349070983533601	0.129403876630501
S20	irregular	-550	0.753230769230769	0.124342372669278	13	0.68421052631579	0.477566932940919	19	0.758997663551402	0.678288431061807	215	322	-0.0057668943206326	0.0059220952539828
S20	irregular	-450	0.7594	0.115626986469422	10	0.526315789473684	0.512989176042577	19	0.758997663551402	0.678288431061807	215	322	0.000402336448598439	-0.151972641588123
S20	irregular	-350	0.852333333333334	0.226761522041964	12	0.666666666666667	0.485071250072666	18	0.758997663551402	0.678288431061807	215	322	0.0933356697819319	-0.0116217643951401
S20	irregular	-250	0.712214285714286	0.127561254408906	14	0.7	0.470162345981627	20	0.758997663551402	0.678288431061807	215	322	-0.0467833778371159	0.0217115689381933
S20	irregular	-150	0.796157894736842	0.144445784969038	19	0.76	0.435889894354067	25	0.758997663551402	0.678288431061807	215	322	0.0371602311854407	0.0817115689381933
S20	irregular	-50	0.820571428571429	0.192119122272764	21	0.636363636363636	0.488504210459197	33	0.758997663551402	0.678288431061807	215	322	0.0615737650200269	-0.0419247946981703
S21	regular	-850	0.562		1	0.333333333333333	0.577350269189626	3	0.860154255319148	0.669039145907473	285	428	-0.298154255319149	-0.33570581257414
S21	regular	-750	0.7915	0.193722309849262	4	0.666666666666667	0.516397779494322	6	0.860154255319148	0.669039145907473	285	428	-0.0686542553191484	-0.00237247924080664
S21	regular	-650	0.7934	0.225313781203015	5	0.555555555555556	0.52704627669473	9	0.860154255319148	0.669039145907473	285	428	-0.0667542553191484	-0.113483590351918
S21	regular	-550	0.7764	0.13825435496456	10	0.666666666666667	0.487950036474267	15	0.860154255319148	0.669039145907473	285	428	-0.0837542553191484	-0.00237247924080664
S21	regular	-450	0.768935483870968	0.202040414353807	31	0.738095238095238	0.44500061986933	42	0.860154255319148	0.669039145907473	285	428	-0.0912187714481807	0.0690560921877649
S21	regular	-350	0.836488372093023	0.328076818247032	43	0.728813559322034	0.44838824289303	59	0.860154255319148	0.669039145907473	285	428	-0.0236658832261251	0.0597744134145606
S21	regular	-250	0.801666666666667	0.304278568345639	42	0.636363636363636	0.484731920720139	66	0.860154255319148	0.669039145907473	285	428	-0.0584875886524818	-0.0326755095438369
S21	regular	-150	0.839893617021277	0.276574169157802	47	0.635135135135135	0.484678238821352	74	0.860154255319148	0.669039145907473	285	428	-0.0202606382978718	-0.0339040107723382
S21	regular	-50	0.86025641025641	0.32335134206982	39	0.565217391304348	0.499360204472425	69	0.860154255319148	0.669039145907473	285	428	0.000102154937261845	-0.103821754603125
S21	irregular	-950	1.3585	0.604576297914498	2	0.5	0.577350269189626	4	0.860154255319148	0.669039145907473	279	415	0.498345744680852	-0.169039145907473
S21	irregular	-750	0.838166666666667	0.227374947315369	6	0.857142857142857	0.377964473009227	7	0.860154255319148	0.669039145907473	279	415	-0.0219875886524815	0.188103711235384
S21	irregular	-650	0.9692	0.156943301864081	5	0.5	0.52704627669473	10	0.860154255319148	0.669039145907473	279	415	0.109045744680852	-0.169039145907473
S21	irregular	-550	0.8875	0.110370587869535	4	0.285714285714286	0.468807230938495	14	0.860154255319148	0.669039145907473	279	415	0.0273457446808517	-0.383324860193188
S21	irregular	-450	0.910416666666667	0.223361288390614	12	0.6	0.502624689950035	20	0.860154255319148	0.669039145907473	279	415	0.0502624113475184	-0.0690391459074733
S21	irregular	-350	0.830428571428571	0.257496805887018	35	0.74468085106383	0.440754546026173	47	0.860154255319148	0.669039145907473	279	415	-0.0297256838905772	0.0756417051563565
S21	irregular	-250	0.86	0.313919188873279	36	0.620689655172414	0.48945319317802	58	0.860154255319148	0.669039145907473	279	415	-0.000154255319148366	-0.0483494907350595
S21	irregular	-150	0.930716417910448	0.371268252524275	67	0.663366336633663	0.474915312930048	101	0.860154255319148	0.669039145907473	279	415	0.0705621625912993	-0.00567280927380987
S21	irregular	-50	0.873536231884058	0.325947739392382	69	0.766666666666667	0.425322085488744	90	0.860154255319148	0.669039145907473	279	415	0.0133819765649095	0.0976275207591934
S22	regular	-950	0.8135	0.106773123959169	2	0.5	0.577350269189626	4	0.883550595238096	0.697095435684647	172	257	-0.0700505952380961	-0.197095435684647
S22	regular	-850	0.913	0.150481892598412	6	0.857142857142857	0.377964473009227	7	0.883550595238096	0.697095435684647	172	257	0.0294494047619038	0.16004742145821
S22	regular	-750	1.002	0.256332791503545	5	1	0	5	0.883550595238096	0.697095435684647	172	257	0.118449404761904	0.302904564315353
S22	regular	-650	1.00633333333333	0.179256984987103	6	0.6	0.516397779494322	10	0.883550595238096	0.697095435684647	172	257	0.122782738095237	-0.0970954356846473
S22	regular	-550	1.1026	0.405047281190727	5	0.555555555555556	0.52704627669473	9	0.883550595238096	0.697095435684647	172	257	0.219049404761904	-0.141539880129092
S22	regular	-450	1.0645	0.274608292456208	8	0.727272727272727	0.467099366496914	11	0.883550595238096	0.697095435684647	172	257	0.180949404761904	0.03017729158808
S22	regular	-350	0.81275	0.211544124632821	4	0.666666666666667	0.516397779494322	6	0.883550595238096	0.697095435684647	172	257	-0.0708005952380961	-0.0304287690179806
S22	regular	-250	0.918555555555555	0.296630709431404	9	0.692307692307692	0.480384461415261	13	0.883550595238096	0.697095435684647	172	257	0.0350049603174594	-0.00478774337695498
S22	regular	-150	0.877	0.0579827560572971	2	0.333333333333333	0.516397779494322	6	0.883550595238096	0.697095435684647	172	257	-0.00655059523809609	-0.363762102351314
S22	regular	-50	0.94325	0.268552136465157	4	0.666666666666667	0.516397779494322	6	0.883550595238096	0.697095435684647	172	257	0.0596994047619038	-0.0304287690179806
S22	irregular	-950	0.820428571428571	0.102682126232461	7	1	0	7	0.883550595238096	0.697095435684647	164	225	-0.0631220238095249	0.302904564315353
S22	irregular	-850	1.038	0.0890954544295049	2	0.5	0.577350269189626	4	0.883550595238096	0.697095435684647	164	225	0.154449404761904	-0.197095435684647
S22	irregular	-750	0.7325	0.21708178182427	2	0.666666666666667	0.577350269189626	3	0.883550595238096	0.697095435684647	164	225	-0.151050595238096	-0.0304287690179806
S22	irregular	-650	0.8592	0.173068483554921	5	0.833333333333333	0.408248290463863	6	0.883550595238096	0.697095435684647	164	225	-0.024350595238096	0.136237897648686
S22	irregular	-550	0.7975	0.177661663469266	4	0.8	0.447213595499958	5	0.883550595238096	0.697095435684647	164	225	-0.0860505952380961	0.102904564315353
S22	irregular	-450	0.672666666666667	0.0469290244234133	3	0.75	0.5	4	0.883550595238096	0.697095435684647	164	225	-0.210883928571429	0.0529045643153527
S22	irregular	-350	0.804	0.161621780710398	6	0.6	0.516397779494322	10	0.883550595238096	0.697095435684647	164	225	-0.0795505952380959	-0.0970954356846473
S22	irregular	-250	0.778636363636364	0.297227277593182	11	0.733333333333333	0.457737708217063	15	0.883550595238096	0.697095435684647	164	225	-0.104914231601733	0.036237897648686
S22	irregular	-150	1.0411	0.420356581434805	10	0.714285714285714	0.468807230938495	14	0.883550595238096	0.697095435684647	164	225	0.157549404761904	0.017190278601067
S22	irregular	-50	0.71	0.212984349972793	7	0.583333333333333	0.514928650544437	12	0.883550595238096	0.697095435684647	164	225	-0.173550595238096	-0.113762102351314
S23	regular	-950	0.80375	0.245317990915193	4	0.666666666666667	0.516397779494322	6	0.798194339622642	0.678617157490397	276	410	0.00555566037735755	-0.0119504908237303
S23	regular	-850	0.742125	0.315735620643058	8	0.666666666666667	0.492365963917331	12	0.798194339622642	0.678617157490397	276	410	-0.0560693396226425	-0.0119504908237303
S23	regular	-750	0.632846153846154	0.229063617856789	13	0.764705882352941	0.437237316097603	17	0.798194339622642	0.678617157490397	276	410	-0.165348185776489	0.0860887248625442
S23	regular	-650	0.90805	0.419290563113206	20	0.689655172413793	0.470823615430758	29	0.798194339622642	0.678617157490397	276	410	0.109855660377358	0.0110380149233962
S23	regular	-550	0.745571428571429	0.301144921485095	14	0.636363636363636	0.492365963917331	22	0.798194339622642	0.678617157490397	276	410	-0.052622911051214	-0.0422535211267606
S23	regular	-450	0.791545454545455	0.38321883138394	11	0.733333333333333	0.457737708217063	15	0.798194339622642	0.678617157490397	276	410	-0.00664888507718775	0.0547161758429363
S23	regular	-350	0.646785714285714	0.190246875470725	14	0.56	0.506622805119022	25	0.798194339622642	0.678617157490397	276	410	-0.151408625336928	-0.118617157490397
S23	regular	-250	0.788333333333334	0.381513761219697	9	0.529411764705882	0.514495755427527	17	0.798194339622642	0.678617157490397	276	410	-0.00986100628930897	-0.149205392784515
S23	regular	-150	0.869133333333333	0.542492247036986	15	0.833333333333333	0.383482494423685	18	0.798194339622642	0.678617157490397	276	410	0.070938993710691	0.154716175842936
S23	regular	-50	0.785222222222222	0.181291738489222	9	0.818181818181818	0.404519917477945	11	0.798194339622642	0.678617157490397	276	410	-0.0129721174004201	0.139564660691421
S23	irregular	-950	1.00425	0.322520671172149	4	0.8	0.447213595499958	5	0.798194339622642	0.678617157490397	254	371	0.206055660377358	0.121382842509603
S23	irregular	-850	0.6544	0.179631010685794	5	1	0	5	0.798194339622642	0.678617157490397	254	371	-0.143794339622642	0.321382842509603
S23	irregular	-750	0.95675	0.310934421197966	8	0.8	0.421637021355784	10	0.798194339622642	0.678617157490397	254	371	0.158555660377358	0.121382842509603
S23	irregular	-650	0.846444444444444	0.369359618499069	9	0.5625	0.51234753829798	16	0.798194339622642	0.678617157490397	254	371	0.0482501048218019	-0.116117157490397
S23	irregular	-550	0.951375	0.327188428672444	8	0.888888888888889	0.333333333333333	9	0.798194339622642	0.678617157490397	254	371	0.153180660377358	0.210271731398492
S23	irregular	-450	1.02183333333333	0.465062622045937	12	0.75	0.447213595499958	16	0.798194339622642	0.678617157490397	254	371	0.223638993710691	0.071382842509603
S23	irregular	-350	0.879384615384615	0.428541040131424	13	0.68421052631579	0.477566932940919	19	0.798194339622642	0.678617157490397	254	371	0.0811902757619729	0.00559336882539252
S23	irregular	-250	0.918615384615385	0.382377330757098	13	0.722222222222222	0.460888598962477	18	0.798194339622642	0.678617157490397	254	371	0.120421044992742	0.0436050647318252
S23	irregular	-150	0.825	0.433572894154437	12	0.666666666666667	0.485071250072666	18	0.798194339622642	0.678617157490397	254	371	0.0268056603773574	-0.0119504908237303
S23	irregular	-50	0.902263157894737	0.363943042263066	19	0.655172413793103	0.483725281314975	29	0.798194339622642	0.678617157490397	254	371	0.104068818272094	-0.0234447436972935
S24	regular	-950	0.872714285714286	0.260816483557382	7	0.7	0.483045891539648	10	0.83122197309417	0.679878048780488	209	322	0.0414923126201159	0.0201219512195121
S24	regular	-850	0.771333333333333	0.186654436828806	12	0.666666666666667	0.485071250072666	18	0.83122197309417	0.679878048780488	209	322	-0.0598886397608365	-0.0132113821138212
S24	regular	-750	0.8065	0.238583109209349	6	0.545454545454545	0.522232967867094	11	0.83122197309417	0.679878048780488	209	322	-0.0247219730941697	-0.134423503325942
S24	regular	-650	0.739666666666667	0.109833206879037	12	0.631578947368421	0.495594627783352	19	0.83122197309417	0.679878048780488	209	322	-0.0915553064275032	-0.0482991014120668
S24	regular	-550	0.784333333333333	0.0436882898116494	6	0.4	0.50709255283711	15	0.83122197309417	0.679878048780488	209	322	-0.0468886397608366	-0.279878048780488
S24	regular	-450	0.88725	0.217124552799934	8	0.666666666666667	0.492365963917331	12	0.83122197309417	0.679878048780488	209	322	0.0560280269058302	-0.0132113821138212
S24	regular	-350	0.847777777777778	0.245681082797281	9	0.642857142857143	0.497245158098847	14	0.83122197309417	0.679878048780488	209	322	0.0165558046836078	-0.037020905923345
S24	regular	-250	0.722857142857143	0.138151400730537	7	0.7	0.483045891539648	10	0.83122197309417	0.679878048780488	209	322	-0.108364830237027	0.0201219512195121
S24	regular	-150	0.694375	0.109227073436161	8	0.8	0.421637021355784	10	0.83122197309417	0.679878048780488	209	322	-0.13684697309417	0.120121951219512
S24	regular	-50	0.892571428571429	0.339250083342096	7	0.5	0.518874521662771	14	0.83122197309417	0.679878048780488	209	322	0.0613494554772587	-0.179878048780488
S24	irregular	-950	0.740866666666667	0.0870532404145111	15	0.75	0.444261658319319	20	0.83122197309417	0.679878048780488	237	334	-0.090355306427503	0.0701219512195122
S24	irregular	-850	0.8264	0.152016227203984	10	0.769230769230769	0.438529009653515	13	0.83122197309417	0.679878048780488	237	334	-0.00482197309416987	0.0893527204502814
S24	irregular	-750	0.833285714285714	0.323781157721134	7	1	0	7	0.83122197309417	0.679878048780488	237	334	0.0020637411915444	0.320121951219512
S24	irregular	-650	0.796857142857143	0.228655073980751	7	0.583333333333333	0.514928650544437	12	0.83122197309417	0.679878048780488	237	334	-0.034364830237027	-0.0965447154471545
S24	irregular	-550	0.868555555555556	0.175667378240178	9	0.818181818181818	0.404519917477945	11	0.83122197309417	0.679878048780488	237	334	0.0373335824613857	0.13830376940133
S24	irregular	-450	0.74375	0.136277814985209	8	0.615384615384615	0.506369683541833	13	0.83122197309417	0.679878048780488	237	334	-0.0874719730941699	-0.0644934333958724
S24	irregular	-350	0.838916666666666	0.17866090701933	12	0.705882352941177	0.469668218313862	17	0.83122197309417	0.679878048780488	237	334	0.00769469357249675	0.0260043041606887
S24	irregular	-250	0.918076923076923	0.324251307254744	13	0.764705882352941	0.437237316097603	17	0.83122197309417	0.679878048780488	237	334	0.0868549499827534	0.0848278335724533
S24	irregular	-150	0.819285714285714	0.137782091586333	7	0.538461538461538	0.518874521662771	13	0.83122197309417	0.679878048780488	237	334	-0.0119362588084555	-0.141416510318949
S24	irregular	-50	0.950210526315789	0.234475200997975	19	0.730769230769231	0.452344320861205	26	0.83122197309417	0.679878048780488	237	334	0.118988553221619	0.0508911819887429
S26	regular	-950	0.3575	0.0997020561473032	2	0.5	0.577350269189626	4	0.514578947368421	0.624229979466119	134	229	-0.157078947368421	-0.124229979466119
S26	regular	-850	0.587		1	0.5	0.707106781186548	2	0.514578947368421	0.624229979466119	134	229	0.0724210526315789	-0.124229979466119
S26	regular	-750	0.4855	0.0473761543394986	2	0.666666666666667	0.577350269189626	3	0.514578947368421	0.624229979466119	134	229	-0.0290789473684213	0.0424366872005475
S26	regular	-650	0.351	0.0014142135623731	2	0.333333333333333	0.516397779494322	6	0.514578947368421	0.624229979466119	134	229	-0.163578947368421	-0.290896646132786
S26	regular	-550	0.548	0.108586371152184	3	0.6	0.547722557505166	5	0.514578947368421	0.624229979466119	134	229	0.0334210526315788	-0.0242299794661192
S26	regular	-450	0.6725	0.563767387019387	4	0.444444444444444	0.52704627669473	9	0.514578947368421	0.624229979466119	134	229	0.157921052631579	-0.179785535021675
S26	regular	-350	0.446	0.103843632448023	5	0.625	0.517549169506766	8	0.514578947368421	0.624229979466119	134	229	-0.0685789473684212	0.000770020533880866
S26	regular	-250	0.38775	0.115765207784262	4	0.8	0.447213595499958	5	0.514578947368421	0.624229979466119	134	229	-0.126828947368421	0.175770020533881
S26	regular	-150	0.597333333333333	0.271768896920404	3	0.6	0.547722557505166	5	0.514578947368421	0.624229979466119	134	229	0.082754385964912	-0.0242299794661192
S26	regular	-50	0.271666666666667	0.0561634519356969	3	0.6	0.547722557505166	5	0.514578947368421	0.624229979466119	134	229	-0.242912280701755	-0.0242299794661192
S26	irregular	-950	0.50575	0.127363979732628	4	1	0	4	0.514578947368421	0.624229979466119	170	258	-0.00882894736842122	0.375770020533881
S26	irregular	-850	0.479		1	0.5	0.707106781186548	2	0.514578947368421	0.624229979466119	170	258	-0.0355789473684212	-0.124229979466119
S26	irregular	-750	0.521666666666667	0.122858726457125	6	0.857142857142857	0.377964473009227	7	0.514578947368421	0.624229979466119	170	258	0.00708771929824548	0.232912877676738
S26	irregular	-650	0.497285714285714	0.100245888171227	7	0.777777777777778	0.440958551844098	9	0.514578947368421	0.624229979466119	170	258	-0.0172932330827069	0.153547798311659
S26	irregular	-550	0.610666666666667	0.107983023357069	3	0.75	0.5	4	0.514578947368421	0.624229979466119	170	258	0.0960877192982456	0.125770020533881
S26	irregular	-450	0.582428571428571	0.160130006705861	7	0.7	0.483045891539648	10	0.514578947368421	0.624229979466119	170	258	0.0678496240601502	0.0757700205338808
S26	irregular	-350	0.514333333333333	0.0355396492198033	6	0.461538461538462	0.518874521662771	13	0.514578947368421	0.624229979466119	170	258	-0.000245614035087827	-0.162691517927658
S26	irregular	-250	0.527375	0.1283588023583	8	0.888888888888889	0.333333333333333	9	0.514578947368421	0.624229979466119	170	258	0.0127960526315787	0.26465890942277
S26	irregular	-150	0.540777777777778	0.191242501668548	9	0.692307692307692	0.480384461415261	13	0.514578947368421	0.624229979466119	170	258	0.0261988304093566	0.0680777128415732
S26	irregular	-50	0.5153	0.143895834238212	10	0.666666666666667	0.487950036474267	15	0.514578947368421	0.624229979466119	170	258	0.000721052631578845	0.0424366872005475
S27	regular	-950	0.857666666666667	0.555807820503934	3	0.75	0.5	4	0.8589410430839	0.661169415292354	228	341	-0.00127437641723338	0.0888305847076462
S27	regular	-850	0.826666666666667	0.0109696551146029	3	0.5	0.547722557505166	6	0.8589410430839	0.661169415292354	228	341	-0.0322743764172334	-0.161169415292354
S27	regular	-750	0.6705	0.174649076722438	6	0.6	0.516397779494322	10	0.8589410430839	0.661169415292354	228	341	-0.1884410430839	-0.0611694152923539
S27	regular	-650	0.809333333333333	0.381090540423139	9	0.692307692307692	0.480384461415261	13	0.8589410430839	0.661169415292354	228	341	-0.0496077097505667	0.0311382770153384
S27	regular	-550	0.9054375	0.438977443422021	16	0.727272727272727	0.455842305838552	22	0.8589410430839	0.661169415292354	228	341	0.0464964569160999	0.0661033119803735
S27	regular	-450	0.874588235294118	0.369701578780699	17	0.708333333333333	0.464305621487537	24	0.8589410430839	0.661169415292354	228	341	0.0156471922102177	0.0471639180409795
S27	regular	-350	0.749	0.246710086268613	16	0.615384615384615	0.496138938356834	26	0.8589410430839	0.661169415292354	228	341	-0.1099410430839	-0.0457847999077384
S27	regular	-250	0.725933333333333	0.286355290471387	15	0.652173913043478	0.486984753557674	23	0.8589410430839	0.661169415292354	228	341	-0.133007709750567	-0.00899550224887557
S27	regular	-150	0.645444444444445	0.160843954744273	9	0.5	0.514495755427527	18	0.8589410430839	0.661169415292354	228	341	-0.213496598639455	-0.161169415292354
S27	regular	-50	0.73185	0.263767097225843	20	0.740740740740741	0.446576084704723	27	0.8589410430839	0.661169415292354	228	341	-0.1270910430839	0.0795713254483869
S27	irregular	-950	0.861	0.254558441227157	2	1	0	2	0.8589410430839	0.661169415292354	213	326	0.00205895691609992	0.338830584707646
S27	irregular	-850	0.855		1	0.5	0.707106781186548	2	0.8589410430839	0.661169415292354	213	326	-0.00394104308390009	-0.161169415292354
S27	irregular	-750	1.08933333333333	0.241458761144286	3	1	0	3	0.8589410430839	0.661169415292354	213	326	0.230392290249433	0.338830584707646
S27	irregular	-650	0.7454	0.0890494244787691	5	0.833333333333333	0.408248290463863	6	0.8589410430839	0.661169415292354	213	326	-0.1135410430839	0.17216391804098
S27	irregular	-550	0.8564	0.177881483640716	10	0.714285714285714	0.468807230938495	14	0.8589410430839	0.661169415292354	213	326	-0.00254104308390002	0.0531162989933605
S27	irregular	-450	0.707285714285714	0.193181015531819	7	0.538461538461538	0.518874521662771	13	0.8589410430839	0.661169415292354	213	326	-0.151655328798186	-0.122707876830815
S27	irregular	-350	0.9319	0.361245928769629	20	0.8	0.408248290463863	25	0.8589410430839	0.661169415292354	213	326	0.0729589569161	0.138830584707646
S27	irregular	-250	1.14681818181818	0.265887125743921	11	0.55	0.510417785534041	20	0.8589410430839	0.661169415292354	213	326	0.287877138734282	-0.111169415292354
S27	irregular	-150	0.882166666666667	0.355117208656604	24	0.705882352941177	0.46249729006288	34	0.8589410430839	0.661169415292354	213	326	0.0232256235827666	0.0447129376488227
S27	irregular	-50	0.76108	0.274361063807045	25	0.609756097560976	0.493864798324795	41	0.8589410430839	0.661169415292354	213	326	-0.0978610430839002	-0.0514133177313783
S28	regular	-950	0.859916666666667	0.332300920123841	12	0.666666666666667	0.485071250072666	18	0.746932283464567	0.672669491525424	320	474	0.112984383202099	-0.00600282485875714
S28	regular	-850	0.893125	0.382594689493427	8	0.470588235294118	0.514495755427527	17	0.746932283464567	0.672669491525424	320	474	0.146192716535433	-0.202081256231306
S28	regular	-750	0.707625	0.247770290121045	16	0.64	0.489897948556636	25	0.746932283464567	0.672669491525424	320	474	-0.0393072834645674	-0.0326694915254238
S28	regular	-650	0.6575	0.161149918697765	28	0.823529411764706	0.386952994975947	34	0.746932283464567	0.672669491525424	320	474	-0.0894322834645673	0.150859920239282
S28	regular	-550	0.718652173913044	0.224720555497803	23	0.793103448275862	0.412250820394886	29	0.746932283464567	0.672669491525424	320	474	-0.0282801095515237	0.120433956750438
S28	regular	-450	0.703529411764706	0.211715537468803	34	0.68	0.471212071499161	50	0.746932283464567	0.672669491525424	320	474	-0.0434028716998616	0.00733050847457628
S28	regular	-350	0.814758620689655	0.440292975120983	29	0.604166666666667	0.49420399497827	48	0.746932283464567	0.672669491525424	320	474	0.0678263372250879	-0.0685028248587571
S28	regular	-250	0.78184375	0.247255269603651	32	0.695652173913044	0.465215133860612	46	0.746932283464567	0.672669491525424	320	474	0.0349114665354328	0.0229826823876197
S28	regular	-150	0.666970588235294	0.158096534624417	34	0.666666666666667	0.476095228569523	51	0.746932283464567	0.672669491525424	320	474	-0.0799616952292734	-0.00600282485875714
S28	regular	-50	0.711896551724138	0.204050824345936	29	0.557692307692308	0.501506027507091	52	0.746932283464567	0.672669491525424	320	474	-0.0350357317404294	-0.114977183833116
S28	irregular	-950	0.58725	0.072292807387734	4	0.5	0.534522483824849	8	0.746932283464567	0.672669491525424	315	470	-0.159682283464567	-0.172669491525424
S28	irregular	-850	0.581571428571429	0.0880716699490765	7	0.7	0.483045891539648	10	0.746932283464567	0.672669491525424	315	470	-0.165360854893139	0.0273305084745762
S28	irregular	-750	0.764111111111111	0.236225763013078	9	0.692307692307692	0.480384461415261	13	0.746932283464567	0.672669491525424	315	470	0.0171788276465437	0.0196382007822685
S28	irregular	-650	0.815	0.271387791422778	10	0.526315789473684	0.512989176042577	19	0.746932283464567	0.672669491525424	315	470	0.0680677165354325	-0.14635370205174
S28	irregular	-550	0.793357142857143	0.25936300879206	14	0.636363636363636	0.492365963917331	22	0.746932283464567	0.672669491525424	315	470	0.0464248593925755	-0.0363058551617874
S28	irregular	-450	0.834692307692308	0.168426732149514	13	0.590909090909091	0.503236279740197	22	0.746932283464567	0.672669491525424	315	470	0.0877600242277403	-0.0817604006163328
S28	irregular	-350	0.6829	0.195433745085	40	0.714285714285714	0.455842305838552	56	0.746932283464567	0.672669491525424	315	470	-0.0640322834645672	0.0416162227602905
S28	irregular	-250	0.725860465116279	0.209610589222167	43	0.641791044776119	0.483092705116493	67	0.746932283464567	0.672669491525424	315	470	-0.0210718183482881	-0.0308784467493044
S28	irregular	-150	0.75684	0.2706682855754	50	0.72463768115942	0.449969213685928	69	0.746932283464567	0.672669491525424	315	470	0.00990771653543265	0.0519681896339965
S28	irregular	-50	0.830203703703704	0.33702333940957	54	0.642857142857143	0.482035271989863	84	0.746932283464567	0.672669491525424	315	470	0.0832714202391365	-0.0298123486682809
S29	regular	-950	1.953		1	1		1	1.03798554216867	0.701013513513514	187	285	0.915014457831326	0.298986486486487
S29	regular	-850	1.11875	0.131096338621641	4	1	0	4	1.03798554216867	0.701013513513514	187	285	0.0807644578313256	0.298986486486487
S29	regular	-750	1.058	0.202232539419353	2	0.4	0.547722557505166	5	1.03798554216867	0.701013513513514	187	285	0.0200144578313257	-0.301013513513513
S29	regular	-650	0.82725	0.110674823996547	4	0.571428571428571	0.534522483824849	7	1.03798554216867	0.701013513513514	187	285	-0.210735542168674	-0.129584942084942
S29	regular	-550	0.972833333333333	0.336460646534876	6	0.6	0.516397779494322	10	1.03798554216867	0.701013513513514	187	285	-0.065152208835341	-0.101013513513514
S29	regular	-450	1.17754545454545	0.368375450766297	11	0.6875	0.478713553878169	16	1.03798554216867	0.701013513513514	187	285	0.13955991237678	-0.0135135135135135
S29	regular	-350	1.03875	0.253909835464195	12	0.444444444444444	0.506369683541833	27	1.03798554216867	0.701013513513514	187	285	0.000764457831325727	-0.256569069069069
S29	regular	-250	0.986111111111111	0.207400243758562	9	0.529411764705882	0.514495755427527	17	1.03798554216867	0.701013513513514	187	285	-0.0518744310575634	-0.171601748807631
S29	regular	-150	0.915538461538462	0.192141037942285	26	0.68421052631579	0.471069120876076	38	1.03798554216867	0.701013513513514	187	285	-0.122447080630213	-0.016802987197724
S29	regular	-50	0.9333	0.256858628767682	30	0.681818181818182	0.471155298187945	44	1.03798554216867	0.701013513513514	187	285	-0.104685542168674	-0.0191953316953317
S29	irregular	-950	1.355	0.246073159852918	2	1	0	2	1.03798554216867	0.701013513513514	228	307	0.317014457831326	0.298986486486487
S29	irregular	-850	0.9814	0.140081404904434	5	0.833333333333333	0.408248290463863	6	1.03798554216867	0.701013513513514	228	307	-0.0565855421686743	0.13231981981982
S29	irregular	-750	1.1388	0.229182678228526	5	0.833333333333333	0.408248290463863	6	1.03798554216867	0.701013513513514	228	307	0.100814457831326	0.13231981981982
S29	irregular	-650	1.09333333333333	0.372890689970488	6	0.666666666666667	0.5	9	1.03798554216867	0.701013513513514	228	307	0.0553477911646587	-0.0343468468468469
S29	irregular	-550	1.15244444444444	0.325506955037489	9	0.9	0.316227766016838	10	1.03798554216867	0.701013513513514	228	307	0.11445890227577	0.198986486486487
S29	irregular	-450	0.9009	0.170138799546462	10	0.588235294117647	0.507299656195892	17	1.03798554216867	0.701013513513514	228	307	-0.137085542168674	-0.112778219395866
S29	irregular	-350	1.12407692307692	0.426009284237339	13	0.866666666666667	0.351865775274498	15	1.03798554216867	0.701013513513514	228	307	0.0860913809082486	0.165653153153153
S29	irregular	-250	1.03225	0.240375955536322	16	0.727272727272727	0.455842305838552	22	1.03798554216867	0.701013513513514	228	307	-0.00573554216867422	0.0262592137592138
S29	irregular	-150	1.04217777777778	0.299671963751342	45	0.789473684210526	0.411306372830311	57	1.03798554216867	0.701013513513514	228	307	0.00419223560910353	0.0884601706970129
S29	irregular	-50	1.10761764705882	0.266342569875019	34	0.653846153846154	0.480384461415261	52	1.03798554216867	0.701013513513514	228	307	0.0696321048901489	-0.0471673596673596
S3	regular	-950	0.887466666666666	0.348101763993287	15	0.714285714285714	0.462910049886276	21	0.974264044943819	0.528974739970282	198	345	-0.086797378277153	0.185310974315432
S3	regular	-850	0.911875	0.344521795910132	8	0.727272727272727	0.467099366496914	11	0.974264044943819	0.528974739970282	198	345	-0.0623890449438195	0.198297987302445
S3	regular	-750	0.7034	0.145231883551788	5	0.714285714285714	0.487950036474267	7	0.974264044943819	0.528974739970282	198	345	-0.270864044943819	0.185310974315432
S3	regular	-650	0.902111111111111	0.239558679890984	9	0.642857142857143	0.497245158098847	14	0.974264044943819	0.528974739970282	198	345	-0.0721529338327084	0.113882402886861
S3	regular	-550	0.974818181818182	0.239909490509158	11	0.55	0.510417785534041	20	0.974264044943819	0.528974739970282	198	345	0.000554136874362121	0.0210252600297177
S3	regular	-450	0.919666666666667	0.361673467328883	12	0.705882352941177	0.469668218313862	17	0.974264044943819	0.528974739970282	198	345	-0.0545973782771528	0.176907612970894
S3	regular	-350	0.765285714285715	0.18533187734954	7	0.5	0.518874521662771	14	0.974264044943819	0.528974739970282	198	345	-0.208978330658105	-0.0289747399702823
S3	regular	-250	0.755428571428571	0.162788059700189	7	0.538461538461538	0.518874521662771	13	0.974264044943819	0.528974739970282	198	345	-0.218835473515248	0.00948679849125611
S3	regular	-150	0.9485	0.332297375034088	12	0.428571428571429	0.50395263067897	28	0.974264044943819	0.528974739970282	198	345	-0.0257640449438195	-0.100403311398854
S3	regular	-50	0.930538461538462	0.263965785467427	13	0.590909090909091	0.503236279740197	22	0.974264044943819	0.528974739970282	198	345	-0.0437255834053578	0.0619343509388086
S3	irregular	-950	0.968	0.319905194289391	4	0.5	0.534522483824849	8	0.974264044943819	0.528974739970282	158	328	-0.00626404494381938	-0.0289747399702823
S3	irregular	-850	0.494		1	0.166666666666667	0.408248290463863	6	0.974264044943819	0.528974739970282	158	328	-0.480264044943819	-0.362308073303616
S3	irregular	-750	1.18616666666667	0.453362731889893	6	0.666666666666667	0.5	9	0.974264044943819	0.528974739970282	158	328	0.211902621722847	0.137691926696384
S3	irregular	-650	0.987	0.256312309497613	5	0.454545454545455	0.522232967867094	11	0.974264044943819	0.528974739970282	158	328	0.0127359550561806	-0.0744292854248278
S3	irregular	-550	1.06025	0.500633848236413	4	0.5	0.534522483824849	8	0.974264044943819	0.528974739970282	158	328	0.0859859550561805	-0.0289747399702823
S3	irregular	-450	0.788	0.173302240801054	7	0.388888888888889	0.50163132570455	18	0.974264044943819	0.528974739970282	158	328	-0.186264044943819	-0.140085851081393
S3	irregular	-350	1.06011764705882	0.308499773572231	17	0.62962962962963	0.492102877623411	27	0.974264044943819	0.528974739970282	158	328	0.0858536021150039	0.100654889659347
S3	irregular	-250	0.950222222222222	0.334458808292508	9	0.375	0.49453535504684	24	0.974264044943819	0.528974739970282	158	328	-0.0240418227215973	-0.153974739970282
S3	irregular	-150	0.955714285714286	0.32594412316925	7	0.583333333333333	0.514928650544437	12	0.974264044943819	0.528974739970282	158	328	-0.0185497592295337	0.054358593363051
S3	irregular	-50	0.931	0.173954016912516	12	0.48	0.509901951359279	25	0.974264044943819	0.528974739970282	158	328	-0.0432640449438193	-0.0489747399702823
S30	regular	-950	0.79235	0.145584583842629	20	0.833333333333333	0.380693493813441	24	0.905217532467531	0.67175572519084	309	451	-0.112867532467531	0.161577608142494
S30	regular	-850	0.826153846153846	0.159266990801529	13	0.866666666666667	0.351865775274498	15	0.905217532467531	0.67175572519084	309	451	-0.0790636863136849	0.194910941475827
S30	regular	-750	0.952535714285714	0.229498403471064	28	0.756756756756757	0.43495883620084	37	0.905217532467531	0.67175572519084	309	451	0.0473181818181832	0.0850010315659171
S30	regular	-650	0.88425	0.220659714668127	32	0.761904761904762	0.431080537409042	42	0.905217532467531	0.67175572519084	309	451	-0.0209675324675307	0.0901490367139222
S30	regular	-550	0.864166666666667	0.167085582723415	30	0.681818181818182	0.471155298187945	44	0.905217532467531	0.67175572519084	309	451	-0.041050865800864	0.0100624566273421
S30	regular	-450	0.981548387096774	0.232249411726514	31	0.584905660377359	0.497453602944766	53	0.905217532467531	0.67175572519084	309	451	0.0763308546292435	-0.0868500648134812
S30	regular	-350	0.875851851851852	0.222098679333812	27	0.658536585365854	0.480091454702173	41	0.905217532467531	0.67175572519084	309	451	-0.029365680615679	-0.013219139824986
S30	regular	-250	0.884105263157895	0.204976934945494	19	0.703703703703704	0.465321626968075	27	0.905217532467531	0.67175572519084	309	451	-0.0211122693096361	0.031947978512864
S30	regular	-150	0.91559375	0.22046956623783	32	0.60377358490566	0.493793114632085	53	0.905217532467531	0.67175572519084	309	451	0.0103762175324691	-0.0679821402851793
S30	regular	-50	1.00712	0.312253278605686	25	0.581395348837209	0.499168744229791	43	0.905217532467531	0.67175572519084	309	451	0.101902467532469	-0.0903603763536304
S30	irregular	-950	0.8783	0.290802357471722	10	0.625	0.5	16	0.905217532467531	0.67175572519084	307	466	-0.0269175324675308	-0.0467557251908397
S30	irregular	-850	1.006	0.186252516761519	8	0.470588235294118	0.514495755427527	17	0.905217532467531	0.67175572519084	307	466	0.100782467532469	-0.201167489896722
S30	irregular	-750	0.857526315789474	0.18311968412339	19	0.678571428571429	0.475594865605671	28	0.905217532467531	0.67175572519084	307	466	-0.0476912166780574	0.0068157033805889
S30	irregular	-650	0.801941176470588	0.108817778067416	17	0.68	0.476095228569523	25	0.905217532467531	0.67175572519084	307	466	-0.103276355996943	0.00824427480916035
S30	irregular	-550	0.983703703703704	0.230305785827788	27	0.613636363636364	0.492544843474156	44	0.905217532467531	0.67175572519084	307	466	0.0784861712361729	-0.0581193615544761
S30	irregular	-450	0.89368	0.188309966101992	25	0.520833333333333	0.504852341308647	48	0.905217532467531	0.67175572519084	307	466	-0.0115375324675308	-0.150922391857506
S30	irregular	-350	0.840357142857143	0.138654478686879	42	0.65625	0.478713553878169	64	0.905217532467531	0.67175572519084	307	466	-0.064860389610388	-0.0155057251908397
S30	irregular	-250	0.956285714285714	0.236778921865358	42	0.736842105263158	0.444261658319319	57	0.905217532467531	0.67175572519084	307	466	0.0510681818181834	0.0650863800723182
S30	irregular	-150	0.927441860465116	0.279151972803822	43	0.671875	0.473242362150023	64	0.905217532467531	0.67175572519084	307	466	0.0222243279975851	0.000119274809160297
S30	irregular	-50	0.93325	0.174636141881576	40	0.727272727272727	0.449466574975495	55	0.905217532467531	0.67175572519084	307	466	0.028032467532469	0.0555170020818876
S31	regular	-950	0.784375	0.182331673841147	8	0.533333333333333	0.516397779494322	15	0.764118098159509	0.666666666666667	327	490	0.020256901840491	-0.133333333333333
S31	regular	-850	0.763032258064516	0.214963637835328	31	0.775	0.42290206176626	40	0.764118098159509	0.666666666666667	327	490	-0.0010858400949928	0.108333333333333
S31	regular	-750	0.796888888888889	0.231677051971611	27	0.6	0.495433694306862	45	0.764118098159509	0.666666666666667	327	490	0.0327707907293799	-0.0666666666666667
S31	regular	-650	0.677032258064516	0.115787588244155	31	0.584905660377359	0.497453602944766	53	0.764118098159509	0.666666666666667	327	490	-0.0870858400949929	-0.0817610062893082
S31	regular	-550	0.722883720930233	0.195837664710235	43	0.704918032786885	0.459864555968457	61	0.764118098159509	0.666666666666667	327	490	-0.0412343772292764	0.0382513661202186
S31	regular	-450	0.717622222222222	0.148006954518558	45	0.737704918032787	0.443532762572744	61	0.764118098159509	0.666666666666667	327	490	-0.0464958759372869	0.0710382513661203
S31	regular	-350	0.673	0.117743364993532	37	0.649122807017544	0.481486836720213	57	0.764118098159509	0.666666666666667	327	490	-0.0911180981595091	-0.0175438596491228
S31	regular	-250	0.702857142857143	0.0905711243798407	21	0.617647058823529	0.493270218056382	34	0.764118098159509	0.666666666666667	327	490	-0.0612609553023661	-0.0490196078431372
S31	regular	-150	0.727125	0.188121901967846	16	0.64	0.489897948556636	25	0.764118098159509	0.666666666666667	327	490	-0.0369930981595089	-0.0266666666666666
S31	regular	-50	0.879705882352941	0.22386987423107	17	0.653846153846154	0.485164524037584	26	0.764118098159509	0.666666666666667	327	490	0.115587784193432	-0.0128205128205128
S31	irregular	-950	0.733142857142857	0.217997269532922	7	0.538461538461538	0.518874521662771	13	0.764118098159509	0.666666666666667	325	488	-0.0309752410166518	-0.128205128205128
S31	irregular	-850	0.7573125	0.211696234811423	16	0.8	0.410391340834062	20	0.764118098159509	0.666666666666667	325	488	-0.0068055981595091	0.133333333333333
S31	irregular	-750	0.737909090909091	0.135530405847142	11	0.6875	0.478713553878169	16	0.764118098159509	0.666666666666667	325	488	-0.0262090072504181	0.0208333333333334
S31	irregular	-650	0.747076923076923	0.148948235716563	13	0.65	0.489360484929593	20	0.764118098159509	0.666666666666667	325	488	-0.0170411750825858	-0.0166666666666666
S31	irregular	-550	0.6992	0.142554851598554	15	0.535714285714286	0.50787450018337	28	0.764118098159509	0.666666666666667	325	488	-0.0649180981595091	-0.130952380952381
S31	irregular	-450	0.843576923076923	0.224813731444843	26	0.565217391304348	0.501206274370742	46	0.764118098159509	0.666666666666667	325	488	0.0794588249174141	-0.101449275362319
S31	irregular	-350	0.783407407407407	0.121866654510089	27	0.642857142857143	0.484965604585173	42	0.764118098159509	0.666666666666667	325	488	0.0192893092478984	-0.0238095238095237
S31	irregular	-250	0.803536585365854	0.198736269659186	41	0.694915254237288	0.464395687709626	59	0.764118098159509	0.666666666666667	325	488	0.0394184872063444	0.0282485875706215
S31	irregular	-150	0.812058823529412	0.169377260783696	51	0.739130434782609	0.442325868464691	69	0.764118098159509	0.666666666666667	325	488	0.0479407253699026	0.072463768115942
S31	irregular	-50	0.8454	0.1957033365029	50	0.641025641025641	0.482804549585268	78	0.764118098159509	0.666666666666667	325	488	0.081281901840491	-0.0256410256410256
S4	regular	-950	0.872833333333333	0.296667771533523	6	0.75	0.462910049886276	8	0.78332850241546	0.664526484751204	214	312	0.0895048309178739	0.0854735152487961
S4	regular	-850	0.90225	0.282612072164891	4	0.444444444444444	0.52704627669473	9	0.78332850241546	0.664526484751204	214	312	0.11892149758454	-0.220082040306759
S4	regular	-750	0.775923076923077	0.203238965070867	13	0.764705882352941	0.437237316097603	17	0.78332850241546	0.664526484751204	214	312	-0.00740542549238255	0.100179397601737
S4	regular	-650	0.713928571428571	0.264833609383969	14	0.823529411764706	0.392952623996688	17	0.78332850241546	0.664526484751204	214	312	-0.0693999309868881	0.159002927013502
S4	regular	-550	0.691416666666667	0.132173755016461	12	0.75	0.447213595499958	16	0.78332850241546	0.664526484751204	214	312	-0.0919118357487928	0.0854735152487961
S4	regular	-450	0.598714285714286	0.136615902302422	7	0.538461538461538	0.518874521662771	13	0.78332850241546	0.664526484751204	214	312	-0.184614216701174	-0.126064946289665
S4	regular	-350	0.739090909090909	0.159480691336258	11	0.523809523809524	0.511766315719159	21	0.78332850241546	0.664526484751204	214	312	-0.0442375933245505	-0.14071696094168
S4	regular	-250	0.837166666666667	0.30594717921659	18	0.818181818181818	0.394771016975861	22	0.78332850241546	0.664526484751204	214	312	0.0538381642512071	0.153655333430614
S4	regular	-150	0.903555555555556	0.546843695929447	9	0.692307692307692	0.480384461415261	13	0.78332850241546	0.664526484751204	214	312	0.120227053140096	0.0277812075564884
S4	regular	-50	0.8714	0.371254013927315	15	0.789473684210526	0.418853908291695	19	0.78332850241546	0.664526484751204	214	312	0.0880714975845405	0.124947199459322
S4	irregular	-950	0.769	0.179408906009584	10	0.769230769230769	0.438529009653515	13	0.78332850241546	0.664526484751204	200	311	-0.0143285024154596	0.104704284479565
S4	irregular	-850	0.842666666666667	0.289847316128107	6	0.461538461538462	0.518874521662771	13	0.78332850241546	0.664526484751204	200	311	0.0593381642512073	-0.202988023212742
S4	irregular	-750	0.764888888888889	0.235982755961344	9	0.75	0.452267016866646	12	0.78332850241546	0.664526484751204	200	311	-0.0184396135265705	0.0854735152487961
S4	irregular	-650	0.961		1	0.2	0.447213595499958	5	0.78332850241546	0.664526484751204	200	311	0.177671497584541	-0.464526484751204
S4	irregular	-550	0.631	0.0616218305472988	9	0.642857142857143	0.497245158098847	14	0.78332850241546	0.664526484751204	200	311	-0.152328502415459	-0.021669341894061
S4	irregular	-450	0.786555555555556	0.163615487585307	9	0.75	0.452267016866646	12	0.78332850241546	0.664526484751204	200	311	0.00322705314009619	0.0854735152487961
S4	irregular	-350	0.872083333333333	0.370222404492055	12	0.75	0.447213595499958	16	0.78332850241546	0.664526484751204	200	311	0.0887548309178737	0.0854735152487961
S4	irregular	-250	0.8276	0.3060293636705	15	0.75	0.444261658319319	20	0.78332850241546	0.664526484751204	200	311	0.0442714975845405	0.0854735152487961
S4	irregular	-150	0.667333333333333	0.112246327758364	15	0.714285714285714	0.462910049886276	21	0.78332850241546	0.664526484751204	200	311	-0.115995169082126	0.0497592295345104
S4	irregular	-50	0.786888888888889	0.259417349287034	9	0.5	0.514495755427527	18	0.78332850241546	0.664526484751204	200	311	0.00356038647342927	-0.164526484751204
S5	regular	-950	0.906571428571429	0.398985737900015	7	0.583333333333333	0.514928650544437	12	0.956112271540471	0.548710601719198	203	364	-0.049540842969042	0.0346227316141357
S5	regular	-850	0.883375	0.295878806028994	8	0.533333333333333	0.516397779494322	15	0.956112271540471	0.548710601719198	203	364	-0.0727372715404706	-0.0153772683858644
S5	regular	-750	1.11411111111111	0.408787672405995	9	0.642857142857143	0.497245158098847	14	0.956112271540471	0.548710601719198	203	364	0.15799883957064	0.0941465411379452
S5	regular	-650	0.802928571428572	0.242253352532399	14	0.736842105263158	0.452413928358864	19	0.956112271540471	0.548710601719198	203	364	-0.153183700111899	0.18813150354396
S5	regular	-550	0.903928571428571	0.348823840109261	14	0.5	0.509175077217316	28	0.956112271540471	0.548710601719198	203	364	-0.0521837001118992	-0.0487106017191977
S5	regular	-450	0.942466666666667	0.344146743341239	15	0.454545454545455	0.505649896847432	33	0.956112271540471	0.548710601719198	203	364	-0.0136456048738041	-0.0941651471737432
S5	regular	-350	0.929590909090909	0.268341761315306	22	0.523809523809524	0.505486736604131	42	0.956112271540471	0.548710601719198	203	364	-0.0265213624495615	-0.0249010779096739
S5	regular	-250	1.06572413793103	0.431143818940777	29	0.58	0.49856938190329	50	0.956112271540471	0.548710601719198	203	364	0.109611866390564	0.0312893982808022
S5	regular	-150	0.965357142857143	0.388149380778769	28	0.56	0.501426536422407	50	0.956112271540471	0.548710601719198	203	364	0.00924487131667229	0.0112893982808023
S5	regular	-50	1.0185625	0.377575451763212	32	0.571428571428571	0.499350227145887	56	0.956112271540471	0.548710601719198	203	364	0.0624502284595292	0.0227179697093737
S5	irregular	-950	1.0482	0.366654060389354	5	0.714285714285714	0.487950036474267	7	0.956112271540471	0.548710601719198	180	334	0.0920877284595294	0.165575112566517
S5	irregular	-850	0.779666666666667	0.224644904979689	3	0.428571428571429	0.534522483824849	7	0.956112271540471	0.548710601719198	180	334	-0.176445604873804	-0.120139173147769
S5	irregular	-750	0.810333333333333	0.344885971493961	3	0.3	0.483045891539648	10	0.956112271540471	0.548710601719198	180	334	-0.145778938207137	-0.248710601719198
S5	irregular	-650	1.22222222222222	0.608597317151862	9	0.6	0.50709255283711	15	0.956112271540471	0.548710601719198	180	334	0.266109950681752	0.0512893982808023
S5	irregular	-550	0.807363636363636	0.268737147684228	11	0.578947368421053	0.507257273501788	19	0.956112271540471	0.548710601719198	180	334	-0.148748635176834	0.0302367667018549
S5	irregular	-450	0.9546	0.254747635699994	20	0.606060606060606	0.496197663448873	33	0.956112271540471	0.548710601719198	180	334	-0.00151227154047073	0.0573500043414084
S5	irregular	-350	0.878470588235294	0.324102051375616	17	0.68	0.476095228569523	25	0.956112271540471	0.548710601719198	180	334	-0.0776416833051764	0.131289398280802
S5	irregular	-250	0.876083333333333	0.221463102563613	24	0.521739130434783	0.505046991643467	46	0.956112271540471	0.548710601719198	180	334	-0.0800289382071373	-0.0269714712844151
S5	irregular	-150	1.00015384615385	0.301419666552492	26	0.433333333333333	0.499717434280908	60	0.956112271540471	0.548710601719198	180	334	0.0440415746133755	-0.115377268385864
S5	irregular	-50	1.07174285714286	0.39729847594925	35	0.53030303030303	0.502905312075497	66	0.956112271540471	0.548710601719198	180	334	0.115630585602387	-0.0184075714161674
S6	regular	-950	0.612636363636364	0.112813361555511	11	0.6875	0.478713553878169	16	0.613988215488215	0.671186440677966	304	441	-0.0013518518518516	0.0163135593220339
S6	regular	-850	0.6115	0.127944683771008	20	0.740740740740741	0.446576084704723	27	0.613988215488215	0.671186440677966	304	441	-0.00248821548821521	0.0695543000627746
S6	regular	-750	0.6105	0.151946681825063	18	0.620689655172414	0.49380397379124	29	0.613988215488215	0.671186440677966	304	441	-0.00348821548821532	-0.0504967855055523
S6	regular	-650	0.57745	0.101929529319861	20	0.689655172413793	0.470823615430758	29	0.613988215488215	0.671186440677966	304	441	-0.0365382154882153	0.0184687317358271
S6	regular	-550	0.63764705882353	0.229085120963931	17	0.68	0.476095228569523	25	0.613988215488215	0.671186440677966	304	441	0.0236588433353141	0.00881355932203398
S6	regular	-450	0.683375	0.198220740480207	24	0.705882352941177	0.46249729006288	34	0.613988215488215	0.671186440677966	304	441	0.0693867845117846	0.0346959122632105
S6	regular	-350	0.601933333333333	0.186663062362575	30	0.697674418604651	0.464700811118101	43	0.613988215488215	0.671186440677966	304	441	-0.012054882154882	0.0264879779266851
S6	regular	-250	0.615137931034483	0.133383904613159	29	0.90625	0.296144581080299	32	0.613988215488215	0.671186440677966	304	441	0.00114971554626719	0.235063559322034
S6	regular	-150	0.601409090909091	0.168529963166342	22	0.594594594594595	0.497742652128334	37	0.613988215488215	0.671186440677966	304	441	-0.0125791245791244	-0.0765918460833714
S6	regular	-50	0.585814814814815	0.117590893497831	27	0.574468085106383	0.499768679145612	47	0.613988215488215	0.671186440677966	304	441	-0.0281734006734005	-0.096718355571583
S6	irregular	-950	0.621529411764706	0.132531183899799	17	0.62962962962963	0.492102877623411	27	0.613988215488215	0.671186440677966	290	444	0.00754119627649053	-0.0415568110483364
S6	irregular	-850	0.675666666666667	0.130631798068719	6	0.428571428571429	0.513552591013096	14	0.613988215488215	0.671186440677966	290	444	0.0616784511784514	-0.242615012106538
S6	irregular	-750	0.627133333333334	0.0986732462413674	15	0.6	0.5	25	0.613988215488215	0.671186440677966	290	444	0.0131451178451181	-0.0711864406779661
S6	irregular	-650	0.605954545454546	0.103498551760159	22	0.758620689655172	0.435494170355693	29	0.613988215488215	0.671186440677966	290	444	-0.00803367003366973	0.0874342489772063
S6	irregular	-550	0.644315789473684	0.205494810053841	19	0.59375	0.498990917235846	32	0.613988215488215	0.671186440677966	290	444	0.0303275739854688	-0.0774364406779661
S6	irregular	-450	0.632407407407408	0.107239580544348	27	0.627906976744186	0.489083487563534	43	0.613988215488215	0.671186440677966	290	444	0.0184191919191922	-0.04327946393378
S6	irregular	-350	0.571117647058824	0.110217899154891	17	0.515151515151515	0.507519218922552	33	0.613988215488215	0.671186440677966	290	444	-0.0428705684293917	-0.156034925526451
S6	irregular	-250	0.613692307692308	0.125503711253738	26	0.619047619047619	0.49150743499232	42	0.613988215488215	0.671186440677966	290	444	-0.000295907795907824	-0.052138821630347
S6	irregular	-150	0.612333333333333	0.133822922971529	30	0.625	0.489246054790082	48	0.613988215488215	0.671186440677966	290	444	-0.00165488215488219	-0.0461864406779661
S6	irregular	-50	0.600303030303031	0.11180157781995	33	0.733333333333333	0.447213595499958	45	0.613988215488215	0.671186440677966	290	444	-0.0136851851851849	0.0621468926553672
S7	regular	-950	0.891238095238095	0.409481978206844	21	0.807692307692308	0.40191847623425	26	0.848888698630137	0.665906499429875	301	446	0.0423493966079583	0.141785808262433
S7	regular	-850	0.769727272727273	0.184539475944358	11	0.647058823529412	0.492592183071889	17	0.848888698630137	0.665906499429875	301	446	-0.0791614259028644	-0.0188476759004628
S7	regular	-750	0.7902	0.218961575233125	15	0.714285714285714	0.462910049886276	21	0.848888698630137	0.665906499429875	301	446	-0.0586886986301368	0.0483792148558397
S7	regular	-650	0.859571428571429	0.313145584581449	21	0.636363636363636	0.488504210459197	33	0.848888698630137	0.665906499429875	301	446	0.0106827299412917	-0.0295428630662382
S7	regular	-550	0.829894736842105	0.177967504754486	19	0.655172413793103	0.483725281314975	29	0.848888698630137	0.665906499429875	301	446	-0.0189939617880316	-0.0107340856367711
S7	regular	-450	0.7254	0.188977247307712	15	0.517241379310345	0.508547627715608	29	0.848888698630137	0.665906499429875	301	446	-0.123488698630137	-0.14866512011953
S7	regular	-350	0.801857142857143	0.263697036358255	28	0.777777777777778	0.421637021355784	36	0.848888698630137	0.665906499429875	301	446	-0.047031555772994	0.111871278347903
S7	regular	-250	0.84525	0.255318232799775	16	0.64	0.489897948556636	25	0.848888698630137	0.665906499429875	301	446	-0.00363869863013688	-0.0259064994298746
S7	regular	-150	0.791058823529412	0.239479767044169	17	0.472222222222222	0.506309397848002	36	0.848888698630137	0.665906499429875	301	446	-0.057829875100725	-0.193684277207652
S7	regular	-50	0.831578947368421	0.250925911108233	19	0.703703703703704	0.465321626968075	27	0.848888698630137	0.665906499429875	301	446	-0.0173097512617156	0.0377972042738292
S7	irregular	-950	0.981545454545454	0.482361558094416	11	0.611111111111111	0.50163132570455	18	0.848888698630137	0.665906499429875	283	431	0.132656755915317	-0.0547953883187634
S7	irregular	-850	0.863866666666667	0.348294593425629	15	0.789473684210526	0.418853908291695	19	0.848888698630137	0.665906499429875	283	431	0.0149779680365298	0.123567184780652
S7	irregular	-750	0.780277777777778	0.201299836520069	18	0.782608695652174	0.42174116783665	23	0.848888698630137	0.665906499429875	283	431	-0.0686109208523593	0.116702196222299
S7	irregular	-650	0.836857142857143	0.290167552960714	14	0.7	0.470162345981627	20	0.848888698630137	0.665906499429875	283	431	-0.0120315557729939	0.0340935005701254
S7	irregular	-550	0.892533333333333	0.260095275583684	15	0.5	0.508547627715608	30	0.848888698630137	0.665906499429875	283	431	0.0436446347031963	-0.165906499429875
S7	irregular	-450	0.791090909090909	0.167106441439469	22	0.6875	0.470929074859885	32	0.848888698630137	0.665906499429875	283	431	-0.0577977895392279	0.0215935005701254
S7	irregular	-350	0.812111111111111	0.2261443809732	18	0.620689655172414	0.49380397379124	29	0.848888698630137	0.665906499429875	283	431	-0.0367775875190259	-0.0452168442574608
S7	irregular	-250	1.000375	0.378845363944986	24	0.75	0.43994134506406	32	0.848888698630137	0.665906499429875	283	431	0.151486301369863	0.0840935005701254
S7	irregular	-150	0.95784	0.341803145099632	25	0.625	0.49029033784546	40	0.848888698630137	0.665906499429875	283	431	0.108951301369863	-0.0409064994298746
S7	irregular	-50	0.9125	0.358718585815572	22	0.628571428571429	0.490240894309911	35	0.848888698630137	0.665906499429875	283	431	0.063611301369863	-0.037335070858446
S8	regular	-950	0.794777777777778	0.163768722424169	9	0.692307692307692	0.480384461415261	13	0.862474626865672	0.654296875	164	265	-0.0676968490878944	0.0380108173076923
S8	regular	-850	0.795	0.270344964813477	6	0.6	0.516397779494322	10	0.862474626865672	0.654296875	164	265	-0.0674746268656721	-0.054296875
S8	regular	-750	0.9104	0.298600141400577	10	0.909090909090909	0.301511344577764	11	0.862474626865672	0.654296875	164	265	0.0479253731343278	0.254794034090909
S8	regular	-650	0.685285714285714	0.197728529627293	7	0.777777777777778	0.440958551844098	9	0.862474626865672	0.654296875	164	265	-0.177188912579958	0.123480902777778
S8	regular	-550	0.792333333333333	0.255196133722019	6	0.6	0.516397779494322	10	0.862474626865672	0.654296875	164	265	-0.0701412935323389	-0.054296875
S8	regular	-450	0.868181818181818	0.362255108502784	11	0.916666666666667	0.288675134594813	12	0.862474626865672	0.654296875	164	265	0.00570719131614594	0.262369791666667
S8	regular	-350	0.828	0.392789065530088	9	0.529411764705882	0.514495755427527	17	0.862474626865672	0.654296875	164	265	-0.0344746268656719	-0.124885110294118
S8	regular	-250	0.697666666666667	0.101648085733738	3	0.5	0.547722557505166	6	0.862474626865672	0.654296875	164	265	-0.164807960199005	-0.154296875
S8	regular	-150	0.728333333333333	0.23825588485212	6	0.545454545454545	0.522232967867094	11	0.862474626865672	0.654296875	164	265	-0.134141293532339	-0.108842329545455
S8	regular	-50	0.9654	0.348819150850409	5	0.625	0.517549169506766	8	0.862474626865672	0.654296875	164	265	0.102925373134328	-0.029296875
S8	irregular	-950	0.944285714285714	0.332519530396694	7	1	0	7	0.862474626865672	0.654296875	171	247	0.0818110874200421	0.345703125
S8	irregular	-850	0.8162	0.126030551851525	5	0.833333333333333	0.408248290463863	6	0.862474626865672	0.654296875	171	247	-0.0462746268656722	0.179036458333333
S8	irregular	-750	0.853666666666667	0.150762506391123	3	0.75	0.5	4	0.862474626865672	0.654296875	171	247	-0.00880796019900532	0.095703125
S8	irregular	-650	0.7202	0.136832744619115	5	0.833333333333333	0.408248290463863	6	0.862474626865672	0.654296875	171	247	-0.142274626865672	0.179036458333333
S8	irregular	-550	0.857666666666666	0.108794914096815	3	0.428571428571429	0.534522483824849	7	0.862474626865672	0.654296875	171	247	-0.00480796019900565	-0.225725446428571
S8	irregular	-450	0.84225	0.0996974590114178	4	0.5	0.534522483824849	8	0.862474626865672	0.654296875	171	247	-0.0202246268656722	-0.154296875
S8	irregular	-350	0.7755	0.133742289497376	4	0.571428571428571	0.534522483824849	7	0.862474626865672	0.654296875	171	247	-0.086974626865672	-0.0828683035714286
S8	irregular	-250	0.835333333333333	0.156116943346967	9	0.692307692307692	0.480384461415261	13	0.862474626865672	0.654296875	171	247	-0.0271412935323389	0.0380108173076923
S8	irregular	-150	0.896777777777778	0.321243979623657	9	0.818181818181818	0.404519917477945	11	0.862474626865672	0.654296875	171	247	0.0343031509121058	0.163884943181818
S8	irregular	-50	1.07507692307692	0.418354606671275	13	0.619047619047619	0.497613351528119	21	0.862474626865672	0.654296875	171	247	0.212602296211251	-0.0352492559523809
S9	regular	-950	0.877066666666667	0.291850369359434	15	0.833333333333333	0.383482494423685	18	0.884891265597148	0.684146341463415	286	414	-0.00782459893048126	0.149186991869919
S9	regular	-850	1.09685714285714	0.38463117769773	7	0.466666666666667	0.516397779494322	15	0.884891265597148	0.684146341463415	286	414	0.211965877259995	-0.217479674796748
S9	regular	-750	0.678615384615385	0.182795668466888	13	0.65	0.489360484929593	20	0.884891265597148	0.684146341463415	286	414	-0.206275880981763	-0.0341463414634147
S9	regular	-650	0.829315789473684	0.360571005895368	19	0.612903225806452	0.495137647854191	31	0.884891265597148	0.684146341463415	286	414	-0.0555754761234636	-0.0712431156569631
S9	regular	-550	0.892344827586207	0.335453027993709	29	0.805555555555556	0.401386485959743	36	0.884891265597148	0.684146341463415	286	414	0.00745356198905933	0.121409214092141
S9	regular	-450	0.778941176470588	0.238800510517732	17	0.772727272727273	0.428932027228889	22	0.884891265597148	0.684146341463415	286	414	-0.10595008912656	0.088580931263858
S9	regular	-350	0.903421052631579	0.449864463019385	19	0.703703703703704	0.465321626968075	27	0.884891265597148	0.684146341463415	286	414	0.0185297870344311	0.019557362240289
S9	regular	-250	0.825923076923077	0.282379733419652	26	0.666666666666667	0.477566932940919	39	0.884891265597148	0.684146341463415	286	414	-0.0589681886740711	-0.0174796747967481
S9	regular	-150	0.8343	0.286523646493618	20	0.645161290322581	0.48637345711392	31	0.884891265597148	0.684146341463415	286	414	-0.0505912655971478	-0.0389850511408341
S9	regular	-50	0.832354838709678	0.312310054100846	31	0.688888888888889	0.468179366473918	45	0.884891265597148	0.684146341463415	286	414	-0.0525364268874704	0.0047425474254742
S9	irregular	-950	1.00525	0.451964826668464	12	0.857142857142857	0.363136519601281	14	0.884891265597148	0.684146341463415	275	406	0.120358734402852	0.172996515679442
S9	irregular	-850	0.9755	0.340517694107076	6	0.6	0.516397779494322	10	0.884891265597148	0.684146341463415	275	406	0.0906087344028523	-0.0841463414634147
S9	irregular	-750	0.825	0.231253828797132	7	0.7	0.483045891539648	10	0.884891265597148	0.684146341463415	275	406	-0.0598912655971478	0.0158536585365853
S9	irregular	-650	0.9353	0.289738982150793	10	0.769230769230769	0.438529009653515	13	0.884891265597148	0.684146341463415	275	406	0.0504087344028523	0.0850844277673546
S9	irregular	-550	0.831352941176471	0.2567323365824	17	0.62962962962963	0.492102877623411	27	0.884891265597148	0.684146341463415	275	406	-0.0535383244206772	-0.054516711833785
S9	irregular	-450	0.9848125	0.399887020502875	16	0.64	0.489897948556636	25	0.884891265597148	0.684146341463415	275	406	0.0999212344028521	-0.0441463414634147
S9	irregular	-350	0.900458333333333	0.273341159529175	24	0.666666666666667	0.478091443733757	36	0.884891265597148	0.684146341463415	275	406	0.0155670677361857	-0.0174796747967481
S9	irregular	-250	0.835818181818182	0.285809899585894	22	0.666666666666667	0.478713553878169	33	0.884891265597148	0.684146341463415	275	406	-0.0490730837789659	-0.0174796747967481
S9	irregular	-150	0.903666666666667	0.320810120372368	21	0.583333333333333	0.5	36	0.884891265597148	0.684146341463415	275	406	0.0187754010695187	-0.100813008130081
S9	irregular	-50	0.861342105263158	0.30884818944779	38	0.655172413793103	0.479463301485384	58	0.884891265597148	0.684146341463415	275	406	-0.0235491603339897	-0.0289739276703113
