# Supplementary material for: Oculomotor freezing reflects tactile temporal expectation and aids tactile perception
Source: Nat Commun. 2020 Jul 3;11:3341. doi: 10.1038/s41467-020-17160-1 (PMC7335189; doi:10.1038/s41467-020-17160-1)
Supplement: Supplementary file 7 — Source Data [file 41467_2020_17160_MOESM7_ESM.zip › SourceData/Figure_3B_nonAggregatedSourceData.txt]

subNo	condition	cueTargetInterval	timeBin	time	nMS	nValidEyeTrials	MSRate	MSRate.downsampled	time.cueLocked
S1	regular	1	-1197.5	-1200	0	91	0	0	-0.2
S1	regular	1	-1197.5	-1199	0	91	0	0	-0.199
S1	regular	1	-1197.5	-1198	0	91	0	0	-0.198
S1	regular	1	-1197.5	-1197	0	91	0	0	-0.197
S1	regular	1	-1197.5	-1196	0	91	0	0	-0.196
S1	regular	1	-1197.5	-1195	0	91	0	0	-0.195
S1	regular	1	-1197.5	-1194	0	91	0	0	-0.194
S1	regular	1	-1197.5	-1193	0	91	0	0	-0.193
S1	regular	1	-1187.5	-1192	1	91	0.010989010989011	0.0021978021978022	-0.192
S1	regular	1	-1187.5	-1191	0	91	0	0.0021978021978022	-0.191
S1	regular	1	-1187.5	-1190	0	91	0	0.0021978021978022	-0.19
S1	regular	1	-1187.5	-1189	0	91	0	0.0021978021978022	-0.189
S1	regular	1	-1187.5	-1188	1	91	0.010989010989011	0.0021978021978022	-0.188
S1	regular	1	-1187.5	-1187	0	91	0	0.0021978021978022	-0.187
S1	regular	1	-1187.5	-1186	0	91	0	0.0021978021978022	-0.186
S1	regular	1	-1187.5	-1185	0	91	0	0.0021978021978022	-0.185
S1	regular	1	-1187.5	-1184	0	91	0	0.0021978021978022	-0.184
S1	regular	1	-1187.5	-1183	0	91	0	0.0021978021978022	-0.183
S1	regular	1	-1177.5	-1182	0	91	0	0.0032967032967033	-0.182
S1	regular	1	-1177.5	-1181	0	91	0	0.0032967032967033	-0.181
S1	regular	1	-1177.5	-1180	0	91	0	0.0032967032967033	-0.18
S1	regular	1	-1177.5	-1179	0	91	0	0.0032967032967033	-0.179
S1	regular	1	-1177.5	-1178	0	91	0	0.0032967032967033	-0.178
S1	regular	1	-1177.5	-1177	0	91	0	0.0032967032967033	-0.177
S1	regular	1	-1177.5	-1176	2	91	0.021978021978022	0.0032967032967033	-0.176
S1	regular	1	-1177.5	-1175	0	91	0	0.0032967032967033	-0.175
S1	regular	1	-1177.5	-1174	1	91	0.010989010989011	0.0032967032967033	-0.174
S1	regular	1	-1177.5	-1173	0	91	0	0.0032967032967033	-0.173
S1	regular	1	-1167.5	-1172	0	91	0	0.0010989010989011	-0.172
S1	regular	1	-1167.5	-1171	0	91	0	0.0010989010989011	-0.171
S1	regular	1	-1167.5	-1170	0	91	0	0.0010989010989011	-0.17
S1	regular	1	-1167.5	-1169	0	91	0	0.0010989010989011	-0.169
S1	regular	1	-1167.5	-1168	0	91	0	0.0010989010989011	-0.168
S1	regular	1	-1167.5	-1167	0	91	0	0.0010989010989011	-0.167
S1	regular	1	-1167.5	-1166	0	91	0	0.0010989010989011	-0.166
S1	regular	1	-1167.5	-1165	0	91	0	0.0010989010989011	-0.165
S1	regular	1	-1167.5	-1164	0	91	0	0.0010989010989011	-0.164
S1	regular	1	-1167.5	-1163	1	91	0.010989010989011	0.0010989010989011	-0.163
S1	regular	1	-1157.5	-1162	0	91	0	0	-0.162
S1	regular	1	-1157.5	-1161	0	91	0	0	-0.161
S1	regular	1	-1157.5	-1160	0	91	0	0	-0.16
S1	regular	1	-1157.5	-1159	0	91	0	0	-0.159
S1	regular	1	-1157.5	-1158	0	91	0	0	-0.158
S1	regular	1	-1157.5	-1157	0	91	0	0	-0.157
S1	regular	1	-1157.5	-1156	0	91	0	0	-0.156
S1	regular	1	-1157.5	-1155	0	91	0	0	-0.155
S1	regular	1	-1157.5	-1154	0	91	0	0	-0.154
S1	regular	1	-1157.5	-1153	0	91	0	0	-0.153
S1	regular	1	-1147.5	-1152	0	91	0	0.0010989010989011	-0.152
S1	regular	1	-1147.5	-1151	0	91	0	0.0010989010989011	-0.151
S1	regular	1	-1147.5	-1150	0	91	0	0.0010989010989011	-0.15
S1	regular	1	-1147.5	-1149	0	91	0	0.0010989010989011	-0.149
S1	regular	1	-1147.5	-1148	1	91	0.010989010989011	0.0010989010989011	-0.148
S1	regular	1	-1147.5	-1147	0	91	0	0.0010989010989011	-0.147
S1	regular	1	-1147.5	-1146	0	91	0	0.0010989010989011	-0.146
S1	regular	1	-1147.5	-1145	0	91	0	0.0010989010989011	-0.145
S1	regular	1	-1147.5	-1144	0	91	0	0.0010989010989011	-0.144
S1	regular	1	-1147.5	-1143	0	91	0	0.0010989010989011	-0.143
S1	regular	1	-1137.5	-1142	0	91	0	0.0021978021978022	-0.142
S1	regular	1	-1137.5	-1141	0	91	0	0.0021978021978022	-0.141
S1	regular	1	-1137.5	-1140	0	91	0	0.0021978021978022	-0.14
S1	regular	1	-1137.5	-1139	0	91	0	0.0021978021978022	-0.139
S1	regular	1	-1137.5	-1138	1	91	0.010989010989011	0.0021978021978022	-0.138
S1	regular	1	-1137.5	-1137	0	91	0	0.0021978021978022	-0.137
S1	regular	1	-1137.5	-1136	0	91	0	0.0021978021978022	-0.136
S1	regular	1	-1137.5	-1135	0	91	0	0.0021978021978022	-0.135
S1	regular	1	-1137.5	-1134	0	91	0	0.0021978021978022	-0.134
S1	regular	1	-1137.5	-1133	1	91	0.010989010989011	0.0021978021978022	-0.133
S1	regular	1	-1127.5	-1132	0	91	0	0.0043956043956044	-0.132
S1	regular	1	-1127.5	-1131	1	91	0.010989010989011	0.0043956043956044	-0.131
S1	regular	1	-1127.5	-1130	0	91	0	0.0043956043956044	-0.13
S1	regular	1	-1127.5	-1129	0	91	0	0.0043956043956044	-0.129
S1	regular	1	-1127.5	-1128	1	91	0.010989010989011	0.0043956043956044	-0.128
S1	regular	1	-1127.5	-1127	0	91	0	0.0043956043956044	-0.127
S1	regular	1	-1127.5	-1126	1	91	0.010989010989011	0.0043956043956044	-0.126
S1	regular	1	-1127.5	-1125	1	91	0.010989010989011	0.0043956043956044	-0.125
S1	regular	1	-1127.5	-1124	0	91	0	0.0043956043956044	-0.124
S1	regular	1	-1127.5	-1123	0	91	0	0.0043956043956044	-0.123
S1	regular	1	-1117.5	-1122	0	91	0	0.0010989010989011	-0.122
S1	regular	1	-1117.5	-1121	0	91	0	0.0010989010989011	-0.121
S1	regular	1	-1117.5	-1120	0	91	0	0.0010989010989011	-0.12
S1	regular	1	-1117.5	-1119	0	91	0	0.0010989010989011	-0.119
S1	regular	1	-1117.5	-1118	0	91	0	0.0010989010989011	-0.118
S1	regular	1	-1117.5	-1117	1	91	0.010989010989011	0.0010989010989011	-0.117
S1	regular	1	-1117.5	-1116	0	91	0	0.0010989010989011	-0.116
S1	regular	1	-1117.5	-1115	0	91	0	0.0010989010989011	-0.115
S1	regular	1	-1117.5	-1114	0	91	0	0.0010989010989011	-0.114
S1	regular	1	-1117.5	-1113	0	91	0	0.0010989010989011	-0.113
S1	regular	1	-1107.5	-1112	0	91	0	0	-0.112
S1	regular	1	-1107.5	-1111	0	91	0	0	-0.111
S1	regular	1	-1107.5	-1110	0	91	0	0	-0.11
S1	regular	1	-1107.5	-1109	0	91	0	0	-0.109
S1	regular	1	-1107.5	-1108	0	91	0	0	-0.108
S1	regular	1	-1107.5	-1107	0	91	0	0	-0.107
S1	regular	1	-1107.5	-1106	0	91	0	0	-0.106
S1	regular	1	-1107.5	-1105	0	91	0	0	-0.105
S1	regular	1	-1107.5	-1104	0	91	0	0	-0.104
S1	regular	1	-1107.5	-1103	0	91	0	0	-0.103
S1	regular	1	-1097.5	-1102	0	91	0	0.0010989010989011	-0.102
S1	regular	1	-1097.5	-1101	0	91	0	0.0010989010989011	-0.101
S1	regular	1	-1097.5	-1100	0	91	0	0.0010989010989011	-0.1
S1	regular	1	-1097.5	-1099	0	91	0	0.0010989010989011	-0.099
S1	regular	1	-1097.5	-1098	0	91	0	0.0010989010989011	-0.0980000000000001
S1	regular	1	-1097.5	-1097	1	91	0.010989010989011	0.0010989010989011	-0.097
S1	regular	1	-1097.5	-1096	0	91	0	0.0010989010989011	-0.0960000000000001
S1	regular	1	-1097.5	-1095	0	91	0	0.0010989010989011	-0.095
S1	regular	1	-1097.5	-1094	0	91	0	0.0010989010989011	-0.0940000000000001
S1	regular	1	-1097.5	-1093	0	91	0	0.0010989010989011	-0.093
S1	regular	1	-1087.5	-1092	1	91	0.010989010989011	0.0021978021978022	-0.0920000000000001
S1	regular	1	-1087.5	-1091	0	91	0	0.0021978021978022	-0.091
S1	regular	1	-1087.5	-1090	0	91	0	0.0021978021978022	-0.0900000000000001
S1	regular	1	-1087.5	-1089	0	91	0	0.0021978021978022	-0.089
S1	regular	1	-1087.5	-1088	0	91	0	0.0021978021978022	-0.0880000000000001
S1	regular	1	-1087.5	-1087	1	91	0.010989010989011	0.0021978021978022	-0.087
S1	regular	1	-1087.5	-1086	0	91	0	0.0021978021978022	-0.0860000000000001
S1	regular	1	-1087.5	-1085	0	91	0	0.0021978021978022	-0.085
S1	regular	1	-1087.5	-1084	0	91	0	0.0021978021978022	-0.0840000000000001
S1	regular	1	-1087.5	-1083	0	91	0	0.0021978021978022	-0.083
S1	regular	1	-1077.5	-1082	1	91	0.010989010989011	0.0021978021978022	-0.0820000000000001
S1	regular	1	-1077.5	-1081	0	91	0	0.0021978021978022	-0.081
S1	regular	1	-1077.5	-1080	0	91	0	0.0021978021978022	-0.0800000000000001
S1	regular	1	-1077.5	-1079	0	91	0	0.0021978021978022	-0.079
S1	regular	1	-1077.5	-1078	0	91	0	0.0021978021978022	-0.0780000000000001
S1	regular	1	-1077.5	-1077	1	91	0.010989010989011	0.0021978021978022	-0.077
S1	regular	1	-1077.5	-1076	0	91	0	0.0021978021978022	-0.0760000000000001
S1	regular	1	-1077.5	-1075	0	91	0	0.0021978021978022	-0.075
S1	regular	1	-1077.5	-1074	0	91	0	0.0021978021978022	-0.0740000000000001
S1	regular	1	-1077.5	-1073	0	91	0	0.0021978021978022	-0.073
S1	regular	1	-1067.5	-1072	0	91	0	0.0010989010989011	-0.0720000000000001
S1	regular	1	-1067.5	-1071	0	91	0	0.0010989010989011	-0.071
S1	regular	1	-1067.5	-1070	0	91	0	0.0010989010989011	-0.0700000000000001
S1	regular	1	-1067.5	-1069	0	91	0	0.0010989010989011	-0.069
S1	regular	1	-1067.5	-1068	0	91	0	0.0010989010989011	-0.0680000000000001
S1	regular	1	-1067.5	-1067	0	91	0	0.0010989010989011	-0.067
S1	regular	1	-1067.5	-1066	0	91	0	0.0010989010989011	-0.0660000000000001
S1	regular	1	-1067.5	-1065	0	91	0	0.0010989010989011	-0.065
S1	regular	1	-1067.5	-1064	0	91	0	0.0010989010989011	-0.0640000000000001
S1	regular	1	-1067.5	-1063	1	91	0.010989010989011	0.0010989010989011	-0.0629999999999999
S1	regular	1	-1057.5	-1062	1	91	0.010989010989011	0.0032967032967033	-0.0620000000000001
S1	regular	1	-1057.5	-1061	1	91	0.010989010989011	0.0032967032967033	-0.0609999999999999
S1	regular	1	-1057.5	-1060	0	91	0	0.0032967032967033	-0.0600000000000001
S1	regular	1	-1057.5	-1059	0	91	0	0.0032967032967033	-0.0589999999999999
S1	regular	1	-1057.5	-1058	0	91	0	0.0032967032967033	-0.0580000000000001
S1	regular	1	-1057.5	-1057	0	91	0	0.0032967032967033	-0.0569999999999999
S1	regular	1	-1057.5	-1056	0	91	0	0.0032967032967033	-0.0560000000000001
S1	regular	1	-1057.5	-1055	0	91	0	0.0032967032967033	-0.0549999999999999
S1	regular	1	-1057.5	-1054	0	91	0	0.0032967032967033	-0.0540000000000001
S1	regular	1	-1057.5	-1053	1	91	0.010989010989011	0.0032967032967033	-0.0529999999999999
S1	regular	1	-1047.5	-1052	1	91	0.010989010989011	0.0043956043956044	-0.0520000000000001
S1	regular	1	-1047.5	-1051	0	91	0	0.0043956043956044	-0.0509999999999999
S1	regular	1	-1047.5	-1050	1	91	0.010989010989011	0.0043956043956044	-0.05
S1	regular	1	-1047.5	-1049	0	91	0	0.0043956043956044	-0.0489999999999999
S1	regular	1	-1047.5	-1048	0	91	0	0.0043956043956044	-0.048
S1	regular	1	-1047.5	-1047	1	91	0.010989010989011	0.0043956043956044	-0.0469999999999999
S1	regular	1	-1047.5	-1046	0	91	0	0.0043956043956044	-0.046
S1	regular	1	-1047.5	-1045	0	91	0	0.0043956043956044	-0.0449999999999999
S1	regular	1	-1047.5	-1044	0	91	0	0.0043956043956044	-0.044
S1	regular	1	-1047.5	-1043	1	91	0.010989010989011	0.0043956043956044	-0.0429999999999999
S1	regular	1	-1037.5	-1042	0	91	0	0	-0.042
S1	regular	1	-1037.5	-1041	0	91	0	0	-0.0409999999999999
S1	regular	1	-1037.5	-1040	0	91	0	0	-0.04
S1	regular	1	-1037.5	-1039	0	91	0	0	-0.0389999999999999
S1	regular	1	-1037.5	-1038	0	91	0	0	-0.038
S1	regular	1	-1037.5	-1037	0	91	0	0	-0.0369999999999999
S1	regular	1	-1037.5	-1036	0	91	0	0	-0.036
S1	regular	1	-1037.5	-1035	0	91	0	0	-0.0349999999999999
S1	regular	1	-1037.5	-1034	0	91	0	0	-0.034
S1	regular	1	-1037.5	-1033	0	91	0	0	-0.0329999999999999
S1	regular	1	-1027.5	-1032	0	91	0	0.0021978021978022	-0.032
S1	regular	1	-1027.5	-1031	0	91	0	0.0021978021978022	-0.0309999999999999
S1	regular	1	-1027.5	-1030	1	91	0.010989010989011	0.0021978021978022	-0.03
S1	regular	1	-1027.5	-1029	0	91	0	0.0021978021978022	-0.0289999999999999
S1	regular	1	-1027.5	-1028	0	91	0	0.0021978021978022	-0.028
S1	regular	1	-1027.5	-1027	0	91	0	0.0021978021978022	-0.0269999999999999
S1	regular	1	-1027.5	-1026	0	91	0	0.0021978021978022	-0.026
S1	regular	1	-1027.5	-1025	1	91	0.010989010989011	0.0021978021978022	-0.0249999999999999
S1	regular	1	-1027.5	-1024	0	91	0	0.0021978021978022	-0.024
S1	regular	1	-1027.5	-1023	0	91	0	0.0021978021978022	-0.0229999999999999
S1	regular	1	-1017.5	-1022	0	91	0	0.0032967032967033	-0.022
S1	regular	1	-1017.5	-1021	0	91	0	0.0032967032967033	-0.0209999999999999
S1	regular	1	-1017.5	-1020	0	91	0	0.0032967032967033	-0.02
S1	regular	1	-1017.5	-1019	0	91	0	0.0032967032967033	-0.0189999999999999
S1	regular	1	-1017.5	-1018	0	91	0	0.0032967032967033	-0.018
S1	regular	1	-1017.5	-1017	1	91	0.010989010989011	0.0032967032967033	-0.0169999999999999
S1	regular	1	-1017.5	-1016	2	91	0.021978021978022	0.0032967032967033	-0.016
S1	regular	1	-1017.5	-1015	0	91	0	0.0032967032967033	-0.0149999999999999
S1	regular	1	-1017.5	-1014	0	91	0	0.0032967032967033	-0.014
S1	regular	1	-1017.5	-1013	0	91	0	0.0032967032967033	-0.0129999999999999
S1	regular	1	-1007.5	-1012	0	91	0	0.0021978021978022	-0.012
S1	regular	1	-1007.5	-1011	0	91	0	0.0021978021978022	-0.0109999999999999
S1	regular	1	-1007.5	-1010	0	91	0	0.0021978021978022	-0.01
S1	regular	1	-1007.5	-1009	0	91	0	0.0021978021978022	-0.0089999999999999
S1	regular	1	-1007.5	-1008	0	91	0	0.0021978021978022	-0.00800000000000001
S1	regular	1	-1007.5	-1007	1	91	0.010989010989011	0.0021978021978022	-0.0069999999999999
S1	regular	1	-1007.5	-1006	0	91	0	0.0021978021978022	-0.00600000000000001
S1	regular	1	-1007.5	-1005	0	91	0	0.0021978021978022	-0.00499999999999989
S1	regular	1	-1007.5	-1004	0	91	0	0.0021978021978022	-0.004
S1	regular	1	-1007.5	-1003	1	91	0.010989010989011	0.0021978021978022	-0.00299999999999989
S1	regular	1	-997.5	-1002	1	91	0.010989010989011	0.0032967032967033	-0.002
S1	regular	1	-997.5	-1001	0	91	0	0.0032967032967033	-0.00099999999999989
S1	regular	1	-997.5	-1000	0	91	0	0.0032967032967033	0
S1	regular	1	-997.5	-999	0	91	0	0.0032967032967033	0.001
S1	regular	1	-997.5	-998	1	91	0.010989010989011	0.0032967032967033	0.002
S1	regular	1	-997.5	-997	0	91	0	0.0032967032967033	0.003
S1	regular	1	-997.5	-996	1	91	0.010989010989011	0.0032967032967033	0.004
S1	regular	1	-997.5	-995	0	91	0	0.0032967032967033	0.005
S1	regular	1	-997.5	-994	0	91	0	0.0032967032967033	0.00600000000000001
S1	regular	1	-997.5	-993	0	91	0	0.0032967032967033	0.00700000000000001
S1	regular	1	-987.5	-992	0	91	0	0.0010989010989011	0.00800000000000001
S1	regular	1	-987.5	-991	0	91	0	0.0010989010989011	0.00900000000000001
S1	regular	1	-987.5	-990	0	91	0	0.0010989010989011	0.01
S1	regular	1	-987.5	-989	0	91	0	0.0010989010989011	0.011
S1	regular	1	-987.5	-988	1	91	0.010989010989011	0.0010989010989011	0.012
S1	regular	1	-987.5	-987	0	91	0	0.0010989010989011	0.013
S1	regular	1	-987.5	-986	0	91	0	0.0010989010989011	0.014
S1	regular	1	-987.5	-985	0	91	0	0.0010989010989011	0.015
S1	regular	1	-987.5	-984	0	91	0	0.0010989010989011	0.016
S1	regular	1	-987.5	-983	0	91	0	0.0010989010989011	0.017
S1	regular	1	-977.5	-982	1	91	0.010989010989011	0.0021978021978022	0.018
S1	regular	1	-977.5	-981	0	91	0	0.0021978021978022	0.019
S1	regular	1	-977.5	-980	1	91	0.010989010989011	0.0021978021978022	0.02
S1	regular	1	-977.5	-979	0	91	0	0.0021978021978022	0.021
S1	regular	1	-977.5	-978	0	91	0	0.0021978021978022	0.022
S1	regular	1	-977.5	-977	0	91	0	0.0021978021978022	0.023
S1	regular	1	-977.5	-976	0	91	0	0.0021978021978022	0.024
S1	regular	1	-977.5	-975	0	91	0	0.0021978021978022	0.025
S1	regular	1	-977.5	-974	0	91	0	0.0021978021978022	0.026
S1	regular	1	-977.5	-973	0	91	0	0.0021978021978022	0.027
S1	regular	1	-967.5	-972	0	91	0	0.0032967032967033	0.028
S1	regular	1	-967.5	-971	0	91	0	0.0032967032967033	0.029
S1	regular	1	-967.5	-970	0	91	0	0.0032967032967033	0.03
S1	regular	1	-967.5	-969	0	91	0	0.0032967032967033	0.031
S1	regular	1	-967.5	-968	2	91	0.021978021978022	0.0032967032967033	0.032
S1	regular	1	-967.5	-967	0	91	0	0.0032967032967033	0.033
S1	regular	1	-967.5	-966	0	91	0	0.0032967032967033	0.034
S1	regular	1	-967.5	-965	0	91	0	0.0032967032967033	0.035
S1	regular	1	-967.5	-964	0	91	0	0.0032967032967033	0.036
S1	regular	1	-967.5	-963	1	91	0.010989010989011	0.0032967032967033	0.037
S1	regular	1	-957.5	-962	0	91	0	0.0010989010989011	0.038
S1	regular	1	-957.5	-961	0	91	0	0.0010989010989011	0.039
S1	regular	1	-957.5	-960	0	91	0	0.0010989010989011	0.04
S1	regular	1	-957.5	-959	0	91	0	0.0010989010989011	0.041
S1	regular	1	-957.5	-958	0	91	0	0.0010989010989011	0.042
S1	regular	1	-957.5	-957	0	91	0	0.0010989010989011	0.043
S1	regular	1	-957.5	-956	1	91	0.010989010989011	0.0010989010989011	0.044
S1	regular	1	-957.5	-955	0	91	0	0.0010989010989011	0.045
S1	regular	1	-957.5	-954	0	91	0	0.0010989010989011	0.046
S1	regular	1	-957.5	-953	0	91	0	0.0010989010989011	0.0470000000000001
S1	regular	1	-947.5	-952	1	91	0.010989010989011	0.0010989010989011	0.048
S1	regular	1	-947.5	-951	0	91	0	0.0010989010989011	0.049
S1	regular	1	-947.5	-950	0	91	0	0.0010989010989011	0.05
S1	regular	1	-947.5	-949	0	91	0	0.0010989010989011	0.0510000000000001
S1	regular	1	-947.5	-948	0	91	0	0.0010989010989011	0.0520000000000001
S1	regular	1	-947.5	-947	0	91	0	0.0010989010989011	0.053
S1	regular	1	-947.5	-946	0	91	0	0.0010989010989011	0.0540000000000001
S1	regular	1	-947.5	-945	0	91	0	0.0010989010989011	0.0550000000000001
S1	regular	1	-947.5	-944	0	91	0	0.0010989010989011	0.0560000000000001
S1	regular	1	-947.5	-943	0	91	0	0.0010989010989011	0.0570000000000001
S1	regular	1	-937.5	-942	0	91	0	0.0010989010989011	0.0580000000000001
S1	regular	1	-937.5	-941	0	91	0	0.0010989010989011	0.0590000000000001
S1	regular	1	-937.5	-940	1	91	0.010989010989011	0.0010989010989011	0.0600000000000001
S1	regular	1	-937.5	-939	0	91	0	0.0010989010989011	0.0610000000000001
S1	regular	1	-937.5	-938	0	91	0	0.0010989010989011	0.0620000000000001
S1	regular	1	-937.5	-937	0	91	0	0.0010989010989011	0.0629999999999999
S1	regular	1	-937.5	-936	0	91	0	0.0010989010989011	0.064
S1	regular	1	-937.5	-935	0	91	0	0.0010989010989011	0.065
S1	regular	1	-937.5	-934	0	91	0	0.0010989010989011	0.0659999999999999
S1	regular	1	-937.5	-933	0	91	0	0.0010989010989011	0.067
S1	regular	1	-927.5	-932	0	91	0	0.0010989010989011	0.068
S1	regular	1	-927.5	-931	0	91	0	0.0010989010989011	0.069
S1	regular	1	-927.5	-930	0	91	0	0.0010989010989011	0.07
S1	regular	1	-927.5	-929	0	91	0	0.0010989010989011	0.071
S1	regular	1	-927.5	-928	1	91	0.010989010989011	0.0010989010989011	0.072
S1	regular	1	-927.5	-927	0	91	0	0.0010989010989011	0.073
S1	regular	1	-927.5	-926	0	91	0	0.0010989010989011	0.074
S1	regular	1	-927.5	-925	0	91	0	0.0010989010989011	0.075
S1	regular	1	-927.5	-924	0	91	0	0.0010989010989011	0.076
S1	regular	1	-927.5	-923	0	91	0	0.0010989010989011	0.077
S1	regular	1	-917.5	-922	0	91	0	0.0021978021978022	0.078
S1	regular	1	-917.5	-921	0	91	0	0.0021978021978022	0.079
S1	regular	1	-917.5	-920	0	91	0	0.0021978021978022	0.08
S1	regular	1	-917.5	-919	0	91	0	0.0021978021978022	0.081
S1	regular	1	-917.5	-918	1	91	0.010989010989011	0.0021978021978022	0.082
S1	regular	1	-917.5	-917	0	91	0	0.0021978021978022	0.083
S1	regular	1	-917.5	-916	0	91	0	0.0021978021978022	0.084
S1	regular	1	-917.5	-915	0	91	0	0.0021978021978022	0.085
S1	regular	1	-917.5	-914	0	91	0	0.0021978021978022	0.086
S1	regular	1	-917.5	-913	1	91	0.010989010989011	0.0021978021978022	0.087
S1	regular	1	-907.5	-912	0	91	0	0.0032967032967033	0.088
S1	regular	1	-907.5	-911	0	91	0	0.0032967032967033	0.089
S1	regular	1	-907.5	-910	0	91	0	0.0032967032967033	0.09
S1	regular	1	-907.5	-909	1	91	0.010989010989011	0.0032967032967033	0.091
S1	regular	1	-907.5	-908	1	91	0.010989010989011	0.0032967032967033	0.092
S1	regular	1	-907.5	-907	0	91	0	0.0032967032967033	0.093
S1	regular	1	-907.5	-906	0	91	0	0.0032967032967033	0.094
S1	regular	1	-907.5	-905	0	91	0	0.0032967032967033	0.095
S1	regular	1	-907.5	-904	1	91	0.010989010989011	0.0032967032967033	0.096
S1	regular	1	-907.5	-903	0	91	0	0.0032967032967033	0.097
S1	regular	1	-897.5	-902	0	91	0	0.0010989010989011	0.098
S1	regular	1	-897.5	-901	1	91	0.010989010989011	0.0010989010989011	0.099
S1	regular	1	-897.5	-900	0	91	0	0.0010989010989011	0.1
S1	regular	1	-897.5	-899	0	91	0	0.0010989010989011	0.101
S1	regular	1	-897.5	-898	0	91	0	0.0010989010989011	0.102
S1	regular	1	-897.5	-897	0	91	0	0.0010989010989011	0.103
S1	regular	1	-897.5	-896	0	91	0	0.0010989010989011	0.104
S1	regular	1	-897.5	-895	0	91	0	0.0010989010989011	0.105
S1	regular	1	-897.5	-894	0	91	0	0.0010989010989011	0.106
S1	regular	1	-897.5	-893	0	91	0	0.0010989010989011	0.107
S1	regular	1	-887.5	-892	1	91	0.010989010989011	0.0032967032967033	0.108
S1	regular	1	-887.5	-891	0	91	0	0.0032967032967033	0.109
S1	regular	1	-887.5	-890	0	91	0	0.0032967032967033	0.11
S1	regular	1	-887.5	-889	0	91	0	0.0032967032967033	0.111
S1	regular	1	-887.5	-888	0	91	0	0.0032967032967033	0.112
S1	regular	1	-887.5	-887	0	91	0	0.0032967032967033	0.113
S1	regular	1	-887.5	-886	1	91	0.010989010989011	0.0032967032967033	0.114
S1	regular	1	-887.5	-885	0	91	0	0.0032967032967033	0.115
S1	regular	1	-887.5	-884	1	91	0.010989010989011	0.0032967032967033	0.116
S1	regular	1	-887.5	-883	0	91	0	0.0032967032967033	0.117
S1	regular	1	-877.5	-882	0	91	0	0.0010989010989011	0.118
S1	regular	1	-877.5	-881	0	91	0	0.0010989010989011	0.119
S1	regular	1	-877.5	-880	0	91	0	0.0010989010989011	0.12
S1	regular	1	-877.5	-879	0	91	0	0.0010989010989011	0.121
S1	regular	1	-877.5	-878	0	91	0	0.0010989010989011	0.122
S1	regular	1	-877.5	-877	0	91	0	0.0010989010989011	0.123
S1	regular	1	-877.5	-876	0	91	0	0.0010989010989011	0.124
S1	regular	1	-877.5	-875	0	91	0	0.0010989010989011	0.125
S1	regular	1	-877.5	-874	0	91	0	0.0010989010989011	0.126
S1	regular	1	-877.5	-873	1	91	0.010989010989011	0.0010989010989011	0.127
S1	regular	1	-867.5	-872	0	91	0	0.0010989010989011	0.128
S1	regular	1	-867.5	-871	0	91	0	0.0010989010989011	0.129
S1	regular	1	-867.5	-870	1	91	0.010989010989011	0.0010989010989011	0.13
S1	regular	1	-867.5	-869	0	91	0	0.0010989010989011	0.131
S1	regular	1	-867.5	-868	0	91	0	0.0010989010989011	0.132
S1	regular	1	-867.5	-867	0	91	0	0.0010989010989011	0.133
S1	regular	1	-867.5	-866	0	91	0	0.0010989010989011	0.134
S1	regular	1	-867.5	-865	0	91	0	0.0010989010989011	0.135
S1	regular	1	-867.5	-864	0	91	0	0.0010989010989011	0.136
S1	regular	1	-867.5	-863	0	91	0	0.0010989010989011	0.137
S1	regular	1	-857.5	-862	0	91	0	0	0.138
S1	regular	1	-857.5	-861	0	91	0	0	0.139
S1	regular	1	-857.5	-860	0	91	0	0	0.14
S1	regular	1	-857.5	-859	0	91	0	0	0.141
S1	regular	1	-857.5	-858	0	91	0	0	0.142
S1	regular	1	-857.5	-857	0	91	0	0	0.143
S1	regular	1	-857.5	-856	0	91	0	0	0.144
S1	regular	1	-857.5	-855	0	91	0	0	0.145
S1	regular	1	-857.5	-854	0	91	0	0	0.146
S1	regular	1	-857.5	-853	0	91	0	0	0.147
S1	regular	1	-847.5	-852	1	91	0.010989010989011	0.0010989010989011	0.148
S1	regular	1	-847.5	-851	0	91	0	0.0010989010989011	0.149
S1	regular	1	-847.5	-850	0	91	0	0.0010989010989011	0.15
S1	regular	1	-847.5	-849	0	91	0	0.0010989010989011	0.151
S1	regular	1	-847.5	-848	0	91	0	0.0010989010989011	0.152
S1	regular	1	-847.5	-847	0	91	0	0.0010989010989011	0.153
S1	regular	1	-847.5	-846	0	91	0	0.0010989010989011	0.154
S1	regular	1	-847.5	-845	0	91	0	0.0010989010989011	0.155
S1	regular	1	-847.5	-844	0	91	0	0.0010989010989011	0.156
S1	regular	1	-847.5	-843	0	91	0	0.0010989010989011	0.157
S1	regular	1	-837.5	-842	0	91	0	0.0010989010989011	0.158
S1	regular	1	-837.5	-841	0	91	0	0.0010989010989011	0.159
S1	regular	1	-837.5	-840	0	91	0	0.0010989010989011	0.16
S1	regular	1	-837.5	-839	0	91	0	0.0010989010989011	0.161
S1	regular	1	-837.5	-838	1	91	0.010989010989011	0.0010989010989011	0.162
S1	regular	1	-837.5	-837	0	91	0	0.0010989010989011	0.163
S1	regular	1	-837.5	-836	0	91	0	0.0010989010989011	0.164
S1	regular	1	-837.5	-835	0	91	0	0.0010989010989011	0.165
S1	regular	1	-837.5	-834	0	91	0	0.0010989010989011	0.166
S1	regular	1	-837.5	-833	0	91	0	0.0010989010989011	0.167
S1	regular	1	-827.5	-832	0	91	0	0.0021978021978022	0.168
S1	regular	1	-827.5	-831	0	91	0	0.0021978021978022	0.169
S1	regular	1	-827.5	-830	1	91	0.010989010989011	0.0021978021978022	0.17
S1	regular	1	-827.5	-829	0	91	0	0.0021978021978022	0.171
S1	regular	1	-827.5	-828	1	91	0.010989010989011	0.0021978021978022	0.172
S1	regular	1	-827.5	-827	0	91	0	0.0021978021978022	0.173
S1	regular	1	-827.5	-826	0	91	0	0.0021978021978022	0.174
S1	regular	1	-827.5	-825	0	91	0	0.0021978021978022	0.175
S1	regular	1	-827.5	-824	0	91	0	0.0021978021978022	0.176
S1	regular	1	-827.5	-823	0	91	0	0.0021978021978022	0.177
S1	regular	1	-817.5	-822	0	91	0	0.0010989010989011	0.178
S1	regular	1	-817.5	-821	0	91	0	0.0010989010989011	0.179
S1	regular	1	-817.5	-820	1	91	0.010989010989011	0.0010989010989011	0.18
S1	regular	1	-817.5	-819	0	91	0	0.0010989010989011	0.181
S1	regular	1	-817.5	-818	0	91	0	0.0010989010989011	0.182
S1	regular	1	-817.5	-817	0	91	0	0.0010989010989011	0.183
S1	regular	1	-817.5	-816	0	91	0	0.0010989010989011	0.184
S1	regular	1	-817.5	-815	0	91	0	0.0010989010989011	0.185
S1	regular	1	-817.5	-814	0	91	0	0.0010989010989011	0.186
S1	regular	1	-817.5	-813	0	91	0	0.0010989010989011	0.187
S1	regular	1	-807.5	-812	0	91	0	0	0.188
S1	regular	1	-807.5	-811	0	91	0	0	0.189
S1	regular	1	-807.5	-810	0	91	0	0	0.19
S1	regular	1	-807.5	-809	0	91	0	0	0.191
S1	regular	1	-807.5	-808	0	91	0	0	0.192
S1	regular	1	-807.5	-807	0	91	0	0	0.193
S1	regular	1	-807.5	-806	0	91	0	0	0.194
S1	regular	1	-807.5	-805	0	91	0	0	0.195
S1	regular	1	-807.5	-804	0	91	0	0	0.196
S1	regular	1	-807.5	-803	0	91	0	0	0.197
S1	regular	1	-797.5	-802	0	91	0	0	0.198
S1	regular	1	-797.5	-801	0	91	0	0	0.199
S1	regular	1	-797.5	-800	0	91	0	0	0.2
S1	regular	1	-797.5	-799	0	91	0	0	0.201
S1	regular	1	-797.5	-798	0	91	0	0	0.202
S1	regular	1	-797.5	-797	0	91	0	0	0.203
S1	regular	1	-797.5	-796	0	91	0	0	0.204
S1	regular	1	-797.5	-795	0	91	0	0	0.205
S1	regular	1	-797.5	-794	0	91	0	0	0.206
S1	regular	1	-797.5	-793	0	91	0	0	0.207
S1	regular	1	-787.5	-792	0	91	0	0.0010989010989011	0.208
S1	regular	1	-787.5	-791	0	91	0	0.0010989010989011	0.209
S1	regular	1	-787.5	-790	0	91	0	0.0010989010989011	0.21
S1	regular	1	-787.5	-789	0	91	0	0.0010989010989011	0.211
S1	regular	1	-787.5	-788	0	91	0	0.0010989010989011	0.212
S1	regular	1	-787.5	-787	0	91	0	0.0010989010989011	0.213
S1	regular	1	-787.5	-786	0	91	0	0.0010989010989011	0.214
S1	regular	1	-787.5	-785	0	91	0	0.0010989010989011	0.215
S1	regular	1	-787.5	-784	1	91	0.010989010989011	0.0010989010989011	0.216
S1	regular	1	-787.5	-783	0	91	0	0.0010989010989011	0.217
S1	regular	1	-777.5	-782	0	91	0	0.0043956043956044	0.218
S1	regular	1	-777.5	-781	0	91	0	0.0043956043956044	0.219
S1	regular	1	-777.5	-780	0	91	0	0.0043956043956044	0.22
S1	regular	1	-777.5	-779	0	91	0	0.0043956043956044	0.221
S1	regular	1	-777.5	-778	1	91	0.010989010989011	0.0043956043956044	0.222
S1	regular	1	-777.5	-777	0	91	0	0.0043956043956044	0.223
S1	regular	1	-777.5	-776	1	91	0.010989010989011	0.0043956043956044	0.224
S1	regular	1	-777.5	-775	0	91	0	0.0043956043956044	0.225
S1	regular	1	-777.5	-774	1	91	0.010989010989011	0.0043956043956044	0.226
S1	regular	1	-777.5	-773	1	91	0.010989010989011	0.0043956043956044	0.227
S1	regular	1	-767.5	-772	0	91	0	0.0010989010989011	0.228
S1	regular	1	-767.5	-771	0	91	0	0.0010989010989011	0.229
S1	regular	1	-767.5	-770	0	91	0	0.0010989010989011	0.23
S1	regular	1	-767.5	-769	1	91	0.010989010989011	0.0010989010989011	0.231
S1	regular	1	-767.5	-768	0	91	0	0.0010989010989011	0.232
S1	regular	1	-767.5	-767	0	91	0	0.0010989010989011	0.233
S1	regular	1	-767.5	-766	0	91	0	0.0010989010989011	0.234
S1	regular	1	-767.5	-765	0	91	0	0.0010989010989011	0.235
S1	regular	1	-767.5	-764	0	91	0	0.0010989010989011	0.236
S1	regular	1	-767.5	-763	0	91	0	0.0010989010989011	0.237
S1	regular	1	-757.5	-762	0	91	0	0.0010989010989011	0.238
S1	regular	1	-757.5	-761	1	91	0.010989010989011	0.0010989010989011	0.239
S1	regular	1	-757.5	-760	0	91	0	0.0010989010989011	0.24
S1	regular	1	-757.5	-759	0	91	0	0.0010989010989011	0.241
S1	regular	1	-757.5	-758	0	91	0	0.0010989010989011	0.242
S1	regular	1	-757.5	-757	0	91	0	0.0010989010989011	0.243
S1	regular	1	-757.5	-756	0	91	0	0.0010989010989011	0.244
S1	regular	1	-757.5	-755	0	91	0	0.0010989010989011	0.245
S1	regular	1	-757.5	-754	0	91	0	0.0010989010989011	0.246
S1	regular	1	-757.5	-753	0	91	0	0.0010989010989011	0.247
S1	regular	1	-747.5	-752	1	91	0.010989010989011	0.00659340659340659	0.248
S1	regular	1	-747.5	-751	0	91	0	0.00659340659340659	0.249
S1	regular	1	-747.5	-750	1	91	0.010989010989011	0.00659340659340659	0.25
S1	regular	1	-747.5	-749	1	91	0.010989010989011	0.00659340659340659	0.251
S1	regular	1	-747.5	-748	0	91	0	0.00659340659340659	0.252
S1	regular	1	-747.5	-747	1	91	0.010989010989011	0.00659340659340659	0.253
S1	regular	1	-747.5	-746	1	91	0.010989010989011	0.00659340659340659	0.254
S1	regular	1	-747.5	-745	1	91	0.010989010989011	0.00659340659340659	0.255
S1	regular	1	-747.5	-744	0	91	0	0.00659340659340659	0.256
S1	regular	1	-747.5	-743	0	91	0	0.00659340659340659	0.257
S1	regular	1	-737.5	-742	0	91	0	0	0.258
S1	regular	1	-737.5	-741	0	91	0	0	0.259
S1	regular	1	-737.5	-740	0	91	0	0	0.26
S1	regular	1	-737.5	-739	0	91	0	0	0.261
S1	regular	1	-737.5	-738	0	91	0	0	0.262
S1	regular	1	-737.5	-737	0	91	0	0	0.263
S1	regular	1	-737.5	-736	0	91	0	0	0.264
S1	regular	1	-737.5	-735	0	91	0	0	0.265
S1	regular	1	-737.5	-734	0	91	0	0	0.266
S1	regular	1	-737.5	-733	0	91	0	0	0.267
S1	regular	1	-727.5	-732	0	91	0	0.00549450549450549	0.268
S1	regular	1	-727.5	-731	0	91	0	0.00549450549450549	0.269
S1	regular	1	-727.5	-730	0	91	0	0.00549450549450549	0.27
S1	regular	1	-727.5	-729	1	91	0.010989010989011	0.00549450549450549	0.271
S1	regular	1	-727.5	-728	1	91	0.010989010989011	0.00549450549450549	0.272
S1	regular	1	-727.5	-727	0	91	0	0.00549450549450549	0.273
S1	regular	1	-727.5	-726	0	91	0	0.00549450549450549	0.274
S1	regular	1	-727.5	-725	1	91	0.010989010989011	0.00549450549450549	0.275
S1	regular	1	-727.5	-724	2	91	0.021978021978022	0.00549450549450549	0.276
S1	regular	1	-727.5	-723	0	91	0	0.00549450549450549	0.277
S1	regular	1	-717.5	-722	0	91	0	0.0021978021978022	0.278
S1	regular	1	-717.5	-721	0	91	0	0.0021978021978022	0.279
S1	regular	1	-717.5	-720	0	91	0	0.0021978021978022	0.28
S1	regular	1	-717.5	-719	0	91	0	0.0021978021978022	0.281
S1	regular	1	-717.5	-718	0	91	0	0.0021978021978022	0.282
S1	regular	1	-717.5	-717	0	91	0	0.0021978021978022	0.283
S1	regular	1	-717.5	-716	1	91	0.010989010989011	0.0021978021978022	0.284
S1	regular	1	-717.5	-715	0	91	0	0.0021978021978022	0.285
S1	regular	1	-717.5	-714	0	91	0	0.0021978021978022	0.286
S1	regular	1	-717.5	-713	1	91	0.010989010989011	0.0021978021978022	0.287
S1	regular	1	-707.5	-712	0	91	0	0.0021978021978022	0.288
S1	regular	1	-707.5	-711	0	91	0	0.0021978021978022	0.289
S1	regular	1	-707.5	-710	1	91	0.010989010989011	0.0021978021978022	0.29
S1	regular	1	-707.5	-709	0	91	0	0.0021978021978022	0.291
S1	regular	1	-707.5	-708	0	91	0	0.0021978021978022	0.292
S1	regular	1	-707.5	-707	0	91	0	0.0021978021978022	0.293
S1	regular	1	-707.5	-706	1	91	0.010989010989011	0.0021978021978022	0.294
S1	regular	1	-707.5	-705	0	91	0	0.0021978021978022	0.295
S1	regular	1	-707.5	-704	0	91	0	0.0021978021978022	0.296
S1	regular	1	-707.5	-703	0	91	0	0.0021978021978022	0.297
S1	regular	1	-697.5	-702	0	91	0	0.0010989010989011	0.298
S1	regular	1	-697.5	-701	0	91	0	0.0010989010989011	0.299
S1	regular	1	-697.5	-700	0	91	0	0.0010989010989011	0.3
S1	regular	1	-697.5	-699	0	91	0	0.0010989010989011	0.301
S1	regular	1	-697.5	-698	0	91	0	0.0010989010989011	0.302
S1	regular	1	-697.5	-697	0	91	0	0.0010989010989011	0.303
S1	regular	1	-697.5	-696	0	91	0	0.0010989010989011	0.304
S1	regular	1	-697.5	-695	0	91	0	0.0010989010989011	0.305
S1	regular	1	-697.5	-694	1	91	0.010989010989011	0.0010989010989011	0.306
S1	regular	1	-697.5	-693	0	91	0	0.0010989010989011	0.307
S1	regular	1	-687.5	-692	0	91	0	0.0010989010989011	0.308
S1	regular	1	-687.5	-691	0	91	0	0.0010989010989011	0.309
S1	regular	1	-687.5	-690	0	91	0	0.0010989010989011	0.31
S1	regular	1	-687.5	-689	0	91	0	0.0010989010989011	0.311
S1	regular	1	-687.5	-688	0	91	0	0.0010989010989011	0.312
S1	regular	1	-687.5	-687	0	91	0	0.0010989010989011	0.313
S1	regular	1	-687.5	-686	1	91	0.010989010989011	0.0010989010989011	0.314
S1	regular	1	-687.5	-685	0	91	0	0.0010989010989011	0.315
S1	regular	1	-687.5	-684	0	91	0	0.0010989010989011	0.316
S1	regular	1	-687.5	-683	0	91	0	0.0010989010989011	0.317
S1	regular	1	-677.5	-682	0	91	0	0.0021978021978022	0.318
S1	regular	1	-677.5	-681	1	91	0.010989010989011	0.0021978021978022	0.319
S1	regular	1	-677.5	-680	0	91	0	0.0021978021978022	0.32
S1	regular	1	-677.5	-679	0	91	0	0.0021978021978022	0.321
S1	regular	1	-677.5	-678	0	91	0	0.0021978021978022	0.322
S1	regular	1	-677.5	-677	0	91	0	0.0021978021978022	0.323
S1	regular	1	-677.5	-676	0	91	0	0.0021978021978022	0.324
S1	regular	1	-677.5	-675	1	91	0.010989010989011	0.0021978021978022	0.325
S1	regular	1	-677.5	-674	0	91	0	0.0021978021978022	0.326
S1	regular	1	-677.5	-673	0	91	0	0.0021978021978022	0.327
S1	regular	1	-667.5	-672	0	91	0	0.0021978021978022	0.328
S1	regular	1	-667.5	-671	0	91	0	0.0021978021978022	0.329
S1	regular	1	-667.5	-670	0	91	0	0.0021978021978022	0.33
S1	regular	1	-667.5	-669	0	91	0	0.0021978021978022	0.331
S1	regular	1	-667.5	-668	0	91	0	0.0021978021978022	0.332
S1	regular	1	-667.5	-667	0	91	0	0.0021978021978022	0.333
S1	regular	1	-667.5	-666	0	91	0	0.0021978021978022	0.334
S1	regular	1	-667.5	-665	0	91	0	0.0021978021978022	0.335
S1	regular	1	-667.5	-664	1	91	0.010989010989011	0.0021978021978022	0.336
S1	regular	1	-667.5	-663	1	91	0.010989010989011	0.0021978021978022	0.337
S1	regular	1	-657.5	-662	0	91	0	0.0032967032967033	0.338
S1	regular	1	-657.5	-661	0	91	0	0.0032967032967033	0.339
S1	regular	1	-657.5	-660	1	91	0.010989010989011	0.0032967032967033	0.34
S1	regular	1	-657.5	-659	0	91	0	0.0032967032967033	0.341
S1	regular	1	-657.5	-658	0	91	0	0.0032967032967033	0.342
S1	regular	1	-657.5	-657	1	91	0.010989010989011	0.0032967032967033	0.343
S1	regular	1	-657.5	-656	0	91	0	0.0032967032967033	0.344
S1	regular	1	-657.5	-655	1	91	0.010989010989011	0.0032967032967033	0.345
S1	regular	1	-657.5	-654	0	91	0	0.0032967032967033	0.346
S1	regular	1	-657.5	-653	0	91	0	0.0032967032967033	0.347
S1	regular	1	-647.5	-652	1	91	0.010989010989011	0.0043956043956044	0.348
S1	regular	1	-647.5	-651	1	91	0.010989010989011	0.0043956043956044	0.349
S1	regular	1	-647.5	-650	0	91	0	0.0043956043956044	0.35
S1	regular	1	-647.5	-649	0	91	0	0.0043956043956044	0.351
S1	regular	1	-647.5	-648	2	91	0.021978021978022	0.0043956043956044	0.352
S1	regular	1	-647.5	-647	0	91	0	0.0043956043956044	0.353
S1	regular	1	-647.5	-646	0	91	0	0.0043956043956044	0.354
S1	regular	1	-647.5	-645	0	91	0	0.0043956043956044	0.355
S1	regular	1	-647.5	-644	0	91	0	0.0043956043956044	0.356
S1	regular	1	-647.5	-643	0	91	0	0.0043956043956044	0.357
S1	regular	1	-637.5	-642	0	91	0	0.0010989010989011	0.358
S1	regular	1	-637.5	-641	0	91	0	0.0010989010989011	0.359
S1	regular	1	-637.5	-640	1	91	0.010989010989011	0.0010989010989011	0.36
S1	regular	1	-637.5	-639	0	91	0	0.0010989010989011	0.361
S1	regular	1	-637.5	-638	0	91	0	0.0010989010989011	0.362
S1	regular	1	-637.5	-637	0	91	0	0.0010989010989011	0.363
S1	regular	1	-637.5	-636	0	91	0	0.0010989010989011	0.364
S1	regular	1	-637.5	-635	0	91	0	0.0010989010989011	0.365
S1	regular	1	-637.5	-634	0	91	0	0.0010989010989011	0.366
S1	regular	1	-637.5	-633	0	91	0	0.0010989010989011	0.367
S1	regular	1	-627.5	-632	0	91	0	0.0043956043956044	0.368
S1	regular	1	-627.5	-631	0	91	0	0.0043956043956044	0.369
S1	regular	1	-627.5	-630	0	91	0	0.0043956043956044	0.37
S1	regular	1	-627.5	-629	0	91	0	0.0043956043956044	0.371
S1	regular	1	-627.5	-628	0	91	0	0.0043956043956044	0.372
S1	regular	1	-627.5	-627	1	91	0.010989010989011	0.0043956043956044	0.373
S1	regular	1	-627.5	-626	2	91	0.021978021978022	0.0043956043956044	0.374
S1	regular	1	-627.5	-625	1	91	0.010989010989011	0.0043956043956044	0.375
S1	regular	1	-627.5	-624	0	91	0	0.0043956043956044	0.376
S1	regular	1	-627.5	-623	0	91	0	0.0043956043956044	0.377
S1	regular	1	-617.5	-622	0	91	0	0.0021978021978022	0.378
S1	regular	1	-617.5	-621	1	91	0.010989010989011	0.0021978021978022	0.379
S1	regular	1	-617.5	-620	0	91	0	0.0021978021978022	0.38
S1	regular	1	-617.5	-619	0	91	0	0.0021978021978022	0.381
S1	regular	1	-617.5	-618	0	91	0	0.0021978021978022	0.382
S1	regular	1	-617.5	-617	1	91	0.010989010989011	0.0021978021978022	0.383
S1	regular	1	-617.5	-616	0	91	0	0.0021978021978022	0.384
S1	regular	1	-617.5	-615	0	91	0	0.0021978021978022	0.385
S1	regular	1	-617.5	-614	0	91	0	0.0021978021978022	0.386
S1	regular	1	-617.5	-613	0	91	0	0.0021978021978022	0.387
S1	regular	1	-607.5	-612	0	91	0	0	0.388
S1	regular	1	-607.5	-611	0	91	0	0	0.389
S1	regular	1	-607.5	-610	0	91	0	0	0.39
S1	regular	1	-607.5	-609	0	91	0	0	0.391
S1	regular	1	-607.5	-608	0	91	0	0	0.392
S1	regular	1	-607.5	-607	0	91	0	0	0.393
S1	regular	1	-607.5	-606	0	91	0	0	0.394
S1	regular	1	-607.5	-605	0	91	0	0	0.395
S1	regular	1	-607.5	-604	0	91	0	0	0.396
S1	regular	1	-607.5	-603	0	91	0	0	0.397
S1	regular	1	-597.5	-602	0	91	0	0.0010989010989011	0.398
S1	regular	1	-597.5	-601	0	91	0	0.0010989010989011	0.399
S1	regular	1	-597.5	-600	0	91	0	0.0010989010989011	0.4
S1	regular	1	-597.5	-599	0	91	0	0.0010989010989011	0.401
S1	regular	1	-597.5	-598	0	91	0	0.0010989010989011	0.402
S1	regular	1	-597.5	-597	0	91	0	0.0010989010989011	0.403
S1	regular	1	-597.5	-596	0	91	0	0.0010989010989011	0.404
S1	regular	1	-597.5	-595	1	91	0.010989010989011	0.0010989010989011	0.405
S1	regular	1	-597.5	-594	0	91	0	0.0010989010989011	0.406
S1	regular	1	-597.5	-593	0	91	0	0.0010989010989011	0.407
S1	regular	1	-587.5	-592	0	91	0	0.0032967032967033	0.408
S1	regular	1	-587.5	-591	1	91	0.010989010989011	0.0032967032967033	0.409
S1	regular	1	-587.5	-590	0	91	0	0.0032967032967033	0.41
S1	regular	1	-587.5	-589	0	91	0	0.0032967032967033	0.411
S1	regular	1	-587.5	-588	1	91	0.010989010989011	0.0032967032967033	0.412
S1	regular	1	-587.5	-587	1	91	0.010989010989011	0.0032967032967033	0.413
S1	regular	1	-587.5	-586	0	91	0	0.0032967032967033	0.414
S1	regular	1	-587.5	-585	0	91	0	0.0032967032967033	0.415
S1	regular	1	-587.5	-584	0	91	0	0.0032967032967033	0.416
S1	regular	1	-587.5	-583	0	91	0	0.0032967032967033	0.417
S1	regular	1	-577.5	-582	0	91	0	0	0.418
S1	regular	1	-577.5	-581	0	91	0	0	0.419
S1	regular	1	-577.5	-580	0	91	0	0	0.42
S1	regular	1	-577.5	-579	0	91	0	0	0.421
S1	regular	1	-577.5	-578	0	91	0	0	0.422
S1	regular	1	-577.5	-577	0	91	0	0	0.423
S1	regular	1	-577.5	-576	0	91	0	0	0.424
S1	regular	1	-577.5	-575	0	91	0	0	0.425
S1	regular	1	-577.5	-574	0	91	0	0	0.426
S1	regular	1	-577.5	-573	0	91	0	0	0.427
S1	regular	1	-567.5	-572	0	91	0	0	0.428
S1	regular	1	-567.5	-571	0	91	0	0	0.429
S1	regular	1	-567.5	-570	0	91	0	0	0.43
S1	regular	1	-567.5	-569	0	91	0	0	0.431
S1	regular	1	-567.5	-568	0	91	0	0	0.432
S1	regular	1	-567.5	-567	0	91	0	0	0.433
S1	regular	1	-567.5	-566	0	91	0	0	0.434
S1	regular	1	-567.5	-565	0	91	0	0	0.435
S1	regular	1	-567.5	-564	0	91	0	0	0.436
S1	regular	1	-567.5	-563	0	91	0	0	0.437
S1	regular	1	-557.5	-562	0	91	0	0.0043956043956044	0.438
S1	regular	1	-557.5	-561	0	91	0	0.0043956043956044	0.439
S1	regular	1	-557.5	-560	1	91	0.010989010989011	0.0043956043956044	0.44
S1	regular	1	-557.5	-559	0	91	0	0.0043956043956044	0.441
S1	regular	1	-557.5	-558	1	91	0.010989010989011	0.0043956043956044	0.442
S1	regular	1	-557.5	-557	1	91	0.010989010989011	0.0043956043956044	0.443
S1	regular	1	-557.5	-556	0	91	0	0.0043956043956044	0.444
S1	regular	1	-557.5	-555	0	91	0	0.0043956043956044	0.445
S1	regular	1	-557.5	-554	1	91	0.010989010989011	0.0043956043956044	0.446
S1	regular	1	-557.5	-553	0	91	0	0.0043956043956044	0.447
S1	regular	1	-547.5	-552	0	91	0	0.0021978021978022	0.448
S1	regular	1	-547.5	-551	1	91	0.010989010989011	0.0021978021978022	0.449
S1	regular	1	-547.5	-550	0	91	0	0.0021978021978022	0.45
S1	regular	1	-547.5	-549	0	91	0	0.0021978021978022	0.451
S1	regular	1	-547.5	-548	0	91	0	0.0021978021978022	0.452
S1	regular	1	-547.5	-547	0	91	0	0.0021978021978022	0.453
S1	regular	1	-547.5	-546	0	91	0	0.0021978021978022	0.454
S1	regular	1	-547.5	-545	1	91	0.010989010989011	0.0021978021978022	0.455
S1	regular	1	-547.5	-544	0	91	0	0.0021978021978022	0.456
S1	regular	1	-547.5	-543	0	91	0	0.0021978021978022	0.457
S1	regular	1	-537.5	-542	0	91	0	0.0043956043956044	0.458
S1	regular	1	-537.5	-541	0	91	0	0.0043956043956044	0.459
S1	regular	1	-537.5	-540	0	91	0	0.0043956043956044	0.46
S1	regular	1	-537.5	-539	0	91	0	0.0043956043956044	0.461
S1	regular	1	-537.5	-538	2	91	0.021978021978022	0.0043956043956044	0.462
S1	regular	1	-537.5	-537	1	91	0.010989010989011	0.0043956043956044	0.463
S1	regular	1	-537.5	-536	1	91	0.010989010989011	0.0043956043956044	0.464
S1	regular	1	-537.5	-535	0	91	0	0.0043956043956044	0.465
S1	regular	1	-537.5	-534	0	91	0	0.0043956043956044	0.466
S1	regular	1	-537.5	-533	0	91	0	0.0043956043956044	0.467
S1	regular	1	-527.5	-532	1	91	0.010989010989011	0.0021978021978022	0.468
S1	regular	1	-527.5	-531	0	91	0	0.0021978021978022	0.469
S1	regular	1	-527.5	-530	0	91	0	0.0021978021978022	0.47
S1	regular	1	-527.5	-529	0	91	0	0.0021978021978022	0.471
S1	regular	1	-527.5	-528	0	91	0	0.0021978021978022	0.472
S1	regular	1	-527.5	-527	1	91	0.010989010989011	0.0021978021978022	0.473
S1	regular	1	-527.5	-526	0	91	0	0.0021978021978022	0.474
S1	regular	1	-527.5	-525	0	91	0	0.0021978021978022	0.475
S1	regular	1	-527.5	-524	0	91	0	0.0021978021978022	0.476
S1	regular	1	-527.5	-523	0	91	0	0.0021978021978022	0.477
S1	regular	1	-517.5	-522	1	91	0.010989010989011	0.00549450549450549	0.478
S1	regular	1	-517.5	-521	0	91	0	0.00549450549450549	0.479
S1	regular	1	-517.5	-520	0	91	0	0.00549450549450549	0.48
S1	regular	1	-517.5	-519	2	91	0.021978021978022	0.00549450549450549	0.481
S1	regular	1	-517.5	-518	0	91	0	0.00549450549450549	0.482
S1	regular	1	-517.5	-517	0	91	0	0.00549450549450549	0.483
S1	regular	1	-517.5	-516	2	91	0.021978021978022	0.00549450549450549	0.484
S1	regular	1	-517.5	-515	0	91	0	0.00549450549450549	0.485
S1	regular	1	-517.5	-514	0	91	0	0.00549450549450549	0.486
S1	regular	1	-517.5	-513	0	91	0	0.00549450549450549	0.487
S1	regular	1	-507.5	-512	0	91	0	0.0021978021978022	0.488
S1	regular	1	-507.5	-511	0	91	0	0.0021978021978022	0.489
S1	regular	1	-507.5	-510	0	91	0	0.0021978021978022	0.49
S1	regular	1	-507.5	-509	0	91	0	0.0021978021978022	0.491
S1	regular	1	-507.5	-508	0	91	0	0.0021978021978022	0.492
S1	regular	1	-507.5	-507	0	91	0	0.0021978021978022	0.493
S1	regular	1	-507.5	-506	0	91	0	0.0021978021978022	0.494
S1	regular	1	-507.5	-505	1	91	0.010989010989011	0.0021978021978022	0.495
S1	regular	1	-507.5	-504	1	91	0.010989010989011	0.0021978021978022	0.496
S1	regular	1	-507.5	-503	0	91	0	0.0021978021978022	0.497
S1	regular	1	-497.5	-502	0	91	0	0.0010989010989011	0.498
S1	regular	1	-497.5	-501	0	91	0	0.0010989010989011	0.499
S1	regular	1	-497.5	-500	1	91	0.010989010989011	0.0010989010989011	0.5
S1	regular	1	-497.5	-499	0	91	0	0.0010989010989011	0.501
S1	regular	1	-497.5	-498	0	91	0	0.0010989010989011	0.502
S1	regular	1	-497.5	-497	0	91	0	0.0010989010989011	0.503
S1	regular	1	-497.5	-496	0	91	0	0.0010989010989011	0.504
S1	regular	1	-497.5	-495	0	91	0	0.0010989010989011	0.505
S1	regular	1	-497.5	-494	0	91	0	0.0010989010989011	0.506
S1	regular	1	-497.5	-493	0	91	0	0.0010989010989011	0.507
S1	regular	1	-487.5	-492	0	91	0	0.0032967032967033	0.508
S1	regular	1	-487.5	-491	0	91	0	0.0032967032967033	0.509
S1	regular	1	-487.5	-490	0	91	0	0.0032967032967033	0.51
S1	regular	1	-487.5	-489	0	91	0	0.0032967032967033	0.511
S1	regular	1	-487.5	-488	1	91	0.010989010989011	0.0032967032967033	0.512
S1	regular	1	-487.5	-487	0	91	0	0.0032967032967033	0.513
S1	regular	1	-487.5	-486	0	91	0	0.0032967032967033	0.514
S1	regular	1	-487.5	-485	0	91	0	0.0032967032967033	0.515
S1	regular	1	-487.5	-484	0	91	0	0.0032967032967033	0.516
S1	regular	1	-487.5	-483	2	91	0.021978021978022	0.0032967032967033	0.517
S1	regular	1	-477.5	-482	0	91	0	0.0032967032967033	0.518
S1	regular	1	-477.5	-481	1	91	0.010989010989011	0.0032967032967033	0.519
S1	regular	1	-477.5	-480	0	91	0	0.0032967032967033	0.52
S1	regular	1	-477.5	-479	1	91	0.010989010989011	0.0032967032967033	0.521
S1	regular	1	-477.5	-478	0	91	0	0.0032967032967033	0.522
S1	regular	1	-477.5	-477	0	91	0	0.0032967032967033	0.523
S1	regular	1	-477.5	-476	1	91	0.010989010989011	0.0032967032967033	0.524
S1	regular	1	-477.5	-475	0	91	0	0.0032967032967033	0.525
S1	regular	1	-477.5	-474	0	91	0	0.0032967032967033	0.526
S1	regular	1	-477.5	-473	0	91	0	0.0032967032967033	0.527
S1	regular	1	-467.5	-472	0	91	0	0.0021978021978022	0.528
S1	regular	1	-467.5	-471	0	91	0	0.0021978021978022	0.529
S1	regular	1	-467.5	-470	0	91	0	0.0021978021978022	0.53
S1	regular	1	-467.5	-469	1	91	0.010989010989011	0.0021978021978022	0.531
S1	regular	1	-467.5	-468	0	91	0	0.0021978021978022	0.532
S1	regular	1	-467.5	-467	1	91	0.010989010989011	0.0021978021978022	0.533
S1	regular	1	-467.5	-466	0	91	0	0.0021978021978022	0.534
S1	regular	1	-467.5	-465	0	91	0	0.0021978021978022	0.535
S1	regular	1	-467.5	-464	0	91	0	0.0021978021978022	0.536
S1	regular	1	-467.5	-463	0	91	0	0.0021978021978022	0.537
S1	regular	1	-457.5	-462	0	91	0	0.0010989010989011	0.538
S1	regular	1	-457.5	-461	0	91	0	0.0010989010989011	0.539
S1	regular	1	-457.5	-460	0	91	0	0.0010989010989011	0.54
S1	regular	1	-457.5	-459	0	91	0	0.0010989010989011	0.541
S1	regular	1	-457.5	-458	1	91	0.010989010989011	0.0010989010989011	0.542
S1	regular	1	-457.5	-457	0	91	0	0.0010989010989011	0.543
S1	regular	1	-457.5	-456	0	91	0	0.0010989010989011	0.544
S1	regular	1	-457.5	-455	0	91	0	0.0010989010989011	0.545
S1	regular	1	-457.5	-454	0	91	0	0.0010989010989011	0.546
S1	regular	1	-457.5	-453	0	91	0	0.0010989010989011	0.547
S1	regular	1	-447.5	-452	0	91	0	0.0010989010989011	0.548
S1	regular	1	-447.5	-451	0	91	0	0.0010989010989011	0.549
S1	regular	1	-447.5	-450	1	91	0.010989010989011	0.0010989010989011	0.55
S1	regular	1	-447.5	-449	0	91	0	0.0010989010989011	0.551
S1	regular	1	-447.5	-448	0	91	0	0.0010989010989011	0.552
S1	regular	1	-447.5	-447	0	91	0	0.0010989010989011	0.553
S1	regular	1	-447.5	-446	0	91	0	0.0010989010989011	0.554
S1	regular	1	-447.5	-445	0	91	0	0.0010989010989011	0.555
S1	regular	1	-447.5	-444	0	91	0	0.0010989010989011	0.556
S1	regular	1	-447.5	-443	0	91	0	0.0010989010989011	0.557
S1	regular	1	-437.5	-442	0	91	0	0.0032967032967033	0.558
S1	regular	1	-437.5	-441	0	91	0	0.0032967032967033	0.559
S1	regular	1	-437.5	-440	0	91	0	0.0032967032967033	0.56
S1	regular	1	-437.5	-439	1	91	0.010989010989011	0.0032967032967033	0.561
S1	regular	1	-437.5	-438	1	91	0.010989010989011	0.0032967032967033	0.562
S1	regular	1	-437.5	-437	1	91	0.010989010989011	0.0032967032967033	0.563
S1	regular	1	-437.5	-436	0	91	0	0.0032967032967033	0.564
S1	regular	1	-437.5	-435	0	91	0	0.0032967032967033	0.565
S1	regular	1	-437.5	-434	0	91	0	0.0032967032967033	0.566
S1	regular	1	-437.5	-433	0	91	0	0.0032967032967033	0.567
S1	regular	1	-427.5	-432	1	91	0.010989010989011	0.0021978021978022	0.568
S1	regular	1	-427.5	-431	0	91	0	0.0021978021978022	0.569
S1	regular	1	-427.5	-430	0	91	0	0.0021978021978022	0.57
S1	regular	1	-427.5	-429	0	91	0	0.0021978021978022	0.571
S1	regular	1	-427.5	-428	0	91	0	0.0021978021978022	0.572
S1	regular	1	-427.5	-427	0	91	0	0.0021978021978022	0.573
S1	regular	1	-427.5	-426	0	91	0	0.0021978021978022	0.574
S1	regular	1	-427.5	-425	0	91	0	0.0021978021978022	0.575
S1	regular	1	-427.5	-424	0	91	0	0.0021978021978022	0.576
S1	regular	1	-427.5	-423	1	91	0.010989010989011	0.0021978021978022	0.577
S1	regular	1	-417.5	-422	2	91	0.021978021978022	0.00659340659340659	0.578
S1	regular	1	-417.5	-421	1	91	0.010989010989011	0.00659340659340659	0.579
S1	regular	1	-417.5	-420	0	91	0	0.00659340659340659	0.58
S1	regular	1	-417.5	-419	1	91	0.010989010989011	0.00659340659340659	0.581
S1	regular	1	-417.5	-418	0	91	0	0.00659340659340659	0.582
S1	regular	1	-417.5	-417	0	91	0	0.00659340659340659	0.583
S1	regular	1	-417.5	-416	1	91	0.010989010989011	0.00659340659340659	0.584
S1	regular	1	-417.5	-415	0	91	0	0.00659340659340659	0.585
S1	regular	1	-417.5	-414	0	91	0	0.00659340659340659	0.586
S1	regular	1	-417.5	-413	1	91	0.010989010989011	0.00659340659340659	0.587
S1	regular	1	-407.5	-412	0	91	0	0.0021978021978022	0.588
S1	regular	1	-407.5	-411	1	91	0.010989010989011	0.0021978021978022	0.589
S1	regular	1	-407.5	-410	0	91	0	0.0021978021978022	0.59
S1	regular	1	-407.5	-409	0	91	0	0.0021978021978022	0.591
S1	regular	1	-407.5	-408	1	91	0.010989010989011	0.0021978021978022	0.592
S1	regular	1	-407.5	-407	0	91	0	0.0021978021978022	0.593
S1	regular	1	-407.5	-406	0	91	0	0.0021978021978022	0.594
S1	regular	1	-407.5	-405	0	91	0	0.0021978021978022	0.595
S1	regular	1	-407.5	-404	0	91	0	0.0021978021978022	0.596
S1	regular	1	-407.5	-403	0	91	0	0.0021978021978022	0.597
S1	regular	1	-397.5	-402	0	91	0	0.0010989010989011	0.598
S1	regular	1	-397.5	-401	0	91	0	0.0010989010989011	0.599
S1	regular	1	-397.5	-400	0	91	0	0.0010989010989011	0.6
S1	regular	1	-397.5	-399	0	91	0	0.0010989010989011	0.601
S1	regular	1	-397.5	-398	0	91	0	0.0010989010989011	0.602
S1	regular	1	-397.5	-397	0	91	0	0.0010989010989011	0.603
S1	regular	1	-397.5	-396	1	91	0.010989010989011	0.0010989010989011	0.604
S1	regular	1	-397.5	-395	0	91	0	0.0010989010989011	0.605
S1	regular	1	-397.5	-394	0	91	0	0.0010989010989011	0.606
S1	regular	1	-397.5	-393	0	91	0	0.0010989010989011	0.607
S1	regular	1	-387.5	-392	0	91	0	0	0.608
S1	regular	1	-387.5	-391	0	91	0	0	0.609
S1	regular	1	-387.5	-390	0	91	0	0	0.61
S1	regular	1	-387.5	-389	0	91	0	0	0.611
S1	regular	1	-387.5	-388	0	91	0	0	0.612
S1	regular	1	-387.5	-387	0	91	0	0	0.613
S1	regular	1	-387.5	-386	0	91	0	0	0.614
S1	regular	1	-387.5	-385	0	91	0	0	0.615
S1	regular	1	-387.5	-384	0	91	0	0	0.616
S1	regular	1	-387.5	-383	0	91	0	0	0.617
S1	regular	1	-377.5	-382	0	91	0	0.0010989010989011	0.618
S1	regular	1	-377.5	-381	0	91	0	0.0010989010989011	0.619
S1	regular	1	-377.5	-380	1	91	0.010989010989011	0.0010989010989011	0.62
S1	regular	1	-377.5	-379	0	91	0	0.0010989010989011	0.621
S1	regular	1	-377.5	-378	0	91	0	0.0010989010989011	0.622
S1	regular	1	-377.5	-377	0	91	0	0.0010989010989011	0.623
S1	regular	1	-377.5	-376	0	91	0	0.0010989010989011	0.624
S1	regular	1	-377.5	-375	0	91	0	0.0010989010989011	0.625
S1	regular	1	-377.5	-374	0	91	0	0.0010989010989011	0.626
S1	regular	1	-377.5	-373	0	91	0	0.0010989010989011	0.627
S1	regular	1	-367.5	-372	0	91	0	0.0010989010989011	0.628
S1	regular	1	-367.5	-371	0	91	0	0.0010989010989011	0.629
S1	regular	1	-367.5	-370	1	91	0.010989010989011	0.0010989010989011	0.63
S1	regular	1	-367.5	-369	0	91	0	0.0010989010989011	0.631
S1	regular	1	-367.5	-368	0	91	0	0.0010989010989011	0.632
S1	regular	1	-367.5	-367	0	91	0	0.0010989010989011	0.633
S1	regular	1	-367.5	-366	0	91	0	0.0010989010989011	0.634
S1	regular	1	-367.5	-365	0	91	0	0.0010989010989011	0.635
S1	regular	1	-367.5	-364	0	91	0	0.0010989010989011	0.636
S1	regular	1	-367.5	-363	0	91	0	0.0010989010989011	0.637
S1	regular	1	-357.5	-362	1	91	0.010989010989011	0.0021978021978022	0.638
S1	regular	1	-357.5	-361	0	91	0	0.0021978021978022	0.639
S1	regular	1	-357.5	-360	0	91	0	0.0021978021978022	0.64
S1	regular	1	-357.5	-359	0	91	0	0.0021978021978022	0.641
S1	regular	1	-357.5	-358	0	91	0	0.0021978021978022	0.642
S1	regular	1	-357.5	-357	0	91	0	0.0021978021978022	0.643
S1	regular	1	-357.5	-356	0	91	0	0.0021978021978022	0.644
S1	regular	1	-357.5	-355	1	91	0.010989010989011	0.0021978021978022	0.645
S1	regular	1	-357.5	-354	0	91	0	0.0021978021978022	0.646
S1	regular	1	-357.5	-353	0	91	0	0.0021978021978022	0.647
S1	regular	1	-347.5	-352	0	91	0	0.0010989010989011	0.648
S1	regular	1	-347.5	-351	0	91	0	0.0010989010989011	0.649
S1	regular	1	-347.5	-350	0	91	0	0.0010989010989011	0.65
S1	regular	1	-347.5	-349	0	91	0	0.0010989010989011	0.651
S1	regular	1	-347.5	-348	0	91	0	0.0010989010989011	0.652
S1	regular	1	-347.5	-347	0	91	0	0.0010989010989011	0.653
S1	regular	1	-347.5	-346	0	91	0	0.0010989010989011	0.654
S1	regular	1	-347.5	-345	0	91	0	0.0010989010989011	0.655
S1	regular	1	-347.5	-344	1	91	0.010989010989011	0.0010989010989011	0.656
S1	regular	1	-347.5	-343	0	91	0	0.0010989010989011	0.657
S1	regular	1	-337.5	-342	1	91	0.010989010989011	0.0010989010989011	0.658
S1	regular	1	-337.5	-341	0	91	0	0.0010989010989011	0.659
S1	regular	1	-337.5	-340	0	91	0	0.0010989010989011	0.66
S1	regular	1	-337.5	-339	0	91	0	0.0010989010989011	0.661
S1	regular	1	-337.5	-338	0	91	0	0.0010989010989011	0.662
S1	regular	1	-337.5	-337	0	91	0	0.0010989010989011	0.663
S1	regular	1	-337.5	-336	0	91	0	0.0010989010989011	0.664
S1	regular	1	-337.5	-335	0	91	0	0.0010989010989011	0.665
S1	regular	1	-337.5	-334	0	91	0	0.0010989010989011	0.666
S1	regular	1	-337.5	-333	0	91	0	0.0010989010989011	0.667
S1	regular	1	-327.5	-332	0	91	0	0	0.668
S1	regular	1	-327.5	-331	0	91	0	0	0.669
S1	regular	1	-327.5	-330	0	91	0	0	0.67
S1	regular	1	-327.5	-329	0	91	0	0	0.671
S1	regular	1	-327.5	-328	0	91	0	0	0.672
S1	regular	1	-327.5	-327	0	91	0	0	0.673
S1	regular	1	-327.5	-326	0	91	0	0	0.674
S1	regular	1	-327.5	-325	0	91	0	0	0.675
S1	regular	1	-327.5	-324	0	91	0	0	0.676
S1	regular	1	-327.5	-323	0	91	0	0	0.677
S1	regular	1	-317.5	-322	0	91	0	0.0010989010989011	0.678
S1	regular	1	-317.5	-321	0	91	0	0.0010989010989011	0.679
S1	regular	1	-317.5	-320	0	91	0	0.0010989010989011	0.68
S1	regular	1	-317.5	-319	0	91	0	0.0010989010989011	0.681
S1	regular	1	-317.5	-318	0	91	0	0.0010989010989011	0.682
S1	regular	1	-317.5	-317	0	91	0	0.0010989010989011	0.683
S1	regular	1	-317.5	-316	0	91	0	0.0010989010989011	0.684
S1	regular	1	-317.5	-315	1	91	0.010989010989011	0.0010989010989011	0.685
S1	regular	1	-317.5	-314	0	91	0	0.0010989010989011	0.686
S1	regular	1	-317.5	-313	0	91	0	0.0010989010989011	0.687
S1	regular	1	-307.5	-312	0	91	0	0.0021978021978022	0.688
S1	regular	1	-307.5	-311	0	91	0	0.0021978021978022	0.689
S1	regular	1	-307.5	-310	0	91	0	0.0021978021978022	0.69
S1	regular	1	-307.5	-309	0	91	0	0.0021978021978022	0.691
S1	regular	1	-307.5	-308	0	91	0	0.0021978021978022	0.692
S1	regular	1	-307.5	-307	0	91	0	0.0021978021978022	0.693
S1	regular	1	-307.5	-306	0	91	0	0.0021978021978022	0.694
S1	regular	1	-307.5	-305	0	91	0	0.0021978021978022	0.695
S1	regular	1	-307.5	-304	1	91	0.010989010989011	0.0021978021978022	0.696
S1	regular	1	-307.5	-303	1	91	0.010989010989011	0.0021978021978022	0.697
S1	regular	1	-297.5	-302	0	91	0	0.0032967032967033	0.698
S1	regular	1	-297.5	-301	0	91	0	0.0032967032967033	0.699
S1	regular	1	-297.5	-300	0	91	0	0.0032967032967033	0.7
S1	regular	1	-297.5	-299	0	91	0	0.0032967032967033	0.701
S1	regular	1	-297.5	-298	0	91	0	0.0032967032967033	0.702
S1	regular	1	-297.5	-297	1	91	0.010989010989011	0.0032967032967033	0.703
S1	regular	1	-297.5	-296	1	91	0.010989010989011	0.0032967032967033	0.704
S1	regular	1	-297.5	-295	0	91	0	0.0032967032967033	0.705
S1	regular	1	-297.5	-294	1	91	0.010989010989011	0.0032967032967033	0.706
S1	regular	1	-297.5	-293	0	91	0	0.0032967032967033	0.707
S1	regular	1	-287.5	-292	0	91	0	0.00769230769230769	0.708
S1	regular	1	-287.5	-291	0	91	0	0.00769230769230769	0.709
S1	regular	1	-287.5	-290	1	91	0.010989010989011	0.00769230769230769	0.71
S1	regular	1	-287.5	-289	0	91	0	0.00769230769230769	0.711
S1	regular	1	-287.5	-288	0	91	0	0.00769230769230769	0.712
S1	regular	1	-287.5	-287	1	91	0.010989010989011	0.00769230769230769	0.713
S1	regular	1	-287.5	-286	2	91	0.021978021978022	0.00769230769230769	0.714
S1	regular	1	-287.5	-285	1	91	0.010989010989011	0.00769230769230769	0.715
S1	regular	1	-287.5	-284	1	91	0.010989010989011	0.00769230769230769	0.716
S1	regular	1	-287.5	-283	1	91	0.010989010989011	0.00769230769230769	0.717
S1	regular	1	-277.5	-282	0	91	0	0.0010989010989011	0.718
S1	regular	1	-277.5	-281	0	91	0	0.0010989010989011	0.719
S1	regular	1	-277.5	-280	0	91	0	0.0010989010989011	0.72
S1	regular	1	-277.5	-279	0	91	0	0.0010989010989011	0.721
S1	regular	1	-277.5	-278	0	91	0	0.0010989010989011	0.722
S1	regular	1	-277.5	-277	0	91	0	0.0010989010989011	0.723
S1	regular	1	-277.5	-276	0	91	0	0.0010989010989011	0.724
S1	regular	1	-277.5	-275	0	91	0	0.0010989010989011	0.725
S1	regular	1	-277.5	-274	0	91	0	0.0010989010989011	0.726
S1	regular	1	-277.5	-273	1	91	0.010989010989011	0.0010989010989011	0.727
S1	regular	1	-267.5	-272	0	91	0	0.0010989010989011	0.728
S1	regular	1	-267.5	-271	0	91	0	0.0010989010989011	0.729
S1	regular	1	-267.5	-270	0	91	0	0.0010989010989011	0.73
S1	regular	1	-267.5	-269	0	91	0	0.0010989010989011	0.731
S1	regular	1	-267.5	-268	0	91	0	0.0010989010989011	0.732
S1	regular	1	-267.5	-267	0	91	0	0.0010989010989011	0.733
S1	regular	1	-267.5	-266	0	91	0	0.0010989010989011	0.734
S1	regular	1	-267.5	-265	1	91	0.010989010989011	0.0010989010989011	0.735
S1	regular	1	-267.5	-264	0	91	0	0.0010989010989011	0.736
S1	regular	1	-267.5	-263	0	91	0	0.0010989010989011	0.737
S1	regular	1	-257.5	-262	0	91	0	0.0032967032967033	0.738
S1	regular	1	-257.5	-261	2	91	0.021978021978022	0.0032967032967033	0.739
S1	regular	1	-257.5	-260	1	91	0.010989010989011	0.0032967032967033	0.74
S1	regular	1	-257.5	-259	0	91	0	0.0032967032967033	0.741
S1	regular	1	-257.5	-258	0	91	0	0.0032967032967033	0.742
S1	regular	1	-257.5	-257	0	91	0	0.0032967032967033	0.743
S1	regular	1	-257.5	-256	0	91	0	0.0032967032967033	0.744
S1	regular	1	-257.5	-255	0	91	0	0.0032967032967033	0.745
S1	regular	1	-257.5	-254	0	91	0	0.0032967032967033	0.746
S1	regular	1	-257.5	-253	0	91	0	0.0032967032967033	0.747
S1	regular	1	-247.5	-252	0	91	0	0.0010989010989011	0.748
S1	regular	1	-247.5	-251	0	91	0	0.0010989010989011	0.749
S1	regular	1	-247.5	-250	0	91	0	0.0010989010989011	0.75
S1	regular	1	-247.5	-249	0	91	0	0.0010989010989011	0.751
S1	regular	1	-247.5	-248	0	91	0	0.0010989010989011	0.752
S1	regular	1	-247.5	-247	1	91	0.010989010989011	0.0010989010989011	0.753
S1	regular	1	-247.5	-246	0	91	0	0.0010989010989011	0.754
S1	regular	1	-247.5	-245	0	91	0	0.0010989010989011	0.755
S1	regular	1	-247.5	-244	0	91	0	0.0010989010989011	0.756
S1	regular	1	-247.5	-243	0	91	0	0.0010989010989011	0.757
S1	regular	1	-237.5	-242	0	91	0	0.0010989010989011	0.758
S1	regular	1	-237.5	-241	0	91	0	0.0010989010989011	0.759
S1	regular	1	-237.5	-240	0	91	0	0.0010989010989011	0.76
S1	regular	1	-237.5	-239	1	91	0.010989010989011	0.0010989010989011	0.761
S1	regular	1	-237.5	-238	0	91	0	0.0010989010989011	0.762
S1	regular	1	-237.5	-237	0	91	0	0.0010989010989011	0.763
S1	regular	1	-237.5	-236	0	91	0	0.0010989010989011	0.764
S1	regular	1	-237.5	-235	0	91	0	0.0010989010989011	0.765
S1	regular	1	-237.5	-234	0	91	0	0.0010989010989011	0.766
S1	regular	1	-237.5	-233	0	91	0	0.0010989010989011	0.767
S1	regular	1	-227.5	-232	1	91	0.010989010989011	0.0010989010989011	0.768
S1	regular	1	-227.5	-231	0	91	0	0.0010989010989011	0.769
S1	regular	1	-227.5	-230	0	91	0	0.0010989010989011	0.77
S1	regular	1	-227.5	-229	0	91	0	0.0010989010989011	0.771
S1	regular	1	-227.5	-228	0	91	0	0.0010989010989011	0.772
S1	regular	1	-227.5	-227	0	91	0	0.0010989010989011	0.773
S1	regular	1	-227.5	-226	0	91	0	0.0010989010989011	0.774
S1	regular	1	-227.5	-225	0	91	0	0.0010989010989011	0.775
S1	regular	1	-227.5	-224	0	91	0	0.0010989010989011	0.776
S1	regular	1	-227.5	-223	0	91	0	0.0010989010989011	0.777
S1	regular	1	-217.5	-222	0	91	0	0	0.778
S1	regular	1	-217.5	-221	0	91	0	0	0.779
S1	regular	1	-217.5	-220	0	91	0	0	0.78
S1	regular	1	-217.5	-219	0	91	0	0	0.781
S1	regular	1	-217.5	-218	0	91	0	0	0.782
S1	regular	1	-217.5	-217	0	91	0	0	0.783
S1	regular	1	-217.5	-216	0	91	0	0	0.784
S1	regular	1	-217.5	-215	0	91	0	0	0.785
S1	regular	1	-217.5	-214	0	91	0	0	0.786
S1	regular	1	-217.5	-213	0	91	0	0	0.787
S1	regular	1	-207.5	-212	0	91	0	0	0.788
S1	regular	1	-207.5	-211	0	91	0	0	0.789
S1	regular	1	-207.5	-210	0	91	0	0	0.79
S1	regular	1	-207.5	-209	0	91	0	0	0.791
S1	regular	1	-207.5	-208	0	91	0	0	0.792
S1	regular	1	-207.5	-207	0	91	0	0	0.793
S1	regular	1	-207.5	-206	0	91	0	0	0.794
S1	regular	1	-207.5	-205	0	91	0	0	0.795
S1	regular	1	-207.5	-204	0	91	0	0	0.796
S1	regular	1	-207.5	-203	0	91	0	0	0.797
S1	regular	1	-197.5	-202	0	91	0	0	0.798
S1	regular	1	-197.5	-201	0	91	0	0	0.799
S1	regular	1	-197.5	-200	0	91	0	0	0.8
S1	regular	1	-197.5	-199	0	91	0	0	0.801
S1	regular	1	-197.5	-198	0	91	0	0	0.802
S1	regular	1	-197.5	-197	0	91	0	0	0.803
S1	regular	1	-197.5	-196	0	91	0	0	0.804
S1	regular	1	-197.5	-195	0	91	0	0	0.805
S1	regular	1	-197.5	-194	0	91	0	0	0.806
S1	regular	1	-197.5	-193	0	91	0	0	0.807
S1	regular	1	-187.5	-192	0	91	0	0	0.808
S1	regular	1	-187.5	-191	0	91	0	0	0.809
S1	regular	1	-187.5	-190	0	91	0	0	0.81
S1	regular	1	-187.5	-189	0	91	0	0	0.811
S1	regular	1	-187.5	-188	0	91	0	0	0.812
S1	regular	1	-187.5	-187	0	91	0	0	0.813
S1	regular	1	-187.5	-186	0	91	0	0	0.814
S1	regular	1	-187.5	-185	0	91	0	0	0.815
S1	regular	1	-187.5	-184	0	91	0	0	0.816
S1	regular	1	-187.5	-183	0	91	0	0	0.817
S1	regular	1	-177.5	-182	0	91	0	0	0.818
S1	regular	1	-177.5	-181	0	91	0	0	0.819
S1	regular	1	-177.5	-180	0	91	0	0	0.82
S1	regular	1	-177.5	-179	0	91	0	0	0.821
S1	regular	1	-177.5	-178	0	91	0	0	0.822
S1	regular	1	-177.5	-177	0	91	0	0	0.823
S1	regular	1	-177.5	-176	0	91	0	0	0.824
S1	regular	1	-177.5	-175	0	91	0	0	0.825
S1	regular	1	-177.5	-174	0	91	0	0	0.826
S1	regular	1	-177.5	-173	0	91	0	0	0.827
S1	regular	1	-167.5	-172	0	91	0	0.0010989010989011	0.828
S1	regular	1	-167.5	-171	1	91	0.010989010989011	0.0010989010989011	0.829
S1	regular	1	-167.5	-170	0	91	0	0.0010989010989011	0.83
S1	regular	1	-167.5	-169	0	91	0	0.0010989010989011	0.831
S1	regular	1	-167.5	-168	0	91	0	0.0010989010989011	0.832
S1	regular	1	-167.5	-167	0	91	0	0.0010989010989011	0.833
S1	regular	1	-167.5	-166	0	91	0	0.0010989010989011	0.834
S1	regular	1	-167.5	-165	0	91	0	0.0010989010989011	0.835
S1	regular	1	-167.5	-164	0	91	0	0.0010989010989011	0.836
S1	regular	1	-167.5	-163	0	91	0	0.0010989010989011	0.837
S1	regular	1	-157.5	-162	0	91	0	0.0021978021978022	0.838
S1	regular	1	-157.5	-161	0	91	0	0.0021978021978022	0.839
S1	regular	1	-157.5	-160	1	91	0.010989010989011	0.0021978021978022	0.84
S1	regular	1	-157.5	-159	0	91	0	0.0021978021978022	0.841
S1	regular	1	-157.5	-158	0	91	0	0.0021978021978022	0.842
S1	regular	1	-157.5	-157	0	91	0	0.0021978021978022	0.843
S1	regular	1	-157.5	-156	1	91	0.010989010989011	0.0021978021978022	0.844
S1	regular	1	-157.5	-155	0	91	0	0.0021978021978022	0.845
S1	regular	1	-157.5	-154	0	91	0	0.0021978021978022	0.846
S1	regular	1	-157.5	-153	0	91	0	0.0021978021978022	0.847
S1	regular	1	-147.5	-152	2	91	0.021978021978022	0.0054945054945055	0.848
S1	regular	1	-147.5	-151	1	91	0.010989010989011	0.0054945054945055	0.849
S1	regular	1	-147.5	-150	0	91	0	0.0054945054945055	0.85
S1	regular	1	-147.5	-149	1	91	0.010989010989011	0.0054945054945055	0.851
S1	regular	1	-147.5	-148	0	91	0	0.0054945054945055	0.852
S1	regular	1	-147.5	-147	0	91	0	0.0054945054945055	0.853
S1	regular	1	-147.5	-146	0	91	0	0.0054945054945055	0.854
S1	regular	1	-147.5	-145	0	91	0	0.0054945054945055	0.855
S1	regular	1	-147.5	-144	0	91	0	0.0054945054945055	0.856
S1	regular	1	-147.5	-143	1	91	0.010989010989011	0.0054945054945055	0.857
S1	regular	1	-137.5	-142	0	91	0	0	0.858
S1	regular	1	-137.5	-141	0	91	0	0	0.859
S1	regular	1	-137.5	-140	0	91	0	0	0.86
S1	regular	1	-137.5	-139	0	91	0	0	0.861
S1	regular	1	-137.5	-138	0	91	0	0	0.862
S1	regular	1	-137.5	-137	0	91	0	0	0.863
S1	regular	1	-137.5	-136	0	91	0	0	0.864
S1	regular	1	-137.5	-135	0	91	0	0	0.865
S1	regular	1	-137.5	-134	0	91	0	0	0.866
S1	regular	1	-137.5	-133	0	91	0	0	0.867
S1	regular	1	-127.5	-132	0	91	0	0	0.868
S1	regular	1	-127.5	-131	0	91	0	0	0.869
S1	regular	1	-127.5	-130	0	91	0	0	0.87
S1	regular	1	-127.5	-129	0	91	0	0	0.871
S1	regular	1	-127.5	-128	0	91	0	0	0.872
S1	regular	1	-127.5	-127	0	91	0	0	0.873
S1	regular	1	-127.5	-126	0	91	0	0	0.874
S1	regular	1	-127.5	-125	0	91	0	0	0.875
S1	regular	1	-127.5	-124	0	91	0	0	0.876
S1	regular	1	-127.5	-123	0	91	0	0	0.877
S1	regular	1	-117.5	-122	0	91	0	0.0010989010989011	0.878
S1	regular	1	-117.5	-121	0	91	0	0.0010989010989011	0.879
S1	regular	1	-117.5	-120	0	91	0	0.0010989010989011	0.88
S1	regular	1	-117.5	-119	0	91	0	0.0010989010989011	0.881
S1	regular	1	-117.5	-118	0	91	0	0.0010989010989011	0.882
S1	regular	1	-117.5	-117	0	91	0	0.0010989010989011	0.883
S1	regular	1	-117.5	-116	0	91	0	0.0010989010989011	0.884
S1	regular	1	-117.5	-115	1	91	0.010989010989011	0.0010989010989011	0.885
S1	regular	1	-117.5	-114	0	91	0	0.0010989010989011	0.886
S1	regular	1	-117.5	-113	0	91	0	0.0010989010989011	0.887
S1	regular	1	-107.5	-112	0	91	0	0.0021978021978022	0.888
S1	regular	1	-107.5	-111	1	91	0.010989010989011	0.0021978021978022	0.889
S1	regular	1	-107.5	-110	0	91	0	0.0021978021978022	0.89
S1	regular	1	-107.5	-109	0	91	0	0.0021978021978022	0.891
S1	regular	1	-107.5	-108	0	91	0	0.0021978021978022	0.892
S1	regular	1	-107.5	-107	1	91	0.010989010989011	0.0021978021978022	0.893
S1	regular	1	-107.5	-106	0	91	0	0.0021978021978022	0.894
S1	regular	1	-107.5	-105	0	91	0	0.0021978021978022	0.895
S1	regular	1	-107.5	-104	0	91	0	0.0021978021978022	0.896
S1	regular	1	-107.5	-103	0	91	0	0.0021978021978022	0.897
S1	regular	1	-97.5	-102	0	91	0	0	0.898
S1	regular	1	-97.5	-101	0	91	0	0	0.899
S1	regular	1	-97.5	-100	0	91	0	0	0.9
S1	regular	1	-97.5	-99	0	91	0	0	0.901
S1	regular	1	-97.5	-98	0	91	0	0	0.902
S1	regular	1	-97.5	-97	0	91	0	0	0.903
S1	regular	1	-97.5	-96	0	91	0	0	0.904
S1	regular	1	-97.5	-95	0	91	0	0	0.905
S1	regular	1	-97.5	-94	0	91	0	0	0.906
S1	regular	1	-97.5	-93	0	91	0	0	0.907
S1	regular	1	-87.5	-92	0	91	0	0	0.908
S1	regular	1	-87.5	-91	0	91	0	0	0.909
S1	regular	1	-87.5	-90	0	91	0	0	0.91
S1	regular	1	-87.5	-89	0	91	0	0	0.911
S1	regular	1	-87.5	-88	0	91	0	0	0.912
S1	regular	1	-87.5	-87	0	91	0	0	0.913
S1	regular	1	-87.5	-86	0	91	0	0	0.914
S1	regular	1	-87.5	-85	0	91	0	0	0.915
S1	regular	1	-87.5	-84	0	91	0	0	0.916
S1	regular	1	-87.5	-83	0	91	0	0	0.917
S1	regular	1	-77.5	-82	0	91	0	0	0.918
S1	regular	1	-77.5	-81	0	91	0	0	0.919
S1	regular	1	-77.5	-80	0	91	0	0	0.92
S1	regular	1	-77.5	-79	0	91	0	0	0.921
S1	regular	1	-77.5	-78	0	91	0	0	0.922
S1	regular	1	-77.5	-77	0	91	0	0	0.923
S1	regular	1	-77.5	-76	0	91	0	0	0.924
S1	regular	1	-77.5	-75	0	91	0	0	0.925
S1	regular	1	-77.5	-74	0	91	0	0	0.926
S1	regular	1	-77.5	-73	0	91	0	0	0.927
S1	regular	1	-67.5	-72	0	91	0	0	0.928
S1	regular	1	-67.5	-71	0	91	0	0	0.929
S1	regular	1	-67.5	-70	0	91	0	0	0.93
S1	regular	1	-67.5	-69	0	91	0	0	0.931
S1	regular	1	-67.5	-68	0	91	0	0	0.932
S1	regular	1	-67.5	-67	0	91	0	0	0.933
S1	regular	1	-67.5	-66	0	91	0	0	0.934
S1	regular	1	-67.5	-65	0	91	0	0	0.935
S1	regular	1	-67.5	-64	0	91	0	0	0.936
S1	regular	1	-67.5	-63	0	91	0	0	0.937
S1	regular	1	-57.5	-62	0	91	0	0	0.938
S1	regular	1	-57.5	-61	0	91	0	0	0.939
S1	regular	1	-57.5	-60	0	91	0	0	0.94
S1	regular	1	-57.5	-59	0	91	0	0	0.941
S1	regular	1	-57.5	-58	0	91	0	0	0.942
S1	regular	1	-57.5	-57	0	91	0	0	0.943
S1	regular	1	-57.5	-56	0	91	0	0	0.944
S1	regular	1	-57.5	-55	0	91	0	0	0.945
S1	regular	1	-57.5	-54	0	91	0	0	0.946
S1	regular	1	-57.5	-53	0	91	0	0	0.947
S1	regular	1	-47.5	-52	0	91	0	0.0021978021978022	0.948
S1	regular	1	-47.5	-51	0	91	0	0.0021978021978022	0.949
S1	regular	1	-47.5	-50	0	91	0	0.0021978021978022	0.95
S1	regular	1	-47.5	-49	1	91	0.010989010989011	0.0021978021978022	0.951
S1	regular	1	-47.5	-48	0	91	0	0.0021978021978022	0.952
S1	regular	1	-47.5	-47	0	91	0	0.0021978021978022	0.953
S1	regular	1	-47.5	-46	1	91	0.010989010989011	0.0021978021978022	0.954
S1	regular	1	-47.5	-45	0	91	0	0.0021978021978022	0.955
S1	regular	1	-47.5	-44	0	91	0	0.0021978021978022	0.956
S1	regular	1	-47.5	-43	0	91	0	0.0021978021978022	0.957
S1	regular	1	-37.5	-42	0	91	0	0	0.958
S1	regular	1	-37.5	-41	0	91	0	0	0.959
S1	regular	1	-37.5	-40	0	91	0	0	0.96
S1	regular	1	-37.5	-39	0	91	0	0	0.961
S1	regular	1	-37.5	-38	0	91	0	0	0.962
S1	regular	1	-37.5	-37	0	91	0	0	0.963
S1	regular	1	-37.5	-36	0	91	0	0	0.964
S1	regular	1	-37.5	-35	0	91	0	0	0.965
S1	regular	1	-37.5	-34	0	91	0	0	0.966
S1	regular	1	-37.5	-33	0	91	0	0	0.967
S1	regular	1	-27.5	-32	0	91	0	0.0032967032967033	0.968
S1	regular	1	-27.5	-31	0	91	0	0.0032967032967033	0.969
S1	regular	1	-27.5	-30	0	91	0	0.0032967032967033	0.97
S1	regular	1	-27.5	-29	1	91	0.010989010989011	0.0032967032967033	0.971
S1	regular	1	-27.5	-28	0	91	0	0.0032967032967033	0.972
S1	regular	1	-27.5	-27	1	91	0.010989010989011	0.0032967032967033	0.973
S1	regular	1	-27.5	-26	1	91	0.010989010989011	0.0032967032967033	0.974
S1	regular	1	-27.5	-25	0	91	0	0.0032967032967033	0.975
S1	regular	1	-27.5	-24	0	91	0	0.0032967032967033	0.976
S1	regular	1	-27.5	-23	0	91	0	0.0032967032967033	0.977
S1	regular	1	-17.5	-22	0	91	0	0	0.978
S1	regular	1	-17.5	-21	0	91	0	0	0.979
S1	regular	1	-17.5	-20	0	91	0	0	0.98
S1	regular	1	-17.5	-19	0	91	0	0	0.981
S1	regular	1	-17.5	-18	0	91	0	0	0.982
S1	regular	1	-17.5	-17	0	91	0	0	0.983
S1	regular	1	-17.5	-16	0	91	0	0	0.984
S1	regular	1	-17.5	-15	0	91	0	0	0.985
S1	regular	1	-17.5	-14	0	91	0	0	0.986
S1	regular	1	-17.5	-13	0	91	0	0	0.987
S1	regular	1	-7.5	-12	0	91	0	0	0.988
S1	regular	1	-7.5	-11	0	91	0	0	0.989
S1	regular	1	-7.5	-10	0	91	0	0	0.99
S1	regular	1	-7.5	-9	0	91	0	0	0.991
S1	regular	1	-7.5	-8	0	91	0	0	0.992
S1	regular	1	-7.5	-7	0	91	0	0	0.993
S1	regular	1	-7.5	-6	0	91	0	0	0.994
S1	regular	1	-7.5	-5	0	91	0	0	0.995
S1	regular	1	-7.5	-4	0	91	0	0	0.996
S1	regular	1	-7.5	-3	0	91	0	0	0.997
S1	regular	1	2.5	-2	0	91	0	0.0021978021978022	0.998
S1	regular	1	2.5	-1	0	91	0	0.0021978021978022	0.999
S1	regular	1	2.5	0	0	91	0	0.0021978021978022	1
S1	regular	1.5	-1697.5	-1700	0	98	0	0	-0.2
S1	regular	1.5	-1697.5	-1699	0	98	0	0	-0.199
S1	regular	1.5	-1697.5	-1698	0	98	0	0	-0.198
S1	regular	1.5	-1697.5	-1697	0	98	0	0	-0.197
S1	regular	1.5	-1697.5	-1696	0	98	0	0	-0.196
S1	regular	1.5	-1697.5	-1695	0	98	0	0	-0.195
S1	regular	1.5	-1697.5	-1694	0	98	0	0	-0.194
S1	regular	1.5	-1697.5	-1693	0	98	0	0	-0.193
S1	regular	1.5	-1687.5	-1692	1	98	0.0102040816326531	0.00510204081632653	-0.192
S1	regular	1.5	-1687.5	-1691	0	98	0	0.00510204081632653	-0.191
S1	regular	1.5	-1687.5	-1690	0	98	0	0.00510204081632653	-0.19
S1	regular	1.5	-1687.5	-1689	1	98	0.0102040816326531	0.00510204081632653	-0.189
S1	regular	1.5	-1687.5	-1688	0	98	0	0.00510204081632653	-0.188
S1	regular	1.5	-1687.5	-1687	0	98	0	0.00510204081632653	-0.187
S1	regular	1.5	-1687.5	-1686	1	98	0.0102040816326531	0.00510204081632653	-0.186
S1	regular	1.5	-1687.5	-1685	0	98	0	0.00510204081632653	-0.185
S1	regular	1.5	-1687.5	-1684	1	98	0.0102040816326531	0.00510204081632653	-0.184
S1	regular	1.5	-1687.5	-1683	1	98	0.0102040816326531	0.00510204081632653	-0.183
S1	regular	1.5	-1677.5	-1682	0	98	0	0	-0.182
S1	regular	1.5	-1677.5	-1681	0	98	0	0	-0.181
S1	regular	1.5	-1677.5	-1680	0	98	0	0	-0.18
S1	regular	1.5	-1677.5	-1679	0	98	0	0	-0.179
S1	regular	1.5	-1677.5	-1678	0	98	0	0	-0.178
S1	regular	1.5	-1677.5	-1677	0	98	0	0	-0.177
S1	regular	1.5	-1677.5	-1676	0	98	0	0	-0.176
S1	regular	1.5	-1677.5	-1675	0	98	0	0	-0.175
S1	regular	1.5	-1677.5	-1674	0	98	0	0	-0.174
S1	regular	1.5	-1677.5	-1673	0	98	0	0	-0.173
S1	regular	1.5	-1667.5	-1672	0	98	0	0.00306122448979592	-0.172
S1	regular	1.5	-1667.5	-1671	0	98	0	0.00306122448979592	-0.171
S1	regular	1.5	-1667.5	-1670	0	98	0	0.00306122448979592	-0.17
S1	regular	1.5	-1667.5	-1669	2	98	0.0204081632653061	0.00306122448979592	-0.169
S1	regular	1.5	-1667.5	-1668	0	98	0	0.00306122448979592	-0.168
S1	regular	1.5	-1667.5	-1667	0	98	0	0.00306122448979592	-0.167
S1	regular	1.5	-1667.5	-1666	1	98	0.0102040816326531	0.00306122448979592	-0.166
S1	regular	1.5	-1667.5	-1665	0	98	0	0.00306122448979592	-0.165
S1	regular	1.5	-1667.5	-1664	0	98	0	0.00306122448979592	-0.164
S1	regular	1.5	-1667.5	-1663	0	98	0	0.00306122448979592	-0.163
S1	regular	1.5	-1657.5	-1662	0	98	0	0.00408163265306122	-0.162
S1	regular	1.5	-1657.5	-1661	0	98	0	0.00408163265306122	-0.161
S1	regular	1.5	-1657.5	-1660	1	98	0.0102040816326531	0.00408163265306122	-0.16
S1	regular	1.5	-1657.5	-1659	0	98	0	0.00408163265306122	-0.159
S1	regular	1.5	-1657.5	-1658	2	98	0.0204081632653061	0.00408163265306122	-0.158
S1	regular	1.5	-1657.5	-1657	0	98	0	0.00408163265306122	-0.157
S1	regular	1.5	-1657.5	-1656	0	98	0	0.00408163265306122	-0.156
S1	regular	1.5	-1657.5	-1655	0	98	0	0.00408163265306122	-0.155
S1	regular	1.5	-1657.5	-1654	0	98	0	0.00408163265306122	-0.154
S1	regular	1.5	-1657.5	-1653	1	98	0.0102040816326531	0.00408163265306122	-0.153
S1	regular	1.5	-1647.5	-1652	0	98	0	0.00306122448979592	-0.152
S1	regular	1.5	-1647.5	-1651	0	98	0	0.00306122448979592	-0.151
S1	regular	1.5	-1647.5	-1650	1	98	0.0102040816326531	0.00306122448979592	-0.15
S1	regular	1.5	-1647.5	-1649	0	98	0	0.00306122448979592	-0.149
S1	regular	1.5	-1647.5	-1648	0	98	0	0.00306122448979592	-0.148
S1	regular	1.5	-1647.5	-1647	1	98	0.0102040816326531	0.00306122448979592	-0.147
S1	regular	1.5	-1647.5	-1646	0	98	0	0.00306122448979592	-0.146
S1	regular	1.5	-1647.5	-1645	0	98	0	0.00306122448979592	-0.145
S1	regular	1.5	-1647.5	-1644	1	98	0.0102040816326531	0.00306122448979592	-0.144
S1	regular	1.5	-1647.5	-1643	0	98	0	0.00306122448979592	-0.143
S1	regular	1.5	-1637.5	-1642	0	98	0	0.00102040816326531	-0.142
S1	regular	1.5	-1637.5	-1641	0	98	0	0.00102040816326531	-0.141
S1	regular	1.5	-1637.5	-1640	0	98	0	0.00102040816326531	-0.14
S1	regular	1.5	-1637.5	-1639	0	98	0	0.00102040816326531	-0.139
S1	regular	1.5	-1637.5	-1638	0	98	0	0.00102040816326531	-0.138
S1	regular	1.5	-1637.5	-1637	0	98	0	0.00102040816326531	-0.137
S1	regular	1.5	-1637.5	-1636	0	98	0	0.00102040816326531	-0.136
S1	regular	1.5	-1637.5	-1635	0	98	0	0.00102040816326531	-0.135
S1	regular	1.5	-1637.5	-1634	0	98	0	0.00102040816326531	-0.134
S1	regular	1.5	-1637.5	-1633	1	98	0.0102040816326531	0.00102040816326531	-0.133
S1	regular	1.5	-1627.5	-1632	2	98	0.0204081632653061	0.00306122448979592	-0.132
S1	regular	1.5	-1627.5	-1631	0	98	0	0.00306122448979592	-0.131
S1	regular	1.5	-1627.5	-1630	0	98	0	0.00306122448979592	-0.13
S1	regular	1.5	-1627.5	-1629	0	98	0	0.00306122448979592	-0.129
S1	regular	1.5	-1627.5	-1628	0	98	0	0.00306122448979592	-0.128
S1	regular	1.5	-1627.5	-1627	0	98	0	0.00306122448979592	-0.127
S1	regular	1.5	-1627.5	-1626	0	98	0	0.00306122448979592	-0.126
S1	regular	1.5	-1627.5	-1625	1	98	0.0102040816326531	0.00306122448979592	-0.125
S1	regular	1.5	-1627.5	-1624	0	98	0	0.00306122448979592	-0.124
S1	regular	1.5	-1627.5	-1623	0	98	0	0.00306122448979592	-0.123
S1	regular	1.5	-1617.5	-1622	0	98	0	0.00102040816326531	-0.122
S1	regular	1.5	-1617.5	-1621	0	98	0	0.00102040816326531	-0.121
S1	regular	1.5	-1617.5	-1620	0	98	0	0.00102040816326531	-0.12
S1	regular	1.5	-1617.5	-1619	0	98	0	0.00102040816326531	-0.119
S1	regular	1.5	-1617.5	-1618	1	98	0.0102040816326531	0.00102040816326531	-0.118
S1	regular	1.5	-1617.5	-1617	0	98	0	0.00102040816326531	-0.117
S1	regular	1.5	-1617.5	-1616	0	98	0	0.00102040816326531	-0.116
S1	regular	1.5	-1617.5	-1615	0	98	0	0.00102040816326531	-0.115
S1	regular	1.5	-1617.5	-1614	0	98	0	0.00102040816326531	-0.114
S1	regular	1.5	-1617.5	-1613	0	98	0	0.00102040816326531	-0.113
S1	regular	1.5	-1607.5	-1612	0	98	0	0	-0.112
S1	regular	1.5	-1607.5	-1611	0	98	0	0	-0.111
S1	regular	1.5	-1607.5	-1610	0	98	0	0	-0.11
S1	regular	1.5	-1607.5	-1609	0	98	0	0	-0.109
S1	regular	1.5	-1607.5	-1608	0	98	0	0	-0.108
S1	regular	1.5	-1607.5	-1607	0	98	0	0	-0.107
S1	regular	1.5	-1607.5	-1606	0	98	0	0	-0.106
S1	regular	1.5	-1607.5	-1605	0	98	0	0	-0.105
S1	regular	1.5	-1607.5	-1604	0	98	0	0	-0.104
S1	regular	1.5	-1607.5	-1603	0	98	0	0	-0.103
S1	regular	1.5	-1597.5	-1602	1	98	0.0102040816326531	0.00204081632653061	-0.102
S1	regular	1.5	-1597.5	-1601	0	98	0	0.00204081632653061	-0.101
S1	regular	1.5	-1597.5	-1600	0	98	0	0.00204081632653061	-0.1
S1	regular	1.5	-1597.5	-1599	0	98	0	0.00204081632653061	-0.099
S1	regular	1.5	-1597.5	-1598	0	98	0	0.00204081632653061	-0.0980000000000001
S1	regular	1.5	-1597.5	-1597	1	98	0.0102040816326531	0.00204081632653061	-0.097
S1	regular	1.5	-1597.5	-1596	0	98	0	0.00204081632653061	-0.0960000000000001
S1	regular	1.5	-1597.5	-1595	0	98	0	0.00204081632653061	-0.095
S1	regular	1.5	-1597.5	-1594	0	98	0	0.00204081632653061	-0.0940000000000001
S1	regular	1.5	-1597.5	-1593	0	98	0	0.00204081632653061	-0.093
S1	regular	1.5	-1587.5	-1592	0	98	0	0.00102040816326531	-0.0920000000000001
S1	regular	1.5	-1587.5	-1591	0	98	0	0.00102040816326531	-0.091
S1	regular	1.5	-1587.5	-1590	0	98	0	0.00102040816326531	-0.0900000000000001
S1	regular	1.5	-1587.5	-1589	0	98	0	0.00102040816326531	-0.089
S1	regular	1.5	-1587.5	-1588	1	98	0.0102040816326531	0.00102040816326531	-0.0880000000000001
S1	regular	1.5	-1587.5	-1587	0	98	0	0.00102040816326531	-0.087
S1	regular	1.5	-1587.5	-1586	0	98	0	0.00102040816326531	-0.0860000000000001
S1	regular	1.5	-1587.5	-1585	0	98	0	0.00102040816326531	-0.085
S1	regular	1.5	-1587.5	-1584	0	98	0	0.00102040816326531	-0.0840000000000001
S1	regular	1.5	-1587.5	-1583	0	98	0	0.00102040816326531	-0.083
S1	regular	1.5	-1577.5	-1582	0	98	0	0.00306122448979592	-0.0820000000000001
S1	regular	1.5	-1577.5	-1581	0	98	0	0.00306122448979592	-0.081
S1	regular	1.5	-1577.5	-1580	0	98	0	0.00306122448979592	-0.0800000000000001
S1	regular	1.5	-1577.5	-1579	0	98	0	0.00306122448979592	-0.079
S1	regular	1.5	-1577.5	-1578	1	98	0.0102040816326531	0.00306122448979592	-0.0780000000000001
S1	regular	1.5	-1577.5	-1577	2	98	0.0204081632653061	0.00306122448979592	-0.077
S1	regular	1.5	-1577.5	-1576	0	98	0	0.00306122448979592	-0.0760000000000001
S1	regular	1.5	-1577.5	-1575	0	98	0	0.00306122448979592	-0.075
S1	regular	1.5	-1577.5	-1574	0	98	0	0.00306122448979592	-0.0740000000000001
S1	regular	1.5	-1577.5	-1573	0	98	0	0.00306122448979592	-0.073
S1	regular	1.5	-1567.5	-1572	0	98	0	0.00102040816326531	-0.0720000000000001
S1	regular	1.5	-1567.5	-1571	0	98	0	0.00102040816326531	-0.071
S1	regular	1.5	-1567.5	-1570	0	98	0	0.00102040816326531	-0.0700000000000001
S1	regular	1.5	-1567.5	-1569	0	98	0	0.00102040816326531	-0.069
S1	regular	1.5	-1567.5	-1568	0	98	0	0.00102040816326531	-0.0680000000000001
S1	regular	1.5	-1567.5	-1567	0	98	0	0.00102040816326531	-0.067
S1	regular	1.5	-1567.5	-1566	1	98	0.0102040816326531	0.00102040816326531	-0.0660000000000001
S1	regular	1.5	-1567.5	-1565	0	98	0	0.00102040816326531	-0.065
S1	regular	1.5	-1567.5	-1564	0	98	0	0.00102040816326531	-0.0640000000000001
S1	regular	1.5	-1567.5	-1563	0	98	0	0.00102040816326531	-0.0629999999999999
S1	regular	1.5	-1557.5	-1562	0	98	0	0.00102040816326531	-0.0620000000000001
S1	regular	1.5	-1557.5	-1561	0	98	0	0.00102040816326531	-0.0609999999999999
S1	regular	1.5	-1557.5	-1560	0	98	0	0.00102040816326531	-0.0600000000000001
S1	regular	1.5	-1557.5	-1559	0	98	0	0.00102040816326531	-0.0589999999999999
S1	regular	1.5	-1557.5	-1558	0	98	0	0.00102040816326531	-0.0580000000000001
S1	regular	1.5	-1557.5	-1557	0	98	0	0.00102040816326531	-0.0569999999999999
S1	regular	1.5	-1557.5	-1556	1	98	0.0102040816326531	0.00102040816326531	-0.0560000000000001
S1	regular	1.5	-1557.5	-1555	0	98	0	0.00102040816326531	-0.0549999999999999
S1	regular	1.5	-1557.5	-1554	0	98	0	0.00102040816326531	-0.0540000000000001
S1	regular	1.5	-1557.5	-1553	0	98	0	0.00102040816326531	-0.0529999999999999
S1	regular	1.5	-1547.5	-1552	0	98	0	0.00102040816326531	-0.0520000000000001
S1	regular	1.5	-1547.5	-1551	0	98	0	0.00102040816326531	-0.0509999999999999
S1	regular	1.5	-1547.5	-1550	0	98	0	0.00102040816326531	-0.05
S1	regular	1.5	-1547.5	-1549	0	98	0	0.00102040816326531	-0.0489999999999999
S1	regular	1.5	-1547.5	-1548	0	98	0	0.00102040816326531	-0.048
S1	regular	1.5	-1547.5	-1547	0	98	0	0.00102040816326531	-0.0469999999999999
S1	regular	1.5	-1547.5	-1546	0	98	0	0.00102040816326531	-0.046
S1	regular	1.5	-1547.5	-1545	0	98	0	0.00102040816326531	-0.0449999999999999
S1	regular	1.5	-1547.5	-1544	1	98	0.0102040816326531	0.00102040816326531	-0.044
S1	regular	1.5	-1547.5	-1543	0	98	0	0.00102040816326531	-0.0429999999999999
S1	regular	1.5	-1537.5	-1542	0	98	0	0.00408163265306122	-0.042
S1	regular	1.5	-1537.5	-1541	3	98	0.0306122448979592	0.00408163265306122	-0.0409999999999999
S1	regular	1.5	-1537.5	-1540	0	98	0	0.00408163265306122	-0.04
S1	regular	1.5	-1537.5	-1539	1	98	0.0102040816326531	0.00408163265306122	-0.0389999999999999
S1	regular	1.5	-1537.5	-1538	0	98	0	0.00408163265306122	-0.038
S1	regular	1.5	-1537.5	-1537	0	98	0	0.00408163265306122	-0.0369999999999999
S1	regular	1.5	-1537.5	-1536	0	98	0	0.00408163265306122	-0.036
S1	regular	1.5	-1537.5	-1535	0	98	0	0.00408163265306122	-0.0349999999999999
S1	regular	1.5	-1537.5	-1534	0	98	0	0.00408163265306122	-0.034
S1	regular	1.5	-1537.5	-1533	0	98	0	0.00408163265306122	-0.0329999999999999
S1	regular	1.5	-1527.5	-1532	0	98	0	0.00306122448979592	-0.032
S1	regular	1.5	-1527.5	-1531	0	98	0	0.00306122448979592	-0.0309999999999999
S1	regular	1.5	-1527.5	-1530	0	98	0	0.00306122448979592	-0.03
S1	regular	1.5	-1527.5	-1529	0	98	0	0.00306122448979592	-0.0289999999999999
S1	regular	1.5	-1527.5	-1528	0	98	0	0.00306122448979592	-0.028
S1	regular	1.5	-1527.5	-1527	2	98	0.0204081632653061	0.00306122448979592	-0.0269999999999999
S1	regular	1.5	-1527.5	-1526	0	98	0	0.00306122448979592	-0.026
S1	regular	1.5	-1527.5	-1525	0	98	0	0.00306122448979592	-0.0249999999999999
S1	regular	1.5	-1527.5	-1524	0	98	0	0.00306122448979592	-0.024
S1	regular	1.5	-1527.5	-1523	1	98	0.0102040816326531	0.00306122448979592	-0.0229999999999999
S1	regular	1.5	-1517.5	-1522	0	98	0	0.00204081632653061	-0.022
S1	regular	1.5	-1517.5	-1521	0	98	0	0.00204081632653061	-0.0209999999999999
S1	regular	1.5	-1517.5	-1520	0	98	0	0.00204081632653061	-0.02
S1	regular	1.5	-1517.5	-1519	0	98	0	0.00204081632653061	-0.0189999999999999
S1	regular	1.5	-1517.5	-1518	0	98	0	0.00204081632653061	-0.018
S1	regular	1.5	-1517.5	-1517	0	98	0	0.00204081632653061	-0.0169999999999999
S1	regular	1.5	-1517.5	-1516	0	98	0	0.00204081632653061	-0.016
S1	regular	1.5	-1517.5	-1515	0	98	0	0.00204081632653061	-0.0149999999999999
S1	regular	1.5	-1517.5	-1514	1	98	0.0102040816326531	0.00204081632653061	-0.014
S1	regular	1.5	-1517.5	-1513	1	98	0.0102040816326531	0.00204081632653061	-0.0129999999999999
S1	regular	1.5	-1507.5	-1512	0	98	0	0.00102040816326531	-0.012
S1	regular	1.5	-1507.5	-1511	0	98	0	0.00102040816326531	-0.0109999999999999
S1	regular	1.5	-1507.5	-1510	0	98	0	0.00102040816326531	-0.01
S1	regular	1.5	-1507.5	-1509	0	98	0	0.00102040816326531	-0.0089999999999999
S1	regular	1.5	-1507.5	-1508	0	98	0	0.00102040816326531	-0.00800000000000001
S1	regular	1.5	-1507.5	-1507	1	98	0.0102040816326531	0.00102040816326531	-0.0069999999999999
S1	regular	1.5	-1507.5	-1506	0	98	0	0.00102040816326531	-0.00600000000000001
S1	regular	1.5	-1507.5	-1505	0	98	0	0.00102040816326531	-0.00499999999999989
S1	regular	1.5	-1507.5	-1504	0	98	0	0.00102040816326531	-0.004
S1	regular	1.5	-1507.5	-1503	0	98	0	0.00102040816326531	-0.00299999999999989
S1	regular	1.5	-1497.5	-1502	0	98	0	0.00510204081632653	-0.002
S1	regular	1.5	-1497.5	-1501	0	98	0	0.00510204081632653	-0.00099999999999989
S1	regular	1.5	-1497.5	-1500	0	98	0	0.00510204081632653	0
S1	regular	1.5	-1497.5	-1499	1	98	0.0102040816326531	0.00510204081632653	0.00099999999999989
S1	regular	1.5	-1497.5	-1498	0	98	0	0.00510204081632653	0.002
S1	regular	1.5	-1497.5	-1497	1	98	0.0102040816326531	0.00510204081632653	0.00299999999999989
S1	regular	1.5	-1497.5	-1496	0	98	0	0.00510204081632653	0.004
S1	regular	1.5	-1497.5	-1495	0	98	0	0.00510204081632653	0.00499999999999989
S1	regular	1.5	-1497.5	-1494	1	98	0.0102040816326531	0.00510204081632653	0.00600000000000001
S1	regular	1.5	-1497.5	-1493	2	98	0.0204081632653061	0.00510204081632653	0.0069999999999999
S1	regular	1.5	-1487.5	-1492	0	98	0	0.00204081632653061	0.00800000000000001
S1	regular	1.5	-1487.5	-1491	0	98	0	0.00204081632653061	0.0089999999999999
S1	regular	1.5	-1487.5	-1490	0	98	0	0.00204081632653061	0.01
S1	regular	1.5	-1487.5	-1489	1	98	0.0102040816326531	0.00204081632653061	0.0109999999999999
S1	regular	1.5	-1487.5	-1488	1	98	0.0102040816326531	0.00204081632653061	0.012
S1	regular	1.5	-1487.5	-1487	0	98	0	0.00204081632653061	0.0129999999999999
S1	regular	1.5	-1487.5	-1486	0	98	0	0.00204081632653061	0.014
S1	regular	1.5	-1487.5	-1485	0	98	0	0.00204081632653061	0.0149999999999999
S1	regular	1.5	-1487.5	-1484	0	98	0	0.00204081632653061	0.016
S1	regular	1.5	-1487.5	-1483	0	98	0	0.00204081632653061	0.0169999999999999
S1	regular	1.5	-1477.5	-1482	0	98	0	0	0.018
S1	regular	1.5	-1477.5	-1481	0	98	0	0	0.0189999999999999
S1	regular	1.5	-1477.5	-1480	0	98	0	0	0.02
S1	regular	1.5	-1477.5	-1479	0	98	0	0	0.0209999999999999
S1	regular	1.5	-1477.5	-1478	0	98	0	0	0.022
S1	regular	1.5	-1477.5	-1477	0	98	0	0	0.0229999999999999
S1	regular	1.5	-1477.5	-1476	0	98	0	0	0.024
S1	regular	1.5	-1477.5	-1475	0	98	0	0	0.0249999999999999
S1	regular	1.5	-1477.5	-1474	0	98	0	0	0.026
S1	regular	1.5	-1477.5	-1473	0	98	0	0	0.0269999999999999
S1	regular	1.5	-1467.5	-1472	0	98	0	0.00204081632653061	0.028
S1	regular	1.5	-1467.5	-1471	0	98	0	0.00204081632653061	0.0289999999999999
S1	regular	1.5	-1467.5	-1470	0	98	0	0.00204081632653061	0.03
S1	regular	1.5	-1467.5	-1469	0	98	0	0.00204081632653061	0.0309999999999999
S1	regular	1.5	-1467.5	-1468	0	98	0	0.00204081632653061	0.032
S1	regular	1.5	-1467.5	-1467	1	98	0.0102040816326531	0.00204081632653061	0.0329999999999999
S1	regular	1.5	-1467.5	-1466	1	98	0.0102040816326531	0.00204081632653061	0.034
S1	regular	1.5	-1467.5	-1465	0	98	0	0.00204081632653061	0.0349999999999999
S1	regular	1.5	-1467.5	-1464	0	98	0	0.00204081632653061	0.036
S1	regular	1.5	-1467.5	-1463	0	98	0	0.00204081632653061	0.0369999999999999
S1	regular	1.5	-1457.5	-1462	0	98	0	0.00306122448979592	0.038
S1	regular	1.5	-1457.5	-1461	0	98	0	0.00306122448979592	0.0389999999999999
S1	regular	1.5	-1457.5	-1460	1	98	0.0102040816326531	0.00306122448979592	0.04
S1	regular	1.5	-1457.5	-1459	0	98	0	0.00306122448979592	0.0409999999999999
S1	regular	1.5	-1457.5	-1458	0	98	0	0.00306122448979592	0.042
S1	regular	1.5	-1457.5	-1457	0	98	0	0.00306122448979592	0.0429999999999999
S1	regular	1.5	-1457.5	-1456	1	98	0.0102040816326531	0.00306122448979592	0.044
S1	regular	1.5	-1457.5	-1455	1	98	0.0102040816326531	0.00306122448979592	0.0449999999999999
S1	regular	1.5	-1457.5	-1454	0	98	0	0.00306122448979592	0.046
S1	regular	1.5	-1457.5	-1453	0	98	0	0.00306122448979592	0.0469999999999999
S1	regular	1.5	-1447.5	-1452	1	98	0.0102040816326531	0.00714285714285714	0.048
S1	regular	1.5	-1447.5	-1451	0	98	0	0.00714285714285714	0.0489999999999999
S1	regular	1.5	-1447.5	-1450	1	98	0.0102040816326531	0.00714285714285714	0.05
S1	regular	1.5	-1447.5	-1449	0	98	0	0.00714285714285714	0.0509999999999999
S1	regular	1.5	-1447.5	-1448	0	98	0	0.00714285714285714	0.0520000000000001
S1	regular	1.5	-1447.5	-1447	2	98	0.0204081632653061	0.00714285714285714	0.0529999999999999
S1	regular	1.5	-1447.5	-1446	0	98	0	0.00714285714285714	0.0540000000000001
S1	regular	1.5	-1447.5	-1445	1	98	0.0102040816326531	0.00714285714285714	0.0549999999999999
S1	regular	1.5	-1447.5	-1444	1	98	0.0102040816326531	0.00714285714285714	0.0560000000000001
S1	regular	1.5	-1447.5	-1443	1	98	0.0102040816326531	0.00714285714285714	0.0569999999999999
S1	regular	1.5	-1437.5	-1442	1	98	0.0102040816326531	0.00102040816326531	0.0580000000000001
S1	regular	1.5	-1437.5	-1441	0	98	0	0.00102040816326531	0.0589999999999999
S1	regular	1.5	-1437.5	-1440	0	98	0	0.00102040816326531	0.0600000000000001
S1	regular	1.5	-1437.5	-1439	0	98	0	0.00102040816326531	0.0609999999999999
S1	regular	1.5	-1437.5	-1438	0	98	0	0.00102040816326531	0.0620000000000001
S1	regular	1.5	-1437.5	-1437	0	98	0	0.00102040816326531	0.0629999999999999
S1	regular	1.5	-1437.5	-1436	0	98	0	0.00102040816326531	0.0640000000000001
S1	regular	1.5	-1437.5	-1435	0	98	0	0.00102040816326531	0.065
S1	regular	1.5	-1437.5	-1434	0	98	0	0.00102040816326531	0.0660000000000001
S1	regular	1.5	-1437.5	-1433	0	98	0	0.00102040816326531	0.067
S1	regular	1.5	-1427.5	-1432	0	98	0	0.00204081632653061	0.0680000000000001
S1	regular	1.5	-1427.5	-1431	0	98	0	0.00204081632653061	0.069
S1	regular	1.5	-1427.5	-1430	1	98	0.0102040816326531	0.00204081632653061	0.0700000000000001
S1	regular	1.5	-1427.5	-1429	0	98	0	0.00204081632653061	0.071
S1	regular	1.5	-1427.5	-1428	0	98	0	0.00204081632653061	0.0720000000000001
S1	regular	1.5	-1427.5	-1427	0	98	0	0.00204081632653061	0.073
S1	regular	1.5	-1427.5	-1426	0	98	0	0.00204081632653061	0.0740000000000001
S1	regular	1.5	-1427.5	-1425	0	98	0	0.00204081632653061	0.075
S1	regular	1.5	-1427.5	-1424	0	98	0	0.00204081632653061	0.0760000000000001
S1	regular	1.5	-1427.5	-1423	1	98	0.0102040816326531	0.00204081632653061	0.077
S1	regular	1.5	-1417.5	-1422	0	98	0	0.00306122448979592	0.0780000000000001
S1	regular	1.5	-1417.5	-1421	1	98	0.0102040816326531	0.00306122448979592	0.079
S1	regular	1.5	-1417.5	-1420	0	98	0	0.00306122448979592	0.0800000000000001
S1	regular	1.5	-1417.5	-1419	2	98	0.0204081632653061	0.00306122448979592	0.081
S1	regular	1.5	-1417.5	-1418	0	98	0	0.00306122448979592	0.0820000000000001
S1	regular	1.5	-1417.5	-1417	0	98	0	0.00306122448979592	0.083
S1	regular	1.5	-1417.5	-1416	0	98	0	0.00306122448979592	0.0840000000000001
S1	regular	1.5	-1417.5	-1415	0	98	0	0.00306122448979592	0.085
S1	regular	1.5	-1417.5	-1414	0	98	0	0.00306122448979592	0.0860000000000001
S1	regular	1.5	-1417.5	-1413	0	98	0	0.00306122448979592	0.087
S1	regular	1.5	-1407.5	-1412	0	98	0	0.00306122448979592	0.0880000000000001
S1	regular	1.5	-1407.5	-1411	0	98	0	0.00306122448979592	0.089
S1	regular	1.5	-1407.5	-1410	0	98	0	0.00306122448979592	0.0900000000000001
S1	regular	1.5	-1407.5	-1409	0	98	0	0.00306122448979592	0.091
S1	regular	1.5	-1407.5	-1408	0	98	0	0.00306122448979592	0.0920000000000001
S1	regular	1.5	-1407.5	-1407	0	98	0	0.00306122448979592	0.093
S1	regular	1.5	-1407.5	-1406	1	98	0.0102040816326531	0.00306122448979592	0.0940000000000001
S1	regular	1.5	-1407.5	-1405	1	98	0.0102040816326531	0.00306122448979592	0.095
S1	regular	1.5	-1407.5	-1404	1	98	0.0102040816326531	0.00306122448979592	0.0960000000000001
S1	regular	1.5	-1407.5	-1403	0	98	0	0.00306122448979592	0.097
S1	regular	1.5	-1397.5	-1402	0	98	0	0	0.0980000000000001
S1	regular	1.5	-1397.5	-1401	0	98	0	0	0.099
S1	regular	1.5	-1397.5	-1400	0	98	0	0	0.1
S1	regular	1.5	-1397.5	-1399	0	98	0	0	0.101
S1	regular	1.5	-1397.5	-1398	0	98	0	0	0.102
S1	regular	1.5	-1397.5	-1397	0	98	0	0	0.103
S1	regular	1.5	-1397.5	-1396	0	98	0	0	0.104
S1	regular	1.5	-1397.5	-1395	0	98	0	0	0.105
S1	regular	1.5	-1397.5	-1394	0	98	0	0	0.106
S1	regular	1.5	-1397.5	-1393	0	98	0	0	0.107
S1	regular	1.5	-1387.5	-1392	0	98	0	0.00102040816326531	0.108
S1	regular	1.5	-1387.5	-1391	1	98	0.0102040816326531	0.00102040816326531	0.109
S1	regular	1.5	-1387.5	-1390	0	98	0	0.00102040816326531	0.11
S1	regular	1.5	-1387.5	-1389	0	98	0	0.00102040816326531	0.111
S1	regular	1.5	-1387.5	-1388	0	98	0	0.00102040816326531	0.112
S1	regular	1.5	-1387.5	-1387	0	98	0	0.00102040816326531	0.113
S1	regular	1.5	-1387.5	-1386	0	98	0	0.00102040816326531	0.114
S1	regular	1.5	-1387.5	-1385	0	98	0	0.00102040816326531	0.115
S1	regular	1.5	-1387.5	-1384	0	98	0	0.00102040816326531	0.116
S1	regular	1.5	-1387.5	-1383	0	98	0	0.00102040816326531	0.117
S1	regular	1.5	-1377.5	-1382	0	98	0	0	0.118
S1	regular	1.5	-1377.5	-1381	0	98	0	0	0.119
S1	regular	1.5	-1377.5	-1380	0	98	0	0	0.12
S1	regular	1.5	-1377.5	-1379	0	98	0	0	0.121
S1	regular	1.5	-1377.5	-1378	0	98	0	0	0.122
S1	regular	1.5	-1377.5	-1377	0	98	0	0	0.123
S1	regular	1.5	-1377.5	-1376	0	98	0	0	0.124
S1	regular	1.5	-1377.5	-1375	0	98	0	0	0.125
S1	regular	1.5	-1377.5	-1374	0	98	0	0	0.126
S1	regular	1.5	-1377.5	-1373	0	98	0	0	0.127
S1	regular	1.5	-1367.5	-1372	0	98	0	0.00204081632653061	0.128
S1	regular	1.5	-1367.5	-1371	0	98	0	0.00204081632653061	0.129
S1	regular	1.5	-1367.5	-1370	2	98	0.0204081632653061	0.00204081632653061	0.13
S1	regular	1.5	-1367.5	-1369	0	98	0	0.00204081632653061	0.131
S1	regular	1.5	-1367.5	-1368	0	98	0	0.00204081632653061	0.132
S1	regular	1.5	-1367.5	-1367	0	98	0	0.00204081632653061	0.133
S1	regular	1.5	-1367.5	-1366	0	98	0	0.00204081632653061	0.134
S1	regular	1.5	-1367.5	-1365	0	98	0	0.00204081632653061	0.135
S1	regular	1.5	-1367.5	-1364	0	98	0	0.00204081632653061	0.136
S1	regular	1.5	-1367.5	-1363	0	98	0	0.00204081632653061	0.137
S1	regular	1.5	-1357.5	-1362	0	98	0	0.00102040816326531	0.138
S1	regular	1.5	-1357.5	-1361	0	98	0	0.00102040816326531	0.139
S1	regular	1.5	-1357.5	-1360	0	98	0	0.00102040816326531	0.14
S1	regular	1.5	-1357.5	-1359	0	98	0	0.00102040816326531	0.141
S1	regular	1.5	-1357.5	-1358	0	98	0	0.00102040816326531	0.142
S1	regular	1.5	-1357.5	-1357	0	98	0	0.00102040816326531	0.143
S1	regular	1.5	-1357.5	-1356	1	98	0.0102040816326531	0.00102040816326531	0.144
S1	regular	1.5	-1357.5	-1355	0	98	0	0.00102040816326531	0.145
S1	regular	1.5	-1357.5	-1354	0	98	0	0.00102040816326531	0.146
S1	regular	1.5	-1357.5	-1353	0	98	0	0.00102040816326531	0.147
S1	regular	1.5	-1347.5	-1352	0	98	0	0.00102040816326531	0.148
S1	regular	1.5	-1347.5	-1351	0	98	0	0.00102040816326531	0.149
S1	regular	1.5	-1347.5	-1350	0	98	0	0.00102040816326531	0.15
S1	regular	1.5	-1347.5	-1349	0	98	0	0.00102040816326531	0.151
S1	regular	1.5	-1347.5	-1348	0	98	0	0.00102040816326531	0.152
S1	regular	1.5	-1347.5	-1347	0	98	0	0.00102040816326531	0.153
S1	regular	1.5	-1347.5	-1346	1	98	0.0102040816326531	0.00102040816326531	0.154
S1	regular	1.5	-1347.5	-1345	0	98	0	0.00102040816326531	0.155
S1	regular	1.5	-1347.5	-1344	0	98	0	0.00102040816326531	0.156
S1	regular	1.5	-1347.5	-1343	0	98	0	0.00102040816326531	0.157
S1	regular	1.5	-1337.5	-1342	2	98	0.0204081632653061	0.00408163265306122	0.158
S1	regular	1.5	-1337.5	-1341	0	98	0	0.00408163265306122	0.159
S1	regular	1.5	-1337.5	-1340	0	98	0	0.00408163265306122	0.16
S1	regular	1.5	-1337.5	-1339	0	98	0	0.00408163265306122	0.161
S1	regular	1.5	-1337.5	-1338	0	98	0	0.00408163265306122	0.162
S1	regular	1.5	-1337.5	-1337	1	98	0.0102040816326531	0.00408163265306122	0.163
S1	regular	1.5	-1337.5	-1336	0	98	0	0.00408163265306122	0.164
S1	regular	1.5	-1337.5	-1335	1	98	0.0102040816326531	0.00408163265306122	0.165
S1	regular	1.5	-1337.5	-1334	0	98	0	0.00408163265306122	0.166
S1	regular	1.5	-1337.5	-1333	0	98	0	0.00408163265306122	0.167
S1	regular	1.5	-1327.5	-1332	0	98	0	0.00306122448979592	0.168
S1	regular	1.5	-1327.5	-1331	0	98	0	0.00306122448979592	0.169
S1	regular	1.5	-1327.5	-1330	1	98	0.0102040816326531	0.00306122448979592	0.17
S1	regular	1.5	-1327.5	-1329	0	98	0	0.00306122448979592	0.171
S1	regular	1.5	-1327.5	-1328	1	98	0.0102040816326531	0.00306122448979592	0.172
S1	regular	1.5	-1327.5	-1327	0	98	0	0.00306122448979592	0.173
S1	regular	1.5	-1327.5	-1326	1	98	0.0102040816326531	0.00306122448979592	0.174
S1	regular	1.5	-1327.5	-1325	0	98	0	0.00306122448979592	0.175
S1	regular	1.5	-1327.5	-1324	0	98	0	0.00306122448979592	0.176
S1	regular	1.5	-1327.5	-1323	0	98	0	0.00306122448979592	0.177
S1	regular	1.5	-1317.5	-1322	0	98	0	0.00306122448979592	0.178
S1	regular	1.5	-1317.5	-1321	0	98	0	0.00306122448979592	0.179
S1	regular	1.5	-1317.5	-1320	0	98	0	0.00306122448979592	0.18
S1	regular	1.5	-1317.5	-1319	1	98	0.0102040816326531	0.00306122448979592	0.181
S1	regular	1.5	-1317.5	-1318	0	98	0	0.00306122448979592	0.182
S1	regular	1.5	-1317.5	-1317	0	98	0	0.00306122448979592	0.183
S1	regular	1.5	-1317.5	-1316	0	98	0	0.00306122448979592	0.184
S1	regular	1.5	-1317.5	-1315	0	98	0	0.00306122448979592	0.185
S1	regular	1.5	-1317.5	-1314	2	98	0.0204081632653061	0.00306122448979592	0.186
S1	regular	1.5	-1317.5	-1313	0	98	0	0.00306122448979592	0.187
S1	regular	1.5	-1307.5	-1312	2	98	0.0204081632653061	0.00408163265306122	0.188
S1	regular	1.5	-1307.5	-1311	0	98	0	0.00408163265306122	0.189
S1	regular	1.5	-1307.5	-1310	0	98	0	0.00408163265306122	0.19
S1	regular	1.5	-1307.5	-1309	0	98	0	0.00408163265306122	0.191
S1	regular	1.5	-1307.5	-1308	0	98	0	0.00408163265306122	0.192
S1	regular	1.5	-1307.5	-1307	0	98	0	0.00408163265306122	0.193
S1	regular	1.5	-1307.5	-1306	0	98	0	0.00408163265306122	0.194
S1	regular	1.5	-1307.5	-1305	0	98	0	0.00408163265306122	0.195
S1	regular	1.5	-1307.5	-1304	1	98	0.0102040816326531	0.00408163265306122	0.196
S1	regular	1.5	-1307.5	-1303	1	98	0.0102040816326531	0.00408163265306122	0.197
S1	regular	1.5	-1297.5	-1302	0	98	0	0	0.198
S1	regular	1.5	-1297.5	-1301	0	98	0	0	0.199
S1	regular	1.5	-1297.5	-1300	0	98	0	0	0.2
S1	regular	1.5	-1297.5	-1299	0	98	0	0	0.201
S1	regular	1.5	-1297.5	-1298	0	98	0	0	0.202
S1	regular	1.5	-1297.5	-1297	0	98	0	0	0.203
S1	regular	1.5	-1297.5	-1296	0	98	0	0	0.204
S1	regular	1.5	-1297.5	-1295	0	98	0	0	0.205
S1	regular	1.5	-1297.5	-1294	0	98	0	0	0.206
S1	regular	1.5	-1297.5	-1293	0	98	0	0	0.207
S1	regular	1.5	-1287.5	-1292	0	98	0	0	0.208
S1	regular	1.5	-1287.5	-1291	0	98	0	0	0.209
S1	regular	1.5	-1287.5	-1290	0	98	0	0	0.21
S1	regular	1.5	-1287.5	-1289	0	98	0	0	0.211
S1	regular	1.5	-1287.5	-1288	0	98	0	0	0.212
S1	regular	1.5	-1287.5	-1287	0	98	0	0	0.213
S1	regular	1.5	-1287.5	-1286	0	98	0	0	0.214
S1	regular	1.5	-1287.5	-1285	0	98	0	0	0.215
S1	regular	1.5	-1287.5	-1284	0	98	0	0	0.216
S1	regular	1.5	-1287.5	-1283	0	98	0	0	0.217
S1	regular	1.5	-1277.5	-1282	0	98	0	0	0.218
S1	regular	1.5	-1277.5	-1281	0	98	0	0	0.219
S1	regular	1.5	-1277.5	-1280	0	98	0	0	0.22
S1	regular	1.5	-1277.5	-1279	0	98	0	0	0.221
S1	regular	1.5	-1277.5	-1278	0	98	0	0	0.222
S1	regular	1.5	-1277.5	-1277	0	98	0	0	0.223
S1	regular	1.5	-1277.5	-1276	0	98	0	0	0.224
S1	regular	1.5	-1277.5	-1275	0	98	0	0	0.225
S1	regular	1.5	-1277.5	-1274	0	98	0	0	0.226
S1	regular	1.5	-1277.5	-1273	0	98	0	0	0.227
S1	regular	1.5	-1267.5	-1272	0	98	0	0.00306122448979592	0.228
S1	regular	1.5	-1267.5	-1271	0	98	0	0.00306122448979592	0.229
S1	regular	1.5	-1267.5	-1270	0	98	0	0.00306122448979592	0.23
S1	regular	1.5	-1267.5	-1269	1	98	0.0102040816326531	0.00306122448979592	0.231
S1	regular	1.5	-1267.5	-1268	1	98	0.0102040816326531	0.00306122448979592	0.232
S1	regular	1.5	-1267.5	-1267	0	98	0	0.00306122448979592	0.233
S1	regular	1.5	-1267.5	-1266	1	98	0.0102040816326531	0.00306122448979592	0.234
S1	regular	1.5	-1267.5	-1265	0	98	0	0.00306122448979592	0.235
S1	regular	1.5	-1267.5	-1264	0	98	0	0.00306122448979592	0.236
S1	regular	1.5	-1267.5	-1263	0	98	0	0.00306122448979592	0.237
S1	regular	1.5	-1257.5	-1262	0	98	0	0	0.238
S1	regular	1.5	-1257.5	-1261	0	98	0	0	0.239
S1	regular	1.5	-1257.5	-1260	0	98	0	0	0.24
S1	regular	1.5	-1257.5	-1259	0	98	0	0	0.241
S1	regular	1.5	-1257.5	-1258	0	98	0	0	0.242
S1	regular	1.5	-1257.5	-1257	0	98	0	0	0.243
S1	regular	1.5	-1257.5	-1256	0	98	0	0	0.244
S1	regular	1.5	-1257.5	-1255	0	98	0	0	0.245
S1	regular	1.5	-1257.5	-1254	0	98	0	0	0.246
S1	regular	1.5	-1257.5	-1253	0	98	0	0	0.247
S1	regular	1.5	-1247.5	-1252	0	98	0	0	0.248
S1	regular	1.5	-1247.5	-1251	0	98	0	0	0.249
S1	regular	1.5	-1247.5	-1250	0	98	0	0	0.25
S1	regular	1.5	-1247.5	-1249	0	98	0	0	0.251
S1	regular	1.5	-1247.5	-1248	0	98	0	0	0.252
S1	regular	1.5	-1247.5	-1247	0	98	0	0	0.253
S1	regular	1.5	-1247.5	-1246	0	98	0	0	0.254
S1	regular	1.5	-1247.5	-1245	0	98	0	0	0.255
S1	regular	1.5	-1247.5	-1244	0	98	0	0	0.256
S1	regular	1.5	-1247.5	-1243	0	98	0	0	0.257
S1	regular	1.5	-1237.5	-1242	1	98	0.0102040816326531	0.00306122448979592	0.258
S1	regular	1.5	-1237.5	-1241	0	98	0	0.00306122448979592	0.259
S1	regular	1.5	-1237.5	-1240	0	98	0	0.00306122448979592	0.26
S1	regular	1.5	-1237.5	-1239	0	98	0	0.00306122448979592	0.261
S1	regular	1.5	-1237.5	-1238	0	98	0	0.00306122448979592	0.262
S1	regular	1.5	-1237.5	-1237	0	98	0	0.00306122448979592	0.263
S1	regular	1.5	-1237.5	-1236	2	98	0.0204081632653061	0.00306122448979592	0.264
S1	regular	1.5	-1237.5	-1235	0	98	0	0.00306122448979592	0.265
S1	regular	1.5	-1237.5	-1234	0	98	0	0.00306122448979592	0.266
S1	regular	1.5	-1237.5	-1233	0	98	0	0.00306122448979592	0.267
S1	regular	1.5	-1227.5	-1232	0	98	0	0.00204081632653061	0.268
S1	regular	1.5	-1227.5	-1231	0	98	0	0.00204081632653061	0.269
S1	regular	1.5	-1227.5	-1230	0	98	0	0.00204081632653061	0.27
S1	regular	1.5	-1227.5	-1229	0	98	0	0.00204081632653061	0.271
S1	regular	1.5	-1227.5	-1228	0	98	0	0.00204081632653061	0.272
S1	regular	1.5	-1227.5	-1227	1	98	0.0102040816326531	0.00204081632653061	0.273
S1	regular	1.5	-1227.5	-1226	0	98	0	0.00204081632653061	0.274
S1	regular	1.5	-1227.5	-1225	1	98	0.0102040816326531	0.00204081632653061	0.275
S1	regular	1.5	-1227.5	-1224	0	98	0	0.00204081632653061	0.276
S1	regular	1.5	-1227.5	-1223	0	98	0	0.00204081632653061	0.277
S1	regular	1.5	-1217.5	-1222	0	98	0	0.00510204081632653	0.278
S1	regular	1.5	-1217.5	-1221	0	98	0	0.00510204081632653	0.279
S1	regular	1.5	-1217.5	-1220	1	98	0.0102040816326531	0.00510204081632653	0.28
S1	regular	1.5	-1217.5	-1219	1	98	0.0102040816326531	0.00510204081632653	0.281
S1	regular	1.5	-1217.5	-1218	0	98	0	0.00510204081632653	0.282
S1	regular	1.5	-1217.5	-1217	1	98	0.0102040816326531	0.00510204081632653	0.283
S1	regular	1.5	-1217.5	-1216	0	98	0	0.00510204081632653	0.284
S1	regular	1.5	-1217.5	-1215	0	98	0	0.00510204081632653	0.285
S1	regular	1.5	-1217.5	-1214	2	98	0.0204081632653061	0.00510204081632653	0.286
S1	regular	1.5	-1217.5	-1213	0	98	0	0.00510204081632653	0.287
S1	regular	1.5	-1207.5	-1212	0	98	0	0.00612244897959184	0.288
S1	regular	1.5	-1207.5	-1211	0	98	0	0.00612244897959184	0.289
S1	regular	1.5	-1207.5	-1210	2	98	0.0204081632653061	0.00612244897959184	0.29
S1	regular	1.5	-1207.5	-1209	1	98	0.0102040816326531	0.00612244897959184	0.291
S1	regular	1.5	-1207.5	-1208	1	98	0.0102040816326531	0.00612244897959184	0.292
S1	regular	1.5	-1207.5	-1207	1	98	0.0102040816326531	0.00612244897959184	0.293
S1	regular	1.5	-1207.5	-1206	0	98	0	0.00612244897959184	0.294
S1	regular	1.5	-1207.5	-1205	1	98	0.0102040816326531	0.00612244897959184	0.295
S1	regular	1.5	-1207.5	-1204	0	98	0	0.00612244897959184	0.296
S1	regular	1.5	-1207.5	-1203	0	98	0	0.00612244897959184	0.297
S1	regular	1.5	-1197.5	-1202	1	98	0.0102040816326531	0.00510204081632653	0.298
S1	regular	1.5	-1197.5	-1201	2	98	0.0204081632653061	0.00510204081632653	0.299
S1	regular	1.5	-1197.5	-1200	0	98	0	0.00510204081632653	0.3
S1	regular	1.5	-1197.5	-1199	0	98	0	0.00510204081632653	0.301
S1	regular	1.5	-1197.5	-1198	0	98	0	0.00510204081632653	0.302
S1	regular	1.5	-1197.5	-1197	1	98	0.0102040816326531	0.00510204081632653	0.303
S1	regular	1.5	-1197.5	-1196	0	98	0	0.00510204081632653	0.304
S1	regular	1.5	-1197.5	-1195	0	98	0	0.00510204081632653	0.305
S1	regular	1.5	-1197.5	-1194	1	98	0.0102040816326531	0.00510204081632653	0.306
S1	regular	1.5	-1197.5	-1193	0	98	0	0.00510204081632653	0.307
S1	regular	1.5	-1187.5	-1192	0	98	0	0.00102040816326531	0.308
S1	regular	1.5	-1187.5	-1191	0	98	0	0.00102040816326531	0.309
S1	regular	1.5	-1187.5	-1190	0	98	0	0.00102040816326531	0.31
S1	regular	1.5	-1187.5	-1189	0	98	0	0.00102040816326531	0.311
S1	regular	1.5	-1187.5	-1188	0	98	0	0.00102040816326531	0.312
S1	regular	1.5	-1187.5	-1187	0	98	0	0.00102040816326531	0.313
S1	regular	1.5	-1187.5	-1186	0	98	0	0.00102040816326531	0.314
S1	regular	1.5	-1187.5	-1185	1	98	0.0102040816326531	0.00102040816326531	0.315
S1	regular	1.5	-1187.5	-1184	0	98	0	0.00102040816326531	0.316
S1	regular	1.5	-1187.5	-1183	0	98	0	0.00102040816326531	0.317
S1	regular	1.5	-1177.5	-1182	0	98	0	0.00612244897959184	0.318
S1	regular	1.5	-1177.5	-1181	0	98	0	0.00612244897959184	0.319
S1	regular	1.5	-1177.5	-1180	0	98	0	0.00612244897959184	0.32
S1	regular	1.5	-1177.5	-1179	0	98	0	0.00612244897959184	0.321
S1	regular	1.5	-1177.5	-1178	0	98	0	0.00612244897959184	0.322
S1	regular	1.5	-1177.5	-1177	1	98	0.0102040816326531	0.00612244897959184	0.323
S1	regular	1.5	-1177.5	-1176	2	98	0.0204081632653061	0.00612244897959184	0.324
S1	regular	1.5	-1177.5	-1175	1	98	0.0102040816326531	0.00612244897959184	0.325
S1	regular	1.5	-1177.5	-1174	1	98	0.0102040816326531	0.00612244897959184	0.326
S1	regular	1.5	-1177.5	-1173	1	98	0.0102040816326531	0.00612244897959184	0.327
S1	regular	1.5	-1167.5	-1172	1	98	0.0102040816326531	0.00408163265306122	0.328
S1	regular	1.5	-1167.5	-1171	0	98	0	0.00408163265306122	0.329
S1	regular	1.5	-1167.5	-1170	0	98	0	0.00408163265306122	0.33
S1	regular	1.5	-1167.5	-1169	0	98	0	0.00408163265306122	0.331
S1	regular	1.5	-1167.5	-1168	1	98	0.0102040816326531	0.00408163265306122	0.332
S1	regular	1.5	-1167.5	-1167	0	98	0	0.00408163265306122	0.333
S1	regular	1.5	-1167.5	-1166	0	98	0	0.00408163265306122	0.334
S1	regular	1.5	-1167.5	-1165	1	98	0.0102040816326531	0.00408163265306122	0.335
S1	regular	1.5	-1167.5	-1164	0	98	0	0.00408163265306122	0.336
S1	regular	1.5	-1167.5	-1163	1	98	0.0102040816326531	0.00408163265306122	0.337
S1	regular	1.5	-1157.5	-1162	0	98	0	0.00408163265306122	0.338
S1	regular	1.5	-1157.5	-1161	0	98	0	0.00408163265306122	0.339
S1	regular	1.5	-1157.5	-1160	0	98	0	0.00408163265306122	0.34
S1	regular	1.5	-1157.5	-1159	0	98	0	0.00408163265306122	0.341
S1	regular	1.5	-1157.5	-1158	1	98	0.0102040816326531	0.00408163265306122	0.342
S1	regular	1.5	-1157.5	-1157	0	98	0	0.00408163265306122	0.343
S1	regular	1.5	-1157.5	-1156	1	98	0.0102040816326531	0.00408163265306122	0.344
S1	regular	1.5	-1157.5	-1155	1	98	0.0102040816326531	0.00408163265306122	0.345
S1	regular	1.5	-1157.5	-1154	0	98	0	0.00408163265306122	0.346
S1	regular	1.5	-1157.5	-1153	1	98	0.0102040816326531	0.00408163265306122	0.347
S1	regular	1.5	-1147.5	-1152	0	98	0	0.00306122448979592	0.348
S1	regular	1.5	-1147.5	-1151	0	98	0	0.00306122448979592	0.349
S1	regular	1.5	-1147.5	-1150	0	98	0	0.00306122448979592	0.35
S1	regular	1.5	-1147.5	-1149	0	98	0	0.00306122448979592	0.351
S1	regular	1.5	-1147.5	-1148	0	98	0	0.00306122448979592	0.352
S1	regular	1.5	-1147.5	-1147	2	98	0.0204081632653061	0.00306122448979592	0.353
S1	regular	1.5	-1147.5	-1146	0	98	0	0.00306122448979592	0.354
S1	regular	1.5	-1147.5	-1145	0	98	0	0.00306122448979592	0.355
S1	regular	1.5	-1147.5	-1144	1	98	0.0102040816326531	0.00306122448979592	0.356
S1	regular	1.5	-1147.5	-1143	0	98	0	0.00306122448979592	0.357
S1	regular	1.5	-1137.5	-1142	0	98	0	0.00612244897959184	0.358
S1	regular	1.5	-1137.5	-1141	1	98	0.0102040816326531	0.00612244897959184	0.359
S1	regular	1.5	-1137.5	-1140	1	98	0.0102040816326531	0.00612244897959184	0.36
S1	regular	1.5	-1137.5	-1139	0	98	0	0.00612244897959184	0.361
S1	regular	1.5	-1137.5	-1138	1	98	0.0102040816326531	0.00612244897959184	0.362
S1	regular	1.5	-1137.5	-1137	0	98	0	0.00612244897959184	0.363
S1	regular	1.5	-1137.5	-1136	1	98	0.0102040816326531	0.00612244897959184	0.364
S1	regular	1.5	-1137.5	-1135	1	98	0.0102040816326531	0.00612244897959184	0.365
S1	regular	1.5	-1137.5	-1134	0	98	0	0.00612244897959184	0.366
S1	regular	1.5	-1137.5	-1133	1	98	0.0102040816326531	0.00612244897959184	0.367
S1	regular	1.5	-1127.5	-1132	0	98	0	0.00204081632653061	0.368
S1	regular	1.5	-1127.5	-1131	0	98	0	0.00204081632653061	0.369
S1	regular	1.5	-1127.5	-1130	1	98	0.0102040816326531	0.00204081632653061	0.37
S1	regular	1.5	-1127.5	-1129	0	98	0	0.00204081632653061	0.371
S1	regular	1.5	-1127.5	-1128	0	98	0	0.00204081632653061	0.372
S1	regular	1.5	-1127.5	-1127	0	98	0	0.00204081632653061	0.373
S1	regular	1.5	-1127.5	-1126	0	98	0	0.00204081632653061	0.374
S1	regular	1.5	-1127.5	-1125	0	98	0	0.00204081632653061	0.375
S1	regular	1.5	-1127.5	-1124	1	98	0.0102040816326531	0.00204081632653061	0.376
S1	regular	1.5	-1127.5	-1123	0	98	0	0.00204081632653061	0.377
S1	regular	1.5	-1117.5	-1122	1	98	0.0102040816326531	0.00306122448979592	0.378
S1	regular	1.5	-1117.5	-1121	1	98	0.0102040816326531	0.00306122448979592	0.379
S1	regular	1.5	-1117.5	-1120	0	98	0	0.00306122448979592	0.38
S1	regular	1.5	-1117.5	-1119	0	98	0	0.00306122448979592	0.381
S1	regular	1.5	-1117.5	-1118	0	98	0	0.00306122448979592	0.382
S1	regular	1.5	-1117.5	-1117	0	98	0	0.00306122448979592	0.383
S1	regular	1.5	-1117.5	-1116	0	98	0	0.00306122448979592	0.384
S1	regular	1.5	-1117.5	-1115	0	98	0	0.00306122448979592	0.385
S1	regular	1.5	-1117.5	-1114	0	98	0	0.00306122448979592	0.386
S1	regular	1.5	-1117.5	-1113	1	98	0.0102040816326531	0.00306122448979592	0.387
S1	regular	1.5	-1107.5	-1112	0	98	0	0.00408163265306122	0.388
S1	regular	1.5	-1107.5	-1111	0	98	0	0.00408163265306122	0.389
S1	regular	1.5	-1107.5	-1110	0	98	0	0.00408163265306122	0.39
S1	regular	1.5	-1107.5	-1109	1	98	0.0102040816326531	0.00408163265306122	0.391
S1	regular	1.5	-1107.5	-1108	2	98	0.0204081632653061	0.00408163265306122	0.392
S1	regular	1.5	-1107.5	-1107	0	98	0	0.00408163265306122	0.393
S1	regular	1.5	-1107.5	-1106	0	98	0	0.00408163265306122	0.394
S1	regular	1.5	-1107.5	-1105	1	98	0.0102040816326531	0.00408163265306122	0.395
S1	regular	1.5	-1107.5	-1104	0	98	0	0.00408163265306122	0.396
S1	regular	1.5	-1107.5	-1103	0	98	0	0.00408163265306122	0.397
S1	regular	1.5	-1097.5	-1102	2	98	0.0204081632653061	0.00408163265306122	0.398
S1	regular	1.5	-1097.5	-1101	0	98	0	0.00408163265306122	0.399
S1	regular	1.5	-1097.5	-1100	0	98	0	0.00408163265306122	0.4
S1	regular	1.5	-1097.5	-1099	0	98	0	0.00408163265306122	0.401
S1	regular	1.5	-1097.5	-1098	0	98	0	0.00408163265306122	0.402
S1	regular	1.5	-1097.5	-1097	0	98	0	0.00408163265306122	0.403
S1	regular	1.5	-1097.5	-1096	0	98	0	0.00408163265306122	0.404
S1	regular	1.5	-1097.5	-1095	0	98	0	0.00408163265306122	0.405
S1	regular	1.5	-1097.5	-1094	0	98	0	0.00408163265306122	0.406
S1	regular	1.5	-1097.5	-1093	2	98	0.0204081632653061	0.00408163265306122	0.407
S1	regular	1.5	-1087.5	-1092	0	98	0	0.00204081632653061	0.408
S1	regular	1.5	-1087.5	-1091	0	98	0	0.00204081632653061	0.409
S1	regular	1.5	-1087.5	-1090	1	98	0.0102040816326531	0.00204081632653061	0.41
S1	regular	1.5	-1087.5	-1089	1	98	0.0102040816326531	0.00204081632653061	0.411
S1	regular	1.5	-1087.5	-1088	0	98	0	0.00204081632653061	0.412
S1	regular	1.5	-1087.5	-1087	0	98	0	0.00204081632653061	0.413
S1	regular	1.5	-1087.5	-1086	0	98	0	0.00204081632653061	0.414
S1	regular	1.5	-1087.5	-1085	0	98	0	0.00204081632653061	0.415
S1	regular	1.5	-1087.5	-1084	0	98	0	0.00204081632653061	0.416
S1	regular	1.5	-1087.5	-1083	0	98	0	0.00204081632653061	0.417
S1	regular	1.5	-1077.5	-1082	0	98	0	0.00408163265306122	0.418
S1	regular	1.5	-1077.5	-1081	0	98	0	0.00408163265306122	0.419
S1	regular	1.5	-1077.5	-1080	0	98	0	0.00408163265306122	0.42
S1	regular	1.5	-1077.5	-1079	1	98	0.0102040816326531	0.00408163265306122	0.421
S1	regular	1.5	-1077.5	-1078	2	98	0.0204081632653061	0.00408163265306122	0.422
S1	regular	1.5	-1077.5	-1077	1	98	0.0102040816326531	0.00408163265306122	0.423
S1	regular	1.5	-1077.5	-1076	0	98	0	0.00408163265306122	0.424
S1	regular	1.5	-1077.5	-1075	0	98	0	0.00408163265306122	0.425
S1	regular	1.5	-1077.5	-1074	0	98	0	0.00408163265306122	0.426
S1	regular	1.5	-1077.5	-1073	0	98	0	0.00408163265306122	0.427
S1	regular	1.5	-1067.5	-1072	0	98	0	0.00306122448979592	0.428
S1	regular	1.5	-1067.5	-1071	0	98	0	0.00306122448979592	0.429
S1	regular	1.5	-1067.5	-1070	0	98	0	0.00306122448979592	0.43
S1	regular	1.5	-1067.5	-1069	1	98	0.0102040816326531	0.00306122448979592	0.431
S1	regular	1.5	-1067.5	-1068	0	98	0	0.00306122448979592	0.432
S1	regular	1.5	-1067.5	-1067	0	98	0	0.00306122448979592	0.433
S1	regular	1.5	-1067.5	-1066	0	98	0	0.00306122448979592	0.434
S1	regular	1.5	-1067.5	-1065	0	98	0	0.00306122448979592	0.435
S1	regular	1.5	-1067.5	-1064	1	98	0.0102040816326531	0.00306122448979592	0.436
S1	regular	1.5	-1067.5	-1063	1	98	0.0102040816326531	0.00306122448979592	0.437
S1	regular	1.5	-1057.5	-1062	0	98	0	0.00204081632653061	0.438
S1	regular	1.5	-1057.5	-1061	1	98	0.0102040816326531	0.00204081632653061	0.439
S1	regular	1.5	-1057.5	-1060	1	98	0.0102040816326531	0.00204081632653061	0.44
S1	regular	1.5	-1057.5	-1059	0	98	0	0.00204081632653061	0.441
S1	regular	1.5	-1057.5	-1058	0	98	0	0.00204081632653061	0.442
S1	regular	1.5	-1057.5	-1057	0	98	0	0.00204081632653061	0.443
S1	regular	1.5	-1057.5	-1056	0	98	0	0.00204081632653061	0.444
S1	regular	1.5	-1057.5	-1055	0	98	0	0.00204081632653061	0.445
S1	regular	1.5	-1057.5	-1054	0	98	0	0.00204081632653061	0.446
S1	regular	1.5	-1057.5	-1053	0	98	0	0.00204081632653061	0.447
S1	regular	1.5	-1047.5	-1052	1	98	0.0102040816326531	0.00204081632653061	0.448
S1	regular	1.5	-1047.5	-1051	0	98	0	0.00204081632653061	0.449
S1	regular	1.5	-1047.5	-1050	0	98	0	0.00204081632653061	0.45
S1	regular	1.5	-1047.5	-1049	0	98	0	0.00204081632653061	0.451
S1	regular	1.5	-1047.5	-1048	0	98	0	0.00204081632653061	0.452
S1	regular	1.5	-1047.5	-1047	0	98	0	0.00204081632653061	0.453
S1	regular	1.5	-1047.5	-1046	0	98	0	0.00204081632653061	0.454
S1	regular	1.5	-1047.5	-1045	0	98	0	0.00204081632653061	0.455
S1	regular	1.5	-1047.5	-1044	0	98	0	0.00204081632653061	0.456
S1	regular	1.5	-1047.5	-1043	1	98	0.0102040816326531	0.00204081632653061	0.457
S1	regular	1.5	-1037.5	-1042	0	98	0	0.00204081632653061	0.458
S1	regular	1.5	-1037.5	-1041	0	98	0	0.00204081632653061	0.459
S1	regular	1.5	-1037.5	-1040	0	98	0	0.00204081632653061	0.46
S1	regular	1.5	-1037.5	-1039	0	98	0	0.00204081632653061	0.461
S1	regular	1.5	-1037.5	-1038	1	98	0.0102040816326531	0.00204081632653061	0.462
S1	regular	1.5	-1037.5	-1037	0	98	0	0.00204081632653061	0.463
S1	regular	1.5	-1037.5	-1036	0	98	0	0.00204081632653061	0.464
S1	regular	1.5	-1037.5	-1035	1	98	0.0102040816326531	0.00204081632653061	0.465
S1	regular	1.5	-1037.5	-1034	0	98	0	0.00204081632653061	0.466
S1	regular	1.5	-1037.5	-1033	0	98	0	0.00204081632653061	0.467
S1	regular	1.5	-1027.5	-1032	0	98	0	0	0.468
S1	regular	1.5	-1027.5	-1031	0	98	0	0	0.469
S1	regular	1.5	-1027.5	-1030	0	98	0	0	0.47
S1	regular	1.5	-1027.5	-1029	0	98	0	0	0.471
S1	regular	1.5	-1027.5	-1028	0	98	0	0	0.472
S1	regular	1.5	-1027.5	-1027	0	98	0	0	0.473
S1	regular	1.5	-1027.5	-1026	0	98	0	0	0.474
S1	regular	1.5	-1027.5	-1025	0	98	0	0	0.475
S1	regular	1.5	-1027.5	-1024	0	98	0	0	0.476
S1	regular	1.5	-1027.5	-1023	0	98	0	0	0.477
S1	regular	1.5	-1017.5	-1022	0	98	0	0.00204081632653061	0.478
S1	regular	1.5	-1017.5	-1021	1	98	0.0102040816326531	0.00204081632653061	0.479
S1	regular	1.5	-1017.5	-1020	0	98	0	0.00204081632653061	0.48
S1	regular	1.5	-1017.5	-1019	1	98	0.0102040816326531	0.00204081632653061	0.481
S1	regular	1.5	-1017.5	-1018	0	98	0	0.00204081632653061	0.482
S1	regular	1.5	-1017.5	-1017	0	98	0	0.00204081632653061	0.483
S1	regular	1.5	-1017.5	-1016	0	98	0	0.00204081632653061	0.484
S1	regular	1.5	-1017.5	-1015	0	98	0	0.00204081632653061	0.485
S1	regular	1.5	-1017.5	-1014	0	98	0	0.00204081632653061	0.486
S1	regular	1.5	-1017.5	-1013	0	98	0	0.00204081632653061	0.487
S1	regular	1.5	-1007.5	-1012	0	98	0	0.00102040816326531	0.488
S1	regular	1.5	-1007.5	-1011	0	98	0	0.00102040816326531	0.489
S1	regular	1.5	-1007.5	-1010	0	98	0	0.00102040816326531	0.49
S1	regular	1.5	-1007.5	-1009	0	98	0	0.00102040816326531	0.491
S1	regular	1.5	-1007.5	-1008	0	98	0	0.00102040816326531	0.492
S1	regular	1.5	-1007.5	-1007	0	98	0	0.00102040816326531	0.493
S1	regular	1.5	-1007.5	-1006	0	98	0	0.00102040816326531	0.494
S1	regular	1.5	-1007.5	-1005	1	98	0.0102040816326531	0.00102040816326531	0.495
S1	regular	1.5	-1007.5	-1004	0	98	0	0.00102040816326531	0.496
S1	regular	1.5	-1007.5	-1003	0	98	0	0.00102040816326531	0.497
S1	regular	1.5	-997.5	-1002	0	98	0	0.00408163265306122	0.498
S1	regular	1.5	-997.5	-1001	1	98	0.0102040816326531	0.00408163265306122	0.499
S1	regular	1.5	-997.5	-1000	0	98	0	0.00408163265306122	0.5
S1	regular	1.5	-997.5	-999	0	98	0	0.00408163265306122	0.501
S1	regular	1.5	-997.5	-998	0	98	0	0.00408163265306122	0.502
S1	regular	1.5	-997.5	-997	1	98	0.0102040816326531	0.00408163265306122	0.503
S1	regular	1.5	-997.5	-996	0	98	0	0.00408163265306122	0.504
S1	regular	1.5	-997.5	-995	1	98	0.0102040816326531	0.00408163265306122	0.505
S1	regular	1.5	-997.5	-994	0	98	0	0.00408163265306122	0.506
S1	regular	1.5	-997.5	-993	1	98	0.0102040816326531	0.00408163265306122	0.507
S1	regular	1.5	-987.5	-992	0	98	0	0	0.508
S1	regular	1.5	-987.5	-991	0	98	0	0	0.509
S1	regular	1.5	-987.5	-990	0	98	0	0	0.51
S1	regular	1.5	-987.5	-989	0	98	0	0	0.511
S1	regular	1.5	-987.5	-988	0	98	0	0	0.512
S1	regular	1.5	-987.5	-987	0	98	0	0	0.513
S1	regular	1.5	-987.5	-986	0	98	0	0	0.514
S1	regular	1.5	-987.5	-985	0	98	0	0	0.515
S1	regular	1.5	-987.5	-984	0	98	0	0	0.516
S1	regular	1.5	-987.5	-983	0	98	0	0	0.517
S1	regular	1.5	-977.5	-982	0	98	0	0.00102040816326531	0.518
S1	regular	1.5	-977.5	-981	0	98	0	0.00102040816326531	0.519
S1	regular	1.5	-977.5	-980	0	98	0	0.00102040816326531	0.52
S1	regular	1.5	-977.5	-979	0	98	0	0.00102040816326531	0.521
S1	regular	1.5	-977.5	-978	0	98	0	0.00102040816326531	0.522
S1	regular	1.5	-977.5	-977	0	98	0	0.00102040816326531	0.523
S1	regular	1.5	-977.5	-976	0	98	0	0.00102040816326531	0.524
S1	regular	1.5	-977.5	-975	0	98	0	0.00102040816326531	0.525
S1	regular	1.5	-977.5	-974	0	98	0	0.00102040816326531	0.526
S1	regular	1.5	-977.5	-973	1	98	0.0102040816326531	0.00102040816326531	0.527
S1	regular	1.5	-967.5	-972	2	98	0.0204081632653061	0.00204081632653061	0.528
S1	regular	1.5	-967.5	-971	0	98	0	0.00204081632653061	0.529
S1	regular	1.5	-967.5	-970	0	98	0	0.00204081632653061	0.53
S1	regular	1.5	-967.5	-969	0	98	0	0.00204081632653061	0.531
S1	regular	1.5	-967.5	-968	0	98	0	0.00204081632653061	0.532
S1	regular	1.5	-967.5	-967	0	98	0	0.00204081632653061	0.533
S1	regular	1.5	-967.5	-966	0	98	0	0.00204081632653061	0.534
S1	regular	1.5	-967.5	-965	0	98	0	0.00204081632653061	0.535
S1	regular	1.5	-967.5	-964	0	98	0	0.00204081632653061	0.536
S1	regular	1.5	-967.5	-963	0	98	0	0.00204081632653061	0.537
S1	regular	1.5	-957.5	-962	0	98	0	0.00204081632653061	0.538
S1	regular	1.5	-957.5	-961	0	98	0	0.00204081632653061	0.539
S1	regular	1.5	-957.5	-960	0	98	0	0.00204081632653061	0.54
S1	regular	1.5	-957.5	-959	0	98	0	0.00204081632653061	0.541
S1	regular	1.5	-957.5	-958	0	98	0	0.00204081632653061	0.542
S1	regular	1.5	-957.5	-957	0	98	0	0.00204081632653061	0.543
S1	regular	1.5	-957.5	-956	0	98	0	0.00204081632653061	0.544
S1	regular	1.5	-957.5	-955	0	98	0	0.00204081632653061	0.545
S1	regular	1.5	-957.5	-954	2	98	0.0204081632653061	0.00204081632653061	0.546
S1	regular	1.5	-957.5	-953	0	98	0	0.00204081632653061	0.547
S1	regular	1.5	-947.5	-952	0	98	0	0	0.548
S1	regular	1.5	-947.5	-951	0	98	0	0	0.549
S1	regular	1.5	-947.5	-950	0	98	0	0	0.55
S1	regular	1.5	-947.5	-949	0	98	0	0	0.551
S1	regular	1.5	-947.5	-948	0	98	0	0	0.552
S1	regular	1.5	-947.5	-947	0	98	0	0	0.553
S1	regular	1.5	-947.5	-946	0	98	0	0	0.554
S1	regular	1.5	-947.5	-945	0	98	0	0	0.555
S1	regular	1.5	-947.5	-944	0	98	0	0	0.556
S1	regular	1.5	-947.5	-943	0	98	0	0	0.557
S1	regular	1.5	-937.5	-942	0	98	0	0.00204081632653061	0.558
S1	regular	1.5	-937.5	-941	0	98	0	0.00204081632653061	0.559
S1	regular	1.5	-937.5	-940	0	98	0	0.00204081632653061	0.56
S1	regular	1.5	-937.5	-939	2	98	0.0204081632653061	0.00204081632653061	0.561
S1	regular	1.5	-937.5	-938	0	98	0	0.00204081632653061	0.562
S1	regular	1.5	-937.5	-937	0	98	0	0.00204081632653061	0.563
S1	regular	1.5	-937.5	-936	0	98	0	0.00204081632653061	0.564
S1	regular	1.5	-937.5	-935	0	98	0	0.00204081632653061	0.565
S1	regular	1.5	-937.5	-934	0	98	0	0.00204081632653061	0.566
S1	regular	1.5	-937.5	-933	0	98	0	0.00204081632653061	0.567
S1	regular	1.5	-927.5	-932	0	98	0	0.00102040816326531	0.568
S1	regular	1.5	-927.5	-931	0	98	0	0.00102040816326531	0.569
S1	regular	1.5	-927.5	-930	0	98	0	0.00102040816326531	0.57
S1	regular	1.5	-927.5	-929	0	98	0	0.00102040816326531	0.571
S1	regular	1.5	-927.5	-928	0	98	0	0.00102040816326531	0.572
S1	regular	1.5	-927.5	-927	0	98	0	0.00102040816326531	0.573
S1	regular	1.5	-927.5	-926	0	98	0	0.00102040816326531	0.574
S1	regular	1.5	-927.5	-925	0	98	0	0.00102040816326531	0.575
S1	regular	1.5	-927.5	-924	1	98	0.0102040816326531	0.00102040816326531	0.576
S1	regular	1.5	-927.5	-923	0	98	0	0.00102040816326531	0.577
S1	regular	1.5	-917.5	-922	0	98	0	0.00102040816326531	0.578
S1	regular	1.5	-917.5	-921	0	98	0	0.00102040816326531	0.579
S1	regular	1.5	-917.5	-920	0	98	0	0.00102040816326531	0.58
S1	regular	1.5	-917.5	-919	1	98	0.0102040816326531	0.00102040816326531	0.581
S1	regular	1.5	-917.5	-918	0	98	0	0.00102040816326531	0.582
S1	regular	1.5	-917.5	-917	0	98	0	0.00102040816326531	0.583
S1	regular	1.5	-917.5	-916	0	98	0	0.00102040816326531	0.584
S1	regular	1.5	-917.5	-915	0	98	0	0.00102040816326531	0.585
S1	regular	1.5	-917.5	-914	0	98	0	0.00102040816326531	0.586
S1	regular	1.5	-917.5	-913	0	98	0	0.00102040816326531	0.587
S1	regular	1.5	-907.5	-912	0	98	0	0.00306122448979592	0.588
S1	regular	1.5	-907.5	-911	0	98	0	0.00306122448979592	0.589
S1	regular	1.5	-907.5	-910	0	98	0	0.00306122448979592	0.59
S1	regular	1.5	-907.5	-909	0	98	0	0.00306122448979592	0.591
S1	regular	1.5	-907.5	-908	1	98	0.0102040816326531	0.00306122448979592	0.592
S1	regular	1.5	-907.5	-907	0	98	0	0.00306122448979592	0.593
S1	regular	1.5	-907.5	-906	1	98	0.0102040816326531	0.00306122448979592	0.594
S1	regular	1.5	-907.5	-905	1	98	0.0102040816326531	0.00306122448979592	0.595
S1	regular	1.5	-907.5	-904	0	98	0	0.00306122448979592	0.596
S1	regular	1.5	-907.5	-903	0	98	0	0.00306122448979592	0.597
[truncated: 658,301 more rows]
