# Supplementary material for: Oculomotor freezing reflects tactile temporal expectation and aids tactile perception
Source: Nat Commun. 2020 Jul 3;11:3341. doi: 10.1038/s41467-020-17160-1 (PMC7335189; doi:10.1038/s41467-020-17160-1)
Supplement: Supplementary file 7 — Source Data [file 41467_2020_17160_MOESM7_ESM.zip › SourceData/Figure_4A_nonAggregatedSourceData.txt]

subNo	condition	responseAccuracy	timeBin	time	nMS	responseAccuracyFactor	nValidEyeTrials	MSRate	MSRate.downsampled
S1	regular	0	-997.5	-1000	0	incorrect	161	0	0.00248447204968944
S1	regular	0	-997.5	-999	0	incorrect	161	0	0.00248447204968944
S1	regular	0	-997.5	-998	1	incorrect	161	0.0062111801242236	0.00248447204968944
S1	regular	0	-997.5	-997	1	incorrect	161	0.0062111801242236	0.00248447204968944
S1	regular	0	-997.5	-996	0	incorrect	161	0	0.00248447204968944
S1	regular	0	-997.5	-995	0	incorrect	161	0	0.00248447204968944
S1	regular	0	-997.5	-994	0	incorrect	161	0	0.00248447204968944
S1	regular	0	-997.5	-993	1	incorrect	161	0.0062111801242236	0.00248447204968944
S1	regular	0	-987.5	-992	0	incorrect	161	0	0
S1	regular	0	-987.5	-991	0	incorrect	161	0	0
S1	regular	0	-987.5	-990	0	incorrect	161	0	0
S1	regular	0	-987.5	-989	0	incorrect	161	0	0
S1	regular	0	-987.5	-988	0	incorrect	161	0	0
S1	regular	0	-987.5	-987	0	incorrect	161	0	0
S1	regular	0	-987.5	-986	0	incorrect	161	0	0
S1	regular	0	-987.5	-985	0	incorrect	161	0	0
S1	regular	0	-987.5	-984	0	incorrect	161	0	0
S1	regular	0	-987.5	-983	0	incorrect	161	0	0
S1	regular	0	-977.5	-982	0	incorrect	161	0	0.00124223602484472
S1	regular	0	-977.5	-981	0	incorrect	161	0	0.00124223602484472
S1	regular	0	-977.5	-980	0	incorrect	161	0	0.00124223602484472
S1	regular	0	-977.5	-979	0	incorrect	161	0	0.00124223602484472
S1	regular	0	-977.5	-978	0	incorrect	161	0	0.00124223602484472
S1	regular	0	-977.5	-977	0	incorrect	161	0	0.00124223602484472
S1	regular	0	-977.5	-976	0	incorrect	161	0	0.00124223602484472
S1	regular	0	-977.5	-975	0	incorrect	161	0	0.00124223602484472
S1	regular	0	-977.5	-974	1	incorrect	161	0.0062111801242236	0.00124223602484472
S1	regular	0	-977.5	-973	1	incorrect	161	0.0062111801242236	0.00124223602484472
S1	regular	0	-967.5	-972	1	incorrect	161	0.0062111801242236	0.00124223602484472
S1	regular	0	-967.5	-971	0	incorrect	161	0	0.00124223602484472
S1	regular	0	-967.5	-970	0	incorrect	161	0	0.00124223602484472
S1	regular	0	-967.5	-969	0	incorrect	161	0	0.00124223602484472
S1	regular	0	-967.5	-968	0	incorrect	161	0	0.00124223602484472
S1	regular	0	-967.5	-967	0	incorrect	161	0	0.00124223602484472
S1	regular	0	-967.5	-966	0	incorrect	161	0	0.00124223602484472
S1	regular	0	-967.5	-965	0	incorrect	161	0	0.00124223602484472
S1	regular	0	-967.5	-964	0	incorrect	161	0	0.00124223602484472
S1	regular	0	-967.5	-963	1	incorrect	161	0.0062111801242236	0.00124223602484472
S1	regular	0	-957.5	-962	0	incorrect	161	0	0.00062111801242236
S1	regular	0	-957.5	-961	0	incorrect	161	0	0.00062111801242236
S1	regular	0	-957.5	-960	0	incorrect	161	0	0.00062111801242236
S1	regular	0	-957.5	-959	0	incorrect	161	0	0.00062111801242236
S1	regular	0	-957.5	-958	0	incorrect	161	0	0.00062111801242236
S1	regular	0	-957.5	-957	0	incorrect	161	0	0.00062111801242236
S1	regular	0	-957.5	-956	1	incorrect	161	0.0062111801242236	0.00062111801242236
S1	regular	0	-957.5	-955	0	incorrect	161	0	0.00062111801242236
S1	regular	0	-957.5	-954	0	incorrect	161	0	0.00062111801242236
S1	regular	0	-957.5	-953	0	incorrect	161	0	0.00062111801242236
S1	regular	0	-947.5	-952	0	incorrect	161	0	0.00248447204968944
S1	regular	0	-947.5	-951	0	incorrect	161	0	0.00248447204968944
S1	regular	0	-947.5	-950	0	incorrect	161	0	0.00248447204968944
S1	regular	0	-947.5	-949	0	incorrect	161	0	0.00248447204968944
S1	regular	0	-947.5	-948	1	incorrect	161	0.0062111801242236	0.00248447204968944
S1	regular	0	-947.5	-947	0	incorrect	161	0	0.00248447204968944
S1	regular	0	-947.5	-946	1	incorrect	161	0.0062111801242236	0.00248447204968944
S1	regular	0	-947.5	-945	0	incorrect	161	0	0.00248447204968944
S1	regular	0	-947.5	-944	0	incorrect	161	0	0.00248447204968944
S1	regular	0	-947.5	-943	2	incorrect	161	0.0124223602484472	0.00248447204968944
S1	regular	0	-937.5	-942	0	incorrect	161	0	0.00248447204968944
S1	regular	0	-937.5	-941	0	incorrect	161	0	0.00248447204968944
S1	regular	0	-937.5	-940	1	incorrect	161	0.0062111801242236	0.00248447204968944
S1	regular	0	-937.5	-939	0	incorrect	161	0	0.00248447204968944
S1	regular	0	-937.5	-938	0	incorrect	161	0	0.00248447204968944
S1	regular	0	-937.5	-937	1	incorrect	161	0.0062111801242236	0.00248447204968944
S1	regular	0	-937.5	-936	0	incorrect	161	0	0.00248447204968944
S1	regular	0	-937.5	-935	2	incorrect	161	0.0124223602484472	0.00248447204968944
S1	regular	0	-937.5	-934	0	incorrect	161	0	0.00248447204968944
S1	regular	0	-937.5	-933	0	incorrect	161	0	0.00248447204968944
S1	regular	0	-927.5	-932	0	incorrect	161	0	0.00062111801242236
S1	regular	0	-927.5	-931	1	incorrect	161	0.0062111801242236	0.00062111801242236
S1	regular	0	-927.5	-930	0	incorrect	161	0	0.00062111801242236
S1	regular	0	-927.5	-929	0	incorrect	161	0	0.00062111801242236
S1	regular	0	-927.5	-928	0	incorrect	161	0	0.00062111801242236
S1	regular	0	-927.5	-927	0	incorrect	161	0	0.00062111801242236
S1	regular	0	-927.5	-926	0	incorrect	161	0	0.00062111801242236
S1	regular	0	-927.5	-925	0	incorrect	161	0	0.00062111801242236
S1	regular	0	-927.5	-924	0	incorrect	161	0	0.00062111801242236
S1	regular	0	-927.5	-923	0	incorrect	161	0	0.00062111801242236
S1	regular	0	-917.5	-922	0	incorrect	161	0	0.00248447204968944
S1	regular	0	-917.5	-921	1	incorrect	161	0.0062111801242236	0.00248447204968944
S1	regular	0	-917.5	-920	2	incorrect	161	0.0124223602484472	0.00248447204968944
S1	regular	0	-917.5	-919	0	incorrect	161	0	0.00248447204968944
S1	regular	0	-917.5	-918	1	incorrect	161	0.0062111801242236	0.00248447204968944
S1	regular	0	-917.5	-917	0	incorrect	161	0	0.00248447204968944
S1	regular	0	-917.5	-916	0	incorrect	161	0	0.00248447204968944
S1	regular	0	-917.5	-915	0	incorrect	161	0	0.00248447204968944
S1	regular	0	-917.5	-914	0	incorrect	161	0	0.00248447204968944
S1	regular	0	-917.5	-913	0	incorrect	161	0	0.00248447204968944
S1	regular	0	-907.5	-912	0	incorrect	161	0	0.00186335403726708
S1	regular	0	-907.5	-911	0	incorrect	161	0	0.00186335403726708
S1	regular	0	-907.5	-910	0	incorrect	161	0	0.00186335403726708
S1	regular	0	-907.5	-909	0	incorrect	161	0	0.00186335403726708
S1	regular	0	-907.5	-908	2	incorrect	161	0.0124223602484472	0.00186335403726708
S1	regular	0	-907.5	-907	0	incorrect	161	0	0.00186335403726708
S1	regular	0	-907.5	-906	0	incorrect	161	0	0.00186335403726708
S1	regular	0	-907.5	-905	0	incorrect	161	0	0.00186335403726708
S1	regular	0	-907.5	-904	0	incorrect	161	0	0.00186335403726708
S1	regular	0	-907.5	-903	1	incorrect	161	0.0062111801242236	0.00186335403726708
S1	regular	0	-897.5	-902	0	incorrect	161	0	0.0031055900621118
S1	regular	0	-897.5	-901	1	incorrect	161	0.0062111801242236	0.0031055900621118
S1	regular	0	-897.5	-900	1	incorrect	161	0.0062111801242236	0.0031055900621118
S1	regular	0	-897.5	-899	0	incorrect	161	0	0.0031055900621118
S1	regular	0	-897.5	-898	1	incorrect	161	0.0062111801242236	0.0031055900621118
S1	regular	0	-897.5	-897	1	incorrect	161	0.0062111801242236	0.0031055900621118
S1	regular	0	-897.5	-896	1	incorrect	161	0.0062111801242236	0.0031055900621118
S1	regular	0	-897.5	-895	0	incorrect	161	0	0.0031055900621118
S1	regular	0	-897.5	-894	0	incorrect	161	0	0.0031055900621118
S1	regular	0	-897.5	-893	0	incorrect	161	0	0.0031055900621118
S1	regular	0	-887.5	-892	1	incorrect	161	0.0062111801242236	0.00248447204968944
S1	regular	0	-887.5	-891	0	incorrect	161	0	0.00248447204968944
S1	regular	0	-887.5	-890	0	incorrect	161	0	0.00248447204968944
S1	regular	0	-887.5	-889	0	incorrect	161	0	0.00248447204968944
S1	regular	0	-887.5	-888	0	incorrect	161	0	0.00248447204968944
S1	regular	0	-887.5	-887	0	incorrect	161	0	0.00248447204968944
S1	regular	0	-887.5	-886	2	incorrect	161	0.0124223602484472	0.00248447204968944
S1	regular	0	-887.5	-885	0	incorrect	161	0	0.00248447204968944
S1	regular	0	-887.5	-884	1	incorrect	161	0.0062111801242236	0.00248447204968944
S1	regular	0	-887.5	-883	0	incorrect	161	0	0.00248447204968944
S1	regular	0	-877.5	-882	0	incorrect	161	0	0
S1	regular	0	-877.5	-881	0	incorrect	161	0	0
S1	regular	0	-877.5	-880	0	incorrect	161	0	0
S1	regular	0	-877.5	-879	0	incorrect	161	0	0
S1	regular	0	-877.5	-878	0	incorrect	161	0	0
S1	regular	0	-877.5	-877	0	incorrect	161	0	0
S1	regular	0	-877.5	-876	0	incorrect	161	0	0
S1	regular	0	-877.5	-875	0	incorrect	161	0	0
S1	regular	0	-877.5	-874	0	incorrect	161	0	0
S1	regular	0	-877.5	-873	0	incorrect	161	0	0
S1	regular	0	-867.5	-872	0	incorrect	161	0	0.00248447204968944
S1	regular	0	-867.5	-871	0	incorrect	161	0	0.00248447204968944
S1	regular	0	-867.5	-870	1	incorrect	161	0.0062111801242236	0.00248447204968944
S1	regular	0	-867.5	-869	0	incorrect	161	0	0.00248447204968944
S1	regular	0	-867.5	-868	0	incorrect	161	0	0.00248447204968944
S1	regular	0	-867.5	-867	0	incorrect	161	0	0.00248447204968944
S1	regular	0	-867.5	-866	0	incorrect	161	0	0.00248447204968944
S1	regular	0	-867.5	-865	1	incorrect	161	0.0062111801242236	0.00248447204968944
S1	regular	0	-867.5	-864	0	incorrect	161	0	0.00248447204968944
S1	regular	0	-867.5	-863	2	incorrect	161	0.0124223602484472	0.00248447204968944
S1	regular	0	-857.5	-862	0	incorrect	161	0	0.00062111801242236
S1	regular	0	-857.5	-861	0	incorrect	161	0	0.00062111801242236
S1	regular	0	-857.5	-860	0	incorrect	161	0	0.00062111801242236
S1	regular	0	-857.5	-859	0	incorrect	161	0	0.00062111801242236
S1	regular	0	-857.5	-858	0	incorrect	161	0	0.00062111801242236
S1	regular	0	-857.5	-857	1	incorrect	161	0.0062111801242236	0.00062111801242236
S1	regular	0	-857.5	-856	0	incorrect	161	0	0.00062111801242236
S1	regular	0	-857.5	-855	0	incorrect	161	0	0.00062111801242236
S1	regular	0	-857.5	-854	0	incorrect	161	0	0.00062111801242236
S1	regular	0	-857.5	-853	0	incorrect	161	0	0.00062111801242236
S1	regular	0	-847.5	-852	0	incorrect	161	0	0.00186335403726708
S1	regular	0	-847.5	-851	0	incorrect	161	0	0.00186335403726708
S1	regular	0	-847.5	-850	2	incorrect	161	0.0124223602484472	0.00186335403726708
S1	regular	0	-847.5	-849	0	incorrect	161	0	0.00186335403726708
S1	regular	0	-847.5	-848	0	incorrect	161	0	0.00186335403726708
S1	regular	0	-847.5	-847	0	incorrect	161	0	0.00186335403726708
S1	regular	0	-847.5	-846	0	incorrect	161	0	0.00186335403726708
S1	regular	0	-847.5	-845	0	incorrect	161	0	0.00186335403726708
S1	regular	0	-847.5	-844	0	incorrect	161	0	0.00186335403726708
S1	regular	0	-847.5	-843	1	incorrect	161	0.0062111801242236	0.00186335403726708
S1	regular	0	-837.5	-842	0	incorrect	161	0	0.00186335403726708
S1	regular	0	-837.5	-841	0	incorrect	161	0	0.00186335403726708
S1	regular	0	-837.5	-840	0	incorrect	161	0	0.00186335403726708
S1	regular	0	-837.5	-839	1	incorrect	161	0.0062111801242236	0.00186335403726708
S1	regular	0	-837.5	-838	1	incorrect	161	0.0062111801242236	0.00186335403726708
S1	regular	0	-837.5	-837	0	incorrect	161	0	0.00186335403726708
S1	regular	0	-837.5	-836	0	incorrect	161	0	0.00186335403726708
S1	regular	0	-837.5	-835	1	incorrect	161	0.0062111801242236	0.00186335403726708
S1	regular	0	-837.5	-834	0	incorrect	161	0	0.00186335403726708
S1	regular	0	-837.5	-833	0	incorrect	161	0	0.00186335403726708
S1	regular	0	-827.5	-832	1	incorrect	161	0.0062111801242236	0.00372670807453416
S1	regular	0	-827.5	-831	1	incorrect	161	0.0062111801242236	0.00372670807453416
S1	regular	0	-827.5	-830	0	incorrect	161	0	0.00372670807453416
S1	regular	0	-827.5	-829	1	incorrect	161	0.0062111801242236	0.00372670807453416
S1	regular	0	-827.5	-828	0	incorrect	161	0	0.00372670807453416
S1	regular	0	-827.5	-827	0	incorrect	161	0	0.00372670807453416
S1	regular	0	-827.5	-826	0	incorrect	161	0	0.00372670807453416
S1	regular	0	-827.5	-825	1	incorrect	161	0.0062111801242236	0.00372670807453416
S1	regular	0	-827.5	-824	1	incorrect	161	0.0062111801242236	0.00372670807453416
S1	regular	0	-827.5	-823	1	incorrect	161	0.0062111801242236	0.00372670807453416
S1	regular	0	-817.5	-822	0	incorrect	161	0	0.00186335403726708
S1	regular	0	-817.5	-821	0	incorrect	161	0	0.00186335403726708
S1	regular	0	-817.5	-820	1	incorrect	161	0.0062111801242236	0.00186335403726708
S1	regular	0	-817.5	-819	0	incorrect	161	0	0.00186335403726708
S1	regular	0	-817.5	-818	0	incorrect	161	0	0.00186335403726708
S1	regular	0	-817.5	-817	0	incorrect	161	0	0.00186335403726708
S1	regular	0	-817.5	-816	0	incorrect	161	0	0.00186335403726708
S1	regular	0	-817.5	-815	1	incorrect	161	0.0062111801242236	0.00186335403726708
S1	regular	0	-817.5	-814	0	incorrect	161	0	0.00186335403726708
S1	regular	0	-817.5	-813	1	incorrect	161	0.0062111801242236	0.00186335403726708
S1	regular	0	-807.5	-812	0	incorrect	161	0	0.00062111801242236
S1	regular	0	-807.5	-811	0	incorrect	161	0	0.00062111801242236
S1	regular	0	-807.5	-810	0	incorrect	161	0	0.00062111801242236
S1	regular	0	-807.5	-809	1	incorrect	161	0.0062111801242236	0.00062111801242236
S1	regular	0	-807.5	-808	0	incorrect	161	0	0.00062111801242236
S1	regular	0	-807.5	-807	0	incorrect	161	0	0.00062111801242236
S1	regular	0	-807.5	-806	0	incorrect	161	0	0.00062111801242236
S1	regular	0	-807.5	-805	0	incorrect	161	0	0.00062111801242236
S1	regular	0	-807.5	-804	0	incorrect	161	0	0.00062111801242236
S1	regular	0	-807.5	-803	0	incorrect	161	0	0.00062111801242236
S1	regular	0	-797.5	-802	0	incorrect	161	0	0
S1	regular	0	-797.5	-801	0	incorrect	161	0	0
S1	regular	0	-797.5	-800	0	incorrect	161	0	0
S1	regular	0	-797.5	-799	0	incorrect	161	0	0
S1	regular	0	-797.5	-798	0	incorrect	161	0	0
S1	regular	0	-797.5	-797	0	incorrect	161	0	0
S1	regular	0	-797.5	-796	0	incorrect	161	0	0
S1	regular	0	-797.5	-795	0	incorrect	161	0	0
S1	regular	0	-797.5	-794	0	incorrect	161	0	0
S1	regular	0	-797.5	-793	0	incorrect	161	0	0
S1	regular	0	-787.5	-792	0	incorrect	161	0	0.00186335403726708
S1	regular	0	-787.5	-791	0	incorrect	161	0	0.00186335403726708
S1	regular	0	-787.5	-790	0	incorrect	161	0	0.00186335403726708
S1	regular	0	-787.5	-789	0	incorrect	161	0	0.00186335403726708
S1	regular	0	-787.5	-788	0	incorrect	161	0	0.00186335403726708
S1	regular	0	-787.5	-787	0	incorrect	161	0	0.00186335403726708
S1	regular	0	-787.5	-786	1	incorrect	161	0.0062111801242236	0.00186335403726708
S1	regular	0	-787.5	-785	0	incorrect	161	0	0.00186335403726708
S1	regular	0	-787.5	-784	2	incorrect	161	0.0124223602484472	0.00186335403726708
S1	regular	0	-787.5	-783	0	incorrect	161	0	0.00186335403726708
S1	regular	0	-777.5	-782	1	incorrect	161	0.0062111801242236	0.00186335403726708
S1	regular	0	-777.5	-781	0	incorrect	161	0	0.00186335403726708
S1	regular	0	-777.5	-780	0	incorrect	161	0	0.00186335403726708
S1	regular	0	-777.5	-779	1	incorrect	161	0.0062111801242236	0.00186335403726708
S1	regular	0	-777.5	-778	0	incorrect	161	0	0.00186335403726708
S1	regular	0	-777.5	-777	0	incorrect	161	0	0.00186335403726708
S1	regular	0	-777.5	-776	0	incorrect	161	0	0.00186335403726708
S1	regular	0	-777.5	-775	1	incorrect	161	0.0062111801242236	0.00186335403726708
S1	regular	0	-777.5	-774	0	incorrect	161	0	0.00186335403726708
S1	regular	0	-777.5	-773	0	incorrect	161	0	0.00186335403726708
S1	regular	0	-767.5	-772	0	incorrect	161	0	0.00248447204968944
S1	regular	0	-767.5	-771	0	incorrect	161	0	0.00248447204968944
S1	regular	0	-767.5	-770	0	incorrect	161	0	0.00248447204968944
S1	regular	0	-767.5	-769	1	incorrect	161	0.0062111801242236	0.00248447204968944
S1	regular	0	-767.5	-768	0	incorrect	161	0	0.00248447204968944
S1	regular	0	-767.5	-767	2	incorrect	161	0.0124223602484472	0.00248447204968944
S1	regular	0	-767.5	-766	0	incorrect	161	0	0.00248447204968944
S1	regular	0	-767.5	-765	0	incorrect	161	0	0.00248447204968944
S1	regular	0	-767.5	-764	1	incorrect	161	0.0062111801242236	0.00248447204968944
S1	regular	0	-767.5	-763	0	incorrect	161	0	0.00248447204968944
S1	regular	0	-757.5	-762	0	incorrect	161	0	0.00186335403726708
S1	regular	0	-757.5	-761	0	incorrect	161	0	0.00186335403726708
S1	regular	0	-757.5	-760	0	incorrect	161	0	0.00186335403726708
S1	regular	0	-757.5	-759	1	incorrect	161	0.0062111801242236	0.00186335403726708
S1	regular	0	-757.5	-758	0	incorrect	161	0	0.00186335403726708
S1	regular	0	-757.5	-757	0	incorrect	161	0	0.00186335403726708
S1	regular	0	-757.5	-756	0	incorrect	161	0	0.00186335403726708
S1	regular	0	-757.5	-755	1	incorrect	161	0.0062111801242236	0.00186335403726708
S1	regular	0	-757.5	-754	0	incorrect	161	0	0.00186335403726708
S1	regular	0	-757.5	-753	1	incorrect	161	0.0062111801242236	0.00186335403726708
S1	regular	0	-747.5	-752	0	incorrect	161	0	0.00372670807453416
S1	regular	0	-747.5	-751	0	incorrect	161	0	0.00372670807453416
S1	regular	0	-747.5	-750	2	incorrect	161	0.0124223602484472	0.00372670807453416
S1	regular	0	-747.5	-749	0	incorrect	161	0	0.00372670807453416
S1	regular	0	-747.5	-748	0	incorrect	161	0	0.00372670807453416
S1	regular	0	-747.5	-747	1	incorrect	161	0.0062111801242236	0.00372670807453416
S1	regular	0	-747.5	-746	2	incorrect	161	0.0124223602484472	0.00372670807453416
S1	regular	0	-747.5	-745	1	incorrect	161	0.0062111801242236	0.00372670807453416
S1	regular	0	-747.5	-744	0	incorrect	161	0	0.00372670807453416
S1	regular	0	-747.5	-743	0	incorrect	161	0	0.00372670807453416
S1	regular	0	-737.5	-742	0	incorrect	161	0	0.00248447204968944
S1	regular	0	-737.5	-741	1	incorrect	161	0.0062111801242236	0.00248447204968944
S1	regular	0	-737.5	-740	0	incorrect	161	0	0.00248447204968944
S1	regular	0	-737.5	-739	0	incorrect	161	0	0.00248447204968944
S1	regular	0	-737.5	-738	0	incorrect	161	0	0.00248447204968944
S1	regular	0	-737.5	-737	1	incorrect	161	0.0062111801242236	0.00248447204968944
S1	regular	0	-737.5	-736	1	incorrect	161	0.0062111801242236	0.00248447204968944
S1	regular	0	-737.5	-735	0	incorrect	161	0	0.00248447204968944
S1	regular	0	-737.5	-734	0	incorrect	161	0	0.00248447204968944
S1	regular	0	-737.5	-733	1	incorrect	161	0.0062111801242236	0.00248447204968944
S1	regular	0	-727.5	-732	0	incorrect	161	0	0.00186335403726708
S1	regular	0	-727.5	-731	0	incorrect	161	0	0.00186335403726708
S1	regular	0	-727.5	-730	0	incorrect	161	0	0.00186335403726708
S1	regular	0	-727.5	-729	0	incorrect	161	0	0.00186335403726708
S1	regular	0	-727.5	-728	0	incorrect	161	0	0.00186335403726708
S1	regular	0	-727.5	-727	0	incorrect	161	0	0.00186335403726708
S1	regular	0	-727.5	-726	0	incorrect	161	0	0.00186335403726708
S1	regular	0	-727.5	-725	1	incorrect	161	0.0062111801242236	0.00186335403726708
S1	regular	0	-727.5	-724	1	incorrect	161	0.0062111801242236	0.00186335403726708
S1	regular	0	-727.5	-723	1	incorrect	161	0.0062111801242236	0.00186335403726708
S1	regular	0	-717.5	-722	1	incorrect	161	0.0062111801242236	0.00248447204968944
S1	regular	0	-717.5	-721	0	incorrect	161	0	0.00248447204968944
S1	regular	0	-717.5	-720	0	incorrect	161	0	0.00248447204968944
S1	regular	0	-717.5	-719	0	incorrect	161	0	0.00248447204968944
S1	regular	0	-717.5	-718	0	incorrect	161	0	0.00248447204968944
S1	regular	0	-717.5	-717	0	incorrect	161	0	0.00248447204968944
S1	regular	0	-717.5	-716	1	incorrect	161	0.0062111801242236	0.00248447204968944
S1	regular	0	-717.5	-715	0	incorrect	161	0	0.00248447204968944
S1	regular	0	-717.5	-714	1	incorrect	161	0.0062111801242236	0.00248447204968944
S1	regular	0	-717.5	-713	1	incorrect	161	0.0062111801242236	0.00248447204968944
S1	regular	0	-707.5	-712	0	incorrect	161	0	0.00124223602484472
S1	regular	0	-707.5	-711	0	incorrect	161	0	0.00124223602484472
S1	regular	0	-707.5	-710	0	incorrect	161	0	0.00124223602484472
S1	regular	0	-707.5	-709	1	incorrect	161	0.0062111801242236	0.00124223602484472
S1	regular	0	-707.5	-708	0	incorrect	161	0	0.00124223602484472
S1	regular	0	-707.5	-707	0	incorrect	161	0	0.00124223602484472
S1	regular	0	-707.5	-706	0	incorrect	161	0	0.00124223602484472
S1	regular	0	-707.5	-705	0	incorrect	161	0	0.00124223602484472
S1	regular	0	-707.5	-704	0	incorrect	161	0	0.00124223602484472
S1	regular	0	-707.5	-703	1	incorrect	161	0.0062111801242236	0.00124223602484472
S1	regular	0	-697.5	-702	0	incorrect	161	0	0.00248447204968944
S1	regular	0	-697.5	-701	2	incorrect	161	0.0124223602484472	0.00248447204968944
S1	regular	0	-697.5	-700	0	incorrect	161	0	0.00248447204968944
S1	regular	0	-697.5	-699	0	incorrect	161	0	0.00248447204968944
S1	regular	0	-697.5	-698	0	incorrect	161	0	0.00248447204968944
S1	regular	0	-697.5	-697	1	incorrect	161	0.0062111801242236	0.00248447204968944
S1	regular	0	-697.5	-696	0	incorrect	161	0	0.00248447204968944
S1	regular	0	-697.5	-695	0	incorrect	161	0	0.00248447204968944
S1	regular	0	-697.5	-694	1	incorrect	161	0.0062111801242236	0.00248447204968944
S1	regular	0	-697.5	-693	0	incorrect	161	0	0.00248447204968944
S1	regular	0	-687.5	-692	0	incorrect	161	0	0.00186335403726708
S1	regular	0	-687.5	-691	0	incorrect	161	0	0.00186335403726708
S1	regular	0	-687.5	-690	0	incorrect	161	0	0.00186335403726708
S1	regular	0	-687.5	-689	0	incorrect	161	0	0.00186335403726708
S1	regular	0	-687.5	-688	3	incorrect	161	0.0186335403726708	0.00186335403726708
S1	regular	0	-687.5	-687	0	incorrect	161	0	0.00186335403726708
S1	regular	0	-687.5	-686	0	incorrect	161	0	0.00186335403726708
S1	regular	0	-687.5	-685	0	incorrect	161	0	0.00186335403726708
S1	regular	0	-687.5	-684	0	incorrect	161	0	0.00186335403726708
S1	regular	0	-687.5	-683	0	incorrect	161	0	0.00186335403726708
S1	regular	0	-677.5	-682	0	incorrect	161	0	0.00062111801242236
S1	regular	0	-677.5	-681	1	incorrect	161	0.0062111801242236	0.00062111801242236
S1	regular	0	-677.5	-680	0	incorrect	161	0	0.00062111801242236
S1	regular	0	-677.5	-679	0	incorrect	161	0	0.00062111801242236
S1	regular	0	-677.5	-678	0	incorrect	161	0	0.00062111801242236
S1	regular	0	-677.5	-677	0	incorrect	161	0	0.00062111801242236
S1	regular	0	-677.5	-676	0	incorrect	161	0	0.00062111801242236
S1	regular	0	-677.5	-675	0	incorrect	161	0	0.00062111801242236
S1	regular	0	-677.5	-674	0	incorrect	161	0	0.00062111801242236
S1	regular	0	-677.5	-673	0	incorrect	161	0	0.00062111801242236
S1	regular	0	-667.5	-672	0	incorrect	161	0	0.00124223602484472
S1	regular	0	-667.5	-671	0	incorrect	161	0	0.00124223602484472
S1	regular	0	-667.5	-670	0	incorrect	161	0	0.00124223602484472
S1	regular	0	-667.5	-669	0	incorrect	161	0	0.00124223602484472
S1	regular	0	-667.5	-668	0	incorrect	161	0	0.00124223602484472
S1	regular	0	-667.5	-667	2	incorrect	161	0.0124223602484472	0.00124223602484472
S1	regular	0	-667.5	-666	0	incorrect	161	0	0.00124223602484472
S1	regular	0	-667.5	-665	0	incorrect	161	0	0.00124223602484472
S1	regular	0	-667.5	-664	0	incorrect	161	0	0.00124223602484472
S1	regular	0	-667.5	-663	0	incorrect	161	0	0.00124223602484472
S1	regular	0	-657.5	-662	0	incorrect	161	0	0.00124223602484472
S1	regular	0	-657.5	-661	0	incorrect	161	0	0.00124223602484472
S1	regular	0	-657.5	-660	0	incorrect	161	0	0.00124223602484472
S1	regular	0	-657.5	-659	1	incorrect	161	0.0062111801242236	0.00124223602484472
S1	regular	0	-657.5	-658	0	incorrect	161	0	0.00124223602484472
S1	regular	0	-657.5	-657	0	incorrect	161	0	0.00124223602484472
S1	regular	0	-657.5	-656	0	incorrect	161	0	0.00124223602484472
S1	regular	0	-657.5	-655	1	incorrect	161	0.0062111801242236	0.00124223602484472
S1	regular	0	-657.5	-654	0	incorrect	161	0	0.00124223602484472
S1	regular	0	-657.5	-653	0	incorrect	161	0	0.00124223602484472
S1	regular	0	-647.5	-652	0	incorrect	161	0	0.00124223602484472
S1	regular	0	-647.5	-651	1	incorrect	161	0.0062111801242236	0.00124223602484472
S1	regular	0	-647.5	-650	0	incorrect	161	0	0.00124223602484472
S1	regular	0	-647.5	-649	0	incorrect	161	0	0.00124223602484472
S1	regular	0	-647.5	-648	0	incorrect	161	0	0.00124223602484472
S1	regular	0	-647.5	-647	0	incorrect	161	0	0.00124223602484472
S1	regular	0	-647.5	-646	0	incorrect	161	0	0.00124223602484472
S1	regular	0	-647.5	-645	0	incorrect	161	0	0.00124223602484472
S1	regular	0	-647.5	-644	0	incorrect	161	0	0.00124223602484472
S1	regular	0	-647.5	-643	1	incorrect	161	0.0062111801242236	0.00124223602484472
S1	regular	0	-637.5	-642	0	incorrect	161	0	0.00186335403726708
S1	regular	0	-637.5	-641	0	incorrect	161	0	0.00186335403726708
S1	regular	0	-637.5	-640	0	incorrect	161	0	0.00186335403726708
S1	regular	0	-637.5	-639	0	incorrect	161	0	0.00186335403726708
S1	regular	0	-637.5	-638	0	incorrect	161	0	0.00186335403726708
S1	regular	0	-637.5	-637	1	incorrect	161	0.0062111801242236	0.00186335403726708
S1	regular	0	-637.5	-636	1	incorrect	161	0.0062111801242236	0.00186335403726708
S1	regular	0	-637.5	-635	1	incorrect	161	0.0062111801242236	0.00186335403726708
S1	regular	0	-637.5	-634	0	incorrect	161	0	0.00186335403726708
S1	regular	0	-637.5	-633	0	incorrect	161	0	0.00186335403726708
S1	regular	0	-627.5	-632	0	incorrect	161	0	0.00186335403726708
S1	regular	0	-627.5	-631	0	incorrect	161	0	0.00186335403726708
S1	regular	0	-627.5	-630	0	incorrect	161	0	0.00186335403726708
S1	regular	0	-627.5	-629	0	incorrect	161	0	0.00186335403726708
S1	regular	0	-627.5	-628	0	incorrect	161	0	0.00186335403726708
S1	regular	0	-627.5	-627	1	incorrect	161	0.0062111801242236	0.00186335403726708
S1	regular	0	-627.5	-626	0	incorrect	161	0	0.00186335403726708
S1	regular	0	-627.5	-625	1	incorrect	161	0.0062111801242236	0.00186335403726708
S1	regular	0	-627.5	-624	1	incorrect	161	0.0062111801242236	0.00186335403726708
S1	regular	0	-627.5	-623	0	incorrect	161	0	0.00186335403726708
S1	regular	0	-617.5	-622	0	incorrect	161	0	0.00062111801242236
S1	regular	0	-617.5	-621	0	incorrect	161	0	0.00062111801242236
S1	regular	0	-617.5	-620	0	incorrect	161	0	0.00062111801242236
S1	regular	0	-617.5	-619	0	incorrect	161	0	0.00062111801242236
S1	regular	0	-617.5	-618	0	incorrect	161	0	0.00062111801242236
S1	regular	0	-617.5	-617	1	incorrect	161	0.0062111801242236	0.00062111801242236
S1	regular	0	-617.5	-616	0	incorrect	161	0	0.00062111801242236
S1	regular	0	-617.5	-615	0	incorrect	161	0	0.00062111801242236
S1	regular	0	-617.5	-614	0	incorrect	161	0	0.00062111801242236
S1	regular	0	-617.5	-613	0	incorrect	161	0	0.00062111801242236
S1	regular	0	-607.5	-612	0	incorrect	161	0	0.00186335403726708
S1	regular	0	-607.5	-611	1	incorrect	161	0.0062111801242236	0.00186335403726708
S1	regular	0	-607.5	-610	0	incorrect	161	0	0.00186335403726708
S1	regular	0	-607.5	-609	0	incorrect	161	0	0.00186335403726708
S1	regular	0	-607.5	-608	1	incorrect	161	0.0062111801242236	0.00186335403726708
S1	regular	0	-607.5	-607	0	incorrect	161	0	0.00186335403726708
S1	regular	0	-607.5	-606	0	incorrect	161	0	0.00186335403726708
S1	regular	0	-607.5	-605	1	incorrect	161	0.0062111801242236	0.00186335403726708
S1	regular	0	-607.5	-604	0	incorrect	161	0	0.00186335403726708
S1	regular	0	-607.5	-603	0	incorrect	161	0	0.00186335403726708
S1	regular	0	-597.5	-602	1	incorrect	161	0.0062111801242236	0.00186335403726708
S1	regular	0	-597.5	-601	0	incorrect	161	0	0.00186335403726708
S1	regular	0	-597.5	-600	0	incorrect	161	0	0.00186335403726708
S1	regular	0	-597.5	-599	0	incorrect	161	0	0.00186335403726708
S1	regular	0	-597.5	-598	0	incorrect	161	0	0.00186335403726708
S1	regular	0	-597.5	-597	0	incorrect	161	0	0.00186335403726708
S1	regular	0	-597.5	-596	0	incorrect	161	0	0.00186335403726708
S1	regular	0	-597.5	-595	1	incorrect	161	0.0062111801242236	0.00186335403726708
S1	regular	0	-597.5	-594	1	incorrect	161	0.0062111801242236	0.00186335403726708
S1	regular	0	-597.5	-593	0	incorrect	161	0	0.00186335403726708
S1	regular	0	-587.5	-592	0	incorrect	161	0	0.00186335403726708
S1	regular	0	-587.5	-591	0	incorrect	161	0	0.00186335403726708
S1	regular	0	-587.5	-590	1	incorrect	161	0.0062111801242236	0.00186335403726708
S1	regular	0	-587.5	-589	0	incorrect	161	0	0.00186335403726708
S1	regular	0	-587.5	-588	1	incorrect	161	0.0062111801242236	0.00186335403726708
S1	regular	0	-587.5	-587	1	incorrect	161	0.0062111801242236	0.00186335403726708
S1	regular	0	-587.5	-586	0	incorrect	161	0	0.00186335403726708
S1	regular	0	-587.5	-585	0	incorrect	161	0	0.00186335403726708
S1	regular	0	-587.5	-584	0	incorrect	161	0	0.00186335403726708
S1	regular	0	-587.5	-583	0	incorrect	161	0	0.00186335403726708
S1	regular	0	-577.5	-582	0	incorrect	161	0	0.00124223602484472
S1	regular	0	-577.5	-581	0	incorrect	161	0	0.00124223602484472
S1	regular	0	-577.5	-580	0	incorrect	161	0	0.00124223602484472
S1	regular	0	-577.5	-579	0	incorrect	161	0	0.00124223602484472
S1	regular	0	-577.5	-578	0	incorrect	161	0	0.00124223602484472
S1	regular	0	-577.5	-577	0	incorrect	161	0	0.00124223602484472
S1	regular	0	-577.5	-576	0	incorrect	161	0	0.00124223602484472
S1	regular	0	-577.5	-575	1	incorrect	161	0.0062111801242236	0.00124223602484472
S1	regular	0	-577.5	-574	0	incorrect	161	0	0.00124223602484472
S1	regular	0	-577.5	-573	1	incorrect	161	0.0062111801242236	0.00124223602484472
S1	regular	0	-567.5	-572	0	incorrect	161	0	0
S1	regular	0	-567.5	-571	0	incorrect	161	0	0
S1	regular	0	-567.5	-570	0	incorrect	161	0	0
S1	regular	0	-567.5	-569	0	incorrect	161	0	0
S1	regular	0	-567.5	-568	0	incorrect	161	0	0
S1	regular	0	-567.5	-567	0	incorrect	161	0	0
S1	regular	0	-567.5	-566	0	incorrect	161	0	0
S1	regular	0	-567.5	-565	0	incorrect	161	0	0
S1	regular	0	-567.5	-564	0	incorrect	161	0	0
S1	regular	0	-567.5	-563	0	incorrect	161	0	0
S1	regular	0	-557.5	-562	0	incorrect	161	0	0.00062111801242236
S1	regular	0	-557.5	-561	0	incorrect	161	0	0.00062111801242236
S1	regular	0	-557.5	-560	1	incorrect	161	0.0062111801242236	0.00062111801242236
S1	regular	0	-557.5	-559	0	incorrect	161	0	0.00062111801242236
S1	regular	0	-557.5	-558	0	incorrect	161	0	0.00062111801242236
S1	regular	0	-557.5	-557	0	incorrect	161	0	0.00062111801242236
S1	regular	0	-557.5	-556	0	incorrect	161	0	0.00062111801242236
S1	regular	0	-557.5	-555	0	incorrect	161	0	0.00062111801242236
S1	regular	0	-557.5	-554	0	incorrect	161	0	0.00062111801242236
S1	regular	0	-557.5	-553	0	incorrect	161	0	0.00062111801242236
S1	regular	0	-547.5	-552	0	incorrect	161	0	0.00186335403726708
S1	regular	0	-547.5	-551	0	incorrect	161	0	0.00186335403726708
S1	regular	0	-547.5	-550	0	incorrect	161	0	0.00186335403726708
S1	regular	0	-547.5	-549	1	incorrect	161	0.0062111801242236	0.00186335403726708
S1	regular	0	-547.5	-548	0	incorrect	161	0	0.00186335403726708
S1	regular	0	-547.5	-547	0	incorrect	161	0	0.00186335403726708
S1	regular	0	-547.5	-546	1	incorrect	161	0.0062111801242236	0.00186335403726708
S1	regular	0	-547.5	-545	0	incorrect	161	0	0.00186335403726708
S1	regular	0	-547.5	-544	0	incorrect	161	0	0.00186335403726708
S1	regular	0	-547.5	-543	1	incorrect	161	0.0062111801242236	0.00186335403726708
S1	regular	0	-537.5	-542	0	incorrect	161	0	0.00186335403726708
S1	regular	0	-537.5	-541	1	incorrect	161	0.0062111801242236	0.00186335403726708
S1	regular	0	-537.5	-540	0	incorrect	161	0	0.00186335403726708
S1	regular	0	-537.5	-539	0	incorrect	161	0	0.00186335403726708
S1	regular	0	-537.5	-538	1	incorrect	161	0.0062111801242236	0.00186335403726708
S1	regular	0	-537.5	-537	0	incorrect	161	0	0.00186335403726708
S1	regular	0	-537.5	-536	1	incorrect	161	0.0062111801242236	0.00186335403726708
S1	regular	0	-537.5	-535	0	incorrect	161	0	0.00186335403726708
S1	regular	0	-537.5	-534	0	incorrect	161	0	0.00186335403726708
S1	regular	0	-537.5	-533	0	incorrect	161	0	0.00186335403726708
S1	regular	0	-527.5	-532	2	incorrect	161	0.0124223602484472	0.00248447204968944
S1	regular	0	-527.5	-531	0	incorrect	161	0	0.00248447204968944
S1	regular	0	-527.5	-530	0	incorrect	161	0	0.00248447204968944
S1	regular	0	-527.5	-529	0	incorrect	161	0	0.00248447204968944
S1	regular	0	-527.5	-528	0	incorrect	161	0	0.00248447204968944
S1	regular	0	-527.5	-527	1	incorrect	161	0.0062111801242236	0.00248447204968944
S1	regular	0	-527.5	-526	0	incorrect	161	0	0.00248447204968944
S1	regular	0	-527.5	-525	1	incorrect	161	0.0062111801242236	0.00248447204968944
S1	regular	0	-527.5	-524	0	incorrect	161	0	0.00248447204968944
S1	regular	0	-527.5	-523	0	incorrect	161	0	0.00248447204968944
S1	regular	0	-517.5	-522	1	incorrect	161	0.0062111801242236	0.00372670807453416
S1	regular	0	-517.5	-521	0	incorrect	161	0	0.00372670807453416
S1	regular	0	-517.5	-520	0	incorrect	161	0	0.00372670807453416
S1	regular	0	-517.5	-519	0	incorrect	161	0	0.00372670807453416
S1	regular	0	-517.5	-518	0	incorrect	161	0	0.00372670807453416
S1	regular	0	-517.5	-517	1	incorrect	161	0.0062111801242236	0.00372670807453416
S1	regular	0	-517.5	-516	2	incorrect	161	0.0124223602484472	0.00372670807453416
S1	regular	0	-517.5	-515	0	incorrect	161	0	0.00372670807453416
S1	regular	0	-517.5	-514	0	incorrect	161	0	0.00372670807453416
S1	regular	0	-517.5	-513	2	incorrect	161	0.0124223602484472	0.00372670807453416
S1	regular	0	-507.5	-512	0	incorrect	161	0	0.00062111801242236
S1	regular	0	-507.5	-511	0	incorrect	161	0	0.00062111801242236
S1	regular	0	-507.5	-510	1	incorrect	161	0.0062111801242236	0.00062111801242236
S1	regular	0	-507.5	-509	0	incorrect	161	0	0.00062111801242236
S1	regular	0	-507.5	-508	0	incorrect	161	0	0.00062111801242236
S1	regular	0	-507.5	-507	0	incorrect	161	0	0.00062111801242236
S1	regular	0	-507.5	-506	0	incorrect	161	0	0.00062111801242236
S1	regular	0	-507.5	-505	0	incorrect	161	0	0.00062111801242236
S1	regular	0	-507.5	-504	0	incorrect	161	0	0.00062111801242236
S1	regular	0	-507.5	-503	0	incorrect	161	0	0.00062111801242236
S1	regular	0	-497.5	-502	0	incorrect	161	0	0.00186335403726708
S1	regular	0	-497.5	-501	0	incorrect	161	0	0.00186335403726708
S1	regular	0	-497.5	-500	1	incorrect	161	0.0062111801242236	0.00186335403726708
S1	regular	0	-497.5	-499	0	incorrect	161	0	0.00186335403726708
S1	regular	0	-497.5	-498	0	incorrect	161	0	0.00186335403726708
S1	regular	0	-497.5	-497	0	incorrect	161	0	0.00186335403726708
S1	regular	0	-497.5	-496	1	incorrect	161	0.0062111801242236	0.00186335403726708
S1	regular	0	-497.5	-495	0	incorrect	161	0	0.00186335403726708
S1	regular	0	-497.5	-494	0	incorrect	161	0	0.00186335403726708
S1	regular	0	-497.5	-493	1	incorrect	161	0.0062111801242236	0.00186335403726708
S1	regular	0	-487.5	-492	1	incorrect	161	0.0062111801242236	0.0031055900621118
S1	regular	0	-487.5	-491	0	incorrect	161	0	0.0031055900621118
S1	regular	0	-487.5	-490	0	incorrect	161	0	0.0031055900621118
S1	regular	0	-487.5	-489	0	incorrect	161	0	0.0031055900621118
S1	regular	0	-487.5	-488	2	incorrect	161	0.0124223602484472	0.0031055900621118
S1	regular	0	-487.5	-487	1	incorrect	161	0.0062111801242236	0.0031055900621118
S1	regular	0	-487.5	-486	0	incorrect	161	0	0.0031055900621118
S1	regular	0	-487.5	-485	1	incorrect	161	0.0062111801242236	0.0031055900621118
S1	regular	0	-487.5	-484	0	incorrect	161	0	0.0031055900621118
S1	regular	0	-487.5	-483	0	incorrect	161	0	0.0031055900621118
S1	regular	0	-477.5	-482	0	incorrect	161	0	0
S1	regular	0	-477.5	-481	0	incorrect	161	0	0
S1	regular	0	-477.5	-480	0	incorrect	161	0	0
S1	regular	0	-477.5	-479	0	incorrect	161	0	0
S1	regular	0	-477.5	-478	0	incorrect	161	0	0
S1	regular	0	-477.5	-477	0	incorrect	161	0	0
S1	regular	0	-477.5	-476	0	incorrect	161	0	0
S1	regular	0	-477.5	-475	0	incorrect	161	0	0
S1	regular	0	-477.5	-474	0	incorrect	161	0	0
S1	regular	0	-477.5	-473	0	incorrect	161	0	0
S1	regular	0	-467.5	-472	0	incorrect	161	0	0.00124223602484472
S1	regular	0	-467.5	-471	0	incorrect	161	0	0.00124223602484472
S1	regular	0	-467.5	-470	0	incorrect	161	0	0.00124223602484472
S1	regular	0	-467.5	-469	1	incorrect	161	0.0062111801242236	0.00124223602484472
S1	regular	0	-467.5	-468	0	incorrect	161	0	0.00124223602484472
S1	regular	0	-467.5	-467	1	incorrect	161	0.0062111801242236	0.00124223602484472
S1	regular	0	-467.5	-466	0	incorrect	161	0	0.00124223602484472
S1	regular	0	-467.5	-465	0	incorrect	161	0	0.00124223602484472
S1	regular	0	-467.5	-464	0	incorrect	161	0	0.00124223602484472
S1	regular	0	-467.5	-463	0	incorrect	161	0	0.00124223602484472
S1	regular	0	-457.5	-462	0	incorrect	161	0	0.00124223602484472
S1	regular	0	-457.5	-461	0	incorrect	161	0	0.00124223602484472
S1	regular	0	-457.5	-460	0	incorrect	161	0	0.00124223602484472
S1	regular	0	-457.5	-459	0	incorrect	161	0	0.00124223602484472
S1	regular	0	-457.5	-458	1	incorrect	161	0.0062111801242236	0.00124223602484472
S1	regular	0	-457.5	-457	0	incorrect	161	0	0.00124223602484472
S1	regular	0	-457.5	-456	0	incorrect	161	0	0.00124223602484472
S1	regular	0	-457.5	-455	0	incorrect	161	0	0.00124223602484472
S1	regular	0	-457.5	-454	1	incorrect	161	0.0062111801242236	0.00124223602484472
S1	regular	0	-457.5	-453	0	incorrect	161	0	0.00124223602484472
S1	regular	0	-447.5	-452	0	incorrect	161	0	0.00186335403726708
S1	regular	0	-447.5	-451	0	incorrect	161	0	0.00186335403726708
S1	regular	0	-447.5	-450	2	incorrect	161	0.0124223602484472	0.00186335403726708
S1	regular	0	-447.5	-449	1	incorrect	161	0.0062111801242236	0.00186335403726708
S1	regular	0	-447.5	-448	0	incorrect	161	0	0.00186335403726708
S1	regular	0	-447.5	-447	0	incorrect	161	0	0.00186335403726708
S1	regular	0	-447.5	-446	0	incorrect	161	0	0.00186335403726708
S1	regular	0	-447.5	-445	0	incorrect	161	0	0.00186335403726708
S1	regular	0	-447.5	-444	0	incorrect	161	0	0.00186335403726708
S1	regular	0	-447.5	-443	0	incorrect	161	0	0.00186335403726708
S1	regular	0	-437.5	-442	0	incorrect	161	0	0.00124223602484472
S1	regular	0	-437.5	-441	1	incorrect	161	0.0062111801242236	0.00124223602484472
S1	regular	0	-437.5	-440	0	incorrect	161	0	0.00124223602484472
S1	regular	0	-437.5	-439	0	incorrect	161	0	0.00124223602484472
S1	regular	0	-437.5	-438	1	incorrect	161	0.0062111801242236	0.00124223602484472
S1	regular	0	-437.5	-437	0	incorrect	161	0	0.00124223602484472
S1	regular	0	-437.5	-436	0	incorrect	161	0	0.00124223602484472
S1	regular	0	-437.5	-435	0	incorrect	161	0	0.00124223602484472
S1	regular	0	-437.5	-434	0	incorrect	161	0	0.00124223602484472
S1	regular	0	-437.5	-433	0	incorrect	161	0	0.00124223602484472
S1	regular	0	-427.5	-432	1	incorrect	161	0.0062111801242236	0.0031055900621118
S1	regular	0	-427.5	-431	0	incorrect	161	0	0.0031055900621118
S1	regular	0	-427.5	-430	1	incorrect	161	0.0062111801242236	0.0031055900621118
S1	regular	0	-427.5	-429	1	incorrect	161	0.0062111801242236	0.0031055900621118
S1	regular	0	-427.5	-428	0	incorrect	161	0	0.0031055900621118
S1	regular	0	-427.5	-427	0	incorrect	161	0	0.0031055900621118
S1	regular	0	-427.5	-426	1	incorrect	161	0.0062111801242236	0.0031055900621118
S1	regular	0	-427.5	-425	0	incorrect	161	0	0.0031055900621118
S1	regular	0	-427.5	-424	0	incorrect	161	0	0.0031055900621118
S1	regular	0	-427.5	-423	1	incorrect	161	0.0062111801242236	0.0031055900621118
S1	regular	0	-417.5	-422	2	incorrect	161	0.0124223602484472	0.0031055900621118
S1	regular	0	-417.5	-421	1	incorrect	161	0.0062111801242236	0.0031055900621118
S1	regular	0	-417.5	-420	0	incorrect	161	0	0.0031055900621118
S1	regular	0	-417.5	-419	0	incorrect	161	0	0.0031055900621118
S1	regular	0	-417.5	-418	1	incorrect	161	0.0062111801242236	0.0031055900621118
S1	regular	0	-417.5	-417	0	incorrect	161	0	0.0031055900621118
S1	regular	0	-417.5	-416	0	incorrect	161	0	0.0031055900621118
S1	regular	0	-417.5	-415	0	incorrect	161	0	0.0031055900621118
S1	regular	0	-417.5	-414	0	incorrect	161	0	0.0031055900621118
S1	regular	0	-417.5	-413	1	incorrect	161	0.0062111801242236	0.0031055900621118
S1	regular	0	-407.5	-412	0	incorrect	161	0	0.00124223602484472
S1	regular	0	-407.5	-411	0	incorrect	161	0	0.00124223602484472
S1	regular	0	-407.5	-410	1	incorrect	161	0.0062111801242236	0.00124223602484472
S1	regular	0	-407.5	-409	0	incorrect	161	0	0.00124223602484472
S1	regular	0	-407.5	-408	1	incorrect	161	0.0062111801242236	0.00124223602484472
S1	regular	0	-407.5	-407	0	incorrect	161	0	0.00124223602484472
S1	regular	0	-407.5	-406	0	incorrect	161	0	0.00124223602484472
S1	regular	0	-407.5	-405	0	incorrect	161	0	0.00124223602484472
S1	regular	0	-407.5	-404	0	incorrect	161	0	0.00124223602484472
S1	regular	0	-407.5	-403	0	incorrect	161	0	0.00124223602484472
S1	regular	0	-397.5	-402	1	incorrect	161	0.0062111801242236	0.00124223602484472
S1	regular	0	-397.5	-401	0	incorrect	161	0	0.00124223602484472
S1	regular	0	-397.5	-400	0	incorrect	161	0	0.00124223602484472
S1	regular	0	-397.5	-399	0	incorrect	161	0	0.00124223602484472
S1	regular	0	-397.5	-398	0	incorrect	161	0	0.00124223602484472
S1	regular	0	-397.5	-397	0	incorrect	161	0	0.00124223602484472
S1	regular	0	-397.5	-396	1	incorrect	161	0.0062111801242236	0.00124223602484472
S1	regular	0	-397.5	-395	0	incorrect	161	0	0.00124223602484472
S1	regular	0	-397.5	-394	0	incorrect	161	0	0.00124223602484472
S1	regular	0	-397.5	-393	0	incorrect	161	0	0.00124223602484472
S1	regular	0	-387.5	-392	0	incorrect	161	0	0.00186335403726708
S1	regular	0	-387.5	-391	0	incorrect	161	0	0.00186335403726708
S1	regular	0	-387.5	-390	1	incorrect	161	0.0062111801242236	0.00186335403726708
S1	regular	0	-387.5	-389	0	incorrect	161	0	0.00186335403726708
S1	regular	0	-387.5	-388	0	incorrect	161	0	0.00186335403726708
S1	regular	0	-387.5	-387	1	incorrect	161	0.0062111801242236	0.00186335403726708
S1	regular	0	-387.5	-386	0	incorrect	161	0	0.00186335403726708
S1	regular	0	-387.5	-385	1	incorrect	161	0.0062111801242236	0.00186335403726708
S1	regular	0	-387.5	-384	0	incorrect	161	0	0.00186335403726708
S1	regular	0	-387.5	-383	0	incorrect	161	0	0.00186335403726708
S1	regular	0	-377.5	-382	1	incorrect	161	0.0062111801242236	0.00062111801242236
S1	regular	0	-377.5	-381	0	incorrect	161	0	0.00062111801242236
S1	regular	0	-377.5	-380	0	incorrect	161	0	0.00062111801242236
S1	regular	0	-377.5	-379	0	incorrect	161	0	0.00062111801242236
S1	regular	0	-377.5	-378	0	incorrect	161	0	0.00062111801242236
S1	regular	0	-377.5	-377	0	incorrect	161	0	0.00062111801242236
S1	regular	0	-377.5	-376	0	incorrect	161	0	0.00062111801242236
S1	regular	0	-377.5	-375	0	incorrect	161	0	0.00062111801242236
S1	regular	0	-377.5	-374	0	incorrect	161	0	0.00062111801242236
S1	regular	0	-377.5	-373	0	incorrect	161	0	0.00062111801242236
S1	regular	0	-367.5	-372	0	incorrect	161	0	0.00186335403726708
S1	regular	0	-367.5	-371	0	incorrect	161	0	0.00186335403726708
S1	regular	0	-367.5	-370	1	incorrect	161	0.0062111801242236	0.00186335403726708
S1	regular	0	-367.5	-369	0	incorrect	161	0	0.00186335403726708
S1	regular	0	-367.5	-368	1	incorrect	161	0.0062111801242236	0.00186335403726708
S1	regular	0	-367.5	-367	0	incorrect	161	0	0.00186335403726708
S1	regular	0	-367.5	-366	0	incorrect	161	0	0.00186335403726708
S1	regular	0	-367.5	-365	1	incorrect	161	0.0062111801242236	0.00186335403726708
S1	regular	0	-367.5	-364	0	incorrect	161	0	0.00186335403726708
S1	regular	0	-367.5	-363	0	incorrect	161	0	0.00186335403726708
S1	regular	0	-357.5	-362	2	incorrect	161	0.0124223602484472	0.0031055900621118
S1	regular	0	-357.5	-361	0	incorrect	161	0	0.0031055900621118
S1	regular	0	-357.5	-360	0	incorrect	161	0	0.0031055900621118
S1	regular	0	-357.5	-359	1	incorrect	161	0.0062111801242236	0.0031055900621118
S1	regular	0	-357.5	-358	0	incorrect	161	0	0.0031055900621118
S1	regular	0	-357.5	-357	0	incorrect	161	0	0.0031055900621118
S1	regular	0	-357.5	-356	0	incorrect	161	0	0.0031055900621118
S1	regular	0	-357.5	-355	1	incorrect	161	0.0062111801242236	0.0031055900621118
S1	regular	0	-357.5	-354	0	incorrect	161	0	0.0031055900621118
S1	regular	0	-357.5	-353	1	incorrect	161	0.0062111801242236	0.0031055900621118
S1	regular	0	-347.5	-352	0	incorrect	161	0	0.00124223602484472
S1	regular	0	-347.5	-351	1	incorrect	161	0.0062111801242236	0.00124223602484472
S1	regular	0	-347.5	-350	1	incorrect	161	0.0062111801242236	0.00124223602484472
S1	regular	0	-347.5	-349	0	incorrect	161	0	0.00124223602484472
S1	regular	0	-347.5	-348	0	incorrect	161	0	0.00124223602484472
S1	regular	0	-347.5	-347	0	incorrect	161	0	0.00124223602484472
S1	regular	0	-347.5	-346	0	incorrect	161	0	0.00124223602484472
S1	regular	0	-347.5	-345	0	incorrect	161	0	0.00124223602484472
S1	regular	0	-347.5	-344	0	incorrect	161	0	0.00124223602484472
S1	regular	0	-347.5	-343	0	incorrect	161	0	0.00124223602484472
S1	regular	0	-337.5	-342	1	incorrect	161	0.0062111801242236	0.00124223602484472
S1	regular	0	-337.5	-341	0	incorrect	161	0	0.00124223602484472
S1	regular	0	-337.5	-340	0	incorrect	161	0	0.00124223602484472
S1	regular	0	-337.5	-339	0	incorrect	161	0	0.00124223602484472
S1	regular	0	-337.5	-338	0	incorrect	161	0	0.00124223602484472
S1	regular	0	-337.5	-337	0	incorrect	161	0	0.00124223602484472
S1	regular	0	-337.5	-336	0	incorrect	161	0	0.00124223602484472
S1	regular	0	-337.5	-335	0	incorrect	161	0	0.00124223602484472
S1	regular	0	-337.5	-334	1	incorrect	161	0.0062111801242236	0.00124223602484472
S1	regular	0	-337.5	-333	0	incorrect	161	0	0.00124223602484472
S1	regular	0	-327.5	-332	0	incorrect	161	0	0.00062111801242236
S1	regular	0	-327.5	-331	0	incorrect	161	0	0.00062111801242236
S1	regular	0	-327.5	-330	0	incorrect	161	0	0.00062111801242236
S1	regular	0	-327.5	-329	1	incorrect	161	0.0062111801242236	0.00062111801242236
S1	regular	0	-327.5	-328	0	incorrect	161	0	0.00062111801242236
S1	regular	0	-327.5	-327	0	incorrect	161	0	0.00062111801242236
S1	regular	0	-327.5	-326	0	incorrect	161	0	0.00062111801242236
S1	regular	0	-327.5	-325	0	incorrect	161	0	0.00062111801242236
S1	regular	0	-327.5	-324	0	incorrect	161	0	0.00062111801242236
S1	regular	0	-327.5	-323	0	incorrect	161	0	0.00062111801242236
S1	regular	0	-317.5	-322	0	incorrect	161	0	0.00124223602484472
S1	regular	0	-317.5	-321	0	incorrect	161	0	0.00124223602484472
S1	regular	0	-317.5	-320	1	incorrect	161	0.0062111801242236	0.00124223602484472
S1	regular	0	-317.5	-319	0	incorrect	161	0	0.00124223602484472
S1	regular	0	-317.5	-318	1	incorrect	161	0.0062111801242236	0.00124223602484472
S1	regular	0	-317.5	-317	0	incorrect	161	0	0.00124223602484472
S1	regular	0	-317.5	-316	0	incorrect	161	0	0.00124223602484472
S1	regular	0	-317.5	-315	0	incorrect	161	0	0.00124223602484472
S1	regular	0	-317.5	-314	0	incorrect	161	0	0.00124223602484472
S1	regular	0	-317.5	-313	0	incorrect	161	0	0.00124223602484472
S1	regular	0	-307.5	-312	0	incorrect	161	0	0.00062111801242236
S1	regular	0	-307.5	-311	0	incorrect	161	0	0.00062111801242236
S1	regular	0	-307.5	-310	0	incorrect	161	0	0.00062111801242236
S1	regular	0	-307.5	-309	0	incorrect	161	0	0.00062111801242236
S1	regular	0	-307.5	-308	0	incorrect	161	0	0.00062111801242236
S1	regular	0	-307.5	-307	0	incorrect	161	0	0.00062111801242236
S1	regular	0	-307.5	-306	0	incorrect	161	0	0.00062111801242236
S1	regular	0	-307.5	-305	0	incorrect	161	0	0.00062111801242236
S1	regular	0	-307.5	-304	1	incorrect	161	0.0062111801242236	0.00062111801242236
S1	regular	0	-307.5	-303	0	incorrect	161	0	0.00062111801242236
S1	regular	0	-297.5	-302	0	incorrect	161	0	0.00062111801242236
S1	regular	0	-297.5	-301	0	incorrect	161	0	0.00062111801242236
S1	regular	0	-297.5	-300	0	incorrect	161	0	0.00062111801242236
S1	regular	0	-297.5	-299	0	incorrect	161	0	0.00062111801242236
S1	regular	0	-297.5	-298	0	incorrect	161	0	0.00062111801242236
S1	regular	0	-297.5	-297	0	incorrect	161	0	0.00062111801242236
S1	regular	0	-297.5	-296	0	incorrect	161	0	0.00062111801242236
S1	regular	0	-297.5	-295	0	incorrect	161	0	0.00062111801242236
S1	regular	0	-297.5	-294	0	incorrect	161	0	0.00062111801242236
S1	regular	0	-297.5	-293	1	incorrect	161	0.0062111801242236	0.00062111801242236
S1	regular	0	-287.5	-292	0	incorrect	161	0	0.0031055900621118
S1	regular	0	-287.5	-291	1	incorrect	161	0.0062111801242236	0.0031055900621118
S1	regular	0	-287.5	-290	0	incorrect	161	0	0.0031055900621118
S1	regular	0	-287.5	-289	0	incorrect	161	0	0.0031055900621118
S1	regular	0	-287.5	-288	0	incorrect	161	0	0.0031055900621118
S1	regular	0	-287.5	-287	0	incorrect	161	0	0.0031055900621118
S1	regular	0	-287.5	-286	0	incorrect	161	0	0.0031055900621118
S1	regular	0	-287.5	-285	0	incorrect	161	0	0.0031055900621118
S1	regular	0	-287.5	-284	2	incorrect	161	0.0124223602484472	0.0031055900621118
S1	regular	0	-287.5	-283	2	incorrect	161	0.0124223602484472	0.0031055900621118
S1	regular	0	-277.5	-282	0	incorrect	161	0	0.00124223602484472
S1	regular	0	-277.5	-281	0	incorrect	161	0	0.00124223602484472
S1	regular	0	-277.5	-280	0	incorrect	161	0	0.00124223602484472
S1	regular	0	-277.5	-279	1	incorrect	161	0.0062111801242236	0.00124223602484472
S1	regular	0	-277.5	-278	0	incorrect	161	0	0.00124223602484472
S1	regular	0	-277.5	-277	0	incorrect	161	0	0.00124223602484472
S1	regular	0	-277.5	-276	0	incorrect	161	0	0.00124223602484472
S1	regular	0	-277.5	-275	0	incorrect	161	0	0.00124223602484472
S1	regular	0	-277.5	-274	0	incorrect	161	0	0.00124223602484472
S1	regular	0	-277.5	-273	1	incorrect	161	0.0062111801242236	0.00124223602484472
S1	regular	0	-267.5	-272	0	incorrect	161	0	0.00186335403726708
S1	regular	0	-267.5	-271	1	incorrect	161	0.0062111801242236	0.00186335403726708
S1	regular	0	-267.5	-270	0	incorrect	161	0	0.00186335403726708
S1	regular	0	-267.5	-269	0	incorrect	161	0	0.00186335403726708
S1	regular	0	-267.5	-268	0	incorrect	161	0	0.00186335403726708
S1	regular	0	-267.5	-267	1	incorrect	161	0.0062111801242236	0.00186335403726708
S1	regular	0	-267.5	-266	0	incorrect	161	0	0.00186335403726708
S1	regular	0	-267.5	-265	1	incorrect	161	0.0062111801242236	0.00186335403726708
S1	regular	0	-267.5	-264	0	incorrect	161	0	0.00186335403726708
S1	regular	0	-267.5	-263	0	incorrect	161	0	0.00186335403726708
S1	regular	0	-257.5	-262	1	incorrect	161	0.0062111801242236	0.00248447204968944
S1	regular	0	-257.5	-261	1	incorrect	161	0.0062111801242236	0.00248447204968944
S1	regular	0	-257.5	-260	1	incorrect	161	0.0062111801242236	0.00248447204968944
S1	regular	0	-257.5	-259	0	incorrect	161	0	0.00248447204968944
S1	regular	0	-257.5	-258	0	incorrect	161	0	0.00248447204968944
S1	regular	0	-257.5	-257	0	incorrect	161	0	0.00248447204968944
S1	regular	0	-257.5	-256	1	incorrect	161	0.0062111801242236	0.00248447204968944
S1	regular	0	-257.5	-255	0	incorrect	161	0	0.00248447204968944
S1	regular	0	-257.5	-254	0	incorrect	161	0	0.00248447204968944
S1	regular	0	-257.5	-253	0	incorrect	161	0	0.00248447204968944
S1	regular	0	-247.5	-252	0	incorrect	161	0	0.00124223602484472
S1	regular	0	-247.5	-251	0	incorrect	161	0	0.00124223602484472
S1	regular	0	-247.5	-250	0	incorrect	161	0	0.00124223602484472
S1	regular	0	-247.5	-249	1	incorrect	161	0.0062111801242236	0.00124223602484472
S1	regular	0	-247.5	-248	1	incorrect	161	0.0062111801242236	0.00124223602484472
S1	regular	0	-247.5	-247	0	incorrect	161	0	0.00124223602484472
S1	regular	0	-247.5	-246	0	incorrect	161	0	0.00124223602484472
S1	regular	0	-247.5	-245	0	incorrect	161	0	0.00124223602484472
S1	regular	0	-247.5	-244	0	incorrect	161	0	0.00124223602484472
S1	regular	0	-247.5	-243	0	incorrect	161	0	0.00124223602484472
S1	regular	0	-237.5	-242	0	incorrect	161	0	0
S1	regular	0	-237.5	-241	0	incorrect	161	0	0
S1	regular	0	-237.5	-240	0	incorrect	161	0	0
S1	regular	0	-237.5	-239	0	incorrect	161	0	0
S1	regular	0	-237.5	-238	0	incorrect	161	0	0
S1	regular	0	-237.5	-237	0	incorrect	161	0	0
S1	regular	0	-237.5	-236	0	incorrect	161	0	0
S1	regular	0	-237.5	-235	0	incorrect	161	0	0
S1	regular	0	-237.5	-234	0	incorrect	161	0	0
S1	regular	0	-237.5	-233	0	incorrect	161	0	0
S1	regular	0	-227.5	-232	1	incorrect	161	0.0062111801242236	0.00186335403726708
S1	regular	0	-227.5	-231	0	incorrect	161	0	0.00186335403726708
S1	regular	0	-227.5	-230	0	incorrect	161	0	0.00186335403726708
S1	regular	0	-227.5	-229	0	incorrect	161	0	0.00186335403726708
S1	regular	0	-227.5	-228	0	incorrect	161	0	0.00186335403726708
S1	regular	0	-227.5	-227	1	incorrect	161	0.0062111801242236	0.00186335403726708
S1	regular	0	-227.5	-226	0	incorrect	161	0	0.00186335403726708
S1	regular	0	-227.5	-225	0	incorrect	161	0	0.00186335403726708
S1	regular	0	-227.5	-224	1	incorrect	161	0.0062111801242236	0.00186335403726708
S1	regular	0	-227.5	-223	0	incorrect	161	0	0.00186335403726708
S1	regular	0	-217.5	-222	0	incorrect	161	0	0.00124223602484472
S1	regular	0	-217.5	-221	0	incorrect	161	0	0.00124223602484472
S1	regular	0	-217.5	-220	0	incorrect	161	0	0.00124223602484472
S1	regular	0	-217.5	-219	0	incorrect	161	0	0.00124223602484472
S1	regular	0	-217.5	-218	1	incorrect	161	0.0062111801242236	0.00124223602484472
S1	regular	0	-217.5	-217	0	incorrect	161	0	0.00124223602484472
S1	regular	0	-217.5	-216	0	incorrect	161	0	0.00124223602484472
S1	regular	0	-217.5	-215	1	incorrect	161	0.0062111801242236	0.00124223602484472
S1	regular	0	-217.5	-214	0	incorrect	161	0	0.00124223602484472
S1	regular	0	-217.5	-213	0	incorrect	161	0	0.00124223602484472
S1	regular	0	-207.5	-212	0	incorrect	161	0	0.0031055900621118
S1	regular	0	-207.5	-211	1	incorrect	161	0.0062111801242236	0.0031055900621118
S1	regular	0	-207.5	-210	0	incorrect	161	0	0.0031055900621118
S1	regular	0	-207.5	-209	0	incorrect	161	0	0.0031055900621118
S1	regular	0	-207.5	-208	0	incorrect	161	0	0.0031055900621118
S1	regular	0	-207.5	-207	1	incorrect	161	0.0062111801242236	0.0031055900621118
S1	regular	0	-207.5	-206	1	incorrect	161	0.0062111801242236	0.0031055900621118
S1	regular	0	-207.5	-205	2	incorrect	161	0.0124223602484472	0.0031055900621118
S1	regular	0	-207.5	-204	0	incorrect	161	0	0.0031055900621118
S1	regular	0	-207.5	-203	0	incorrect	161	0	0.0031055900621118
S1	regular	0	-197.5	-202	2	incorrect	161	0.0124223602484472	0.00186335403726708
S1	regular	0	-197.5	-201	0	incorrect	161	0	0.00186335403726708
S1	regular	0	-197.5	-200	0	incorrect	161	0	0.00186335403726708
S1	regular	0	-197.5	-199	0	incorrect	161	0	0.00186335403726708
S1	regular	0	-197.5	-198	0	incorrect	161	0	0.00186335403726708
S1	regular	0	-197.5	-197	0	incorrect	161	0	0.00186335403726708
S1	regular	0	-197.5	-196	0	incorrect	161	0	0.00186335403726708
S1	regular	0	-197.5	-195	1	incorrect	161	0.0062111801242236	0.00186335403726708
S1	regular	0	-197.5	-194	0	incorrect	161	0	0.00186335403726708
S1	regular	0	-197.5	-193	0	incorrect	161	0	0.00186335403726708
S1	regular	0	-187.5	-192	1	incorrect	161	0.0062111801242236	0.00124223602484472
S1	regular	0	-187.5	-191	0	incorrect	161	0	0.00124223602484472
S1	regular	0	-187.5	-190	0	incorrect	161	0	0.00124223602484472
S1	regular	0	-187.5	-189	0	incorrect	161	0	0.00124223602484472
S1	regular	0	-187.5	-188	0	incorrect	161	0	0.00124223602484472
S1	regular	0	-187.5	-187	0	incorrect	161	0	0.00124223602484472
S1	regular	0	-187.5	-186	0	incorrect	161	0	0.00124223602484472
S1	regular	0	-187.5	-185	0	incorrect	161	0	0.00124223602484472
S1	regular	0	-187.5	-184	0	incorrect	161	0	0.00124223602484472
S1	regular	0	-187.5	-183	1	incorrect	161	0.0062111801242236	0.00124223602484472
S1	regular	0	-177.5	-182	0	incorrect	161	0	0.00062111801242236
S1	regular	0	-177.5	-181	0	incorrect	161	0	0.00062111801242236
S1	regular	0	-177.5	-180	0	incorrect	161	0	0.00062111801242236
S1	regular	0	-177.5	-179	0	incorrect	161	0	0.00062111801242236
S1	regular	0	-177.5	-178	0	incorrect	161	0	0.00062111801242236
S1	regular	0	-177.5	-177	0	incorrect	161	0	0.00062111801242236
S1	regular	0	-177.5	-176	0	incorrect	161	0	0.00062111801242236
S1	regular	0	-177.5	-175	0	incorrect	161	0	0.00062111801242236
S1	regular	0	-177.5	-174	1	incorrect	161	0.0062111801242236	0.00062111801242236
S1	regular	0	-177.5	-173	0	incorrect	161	0	0.00062111801242236
S1	regular	0	-167.5	-172	0	incorrect	161	0	0.00124223602484472
S1	regular	0	-167.5	-171	1	incorrect	161	0.0062111801242236	0.00124223602484472
S1	regular	0	-167.5	-170	0	incorrect	161	0	0.00124223602484472
S1	regular	0	-167.5	-169	0	incorrect	161	0	0.00124223602484472
S1	regular	0	-167.5	-168	0	incorrect	161	0	0.00124223602484472
S1	regular	0	-167.5	-167	0	incorrect	161	0	0.00124223602484472
S1	regular	0	-167.5	-166	0	incorrect	161	0	0.00124223602484472
S1	regular	0	-167.5	-165	0	incorrect	161	0	0.00124223602484472
S1	regular	0	-167.5	-164	1	incorrect	161	0.0062111801242236	0.00124223602484472
S1	regular	0	-167.5	-163	0	incorrect	161	0	0.00124223602484472
S1	regular	0	-157.5	-162	0	incorrect	161	0	0.00062111801242236
S1	regular	0	-157.5	-161	0	incorrect	161	0	0.00062111801242236
S1	regular	0	-157.5	-160	0	incorrect	161	0	0.00062111801242236
S1	regular	0	-157.5	-159	0	incorrect	161	0	0.00062111801242236
S1	regular	0	-157.5	-158	0	incorrect	161	0	0.00062111801242236
S1	regular	0	-157.5	-157	0	incorrect	161	0	0.00062111801242236
S1	regular	0	-157.5	-156	0	incorrect	161	0	0.00062111801242236
S1	regular	0	-157.5	-155	1	incorrect	161	0.0062111801242236	0.00062111801242236
S1	regular	0	-157.5	-154	0	incorrect	161	0	0.00062111801242236
S1	regular	0	-157.5	-153	0	incorrect	161	0	0.00062111801242236
S1	regular	0	-147.5	-152	2	incorrect	161	0.0124223602484472	0.00248447204968944
S1	regular	0	-147.5	-151	1	incorrect	161	0.0062111801242236	0.00248447204968944
S1	regular	0	-147.5	-150	0	incorrect	161	0	0.00248447204968944
S1	regular	0	-147.5	-149	0	incorrect	161	0	0.00248447204968944
S1	regular	0	-147.5	-148	1	incorrect	161	0.0062111801242236	0.00248447204968944
S1	regular	0	-147.5	-147	0	incorrect	161	0	0.00248447204968944
S1	regular	0	-147.5	-146	0	incorrect	161	0	0.00248447204968944
S1	regular	0	-147.5	-145	0	incorrect	161	0	0.00248447204968944
S1	regular	0	-147.5	-144	0	incorrect	161	0	0.00248447204968944
S1	regular	0	-147.5	-143	0	incorrect	161	0	0.00248447204968944
S1	regular	0	-137.5	-142	0	incorrect	161	0	0
S1	regular	0	-137.5	-141	0	incorrect	161	0	0
S1	regular	0	-137.5	-140	0	incorrect	161	0	0
S1	regular	0	-137.5	-139	0	incorrect	161	0	0
S1	regular	0	-137.5	-138	0	incorrect	161	0	0
S1	regular	0	-137.5	-137	0	incorrect	161	0	0
S1	regular	0	-137.5	-136	0	incorrect	161	0	0
S1	regular	0	-137.5	-135	0	incorrect	161	0	0
S1	regular	0	-137.5	-134	0	incorrect	161	0	0
S1	regular	0	-137.5	-133	0	incorrect	161	0	0
S1	regular	0	-127.5	-132	0	incorrect	161	0	0
S1	regular	0	-127.5	-131	0	incorrect	161	0	0
S1	regular	0	-127.5	-130	0	incorrect	161	0	0
S1	regular	0	-127.5	-129	0	incorrect	161	0	0
S1	regular	0	-127.5	-128	0	incorrect	161	0	0
S1	regular	0	-127.5	-127	0	incorrect	161	0	0
S1	regular	0	-127.5	-126	0	incorrect	161	0	0
S1	regular	0	-127.5	-125	0	incorrect	161	0	0
S1	regular	0	-127.5	-124	0	incorrect	161	0	0
S1	regular	0	-127.5	-123	0	incorrect	161	0	0
S1	regular	0	-117.5	-122	0	incorrect	161	0	0.00186335403726708
S1	regular	0	-117.5	-121	0	incorrect	161	0	0.00186335403726708
S1	regular	0	-117.5	-120	0	incorrect	161	0	0.00186335403726708
S1	regular	0	-117.5	-119	0	incorrect	161	0	0.00186335403726708
S1	regular	0	-117.5	-118	1	incorrect	161	0.0062111801242236	0.00186335403726708
S1	regular	0	-117.5	-117	0	incorrect	161	0	0.00186335403726708
S1	regular	0	-117.5	-116	0	incorrect	161	0	0.00186335403726708
S1	regular	0	-117.5	-115	0	incorrect	161	0	0.00186335403726708
S1	regular	0	-117.5	-114	1	incorrect	161	0.0062111801242236	0.00186335403726708
S1	regular	0	-117.5	-113	1	incorrect	161	0.0062111801242236	0.00186335403726708
S1	regular	0	-107.5	-112	0	incorrect	161	0	0.00062111801242236
S1	regular	0	-107.5	-111	0	incorrect	161	0	0.00062111801242236
S1	regular	0	-107.5	-110	1	incorrect	161	0.0062111801242236	0.00062111801242236
S1	regular	0	-107.5	-109	0	incorrect	161	0	0.00062111801242236
S1	regular	0	-107.5	-108	0	incorrect	161	0	0.00062111801242236
S1	regular	0	-107.5	-107	0	incorrect	161	0	0.00062111801242236
S1	regular	0	-107.5	-106	0	incorrect	161	0	0.00062111801242236
S1	regular	0	-107.5	-105	0	incorrect	161	0	0.00062111801242236
S1	regular	0	-107.5	-104	0	incorrect	161	0	0.00062111801242236
S1	regular	0	-107.5	-103	0	incorrect	161	0	0.00062111801242236
S1	regular	0	-97.5	-102	0	incorrect	161	0	0.00124223602484472
S1	regular	0	-97.5	-101	0	incorrect	161	0	0.00124223602484472
S1	regular	0	-97.5	-100	0	incorrect	161	0	0.00124223602484472
S1	regular	0	-97.5	-99	0	incorrect	161	0	0.00124223602484472
S1	regular	0	-97.5	-98	1	incorrect	161	0.0062111801242236	0.00124223602484472
S1	regular	0	-97.5	-97	1	incorrect	161	0.0062111801242236	0.00124223602484472
S1	regular	0	-97.5	-96	0	incorrect	161	0	0.00124223602484472
S1	regular	0	-97.5	-95	0	incorrect	161	0	0.00124223602484472
S1	regular	0	-97.5	-94	0	incorrect	161	0	0.00124223602484472
S1	regular	0	-97.5	-93	0	incorrect	161	0	0.00124223602484472
S1	regular	0	-87.5	-92	1	incorrect	161	0.0062111801242236	0.00248447204968944
S1	regular	0	-87.5	-91	0	incorrect	161	0	0.00248447204968944
S1	regular	0	-87.5	-90	0	incorrect	161	0	0.00248447204968944
S1	regular	0	-87.5	-89	0	incorrect	161	0	0.00248447204968944
S1	regular	0	-87.5	-88	0	incorrect	161	0	0.00248447204968944
S1	regular	0	-87.5	-87	2	incorrect	161	0.0124223602484472	0.00248447204968944
S1	regular	0	-87.5	-86	0	incorrect	161	0	0.00248447204968944
S1	regular	0	-87.5	-85	0	incorrect	161	0	0.00248447204968944
S1	regular	0	-87.5	-84	1	incorrect	161	0.0062111801242236	0.00248447204968944
S1	regular	0	-87.5	-83	0	incorrect	161	0	0.00248447204968944
S1	regular	0	-77.5	-82	0	incorrect	161	0	0.00062111801242236
S1	regular	0	-77.5	-81	0	incorrect	161	0	0.00062111801242236
S1	regular	0	-77.5	-80	0	incorrect	161	0	0.00062111801242236
S1	regular	0	-77.5	-79	0	incorrect	161	0	0.00062111801242236
S1	regular	0	-77.5	-78	0	incorrect	161	0	0.00062111801242236
S1	regular	0	-77.5	-77	1	incorrect	161	0.0062111801242236	0.00062111801242236
S1	regular	0	-77.5	-76	0	incorrect	161	0	0.00062111801242236
S1	regular	0	-77.5	-75	0	incorrect	161	0	0.00062111801242236
S1	regular	0	-77.5	-74	0	incorrect	161	0	0.00062111801242236
S1	regular	0	-77.5	-73	0	incorrect	161	0	0.00062111801242236
S1	regular	0	-67.5	-72	2	incorrect	161	0.0124223602484472	0.00186335403726708
S1	regular	0	-67.5	-71	1	incorrect	161	0.0062111801242236	0.00186335403726708
S1	regular	0	-67.5	-70	0	incorrect	161	0	0.00186335403726708
S1	regular	0	-67.5	-69	0	incorrect	161	0	0.00186335403726708
S1	regular	0	-67.5	-68	0	incorrect	161	0	0.00186335403726708
S1	regular	0	-67.5	-67	0	incorrect	161	0	0.00186335403726708
S1	regular	0	-67.5	-66	0	incorrect	161	0	0.00186335403726708
S1	regular	0	-67.5	-65	0	incorrect	161	0	0.00186335403726708
S1	regular	0	-67.5	-64	0	incorrect	161	0	0.00186335403726708
S1	regular	0	-67.5	-63	0	incorrect	161	0	0.00186335403726708
S1	regular	0	-57.5	-62	0	incorrect	161	0	0.00124223602484472
S1	regular	0	-57.5	-61	0	incorrect	161	0	0.00124223602484472
S1	regular	0	-57.5	-60	0	incorrect	161	0	0.00124223602484472
S1	regular	0	-57.5	-59	0	incorrect	161	0	0.00124223602484472
S1	regular	0	-57.5	-58	1	incorrect	161	0.0062111801242236	0.00124223602484472
S1	regular	0	-57.5	-57	1	incorrect	161	0.0062111801242236	0.00124223602484472
S1	regular	0	-57.5	-56	0	incorrect	161	0	0.00124223602484472
S1	regular	0	-57.5	-55	0	incorrect	161	0	0.00124223602484472
S1	regular	0	-57.5	-54	0	incorrect	161	0	0.00124223602484472
S1	regular	0	-57.5	-53	0	incorrect	161	0	0.00124223602484472
S1	regular	0	-47.5	-52	0	incorrect	161	0	0.00124223602484472
S1	regular	0	-47.5	-51	0	incorrect	161	0	0.00124223602484472
S1	regular	0	-47.5	-50	1	incorrect	161	0.0062111801242236	0.00124223602484472
S1	regular	0	-47.5	-49	0	incorrect	161	0	0.00124223602484472
S1	regular	0	-47.5	-48	0	incorrect	161	0	0.00124223602484472
S1	regular	0	-47.5	-47	0	incorrect	161	0	0.00124223602484472
S1	regular	0	-47.5	-46	1	incorrect	161	0.0062111801242236	0.00124223602484472
S1	regular	0	-47.5	-45	0	incorrect	161	0	0.00124223602484472
S1	regular	0	-47.5	-44	0	incorrect	161	0	0.00124223602484472
S1	regular	0	-47.5	-43	0	incorrect	161	0	0.00124223602484472
S1	regular	0	-37.5	-42	0	incorrect	161	0	0
S1	regular	0	-37.5	-41	0	incorrect	161	0	0
S1	regular	0	-37.5	-40	0	incorrect	161	0	0
S1	regular	0	-37.5	-39	0	incorrect	161	0	0
S1	regular	0	-37.5	-38	0	incorrect	161	0	0
S1	regular	0	-37.5	-37	0	incorrect	161	0	0
S1	regular	0	-37.5	-36	0	incorrect	161	0	0
S1	regular	0	-37.5	-35	0	incorrect	161	0	0
S1	regular	0	-37.5	-34	0	incorrect	161	0	0
S1	regular	0	-37.5	-33	0	incorrect	161	0	0
S1	regular	0	-27.5	-32	0	incorrect	161	0	0.00124223602484472
S1	regular	0	-27.5	-31	0	incorrect	161	0	0.00124223602484472
S1	regular	0	-27.5	-30	0	incorrect	161	0	0.00124223602484472
S1	regular	0	-27.5	-29	1	incorrect	161	0.0062111801242236	0.00124223602484472
S1	regular	0	-27.5	-28	0	incorrect	161	0	0.00124223602484472
S1	regular	0	-27.5	-27	0	incorrect	161	0	0.00124223602484472
S1	regular	0	-27.5	-26	0	incorrect	161	0	0.00124223602484472
S1	regular	0	-27.5	-25	1	incorrect	161	0.0062111801242236	0.00124223602484472
S1	regular	0	-27.5	-24	0	incorrect	161	0	0.00124223602484472
S1	regular	0	-27.5	-23	0	incorrect	161	0	0.00124223602484472
S1	regular	0	-17.5	-22	1	incorrect	161	0.0062111801242236	0.00124223602484472
S1	regular	0	-17.5	-21	0	incorrect	161	0	0.00124223602484472
S1	regular	0	-17.5	-20	0	incorrect	161	0	0.00124223602484472
S1	regular	0	-17.5	-19	0	incorrect	161	0	0.00124223602484472
S1	regular	0	-17.5	-18	0	incorrect	161	0	0.00124223602484472
S1	regular	0	-17.5	-17	0	incorrect	161	0	0.00124223602484472
S1	regular	0	-17.5	-16	1	incorrect	161	0.0062111801242236	0.00124223602484472
S1	regular	0	-17.5	-15	0	incorrect	161	0	0.00124223602484472
S1	regular	0	-17.5	-14	0	incorrect	161	0	0.00124223602484472
S1	regular	0	-17.5	-13	0	incorrect	161	0	0.00124223602484472
S1	regular	0	-7.5	-12	0	incorrect	161	0	0.00062111801242236
S1	regular	0	-7.5	-11	1	incorrect	161	0.0062111801242236	0.00062111801242236
S1	regular	0	-7.5	-10	0	incorrect	161	0	0.00062111801242236
S1	regular	0	-7.5	-9	0	incorrect	161	0	0.00062111801242236
S1	regular	0	-7.5	-8	0	incorrect	161	0	0.00062111801242236
S1	regular	0	-7.5	-7	0	incorrect	161	0	0.00062111801242236
S1	regular	0	-7.5	-6	0	incorrect	161	0	0.00062111801242236
S1	regular	0	-7.5	-5	0	incorrect	161	0	0.00062111801242236
S1	regular	0	-7.5	-4	0	incorrect	161	0	0.00062111801242236
S1	regular	0	-7.5	-3	0	incorrect	161	0	0.00062111801242236
S1	regular	0	2.5	-2	0	incorrect	161	0	0
S1	regular	0	2.5	-1	0	incorrect	161	0	0
S1	regular	0	2.5	0	0	incorrect	161	0	0
S1	regular	0	2.5	1	0	incorrect	161	0	0
S1	regular	0	2.5	2	0	incorrect	161	0	0
S1	regular	0	2.5	3	0	incorrect	161	0	0
S1	regular	0	2.5	4	0	incorrect	161	0	0
S1	regular	0	2.5	5	0	incorrect	161	0	0
S1	regular	0	2.5	6	0	incorrect	161	0	0
S1	regular	0	2.5	7	0	incorrect	161	0	0
S1	regular	0	12.5	8	0	incorrect	161	0	0.00248447204968944
S1	regular	0	12.5	9	1	incorrect	161	0.0062111801242236	0.00248447204968944
S1	regular	0	12.5	10	1	incorrect	161	0.0062111801242236	0.00248447204968944
S1	regular	0	12.5	11	1	incorrect	161	0.0062111801242236	0.00248447204968944
S1	regular	0	12.5	12	0	incorrect	161	0	0.00248447204968944
S1	regular	0	12.5	13	1	incorrect	161	0.0062111801242236	0.00248447204968944
S1	regular	0	12.5	14	0	incorrect	161	0	0.00248447204968944
S1	regular	0	12.5	15	0	incorrect	161	0	0.00248447204968944
S1	regular	0	12.5	16	0	incorrect	161	0	0.00248447204968944
S1	regular	0	12.5	17	0	incorrect	161	0	0.00248447204968944
S1	regular	0	22.5	18	0	incorrect	161	0	0
S1	regular	0	22.5	19	0	incorrect	161	0	0
S1	regular	0	22.5	20	0	incorrect	161	0	0
S1	regular	0	22.5	21	0	incorrect	161	0	0
S1	regular	0	22.5	22	0	incorrect	161	0	0
S1	regular	0	22.5	23	0	incorrect	161	0	0
S1	regular	0	22.5	24	0	incorrect	161	0	0
S1	regular	0	22.5	25	0	incorrect	161	0	0
S1	regular	0	22.5	26	0	incorrect	161	0	0
S1	regular	0	22.5	27	0	incorrect	161	0	0
S1	regular	0	32.5	28	0	incorrect	161	0	0.00124223602484472
S1	regular	0	32.5	29	0	incorrect	161	0	0.00124223602484472
S1	regular	0	32.5	30	0	incorrect	161	0	0.00124223602484472
S1	regular	0	32.5	31	0	incorrect	161	0	0.00124223602484472
S1	regular	0	32.5	32	1	incorrect	161	0.0062111801242236	0.00124223602484472
S1	regular	0	32.5	33	0	incorrect	161	0	0.00124223602484472
S1	regular	0	32.5	34	1	incorrect	161	0.0062111801242236	0.00124223602484472
S1	regular	0	32.5	35	0	incorrect	161	0	0.00124223602484472
S1	regular	0	32.5	36	0	incorrect	161	0	0.00124223602484472
S1	regular	0	32.5	37	0	incorrect	161	0	0.00124223602484472
S1	regular	0	42.5	38	0	incorrect	161	0	0.00124223602484472
S1	regular	0	42.5	39	0	incorrect	161	0	0.00124223602484472
S1	regular	0	42.5	40	1	incorrect	161	0.0062111801242236	0.00124223602484472
S1	regular	0	42.5	41	0	incorrect	161	0	0.00124223602484472
S1	regular	0	42.5	42	0	incorrect	161	0	0.00124223602484472
S1	regular	0	42.5	43	0	incorrect	161	0	0.00124223602484472
S1	regular	0	42.5	44	1	incorrect	161	0.0062111801242236	0.00124223602484472
S1	regular	0	42.5	45	0	incorrect	161	0	0.00124223602484472
S1	regular	0	42.5	46	0	incorrect	161	0	0.00124223602484472
S1	regular	0	42.5	47	0	incorrect	161	0	0.00124223602484472
S1	regular	0	52.5	48	1	incorrect	161	0.0062111801242236	0.00124223602484472
S1	regular	0	52.5	49	0	incorrect	161	0	0.00124223602484472
S1	regular	0	52.5	50	0	incorrect	161	0	0.00124223602484472
S1	regular	0	52.5	51	0	incorrect	161	0	0.00124223602484472
S1	regular	0	52.5	52	0	incorrect	161	0	0.00124223602484472
S1	regular	0	52.5	53	1	incorrect	161	0.0062111801242236	0.00124223602484472
S1	regular	0	52.5	54	0	incorrect	161	0	0.00124223602484472
S1	regular	0	52.5	55	0	incorrect	161	0	0.00124223602484472
S1	regular	0	52.5	56	0	incorrect	161	0	0.00124223602484472
S1	regular	0	52.5	57	0	incorrect	161	0	0.00124223602484472
S1	regular	0	62.5	58	0	incorrect	161	0	0.00186335403726708
S1	regular	0	62.5	59	0	incorrect	161	0	0.00186335403726708
S1	regular	0	62.5	60	1	incorrect	161	0.0062111801242236	0.00186335403726708
S1	regular	0	62.5	61	0	incorrect	161	0	0.00186335403726708
S1	regular	0	62.5	62	0	incorrect	161	0	0.00186335403726708
S1	regular	0	62.5	63	0	incorrect	161	0	0.00186335403726708
S1	regular	0	62.5	64	2	incorrect	161	0.0124223602484472	0.00186335403726708
S1	regular	0	62.5	65	0	incorrect	161	0	0.00186335403726708
S1	regular	0	62.5	66	0	incorrect	161	0	0.00186335403726708
S1	regular	0	62.5	67	0	incorrect	161	0	0.00186335403726708
S1	regular	0	72.5	68	0	incorrect	161	0	0
S1	regular	0	72.5	69	0	incorrect	161	0	0
S1	regular	0	72.5	70	0	incorrect	161	0	0
S1	regular	0	72.5	71	0	incorrect	161	0	0
S1	regular	0	72.5	72	0	incorrect	161	0	0
S1	regular	0	72.5	73	0	incorrect	161	0	0
S1	regular	0	72.5	74	0	incorrect	161	0	0
S1	regular	0	72.5	75	0	incorrect	161	0	0
S1	regular	0	72.5	76	0	incorrect	161	0	0
S1	regular	0	72.5	77	0	incorrect	161	0	0
S1	regular	0	82.5	78	0	incorrect	161	0	0.00186335403726708
S1	regular	0	82.5	79	1	incorrect	161	0.0062111801242236	0.00186335403726708
S1	regular	0	82.5	80	0	incorrect	161	0	0.00186335403726708
S1	regular	0	82.5	81	1	incorrect	161	0.0062111801242236	0.00186335403726708
S1	regular	0	82.5	82	0	incorrect	161	0	0.00186335403726708
S1	regular	0	82.5	83	0	incorrect	161	0	0.00186335403726708
S1	regular	0	82.5	84	0	incorrect	161	0	0.00186335403726708
S1	regular	0	82.5	85	0	incorrect	161	0	0.00186335403726708
S1	regular	0	82.5	86	1	incorrect	161	0.0062111801242236	0.00186335403726708
S1	regular	0	82.5	87	0	incorrect	161	0	0.00186335403726708
S1	regular	0	92.5	88	0	incorrect	161	0	0
S1	regular	0	92.5	89	0	incorrect	161	0	0
S1	regular	0	92.5	90	0	incorrect	161	0	0
S1	regular	0	92.5	91	0	incorrect	161	0	0
S1	regular	0	92.5	92	0	incorrect	161	0	0
S1	regular	0	92.5	93	0	incorrect	161	0	0
S1	regular	0	92.5	94	0	incorrect	161	0	0
S1	regular	0	92.5	95	0	incorrect	161	0	0
S1	regular	0	92.5	96	0	incorrect	161	0	0
S1	regular	0	92.5	97	0	incorrect	161	0	0
S1	regular	0	102.5	98	0	incorrect	161	0	0.00186335403726708
S1	regular	0	102.5	99	0	incorrect	161	0	0.00186335403726708
S1	regular	0	102.5	100	0	incorrect	161	0	0.00186335403726708
S1	regular	0	102.5	101	1	incorrect	161	0.0062111801242236	0.00186335403726708
S1	regular	0	102.5	102	0	incorrect	161	0	0.00186335403726708
S1	regular	0	102.5	103	1	incorrect	161	0.0062111801242236	0.00186335403726708
S1	regular	0	102.5	104	1	incorrect	161	0.0062111801242236	0.00186335403726708
S1	regular	0	102.5	105	0	incorrect	161	0	0.00186335403726708
S1	regular	0	102.5	106	0	incorrect	161	0	0.00186335403726708
S1	regular	0	102.5	107	0	incorrect	161	0	0.00186335403726708
S1	regular	0	112.5	108	0	incorrect	161	0	0.00062111801242236
S1	regular	0	112.5	109	0	incorrect	161	0	0.00062111801242236
S1	regular	0	112.5	110	0	incorrect	161	0	0.00062111801242236
S1	regular	0	112.5	111	0	incorrect	161	0	0.00062111801242236
S1	regular	0	112.5	112	1	incorrect	161	0.0062111801242236	0.00062111801242236
S1	regular	0	112.5	113	0	incorrect	161	0	0.00062111801242236
S1	regular	0	112.5	114	0	incorrect	161	0	0.00062111801242236
S1	regular	0	112.5	115	0	incorrect	161	0	0.00062111801242236
S1	regular	0	112.5	116	0	incorrect	161	0	0.00062111801242236
S1	regular	0	112.5	117	0	incorrect	161	0	0.00062111801242236
S1	regular	0	122.5	118	0	incorrect	161	0	0
S1	regular	0	122.5	119	0	incorrect	161	0	0
S1	regular	0	122.5	120	0	incorrect	161	0	0
S1	regular	0	122.5	121	0	incorrect	161	0	0
S1	regular	0	122.5	122	0	incorrect	161	0	0
S1	regular	0	122.5	123	0	incorrect	161	0	0
S1	regular	0	122.5	124	0	incorrect	161	0	0
S1	regular	0	122.5	125	0	incorrect	161	0	0
S1	regular	0	122.5	126	0	incorrect	161	0	0
S1	regular	0	122.5	127	0	incorrect	161	0	0
S1	regular	0	132.5	128	0	incorrect	161	0	0.00062111801242236
S1	regular	0	132.5	129	0	incorrect	161	0	0.00062111801242236
S1	regular	0	132.5	130	0	incorrect	161	0	0.00062111801242236
S1	regular	0	132.5	131	0	incorrect	161	0	0.00062111801242236
S1	regular	0	132.5	132	0	incorrect	161	0	0.00062111801242236
S1	regular	0	132.5	133	1	incorrect	161	0.0062111801242236	0.00062111801242236
S1	regular	0	132.5	134	0	incorrect	161	0	0.00062111801242236
S1	regular	0	132.5	135	0	incorrect	161	0	0.00062111801242236
S1	regular	0	132.5	136	0	incorrect	161	0	0.00062111801242236
S1	regular	0	132.5	137	0	incorrect	161	0	0.00062111801242236
S1	regular	0	142.5	138	0	incorrect	161	0	0.00124223602484472
S1	regular	0	142.5	139	1	incorrect	161	0.0062111801242236	0.00124223602484472
S1	regular	0	142.5	140	0	incorrect	161	0	0.00124223602484472
S1	regular	0	142.5	141	0	incorrect	161	0	0.00124223602484472
S1	regular	0	142.5	142	0	incorrect	161	0	0.00124223602484472
S1	regular	0	142.5	143	1	incorrect	161	0.0062111801242236	0.00124223602484472
S1	regular	0	142.5	144	0	incorrect	161	0	0.00124223602484472
S1	regular	0	142.5	145	0	incorrect	161	0	0.00124223602484472
S1	regular	0	142.5	146	0	incorrect	161	0	0.00124223602484472
S1	regular	0	142.5	147	0	incorrect	161	0	0.00124223602484472
S1	regular	0	152.5	148	0	incorrect	161	0	0
S1	regular	0	152.5	149	0	incorrect	161	0	0
S1	regular	0	152.5	150	0	incorrect	161	0	0
S1	regular	0	152.5	151	0	incorrect	161	0	0
S1	regular	0	152.5	152	0	incorrect	161	0	0
S1	regular	0	152.5	153	0	incorrect	161	0	0
S1	regular	0	152.5	154	0	incorrect	161	0	0
S1	regular	0	152.5	155	0	incorrect	161	0	0
S1	regular	0	152.5	156	0	incorrect	161	0	0
S1	regular	0	152.5	157	0	incorrect	161	0	0
S1	regular	0	162.5	158	0	incorrect	161	0	0
S1	regular	0	162.5	159	0	incorrect	161	0	0
S1	regular	0	162.5	160	0	incorrect	161	0	0
S1	regular	0	162.5	161	0	incorrect	161	0	0
S1	regular	0	162.5	162	0	incorrect	161	0	0
S1	regular	0	162.5	163	0	incorrect	161	0	0
S1	regular	0	162.5	164	0	incorrect	161	0	0
S1	regular	0	162.5	165	0	incorrect	161	0	0
S1	regular	0	162.5	166	0	incorrect	161	0	0
S1	regular	0	162.5	167	0	incorrect	161	0	0
S1	regular	0	172.5	168	0	incorrect	161	0	0.00062111801242236
S1	regular	0	172.5	169	0	incorrect	161	0	0.00062111801242236
S1	regular	0	172.5	170	0	incorrect	161	0	0.00062111801242236
S1	regular	0	172.5	171	0	incorrect	161	0	0.00062111801242236
S1	regular	0	172.5	172	0	incorrect	161	0	0.00062111801242236
S1	regular	0	172.5	173	0	incorrect	161	0	0.00062111801242236
S1	regular	0	172.5	174	0	incorrect	161	0	0.00062111801242236
S1	regular	0	172.5	175	1	incorrect	161	0.0062111801242236	0.00062111801242236
S1	regular	0	172.5	176	0	incorrect	161	0	0.00062111801242236
S1	regular	0	172.5	177	0	incorrect	161	0	0.00062111801242236
S1	regular	0	182.5	178	0	incorrect	161	0	0.00124223602484472
S1	regular	0	182.5	179	0	incorrect	161	0	0.00124223602484472
S1	regular	0	182.5	180	0	incorrect	161	0	0.00124223602484472
S1	regular	0	182.5	181	0	incorrect	161	0	0.00124223602484472
S1	regular	0	182.5	182	0	incorrect	161	0	0.00124223602484472
S1	regular	0	182.5	183	1	incorrect	161	0.0062111801242236	0.00124223602484472
S1	regular	0	182.5	184	0	incorrect	161	0	0.00124223602484472
S1	regular	0	182.5	185	0	incorrect	161	0	0.00124223602484472
S1	regular	0	182.5	186	1	incorrect	161	0.0062111801242236	0.00124223602484472
S1	regular	0	182.5	187	0	incorrect	161	0	0.00124223602484472
S1	regular	0	192.5	188	0	incorrect	161	0	0
S1	regular	0	192.5	189	0	incorrect	161	0	0
S1	regular	0	192.5	190	0	incorrect	161	0	0
S1	regular	0	192.5	191	0	incorrect	161	0	0
S1	regular	0	192.5	192	0	incorrect	161	0	0
S1	regular	0	192.5	193	0	incorrect	161	0	0
S1	regular	0	192.5	194	0	incorrect	161	0	0
S1	regular	0	192.5	195	0	incorrect	161	0	0
S1	regular	0	192.5	196	0	incorrect	161	0	0
S1	regular	0	192.5	197	0	incorrect	161	0	0
S1	regular	0	202.5	198	0	incorrect	161	0	0.00186335403726708
S1	regular	0	202.5	199	0	incorrect	161	0	0.00186335403726708
S1	regular	0	202.5	200	0	incorrect	161	0	0.00186335403726708
S1	regular	0	202.5	201	0	incorrect	161	0	0.00186335403726708
S1	regular	0	202.5	202	0	incorrect	161	0	0.00186335403726708
S1	regular	0	202.5	203	1	incorrect	161	0.0062111801242236	0.00186335403726708
S1	regular	0	202.5	204	1	incorrect	161	0.0062111801242236	0.00186335403726708
S1	regular	0	202.5	205	0	incorrect	161	0	0.00186335403726708
S1	regular	0	202.5	206	0	incorrect	161	0	0.00186335403726708
S1	regular	0	202.5	207	1	incorrect	161	0.0062111801242236	0.00186335403726708
S1	regular	0	212.5	208	0	incorrect	161	0	0.00062111801242236
S1	regular	0	212.5	209	1	incorrect	161	0.0062111801242236	0.00062111801242236
S1	regular	0	212.5	210	0	incorrect	161	0	0.00062111801242236
S1	regular	0	212.5	211	0	incorrect	161	0	0.00062111801242236
S1	regular	0	212.5	212	0	incorrect	161	0	0.00062111801242236
S1	regular	0	212.5	213	0	incorrect	161	0	0.00062111801242236
S1	regular	0	212.5	214	0	incorrect	161	0	0.00062111801242236
S1	regular	0	212.5	215	0	incorrect	161	0	0.00062111801242236
S1	regular	0	212.5	216	0	incorrect	161	0	0.00062111801242236
S1	regular	0	212.5	217	0	incorrect	161	0	0.00062111801242236
S1	regular	0	222.5	218	0	incorrect	161	0	0.00124223602484472
S1	regular	0	222.5	219	0	incorrect	161	0	0.00124223602484472
S1	regular	0	222.5	220	0	incorrect	161	0	0.00124223602484472
S1	regular	0	222.5	221	0	incorrect	161	0	0.00124223602484472
S1	regular	0	222.5	222	0	incorrect	161	0	0.00124223602484472
S1	regular	0	222.5	223	0	incorrect	161	0	0.00124223602484472
S1	regular	0	222.5	224	1	incorrect	161	0.0062111801242236	0.00124223602484472
S1	regular	0	222.5	225	1	incorrect	161	0.0062111801242236	0.00124223602484472
S1	regular	0	222.5	226	0	incorrect	161	0	0.00124223602484472
S1	regular	0	222.5	227	0	incorrect	161	0	0.00124223602484472
S1	regular	0	232.5	228	0	incorrect	161	0	0
S1	regular	0	232.5	229	0	incorrect	161	0	0
S1	regular	0	232.5	230	0	incorrect	161	0	0
S1	regular	0	232.5	231	0	incorrect	161	0	0
S1	regular	0	232.5	232	0	incorrect	161	0	0
S1	regular	0	232.5	233	0	incorrect	161	0	0
S1	regular	0	232.5	234	0	incorrect	161	0	0
S1	regular	0	232.5	235	0	incorrect	161	0	0
S1	regular	0	232.5	236	0	incorrect	161	0	0
S1	regular	0	232.5	237	0	incorrect	161	0	0
S1	regular	0	242.5	238	0	incorrect	161	0	0
S1	regular	0	242.5	239	0	incorrect	161	0	0
S1	regular	0	242.5	240	0	incorrect	161	0	0
S1	regular	0	242.5	241	0	incorrect	161	0	0
S1	regular	0	242.5	242	0	incorrect	161	0	0
S1	regular	0	242.5	243	0	incorrect	161	0	0
S1	regular	0	242.5	244	0	incorrect	161	0	0
S1	regular	0	242.5	245	0	incorrect	161	0	0
S1	regular	0	242.5	246	0	incorrect	161	0	0
S1	regular	0	242.5	247	0	incorrect	161	0	0
S1	regular	0	252.5	248	0	incorrect	161	0	0.00062111801242236
S1	regular	0	252.5	249	0	incorrect	161	0	0.00062111801242236
S1	regular	0	252.5	250	0	incorrect	161	0	0.00062111801242236
S1	regular	0	252.5	251	0	incorrect	161	0	0.00062111801242236
S1	regular	0	252.5	252	1	incorrect	161	0.0062111801242236	0.00062111801242236
S1	regular	0	252.5	253	0	incorrect	161	0	0.00062111801242236
S1	regular	0	252.5	254	0	incorrect	161	0	0.00062111801242236
S1	regular	0	252.5	255	0	incorrect	161	0	0.00062111801242236
S1	regular	0	252.5	256	0	incorrect	161	0	0.00062111801242236
S1	regular	0	252.5	257	0	incorrect	161	0	0.00062111801242236
S1	regular	0	262.5	258	0	incorrect	161	0	0.00062111801242236
S1	regular	0	262.5	259	1	incorrect	161	0.0062111801242236	0.00062111801242236
S1	regular	0	262.5	260	0	incorrect	161	0	0.00062111801242236
S1	regular	0	262.5	261	0	incorrect	161	0	0.00062111801242236
S1	regular	0	262.5	262	0	incorrect	161	0	0.00062111801242236
S1	regular	0	262.5	263	0	incorrect	161	0	0.00062111801242236
S1	regular	0	262.5	264	0	incorrect	161	0	0.00062111801242236
S1	regular	0	262.5	265	0	incorrect	161	0	0.00062111801242236
S1	regular	0	262.5	266	0	incorrect	161	0	0.00062111801242236
S1	regular	0	262.5	267	0	incorrect	161	0	0.00062111801242236
S1	regular	0	272.5	268	0	incorrect	161	0	0
S1	regular	0	272.5	269	0	incorrect	161	0	0
S1	regular	0	272.5	270	0	incorrect	161	0	0
S1	regular	0	272.5	271	0	incorrect	161	0	0
S1	regular	0	272.5	272	0	incorrect	161	0	0
S1	regular	0	272.5	273	0	incorrect	161	0	0
S1	regular	0	272.5	274	0	incorrect	161	0	0
S1	regular	0	272.5	275	0	incorrect	161	0	0
S1	regular	0	272.5	276	0	incorrect	161	0	0
S1	regular	0	272.5	277	0	incorrect	161	0	0
S1	regular	0	282.5	278	0	incorrect	161	0	0
S1	regular	0	282.5	279	0	incorrect	161	0	0
S1	regular	0	282.5	280	0	incorrect	161	0	0
S1	regular	0	282.5	281	0	incorrect	161	0	0
S1	regular	0	282.5	282	0	incorrect	161	0	0
S1	regular	0	282.5	283	0	incorrect	161	0	0
S1	regular	0	282.5	284	0	incorrect	161	0	0
S1	regular	0	282.5	285	0	incorrect	161	0	0
S1	regular	0	282.5	286	0	incorrect	161	0	0
S1	regular	0	282.5	287	0	incorrect	161	0	0
S1	regular	0	292.5	288	0	incorrect	161	0	0.00062111801242236
S1	regular	0	292.5	289	0	incorrect	161	0	0.00062111801242236
S1	regular	0	292.5	290	0	incorrect	161	0	0.00062111801242236
S1	regular	0	292.5	291	0	incorrect	161	0	0.00062111801242236
S1	regular	0	292.5	292	0	incorrect	161	0	0.00062111801242236
S1	regular	0	292.5	293	0	incorrect	161	0	0.00062111801242236
S1	regular	0	292.5	294	0	incorrect	161	0	0.00062111801242236
S1	regular	0	292.5	295	1	incorrect	161	0.0062111801242236	0.00062111801242236
S1	regular	0	292.5	296	0	incorrect	161	0	0.00062111801242236
S1	regular	0	292.5	297	0	incorrect	161	0	0.00062111801242236
S1	regular	0	302.5	298	0	incorrect	161	0	0
S1	regular	0	302.5	299	0	incorrect	161	0	0
S1	regular	0	302.5	300	0	incorrect	161	0	0
S1	regular	0	302.5	301	0	incorrect	161	0	0
S1	regular	0	302.5	302	0	incorrect	161	0	0
S1	regular	0	302.5	303	0	incorrect	161	0	0
S1	regular	0	302.5	304	0	incorrect	161	0	0
S1	regular	0	302.5	305	0	incorrect	161	0	0
S1	regular	0	302.5	306	0	incorrect	161	0	0
S1	regular	0	302.5	307	0	incorrect	161	0	0
S1	regular	0	312.5	308	1	incorrect	161	0.0062111801242236	0.00124223602484472
S1	regular	0	312.5	309	0	incorrect	161	0	0.00124223602484472
S1	regular	0	312.5	310	0	incorrect	161	0	0.00124223602484472
S1	regular	0	312.5	311	0	incorrect	161	0	0.00124223602484472
S1	regular	0	312.5	312	0	incorrect	161	0	0.00124223602484472
S1	regular	0	312.5	313	0	incorrect	161	0	0.00124223602484472
S1	regular	0	312.5	314	0	incorrect	161	0	0.00124223602484472
S1	regular	0	312.5	315	1	incorrect	161	0.0062111801242236	0.00124223602484472
S1	regular	0	312.5	316	0	incorrect	161	0	0.00124223602484472
S1	regular	0	312.5	317	0	incorrect	161	0	0.00124223602484472
S1	regular	0	322.5	318	0	incorrect	161	0	0
S1	regular	0	322.5	319	0	incorrect	161	0	0
S1	regular	0	322.5	320	0	incorrect	161	0	0
S1	regular	0	322.5	321	0	incorrect	161	0	0
S1	regular	0	322.5	322	0	incorrect	161	0	0
S1	regular	0	322.5	323	0	incorrect	161	0	0
S1	regular	0	322.5	324	0	incorrect	161	0	0
S1	regular	0	322.5	325	0	incorrect	161	0	0
S1	regular	0	322.5	326	0	incorrect	161	0	0
S1	regular	0	322.5	327	0	incorrect	161	0	0
S1	regular	0	332.5	328	0	incorrect	161	0	0.00062111801242236
S1	regular	0	332.5	329	0	incorrect	161	0	0.00062111801242236
S1	regular	0	332.5	330	0	incorrect	161	0	0.00062111801242236
S1	regular	0	332.5	331	1	incorrect	161	0.0062111801242236	0.00062111801242236
S1	regular	0	332.5	332	0	incorrect	161	0	0.00062111801242236
S1	regular	0	332.5	333	0	incorrect	161	0	0.00062111801242236
S1	regular	0	332.5	334	0	incorrect	161	0	0.00062111801242236
S1	regular	0	332.5	335	0	incorrect	161	0	0.00062111801242236
S1	regular	0	332.5	336	0	incorrect	161	0	0.00062111801242236
S1	regular	0	332.5	337	0	incorrect	161	0	0.00062111801242236
S1	regular	0	342.5	338	0	incorrect	161	0	0.00062111801242236
S1	regular	0	342.5	339	0	incorrect	161	0	0.00062111801242236
S1	regular	0	342.5	340	0	incorrect	161	0	0.00062111801242236
S1	regular	0	342.5	341	0	incorrect	161	0	0.00062111801242236
S1	regular	0	342.5	342	0	incorrect	161	0	0.00062111801242236
S1	regular	0	342.5	343	0	incorrect	161	0	0.00062111801242236
S1	regular	0	342.5	344	0	incorrect	161	0	0.00062111801242236
S1	regular	0	342.5	345	1	incorrect	161	0.0062111801242236	0.00062111801242236
S1	regular	0	342.5	346	0	incorrect	161	0	0.00062111801242236
S1	regular	0	342.5	347	0	incorrect	161	0	0.00062111801242236
S1	regular	0	352.5	348	1	incorrect	161	0.0062111801242236	0.00062111801242236
S1	regular	0	352.5	349	0	incorrect	161	0	0.00062111801242236
S1	regular	0	352.5	350	0	incorrect	161	0	0.00062111801242236
S1	regular	0	352.5	351	0	incorrect	161	0	0.00062111801242236
S1	regular	0	352.5	352	0	incorrect	161	0	0.00062111801242236
S1	regular	0	352.5	353	0	incorrect	161	0	0.00062111801242236
S1	regular	0	352.5	354	0	incorrect	161	0	0.00062111801242236
S1	regular	0	352.5	355	0	incorrect	161	0	0.00062111801242236
S1	regular	0	352.5	356	0	incorrect	161	0	0.00062111801242236
S1	regular	0	352.5	357	0	incorrect	161	0	0.00062111801242236
S1	regular	0	362.5	358	0	incorrect	161	0	0
S1	regular	0	362.5	359	0	incorrect	161	0	0
S1	regular	0	362.5	360	0	incorrect	161	0	0
S1	regular	0	362.5	361	0	incorrect	161	0	0
S1	regular	0	362.5	362	0	incorrect	161	0	0
S1	regular	0	362.5	363	0	incorrect	161	0	0
S1	regular	0	362.5	364	0	incorrect	161	0	0
S1	regular	0	362.5	365	0	incorrect	161	0	0
S1	regular	0	362.5	366	0	incorrect	161	0	0
S1	regular	0	362.5	367	0	incorrect	161	0	0
S1	regular	0	372.5	368	0	incorrect	161	0	0.00062111801242236
S1	regular	0	372.5	369	0	incorrect	161	0	0.00062111801242236
S1	regular	0	372.5	370	0	incorrect	161	0	0.00062111801242236
S1	regular	0	372.5	371	0	incorrect	161	0	0.00062111801242236
S1	regular	0	372.5	372	0	incorrect	161	0	0.00062111801242236
S1	regular	0	372.5	373	0	incorrect	161	0	0.00062111801242236
S1	regular	0	372.5	374	0	incorrect	161	0	0.00062111801242236
S1	regular	0	372.5	375	1	incorrect	161	0.0062111801242236	0.00062111801242236
S1	regular	0	372.5	376	0	incorrect	161	0	0.00062111801242236
S1	regular	0	372.5	377	0	incorrect	161	0	0.00062111801242236
S1	regular	0	382.5	378	0	incorrect	161	0	0.00124223602484472
S1	regular	0	382.5	379	0	incorrect	161	0	0.00124223602484472
S1	regular	0	382.5	380	0	incorrect	161	0	0.00124223602484472
S1	regular	0	382.5	381	0	incorrect	161	0	0.00124223602484472
S1	regular	0	382.5	382	2	incorrect	161	0.0124223602484472	0.00124223602484472
S1	regular	0	382.5	383	0	incorrect	161	0	0.00124223602484472
S1	regular	0	382.5	384	0	incorrect	161	0	0.00124223602484472
S1	regular	0	382.5	385	0	incorrect	161	0	0.00124223602484472
S1	regular	0	382.5	386	0	incorrect	161	0	0.00124223602484472
S1	regular	0	382.5	387	0	incorrect	161	0	0.00124223602484472
S1	regular	0	392.5	388	0	incorrect	161	0	0
S1	regular	0	392.5	389	0	incorrect	161	0	0
S1	regular	0	392.5	390	0	incorrect	161	0	0
S1	regular	0	392.5	391	0	incorrect	161	0	0
S1	regular	0	392.5	392	0	incorrect	161	0	0
S1	regular	0	392.5	393	0	incorrect	161	0	0
S1	regular	0	392.5	394	0	incorrect	161	0	0
S1	regular	0	392.5	395	0	incorrect	161	0	0
S1	regular	0	392.5	396	0	incorrect	161	0	0
S1	regular	0	392.5	397	0	incorrect	161	0	0
S1	regular	0	402.5	398	1	incorrect	161	0.0062111801242236	0.00124223602484472
S1	regular	0	402.5	399	0	incorrect	161	0	0.00124223602484472
S1	regular	0	402.5	400	0	incorrect	161	0	0.00124223602484472
S1	regular	0	402.5	401	0	incorrect	161	0	0.00124223602484472
S1	regular	0	402.5	402	0	incorrect	161	0	0.00124223602484472
S1	regular	0	402.5	403	0	incorrect	161	0	0.00124223602484472
S1	regular	0	402.5	404	0	incorrect	161	0	0.00124223602484472
S1	regular	0	402.5	405	0	incorrect	161	0	0.00124223602484472
S1	regular	0	402.5	406	0	incorrect	161	0	0.00124223602484472
S1	regular	0	402.5	407	1	incorrect	161	0.0062111801242236	0.00124223602484472
S1	regular	0	412.5	408	0	incorrect	161	0	0
S1	regular	0	412.5	409	0	incorrect	161	0	0
S1	regular	0	412.5	410	0	incorrect	161	0	0
S1	regular	0	412.5	411	0	incorrect	161	0	0
S1	regular	0	412.5	412	0	incorrect	161	0	0
S1	regular	0	412.5	413	0	incorrect	161	0	0
S1	regular	0	412.5	414	0	incorrect	161	0	0
S1	regular	0	412.5	415	0	incorrect	161	0	0
S1	regular	0	412.5	416	0	incorrect	161	0	0
S1	regular	0	412.5	417	0	incorrect	161	0	0
S1	regular	0	422.5	418	0	incorrect	161	0	0
S1	regular	0	422.5	419	0	incorrect	161	0	0
S1	regular	0	422.5	420	0	incorrect	161	0	0
S1	regular	0	422.5	421	0	incorrect	161	0	0
S1	regular	0	422.5	422	0	incorrect	161	0	0
S1	regular	0	422.5	423	0	incorrect	161	0	0
S1	regular	0	422.5	424	0	incorrect	161	0	0
S1	regular	0	422.5	425	0	incorrect	161	0	0
S1	regular	0	422.5	426	0	incorrect	161	0	0
S1	regular	0	422.5	427	0	incorrect	161	0	0
S1	regular	0	432.5	428	0	incorrect	161	0	0.00062111801242236
S1	regular	0	432.5	429	0	incorrect	161	0	0.00062111801242236
S1	regular	0	432.5	430	0	incorrect	161	0	0.00062111801242236
S1	regular	0	432.5	431	0	incorrect	161	0	0.00062111801242236
S1	regular	0	432.5	432	0	incorrect	161	0	0.00062111801242236
S1	regular	0	432.5	433	1	incorrect	161	0.0062111801242236	0.00062111801242236
S1	regular	0	432.5	434	0	incorrect	161	0	0.00062111801242236
S1	regular	0	432.5	435	0	incorrect	161	0	0.00062111801242236
S1	regular	0	432.5	436	0	incorrect	161	0	0.00062111801242236
S1	regular	0	432.5	437	0	incorrect	161	0	0.00062111801242236
S1	regular	0	442.5	438	0	incorrect	161	0	0.00062111801242236
S1	regular	0	442.5	439	0	incorrect	161	0	0.00062111801242236
S1	regular	0	442.5	440	0	incorrect	161	0	0.00062111801242236
S1	regular	0	442.5	441	0	incorrect	161	0	0.00062111801242236
S1	regular	0	442.5	442	0	incorrect	161	0	0.00062111801242236
S1	regular	0	442.5	443	1	incorrect	161	0.0062111801242236	0.00062111801242236
S1	regular	0	442.5	444	0	incorrect	161	0	0.00062111801242236
S1	regular	0	442.5	445	0	incorrect	161	0	0.00062111801242236
S1	regular	0	442.5	446	0	incorrect	161	0	0.00062111801242236
S1	regular	0	442.5	447	0	incorrect	161	0	0.00062111801242236
S1	regular	0	452.5	448	0	incorrect	161	0	0
S1	regular	0	452.5	449	0	incorrect	161	0	0
S1	regular	0	452.5	450	0	incorrect	161	0	0
S1	regular	0	452.5	451	0	incorrect	161	0	0
S1	regular	0	452.5	452	0	incorrect	161	0	0
S1	regular	0	452.5	453	0	incorrect	161	0	0
S1	regular	0	452.5	454	0	incorrect	161	0	0
S1	regular	0	452.5	455	0	incorrect	161	0	0
S1	regular	0	452.5	456	0	incorrect	161	0	0
S1	regular	0	452.5	457	0	incorrect	161	0	0
S1	regular	0	462.5	458	1	incorrect	161	0.0062111801242236	0.00186335403726708
S1	regular	0	462.5	459	0	incorrect	161	0	0.00186335403726708
S1	regular	0	462.5	460	1	incorrect	161	0.0062111801242236	0.00186335403726708
S1	regular	0	462.5	461	0	incorrect	161	0	0.00186335403726708
S1	regular	0	462.5	462	0	incorrect	161	0	0.00186335403726708
S1	regular	0	462.5	463	0	incorrect	161	0	0.00186335403726708
S1	regular	0	462.5	464	0	incorrect	161	0	0.00186335403726708
S1	regular	0	462.5	465	1	incorrect	161	0.0062111801242236	0.00186335403726708
S1	regular	0	462.5	466	0	incorrect	161	0	0.00186335403726708
S1	regular	0	462.5	467	0	incorrect	161	0	0.00186335403726708
S1	regular	0	472.5	468	1	incorrect	161	0.0062111801242236	0.00062111801242236
S1	regular	0	472.5	469	0	incorrect	161	0	0.00062111801242236
S1	regular	0	472.5	470	0	incorrect	161	0	0.00062111801242236
S1	regular	0	472.5	471	0	incorrect	161	0	0.00062111801242236
S1	regular	0	472.5	472	0	incorrect	161	0	0.00062111801242236
S1	regular	0	472.5	473	0	incorrect	161	0	0.00062111801242236
S1	regular	0	472.5	474	0	incorrect	161	0	0.00062111801242236
S1	regular	0	472.5	475	0	incorrect	161	0	0.00062111801242236
S1	regular	0	472.5	476	0	incorrect	161	0	0.00062111801242236
S1	regular	0	472.5	477	0	incorrect	161	0	0.00062111801242236
S1	regular	0	482.5	478	0	incorrect	161	0	0
S1	regular	0	482.5	479	0	incorrect	161	0	0
S1	regular	0	482.5	480	0	incorrect	161	0	0
S1	regular	0	482.5	481	0	incorrect	161	0	0
S1	regular	0	482.5	482	0	incorrect	161	0	0
S1	regular	0	482.5	483	0	incorrect	161	0	0
S1	regular	0	482.5	484	0	incorrect	161	0	0
S1	regular	0	482.5	485	0	incorrect	161	0	0
S1	regular	0	482.5	486	0	incorrect	161	0	0
S1	regular	0	482.5	487	0	incorrect	161	0	0
S1	regular	0	492.5	488	0	incorrect	161	0	0.00062111801242236
S1	regular	0	492.5	489	0	incorrect	161	0	0.00062111801242236
S1	regular	0	492.5	490	0	incorrect	161	0	0.00062111801242236
S1	regular	0	492.5	491	0	incorrect	161	0	0.00062111801242236
S1	regular	0	492.5	492	1	incorrect	161	0.0062111801242236	0.00062111801242236
S1	regular	0	492.5	493	0	incorrect	161	0	0.00062111801242236
S1	regular	0	492.5	494	0	incorrect	161	0	0.00062111801242236
S1	regular	0	492.5	495	0	incorrect	161	0	0.00062111801242236
S1	regular	0	492.5	496	0	incorrect	161	0	0.00062111801242236
S1	regular	0	492.5	497	0	incorrect	161	0	0.00062111801242236
S1	regular	0	502.5	498	1	incorrect	161	0.0062111801242236	0.00186335403726708
S1	regular	0	502.5	499	1	incorrect	161	0.0062111801242236	0.00186335403726708
S1	regular	0	502.5	500	0	incorrect	161	0	0.00186335403726708
S1	regular	1	-997.5	-1000	2	correct	325	0.00615384615384615	0.00276923076923077
S1	regular	1	-997.5	-999	1	correct	325	0.00307692307692308	0.00276923076923077
S1	regular	1	-997.5	-998	2	correct	325	0.00615384615384615	0.00276923076923077
S1	regular	1	-997.5	-997	1	correct	325	0.00307692307692308	0.00276923076923077
S1	regular	1	-997.5	-996	1	correct	325	0.00307692307692308	0.00276923076923077
S1	regular	1	-997.5	-995	1	correct	325	0.00307692307692308	0.00276923076923077
S1	regular	1	-997.5	-994	0	correct	325	0	0.00276923076923077
S1	regular	1	-997.5	-993	0	correct	325	0	0.00276923076923077
S1	regular	1	-987.5	-992	1	correct	325	0.00307692307692308	0.00184615384615385
S1	regular	1	-987.5	-991	1	correct	325	0.00307692307692308	0.00184615384615385
S1	regular	1	-987.5	-990	0	correct	325	0	0.00184615384615385
S1	regular	1	-987.5	-989	1	correct	325	0.00307692307692308	0.00184615384615385
S1	regular	1	-987.5	-988	1	correct	325	0.00307692307692308	0.00184615384615385
S1	regular	1	-987.5	-987	1	correct	325	0.00307692307692308	0.00184615384615385
S1	regular	1	-987.5	-986	0	correct	325	0	0.00184615384615385
S1	regular	1	-987.5	-985	1	correct	325	0.00307692307692308	0.00184615384615385
S1	regular	1	-987.5	-984	0	correct	325	0	0.00184615384615385
S1	regular	1	-987.5	-983	0	correct	325	0	0.00184615384615385
S1	regular	1	-977.5	-982	1	correct	325	0.00307692307692308	0.00215384615384615
S1	regular	1	-977.5	-981	1	correct	325	0.00307692307692308	0.00215384615384615
S1	regular	1	-977.5	-980	3	correct	325	0.00923076923076923	0.00215384615384615
S1	regular	1	-977.5	-979	0	correct	325	0	0.00215384615384615
S1	regular	1	-977.5	-978	1	correct	325	0.00307692307692308	0.00215384615384615
S1	regular	1	-977.5	-977	0	correct	325	0	0.00215384615384615
S1	regular	1	-977.5	-976	0	correct	325	0	0.00215384615384615
S1	regular	1	-977.5	-975	0	correct	325	0	0.00215384615384615
S1	regular	1	-977.5	-974	0	correct	325	0	0.00215384615384615
S1	regular	1	-977.5	-973	1	correct	325	0.00307692307692308	0.00215384615384615
S1	regular	1	-967.5	-972	3	correct	325	0.00923076923076923	0.00276923076923077
S1	regular	1	-967.5	-971	1	correct	325	0.00307692307692308	0.00276923076923077
S1	regular	1	-967.5	-970	0	correct	325	0	0.00276923076923077
S1	regular	1	-967.5	-969	0	correct	325	0	0.00276923076923077
S1	regular	1	-967.5	-968	2	correct	325	0.00615384615384615	0.00276923076923077
S1	regular	1	-967.5	-967	0	correct	325	0	0.00276923076923077
S1	regular	1	-967.5	-966	1	correct	325	0.00307692307692308	0.00276923076923077
S1	regular	1	-967.5	-965	0	correct	325	0	0.00276923076923077
S1	regular	1	-967.5	-964	1	correct	325	0.00307692307692308	0.00276923076923077
S1	regular	1	-967.5	-963	1	correct	325	0.00307692307692308	0.00276923076923077
S1	regular	1	-957.5	-962	0	correct	325	0	0.00184615384615385
S1	regular	1	-957.5	-961	1	correct	325	0.00307692307692308	0.00184615384615385
S1	regular	1	-957.5	-960	0	correct	325	0	0.00184615384615385
S1	regular	1	-957.5	-959	1	correct	325	0.00307692307692308	0.00184615384615385
S1	regular	1	-957.5	-958	1	correct	325	0.00307692307692308	0.00184615384615385
S1	regular	1	-957.5	-957	0	correct	325	0	0.00184615384615385
S1	regular	1	-957.5	-956	0	correct	325	0	0.00184615384615385
S1	regular	1	-957.5	-955	0	correct	325	0	0.00184615384615385
S1	regular	1	-957.5	-954	2	correct	325	0.00615384615384615	0.00184615384615385
S1	regular	1	-957.5	-953	1	correct	325	0.00307692307692308	0.00184615384615385
S1	regular	1	-947.5	-952	1	correct	325	0.00307692307692308	0.000307692307692308
S1	regular	1	-947.5	-951	0	correct	325	0	0.000307692307692308
S1	regular	1	-947.5	-950	0	correct	325	0	0.000307692307692308
S1	regular	1	-947.5	-949	0	correct	325	0	0.000307692307692308
S1	regular	1	-947.5	-948	0	correct	325	0	0.000307692307692308
S1	regular	1	-947.5	-947	0	correct	325	0	0.000307692307692308
S1	regular	1	-947.5	-946	0	correct	325	0	0.000307692307692308
S1	regular	1	-947.5	-945	0	correct	325	0	0.000307692307692308
S1	regular	1	-947.5	-944	0	correct	325	0	0.000307692307692308
S1	regular	1	-947.5	-943	0	correct	325	0	0.000307692307692308
S1	regular	1	-937.5	-942	1	correct	325	0.00307692307692308	0.00184615384615385
S1	regular	1	-937.5	-941	0	correct	325	0	0.00184615384615385
S1	regular	1	-937.5	-940	1	correct	325	0.00307692307692308	0.00184615384615385
S1	regular	1	-937.5	-939	2	correct	325	0.00615384615384615	0.00184615384615385
S1	regular	1	-937.5	-938	0	correct	325	0	0.00184615384615385
S1	regular	1	-937.5	-937	1	correct	325	0.00307692307692308	0.00184615384615385
S1	regular	1	-937.5	-936	1	correct	325	0.00307692307692308	0.00184615384615385
S1	regular	1	-937.5	-935	0	correct	325	0	0.00184615384615385
S1	regular	1	-937.5	-934	0	correct	325	0	0.00184615384615385
S1	regular	1	-937.5	-933	0	correct	325	0	0.00184615384615385
S1	regular	1	-927.5	-932	0	correct	325	0	0.000923076923076923
S1	regular	1	-927.5	-931	0	correct	325	0	0.000923076923076923
S1	regular	1	-927.5	-930	0	correct	325	0	0.000923076923076923
S1	regular	1	-927.5	-929	0	correct	325	0	0.000923076923076923
S1	regular	1	-927.5	-928	1	correct	325	0.00307692307692308	0.000923076923076923
S1	regular	1	-927.5	-927	0	correct	325	0	0.000923076923076923
S1	regular	1	-927.5	-926	1	correct	325	0.00307692307692308	0.000923076923076923
S1	regular	1	-927.5	-925	0	correct	325	0	0.000923076923076923
S1	regular	1	-927.5	-924	1	correct	325	0.00307692307692308	0.000923076923076923
S1	regular	1	-927.5	-923	0	correct	325	0	0.000923076923076923
S1	regular	1	-917.5	-922	0	correct	325	0	0.000923076923076923
S1	regular	1	-917.5	-921	0	correct	325	0	0.000923076923076923
S1	regular	1	-917.5	-920	0	correct	325	0	0.000923076923076923
S1	regular	1	-917.5	-919	1	correct	325	0.00307692307692308	0.000923076923076923
S1	regular	1	-917.5	-918	1	correct	325	0.00307692307692308	0.000923076923076923
S1	regular	1	-917.5	-917	0	correct	325	0	0.000923076923076923
S1	regular	1	-917.5	-916	0	correct	325	0	0.000923076923076923
S1	regular	1	-917.5	-915	0	correct	325	0	0.000923076923076923
S1	regular	1	-917.5	-914	0	correct	325	0	0.000923076923076923
S1	regular	1	-917.5	-913	1	correct	325	0.00307692307692308	0.000923076923076923
S1	regular	1	-907.5	-912	3	correct	325	0.00923076923076923	0.00307692307692308
S1	regular	1	-907.5	-911	2	correct	325	0.00615384615384615	0.00307692307692308
S1	regular	1	-907.5	-910	0	correct	325	0	0.00307692307692308
S1	regular	1	-907.5	-909	1	correct	325	0.00307692307692308	0.00307692307692308
S1	regular	1	-907.5	-908	1	correct	325	0.00307692307692308	0.00307692307692308
S1	regular	1	-907.5	-907	0	correct	325	0	0.00307692307692308
S1	regular	1	-907.5	-906	1	correct	325	0.00307692307692308	0.00307692307692308
S1	regular	1	-907.5	-905	1	correct	325	0.00307692307692308	0.00307692307692308
S1	regular	1	-907.5	-904	1	correct	325	0.00307692307692308	0.00307692307692308
S1	regular	1	-907.5	-903	0	correct	325	0	0.00307692307692308
S1	regular	1	-897.5	-902	0	correct	325	0	0.000615384615384615
S1	regular	1	-897.5	-901	0	correct	325	0	0.000615384615384615
S1	regular	1	-897.5	-900	1	correct	325	0.00307692307692308	0.000615384615384615
S1	regular	1	-897.5	-899	0	correct	325	0	0.000615384615384615
S1	regular	1	-897.5	-898	0	correct	325	0	0.000615384615384615
S1	regular	1	-897.5	-897	0	correct	325	0	0.000615384615384615
S1	regular	1	-897.5	-896	1	correct	325	0.00307692307692308	0.000615384615384615
S1	regular	1	-897.5	-895	0	correct	325	0	0.000615384615384615
S1	regular	1	-897.5	-894	0	correct	325	0	0.000615384615384615
S1	regular	1	-897.5	-893	0	correct	325	0	0.000615384615384615
S1	regular	1	-887.5	-892	1	correct	325	0.00307692307692308	0.00215384615384615
S1	regular	1	-887.5	-891	1	correct	325	0.00307692307692308	0.00215384615384615
S1	regular	1	-887.5	-890	0	correct	325	0	0.00215384615384615
S1	regular	1	-887.5	-889	1	correct	325	0.00307692307692308	0.00215384615384615
S1	regular	1	-887.5	-888	1	correct	325	0.00307692307692308	0.00215384615384615
S1	regular	1	-887.5	-887	0	correct	325	0	0.00215384615384615
S1	regular	1	-887.5	-886	1	correct	325	0.00307692307692308	0.00215384615384615
S1	regular	1	-887.5	-885	0	correct	325	0	0.00215384615384615
S1	regular	1	-887.5	-884	1	correct	325	0.00307692307692308	0.00215384615384615
S1	regular	1	-887.5	-883	1	correct	325	0.00307692307692308	0.00215384615384615
S1	regular	1	-877.5	-882	0	correct	325	0	0.00123076923076923
S1	regular	1	-877.5	-881	0	correct	325	0	0.00123076923076923
S1	regular	1	-877.5	-880	1	correct	325	0.00307692307692308	0.00123076923076923
S1	regular	1	-877.5	-879	1	correct	325	0.00307692307692308	0.00123076923076923
S1	regular	1	-877.5	-878	0	correct	325	0	0.00123076923076923
S1	regular	1	-877.5	-877	0	correct	325	0	0.00123076923076923
S1	regular	1	-877.5	-876	0	correct	325	0	0.00123076923076923
S1	regular	1	-877.5	-875	0	correct	325	0	0.00123076923076923
S1	regular	1	-877.5	-874	0	correct	325	0	0.00123076923076923
S1	regular	1	-877.5	-873	2	correct	325	0.00615384615384615	0.00123076923076923
S1	regular	1	-867.5	-872	0	correct	325	0	0.00153846153846154
S1	regular	1	-867.5	-871	1	correct	325	0.00307692307692308	0.00153846153846154
S1	regular	1	-867.5	-870	0	correct	325	0	0.00153846153846154
S1	regular	1	-867.5	-869	0	correct	325	0	0.00153846153846154
S1	regular	1	-867.5	-868	0	correct	325	0	0.00153846153846154
S1	regular	1	-867.5	-867	0	correct	325	0	0.00153846153846154
S1	regular	1	-867.5	-866	0	correct	325	0	0.00153846153846154
S1	regular	1	-867.5	-865	1	correct	325	0.00307692307692308	0.00153846153846154
S1	regular	1	-867.5	-864	1	correct	325	0.00307692307692308	0.00153846153846154
S1	regular	1	-867.5	-863	2	correct	325	0.00615384615384615	0.00153846153846154
S1	regular	1	-857.5	-862	0	correct	325	0	0.00153846153846154
S1	regular	1	-857.5	-861	1	correct	325	0.00307692307692308	0.00153846153846154
S1	regular	1	-857.5	-860	1	correct	325	0.00307692307692308	0.00153846153846154
S1	regular	1	-857.5	-859	1	correct	325	0.00307692307692308	0.00153846153846154
S1	regular	1	-857.5	-858	0	correct	325	0	0.00153846153846154
S1	regular	1	-857.5	-857	0	correct	325	0	0.00153846153846154
S1	regular	1	-857.5	-856	1	correct	325	0.00307692307692308	0.00153846153846154
S1	regular	1	-857.5	-855	0	correct	325	0	0.00153846153846154
S1	regular	1	-857.5	-854	1	correct	325	0.00307692307692308	0.00153846153846154
S1	regular	1	-857.5	-853	0	correct	325	0	0.00153846153846154
S1	regular	1	-847.5	-852	1	correct	325	0.00307692307692308	0.00246153846153846
S1	regular	1	-847.5	-851	0	correct	325	0	0.00246153846153846
S1	regular	1	-847.5	-850	0	correct	325	0	0.00246153846153846
S1	regular	1	-847.5	-849	1	correct	325	0.00307692307692308	0.00246153846153846
S1	regular	1	-847.5	-848	1	correct	325	0.00307692307692308	0.00246153846153846
S1	regular	1	-847.5	-847	0	correct	325	0	0.00246153846153846
S1	regular	1	-847.5	-846	1	correct	325	0.00307692307692308	0.00246153846153846
S1	regular	1	-847.5	-845	1	correct	325	0.00307692307692308	0.00246153846153846
S1	regular	1	-847.5	-844	0	correct	325	0	0.00246153846153846
S1	regular	1	-847.5	-843	3	correct	325	0.00923076923076923	0.00246153846153846
S1	regular	1	-837.5	-842	0	correct	325	0	0.000923076923076923
S1	regular	1	-837.5	-841	0	correct	325	0	0.000923076923076923
S1	regular	1	-837.5	-840	2	correct	325	0.00615384615384615	0.000923076923076923
S1	regular	1	-837.5	-839	0	correct	325	0	0.000923076923076923
S1	regular	1	-837.5	-838	1	correct	325	0.00307692307692308	0.000923076923076923
S1	regular	1	-837.5	-837	0	correct	325	0	0.000923076923076923
S1	regular	1	-837.5	-836	0	correct	325	0	0.000923076923076923
S1	regular	1	-837.5	-835	0	correct	325	0	0.000923076923076923
S1	regular	1	-837.5	-834	0	correct	325	0	0.000923076923076923
S1	regular	1	-837.5	-833	0	correct	325	0	0.000923076923076923
S1	regular	1	-827.5	-832	1	correct	325	0.00307692307692308	0.00246153846153846
S1	regular	1	-827.5	-831	0	correct	325	0	0.00246153846153846
S1	regular	1	-827.5	-830	1	correct	325	0.00307692307692308	0.00246153846153846
S1	regular	1	-827.5	-829	0	correct	325	0	0.00246153846153846
S1	regular	1	-827.5	-828	2	correct	325	0.00615384615384615	0.00246153846153846
S1	regular	1	-827.5	-827	0	correct	325	0	0.00246153846153846
S1	regular	1	-827.5	-826	2	correct	325	0.00615384615384615	0.00246153846153846
S1	regular	1	-827.5	-825	2	correct	325	0.00615384615384615	0.00246153846153846
S1	regular	1	-827.5	-824	0	correct	325	0	0.00246153846153846
S1	regular	1	-827.5	-823	0	correct	325	0	0.00246153846153846
S1	regular	1	-817.5	-822	3	correct	325	0.00923076923076923	0.00246153846153846
S1	regular	1	-817.5	-821	0	correct	325	0	0.00246153846153846
S1	regular	1	-817.5	-820	1	correct	325	0.00307692307692308	0.00246153846153846
S1	regular	1	-817.5	-819	1	correct	325	0.00307692307692308	0.00246153846153846
S1	regular	1	-817.5	-818	0	correct	325	0	0.00246153846153846
S1	regular	1	-817.5	-817	2	correct	325	0.00615384615384615	0.00246153846153846
S1	regular	1	-817.5	-816	0	correct	325	0	0.00246153846153846
S1	regular	1	-817.5	-815	0	correct	325	0	0.00246153846153846
S1	regular	1	-817.5	-814	1	correct	325	0.00307692307692308	0.00246153846153846
S1	regular	1	-817.5	-813	0	correct	325	0	0.00246153846153846
S1	regular	1	-807.5	-812	1	correct	325	0.00307692307692308	0.00123076923076923
S1	regular	1	-807.5	-811	1	correct	325	0.00307692307692308	0.00123076923076923
S1	regular	1	-807.5	-810	0	correct	325	0	0.00123076923076923
S1	regular	1	-807.5	-809	1	correct	325	0.00307692307692308	0.00123076923076923
S1	regular	1	-807.5	-808	0	correct	325	0	0.00123076923076923
S1	regular	1	-807.5	-807	0	correct	325	0	0.00123076923076923
S1	regular	1	-807.5	-806	0	correct	325	0	0.00123076923076923
S1	regular	1	-807.5	-805	0	correct	325	0	0.00123076923076923
S1	regular	1	-807.5	-804	1	correct	325	0.00307692307692308	0.00123076923076923
S1	regular	1	-807.5	-803	0	correct	325	0	0.00123076923076923
S1	regular	1	-797.5	-802	1	correct	325	0.00307692307692308	0.00123076923076923
S1	regular	1	-797.5	-801	1	correct	325	0.00307692307692308	0.00123076923076923
S1	regular	1	-797.5	-800	0	correct	325	0	0.00123076923076923
S1	regular	1	-797.5	-799	0	correct	325	0	0.00123076923076923
S1	regular	1	-797.5	-798	0	correct	325	0	0.00123076923076923
S1	regular	1	-797.5	-797	1	correct	325	0.00307692307692308	0.00123076923076923
S1	regular	1	-797.5	-796	1	correct	325	0.00307692307692308	0.00123076923076923
S1	regular	1	-797.5	-795	0	correct	325	0	0.00123076923076923
S1	regular	1	-797.5	-794	0	correct	325	0	0.00123076923076923
S1	regular	1	-797.5	-793	0	correct	325	0	0.00123076923076923
S1	regular	1	-787.5	-792	1	correct	325	0.00307692307692308	0.000923076923076923
S1	regular	1	-787.5	-791	1	correct	325	0.00307692307692308	0.000923076923076923
S1	regular	1	-787.5	-790	0	correct	325	0	0.000923076923076923
S1	regular	1	-787.5	-789	1	correct	325	0.00307692307692308	0.000923076923076923
S1	regular	1	-787.5	-788	0	correct	325	0	0.000923076923076923
S1	regular	1	-787.5	-787	0	correct	325	0	0.000923076923076923
S1	regular	1	-787.5	-786	0	correct	325	0	0.000923076923076923
S1	regular	1	-787.5	-785	0	correct	325	0	0.000923076923076923
S1	regular	1	-787.5	-784	0	correct	325	0	0.000923076923076923
S1	regular	1	-787.5	-783	0	correct	325	0	0.000923076923076923
S1	regular	1	-777.5	-782	0	correct	325	0	0.00215384615384615
S1	regular	1	-777.5	-781	0	correct	325	0	0.00215384615384615
S1	regular	1	-777.5	-780	0	correct	325	0	0.00215384615384615
S1	regular	1	-777.5	-779	0	correct	325	0	0.00215384615384615
S1	regular	1	-777.5	-778	2	correct	325	0.00615384615384615	0.00215384615384615
S1	regular	1	-777.5	-777	1	correct	325	0.00307692307692308	0.00215384615384615
S1	regular	1	-777.5	-776	1	correct	325	0.00307692307692308	0.00215384615384615
S1	regular	1	-777.5	-775	0	correct	325	0	0.00215384615384615
S1	regular	1	-777.5	-774	2	correct	325	0.00615384615384615	0.00215384615384615
S1	regular	1	-777.5	-773	1	correct	325	0.00307692307692308	0.00215384615384615
S1	regular	1	-767.5	-772	0	correct	325	0	0.00184615384615385
S1	regular	1	-767.5	-771	1	correct	325	0.00307692307692308	0.00184615384615385
S1	regular	1	-767.5	-770	0	correct	325	0	0.00184615384615385
S1	regular	1	-767.5	-769	1	correct	325	0.00307692307692308	0.00184615384615385
S1	regular	1	-767.5	-768	0	correct	325	0	0.00184615384615385
S1	regular	1	-767.5	-767	1	correct	325	0.00307692307692308	0.00184615384615385
S1	regular	1	-767.5	-766	0	correct	325	0	0.00184615384615385
S1	regular	1	-767.5	-765	0	correct	325	0	0.00184615384615385
S1	regular	1	-767.5	-764	2	correct	325	0.00615384615384615	0.00184615384615385
S1	regular	1	-767.5	-763	1	correct	325	0.00307692307692308	0.00184615384615385
S1	regular	1	-757.5	-762	0	correct	325	0	0.00123076923076923
S1	regular	1	-757.5	-761	1	correct	325	0.00307692307692308	0.00123076923076923
S1	regular	1	-757.5	-760	0	correct	325	0	0.00123076923076923
S1	regular	1	-757.5	-759	0	correct	325	0	0.00123076923076923
S1	regular	1	-757.5	-758	0	correct	325	0	0.00123076923076923
S1	regular	1	-757.5	-757	1	correct	325	0.00307692307692308	0.00123076923076923
S1	regular	1	-757.5	-756	1	correct	325	0.00307692307692308	0.00123076923076923
S1	regular	1	-757.5	-755	1	correct	325	0.00307692307692308	0.00123076923076923
S1	regular	1	-757.5	-754	0	correct	325	0	0.00123076923076923
S1	regular	1	-757.5	-753	0	correct	325	0	0.00123076923076923
S1	regular	1	-747.5	-752	1	correct	325	0.00307692307692308	0.00246153846153846
S1	regular	1	-747.5	-751	3	correct	325	0.00923076923076923	0.00246153846153846
S1	regular	1	-747.5	-750	2	correct	325	0.00615384615384615	0.00246153846153846
S1	regular	1	-747.5	-749	1	correct	325	0.00307692307692308	0.00246153846153846
S1	regular	1	-747.5	-748	0	correct	325	0	0.00246153846153846
S1	regular	1	-747.5	-747	0	correct	325	0	0.00246153846153846
S1	regular	1	-747.5	-746	0	correct	325	0	0.00246153846153846
S1	regular	1	-747.5	-745	0	correct	325	0	0.00246153846153846
S1	regular	1	-747.5	-744	1	correct	325	0.00307692307692308	0.00246153846153846
S1	regular	1	-747.5	-743	0	correct	325	0	0.00246153846153846
S1	regular	1	-737.5	-742	0	correct	325	0	0.000923076923076923
S1	regular	1	-737.5	-741	1	correct	325	0.00307692307692308	0.000923076923076923
S1	regular	1	-737.5	-740	0	correct	325	0	0.000923076923076923
S1	regular	1	-737.5	-739	0	correct	325	0	0.000923076923076923
S1	regular	1	-737.5	-738	0	correct	325	0	0.000923076923076923
S1	regular	1	-737.5	-737	0	correct	325	0	0.000923076923076923
S1	regular	1	-737.5	-736	1	correct	325	0.00307692307692308	0.000923076923076923
S1	regular	1	-737.5	-735	0	correct	325	0	0.000923076923076923
S1	regular	1	-737.5	-734	0	correct	325	0	0.000923076923076923
S1	regular	1	-737.5	-733	1	correct	325	0.00307692307692308	0.000923076923076923
S1	regular	1	-727.5	-732	0	correct	325	0	0.00184615384615385
S1	regular	1	-727.5	-731	1	correct	325	0.00307692307692308	0.00184615384615385
S1	regular	1	-727.5	-730	1	correct	325	0.00307692307692308	0.00184615384615385
S1	regular	1	-727.5	-729	1	correct	325	0.00307692307692308	0.00184615384615385
S1	regular	1	-727.5	-728	1	correct	325	0.00307692307692308	0.00184615384615385
S1	regular	1	-727.5	-727	0	correct	325	0	0.00184615384615385
S1	regular	1	-727.5	-726	0	correct	325	0	0.00184615384615385
S1	regular	1	-727.5	-725	0	correct	325	0	0.00184615384615385
S1	regular	1	-727.5	-724	1	correct	325	0.00307692307692308	0.00184615384615385
S1	regular	1	-727.5	-723	1	correct	325	0.00307692307692308	0.00184615384615385
S1	regular	1	-717.5	-722	0	correct	325	0	0.00246153846153846
S1	regular	1	-717.5	-721	1	correct	325	0.00307692307692308	0.00246153846153846
S1	regular	1	-717.5	-720	0	correct	325	0	0.00246153846153846
S1	regular	1	-717.5	-719	4	correct	325	0.0123076923076923	0.00246153846153846
S1	regular	1	-717.5	-718	0	correct	325	0	0.00246153846153846
S1	regular	1	-717.5	-717	1	correct	325	0.00307692307692308	0.00246153846153846
S1	regular	1	-717.5	-716	2	correct	325	0.00615384615384615	0.00246153846153846
S1	regular	1	-717.5	-715	0	correct	325	0	0.00246153846153846
S1	regular	1	-717.5	-714	0	correct	325	0	0.00246153846153846
S1	regular	1	-717.5	-713	0	correct	325	0	0.00246153846153846
S1	regular	1	-707.5	-712	1	correct	325	0.00307692307692308	0.00276923076923077
S1	regular	1	-707.5	-711	1	correct	325	0.00307692307692308	0.00276923076923077
S1	regular	1	-707.5	-710	1	correct	325	0.00307692307692308	0.00276923076923077
S1	regular	1	-707.5	-709	2	correct	325	0.00615384615384615	0.00276923076923077
S1	regular	1	-707.5	-708	1	correct	325	0.00307692307692308	0.00276923076923077
S1	regular	1	-707.5	-707	1	correct	325	0.00307692307692308	0.00276923076923077
S1	regular	1	-707.5	-706	1	correct	325	0.00307692307692308	0.00276923076923077
S1	regular	1	-707.5	-705	0	correct	325	0	0.00276923076923077
S1	regular	1	-707.5	-704	1	correct	325	0.00307692307692308	0.00276923076923077
S1	regular	1	-707.5	-703	0	correct	325	0	0.00276923076923077
S1	regular	1	-697.5	-702	0	correct	325	0	0.000615384615384615
S1	regular	1	-697.5	-701	0	correct	325	0	0.000615384615384615
S1	regular	1	-697.5	-700	0	correct	325	0	0.000615384615384615
S1	regular	1	-697.5	-699	0	correct	325	0	0.000615384615384615
S1	regular	1	-697.5	-698	0	correct	325	0	0.000615384615384615
S1	regular	1	-697.5	-697	0	correct	325	0	0.000615384615384615
S1	regular	1	-697.5	-696	1	correct	325	0.00307692307692308	0.000615384615384615
S1	regular	1	-697.5	-695	0	correct	325	0	0.000615384615384615
S1	regular	1	-697.5	-694	1	correct	325	0.00307692307692308	0.000615384615384615
S1	regular	1	-697.5	-693	0	correct	325	0	0.000615384615384615
S1	regular	1	-687.5	-692	2	correct	325	0.00615384615384615	0.00153846153846154
S1	regular	1	-687.5	-691	1	correct	325	0.00307692307692308	0.00153846153846154
S1	regular	1	-687.5	-690	1	correct	325	0.00307692307692308	0.00153846153846154
S1	regular	1	-687.5	-689	0	correct	325	0	0.00153846153846154
S1	regular	1	-687.5	-688	0	correct	325	0	0.00153846153846154
S1	regular	1	-687.5	-687	0	correct	325	0	0.00153846153846154
S1	regular	1	-687.5	-686	1	correct	325	0.00307692307692308	0.00153846153846154
S1	regular	1	-687.5	-685	0	correct	325	0	0.00153846153846154
S1	regular	1	-687.5	-684	0	correct	325	0	0.00153846153846154
S1	regular	1	-687.5	-683	0	correct	325	0	0.00153846153846154
S1	regular	1	-677.5	-682	0	correct	325	0	0.000923076923076923
S1	regular	1	-677.5	-681	0	correct	325	0	0.000923076923076923
S1	regular	1	-677.5	-680	1	correct	325	0.00307692307692308	0.000923076923076923
S1	regular	1	-677.5	-679	1	correct	325	0.00307692307692308	0.000923076923076923
S1	regular	1	-677.5	-678	0	correct	325	0	0.000923076923076923
S1	regular	1	-677.5	-677	0	correct	325	0	0.000923076923076923
S1	regular	1	-677.5	-676	0	correct	325	0	0.000923076923076923
S1	regular	1	-677.5	-675	1	correct	325	0.00307692307692308	0.000923076923076923
S1	regular	1	-677.5	-674	0	correct	325	0	0.000923076923076923
S1	regular	1	-677.5	-673	0	correct	325	0	0.000923076923076923
S1	regular	1	-667.5	-672	1	correct	325	0.00307692307692308	0.00246153846153846
S1	regular	1	-667.5	-671	1	correct	325	0.00307692307692308	0.00246153846153846
S1	regular	1	-667.5	-670	0	correct	325	0	0.00246153846153846
S1	regular	1	-667.5	-669	2	correct	325	0.00615384615384615	0.00246153846153846
S1	regular	1	-667.5	-668	0	correct	325	0	0.00246153846153846
S1	regular	1	-667.5	-667	0	correct	325	0	0.00246153846153846
S1	regular	1	-667.5	-666	0	correct	325	0	0.00246153846153846
S1	regular	1	-667.5	-665	0	correct	325	0	0.00246153846153846
S1	regular	1	-667.5	-664	2	correct	325	0.00615384615384615	0.00246153846153846
S1	regular	1	-667.5	-663	2	correct	325	0.00615384615384615	0.00246153846153846
S1	regular	1	-657.5	-662	0	correct	325	0	0.00246153846153846
S1	regular	1	-657.5	-661	3	correct	325	0.00923076923076923	0.00246153846153846
S1	regular	1	-657.5	-660	1	correct	325	0.00307692307692308	0.00246153846153846
S1	regular	1	-657.5	-659	0	correct	325	0	0.00246153846153846
S1	regular	1	-657.5	-658	0	correct	325	0	0.00246153846153846
S1	regular	1	-657.5	-657	1	correct	325	0.00307692307692308	0.00246153846153846
S1	regular	1	-657.5	-656	1	correct	325	0.00307692307692308	0.00246153846153846
S1	regular	1	-657.5	-655	2	correct	325	0.00615384615384615	0.00246153846153846
S1	regular	1	-657.5	-654	0	correct	325	0	0.00246153846153846
S1	regular	1	-657.5	-653	0	correct	325	0	0.00246153846153846
S1	regular	1	-647.5	-652	1	correct	325	0.00307692307692308	0.00123076923076923
S1	regular	1	-647.5	-651	0	correct	325	0	0.00123076923076923
S1	regular	1	-647.5	-650	1	correct	325	0.00307692307692308	0.00123076923076923
S1	regular	1	-647.5	-649	0	correct	325	0	0.00123076923076923
S1	regular	1	-647.5	-648	2	correct	325	0.00615384615384615	0.00123076923076923
S1	regular	1	-647.5	-647	0	correct	325	0	0.00123076923076923
S1	regular	1	-647.5	-646	0	correct	325	0	0.00123076923076923
S1	regular	1	-647.5	-645	0	correct	325	0	0.00123076923076923
S1	regular	1	-647.5	-644	0	correct	325	0	0.00123076923076923
S1	regular	1	-647.5	-643	0	correct	325	0	0.00123076923076923
S1	regular	1	-637.5	-642	0	correct	325	0	0.000615384615384615
S1	regular	1	-637.5	-641	0	correct	325	0	0.000615384615384615
S1	regular	1	-637.5	-640	1	correct	325	0.00307692307692308	0.000615384615384615
S1	regular	1	-637.5	-639	0	correct	325	0	0.000615384615384615
S1	regular	1	-637.5	-638	0	correct	325	0	0.000615384615384615
S1	regular	1	-637.5	-637	1	correct	325	0.00307692307692308	0.000615384615384615
S1	regular	1	-637.5	-636	0	correct	325	0	0.000615384615384615
S1	regular	1	-637.5	-635	0	correct	325	0	0.000615384615384615
S1	regular	1	-637.5	-634	0	correct	325	0	0.000615384615384615
S1	regular	1	-637.5	-633	0	correct	325	0	0.000615384615384615
S1	regular	1	-627.5	-632	0	correct	325	0	0.00184615384615385
S1	regular	1	-627.5	-631	0	correct	325	0	0.00184615384615385
S1	regular	1	-627.5	-630	1	correct	325	0.00307692307692308	0.00184615384615385
S1	regular	1	-627.5	-629	0	correct	325	0	0.00184615384615385
S1	regular	1	-627.5	-628	1	correct	325	0.00307692307692308	0.00184615384615385
S1	regular	1	-627.5	-627	1	correct	325	0.00307692307692308	0.00184615384615385
S1	regular	1	-627.5	-626	2	correct	325	0.00615384615384615	0.00184615384615385
S1	regular	1	-627.5	-625	0	correct	325	0	0.00184615384615385
S1	regular	1	-627.5	-624	1	correct	325	0.00307692307692308	0.00184615384615385
S1	regular	1	-627.5	-623	0	correct	325	0	0.00184615384615385
S1	regular	1	-617.5	-622	0	correct	325	0	0.00153846153846154
S1	regular	1	-617.5	-621	1	correct	325	0.00307692307692308	0.00153846153846154
S1	regular	1	-617.5	-620	0	correct	325	0	0.00153846153846154
S1	regular	1	-617.5	-619	0	correct	325	0	0.00153846153846154
S1	regular	1	-617.5	-618	2	correct	325	0.00615384615384615	0.00153846153846154
S1	regular	1	-617.5	-617	1	correct	325	0.00307692307692308	0.00153846153846154
S1	regular	1	-617.5	-616	1	correct	325	0.00307692307692308	0.00153846153846154
S1	regular	1	-617.5	-615	0	correct	325	0	0.00153846153846154
S1	regular	1	-617.5	-614	0	correct	325	0	0.00153846153846154
S1	regular	1	-617.5	-613	0	correct	325	0	0.00153846153846154
S1	regular	1	-607.5	-612	0	correct	325	0	0.00184615384615385
S1	regular	1	-607.5	-611	2	correct	325	0.00615384615384615	0.00184615384615385
S1	regular	1	-607.5	-610	1	correct	325	0.00307692307692308	0.00184615384615385
S1	regular	1	-607.5	-609	0	correct	325	0	0.00184615384615385
S1	regular	1	-607.5	-608	1	correct	325	0.00307692307692308	0.00184615384615385
S1	regular	1	-607.5	-607	0	correct	325	0	0.00184615384615385
S1	regular	1	-607.5	-606	1	correct	325	0.00307692307692308	0.00184615384615385
S1	regular	1	-607.5	-605	1	correct	325	0.00307692307692308	0.00184615384615385
S1	regular	1	-607.5	-604	0	correct	325	0	0.00184615384615385
S1	regular	1	-607.5	-603	0	correct	325	0	0.00184615384615385
S1	regular	1	-597.5	-602	2	correct	325	0.00615384615384615	0.00153846153846154
S1	regular	1	-597.5	-601	0	correct	325	0	0.00153846153846154
S1	regular	1	-597.5	-600	0	correct	325	0	0.00153846153846154
S1	regular	1	-597.5	-599	0	correct	325	0	0.00153846153846154
S1	regular	1	-597.5	-598	0	correct	325	0	0.00153846153846154
S1	regular	1	-597.5	-597	0	correct	325	0	0.00153846153846154
S1	regular	1	-597.5	-596	0	correct	325	0	0.00153846153846154
S1	regular	1	-597.5	-595	1	correct	325	0.00307692307692308	0.00153846153846154
S1	regular	1	-597.5	-594	1	correct	325	0.00307692307692308	0.00153846153846154
S1	regular	1	-597.5	-593	1	correct	325	0.00307692307692308	0.00153846153846154
S1	regular	1	-587.5	-592	1	correct	325	0.00307692307692308	0.00276923076923077
S1	regular	1	-587.5	-591	2	correct	325	0.00615384615384615	0.00276923076923077
S1	regular	1	-587.5	-590	1	correct	325	0.00307692307692308	0.00276923076923077
S1	regular	1	-587.5	-589	0	correct	325	0	0.00276923076923077
S1	regular	1	-587.5	-588	1	correct	325	0.00307692307692308	0.00276923076923077
S1	regular	1	-587.5	-587	2	correct	325	0.00615384615384615	0.00276923076923077
S1	regular	1	-587.5	-586	1	correct	325	0.00307692307692308	0.00276923076923077
S1	regular	1	-587.5	-585	0	correct	325	0	0.00276923076923077
S1	regular	1	-587.5	-584	0	correct	325	0	0.00276923076923077
S1	regular	1	-587.5	-583	1	correct	325	0.00307692307692308	0.00276923076923077
S1	regular	1	-577.5	-582	0	correct	325	0	0.00153846153846154
S1	regular	1	-577.5	-581	1	correct	325	0.00307692307692308	0.00153846153846154
S1	regular	1	-577.5	-580	0	correct	325	0	0.00153846153846154
S1	regular	1	-577.5	-579	1	correct	325	0.00307692307692308	0.00153846153846154
S1	regular	1	-577.5	-578	1	correct	325	0.00307692307692308	0.00153846153846154
S1	regular	1	-577.5	-577	0	correct	325	0	0.00153846153846154
S1	regular	1	-577.5	-576	1	correct	325	0.00307692307692308	0.00153846153846154
S1	regular	1	-577.5	-575	0	correct	325	0	0.00153846153846154
S1	regular	1	-577.5	-574	1	correct	325	0.00307692307692308	0.00153846153846154
S1	regular	1	-577.5	-573	0	correct	325	0	0.00153846153846154
S1	regular	1	-567.5	-572	0	correct	325	0	0.000923076923076923
S1	regular	1	-567.5	-571	0	correct	325	0	0.000923076923076923
S1	regular	1	-567.5	-570	1	correct	325	0.00307692307692308	0.000923076923076923
S1	regular	1	-567.5	-569	1	correct	325	0.00307692307692308	0.000923076923076923
S1	regular	1	-567.5	-568	0	correct	325	0	0.000923076923076923
S1	regular	1	-567.5	-567	0	correct	325	0	0.000923076923076923
S1	regular	1	-567.5	-566	0	correct	325	0	0.000923076923076923
S1	regular	1	-567.5	-565	1	correct	325	0.00307692307692308	0.000923076923076923
S1	regular	1	-567.5	-564	0	correct	325	0	0.000923076923076923
S1	regular	1	-567.5	-563	0	correct	325	0	0.000923076923076923
S1	regular	1	-557.5	-562	0	correct	325	0	0.00215384615384615
S1	regular	1	-557.5	-561	0	correct	325	0	0.00215384615384615
S1	regular	1	-557.5	-560	1	correct	325	0.00307692307692308	0.00215384615384615
S1	regular	1	-557.5	-559	0	correct	325	0	0.00215384615384615
S1	regular	1	-557.5	-558	2	correct	325	0.00615384615384615	0.00215384615384615
S1	regular	1	-557.5	-557	1	correct	325	0.00307692307692308	0.00215384615384615
S1	regular	1	-557.5	-556	1	correct	325	0.00307692307692308	0.00215384615384615
S1	regular	1	-557.5	-555	1	correct	325	0.00307692307692308	0.00215384615384615
S1	regular	1	-557.5	-554	1	correct	325	0.00307692307692308	0.00215384615384615
S1	regular	1	-557.5	-553	0	correct	325	0	0.00215384615384615
S1	regular	1	-547.5	-552	0	correct	325	0	0.00153846153846154
S1	regular	1	-547.5	-551	1	correct	325	0.00307692307692308	0.00153846153846154
S1	regular	1	-547.5	-550	0	correct	325	0	0.00153846153846154
S1	regular	1	-547.5	-549	0	correct	325	0	0.00153846153846154
S1	regular	1	-547.5	-548	0	correct	325	0	0.00153846153846154
S1	regular	1	-547.5	-547	1	correct	325	0.00307692307692308	0.00153846153846154
S1	regular	1	-547.5	-546	0	correct	325	0	0.00153846153846154
S1	regular	1	-547.5	-545	1	correct	325	0.00307692307692308	0.00153846153846154
S1	regular	1	-547.5	-544	2	correct	325	0.00615384615384615	0.00153846153846154
S1	regular	1	-547.5	-543	0	correct	325	0	0.00153846153846154
S1	regular	1	-537.5	-542	1	correct	325	0.00307692307692308	0.00153846153846154
S1	regular	1	-537.5	-541	0	correct	325	0	0.00153846153846154
S1	regular	1	-537.5	-540	0	correct	325	0	0.00153846153846154
S1	regular	1	-537.5	-539	0	correct	325	0	0.00153846153846154
S1	regular	1	-537.5	-538	1	correct	325	0.00307692307692308	0.00153846153846154
S1	regular	1	-537.5	-537	1	correct	325	0.00307692307692308	0.00153846153846154
S1	regular	1	-537.5	-536	0	correct	325	0	0.00153846153846154
S1	regular	1	-537.5	-535	1	correct	325	0.00307692307692308	0.00153846153846154
S1	regular	1	-537.5	-534	1	correct	325	0.00307692307692308	0.00153846153846154
S1	regular	1	-537.5	-533	0	correct	325	0	0.00153846153846154
S1	regular	1	-527.5	-532	1	correct	325	0.00307692307692308	0.00184615384615385
S1	regular	1	-527.5	-531	2	correct	325	0.00615384615384615	0.00184615384615385
S1	regular	1	-527.5	-530	1	correct	325	0.00307692307692308	0.00184615384615385
S1	regular	1	-527.5	-529	0	correct	325	0	0.00184615384615385
S1	regular	1	-527.5	-528	0	correct	325	0	0.00184615384615385
S1	regular	1	-527.5	-527	1	correct	325	0.00307692307692308	0.00184615384615385
S1	regular	1	-527.5	-526	0	correct	325	0	0.00184615384615385
S1	regular	1	-527.5	-525	0	correct	325	0	0.00184615384615385
S1	regular	1	-527.5	-524	0	correct	325	0	0.00184615384615385
S1	regular	1	-527.5	-523	1	correct	325	0.00307692307692308	0.00184615384615385
S1	regular	1	-517.5	-522	2	correct	325	0.00615384615384615	0.00153846153846154
S1	regular	1	-517.5	-521	0	correct	325	0	0.00153846153846154
S1	regular	1	-517.5	-520	0	correct	325	0	0.00153846153846154
S1	regular	1	-517.5	-519	2	correct	325	0.00615384615384615	0.00153846153846154
S1	regular	1	-517.5	-518	0	correct	325	0	0.00153846153846154
S1	regular	1	-517.5	-517	0	correct	325	0	0.00153846153846154
S1	regular	1	-517.5	-516	0	correct	325	0	0.00153846153846154
S1	regular	1	-517.5	-515	1	correct	325	0.00307692307692308	0.00153846153846154
S1	regular	1	-517.5	-514	0	correct	325	0	0.00153846153846154
S1	regular	1	-517.5	-513	0	correct	325	0	0.00153846153846154
S1	regular	1	-507.5	-512	0	correct	325	0	0.00184615384615385
S1	regular	1	-507.5	-511	1	correct	325	0.00307692307692308	0.00184615384615385
S1	regular	1	-507.5	-510	0	correct	325	0	0.00184615384615385
S1	regular	1	-507.5	-509	0	correct	325	0	0.00184615384615385
S1	regular	1	-507.5	-508	1	correct	325	0.00307692307692308	0.00184615384615385
S1	regular	1	-507.5	-507	2	correct	325	0.00615384615384615	0.00184615384615385
S1	regular	1	-507.5	-506	0	correct	325	0	0.00184615384615385
S1	regular	1	-507.5	-505	1	correct	325	0.00307692307692308	0.00184615384615385
S1	regular	1	-507.5	-504	1	correct	325	0.00307692307692308	0.00184615384615385
S1	regular	1	-507.5	-503	0	correct	325	0	0.00184615384615385
[truncated: 178,121 more rows]
