# Supplementary material for: Oculomotor freezing reflects tactile temporal expectation and aids tactile perception
Source: Nat Commun. 2020 Jul 3;11:3341. doi: 10.1038/s41467-020-17160-1 (PMC7335189; doi:10.1038/s41467-020-17160-1)
Supplement: Supplementary file 7 — Source Data [file 41467_2020_17160_MOESM7_ESM.zip › SourceData/Supplementary_Figure_2_nonAggregatedSourceData.txt]

subNo	MSAngleRotatedBin.2	RT.subj.mean	RT.subj.sd	noTrials.RT	propCorrect.subj.mean	propCorrect.subj.sd	noTrials.propCorrect
S1	0	0.734618015963513	0.216237362803737	877	0.661387631975867	0.473416364478828	1326
S1	90	0.742640171858218	0.210808036964919	931	0.659348441926346	0.474096253587698	1412
S1	180	0.732724423963134	0.209354169895742	1085	0.668103448275862	0.471039122550026	1624
S1	270	0.749583465818759	0.219715728572709	629	0.67561761546724	0.468395246974482	931
S10		1.42875	0.372389021499471	4	0.5	0.534522483824849	8
S10	0	0.836698656429942	0.27856503069322	521	0.656998738965952	0.475011505706929	793
S10	90	0.843174528301887	0.287310322578927	636	0.680942184154176	0.466361220140065	934
S10	180	0.843277575757575	0.274290473545129	825	0.681818181818182	0.465963075886202	1210
S10	270	0.843991285403049	0.295491848006507	459	0.719435736677116	0.449627434932131	638
S11	0	1.14647036688617	0.393407331467656	1063	0.667294413057125	0.471330069587822	1593
S11	90	1.1396	0.396770620338898	915	0.659221902017291	0.474141701425988	1388
S11	180	1.13920965058236	0.398846921659943	1202	0.671508379888268	0.469795887897334	1790
S11	270	1.14392424242424	0.40755534558375	198	0.607361963190184	0.489088103714355	326
S12	0	0.833319852941176	0.231305050675239	272	0.665036674816626	0.472555693496103	409
S12	90	0.833532592218293	0.222422607446358	1979	0.665657584931046	0.471839431728923	2973
S12	180	0.846705882352942	0.23444766992337	306	0.648305084745763	0.478005952018564	472
S12	270	0.855971428571428	0.248571723005318	175	0.665399239543726	0.472750329825971	263
S13	0	0.97680705882353	0.348483257288543	425	0.677830940988836	0.467680446595095	627
S13	90	0.984795275590551	0.30680880087599	127	0.610576923076923	0.488795872202573	208
S13	180	1.02155555555556	0.377014018574933	441	0.669195751138088	0.470860096653154	659
S13	270	0.997366279069767	0.341070536207856	172	0.625454545454546	0.484887744484392	275
S14		1.02725	0.41828918335177	12	0.631578947368421	0.495594627783352	19
S14	0	0.887233727810652	0.274661391402775	338	0.680080482897384	0.466915057509178	497
S14	90	0.920158415841584	0.343149959425126	101	0.619631901840491	0.486973380734401	163
S14	180	0.918704845814978	0.295235913054197	227	0.681681681681682	0.466524764829878	333
S14	270	0.914627272727273	0.294645669930864	110	0.628571428571429	0.48457317904074	175
S15		1.7249375	0.252731074134807	16	0.516129032258065	0.508000508000762	31
S15	0	1.07876415891801	0.275830567308154	1183	0.659052924791086	0.474159697949437	1795
S15	90	1.08182641509434	0.271049014458628	265	0.676020408163265	0.468590398129614	392
S15	180	1.07444769874477	0.268828411460454	1195	0.666109253065775	0.471732719105452	1794
S15	270	1.09198245614035	0.264197689788214	399	0.667224080267559	0.471601555082098	598
S16	0	0.91896738324685	0.290271847112598	1349	0.656767283349562	0.474904012534126	2054
S16	90	0.891212962962963	0.2704968499588	324	0.623076923076923	0.485082034106862	520
S16	180	0.906854009595611	0.278749079490682	1459	0.653673835125448	0.475905268453133	2232
S16	270	0.89932682060391	0.261585604018174	563	0.661574618096357	0.473452264829991	851
S17	0	0.757541116751269	0.309300309551395	985	0.671896316507503	0.469683015785626	1466
S17	90	0.7827	0.308140011962869	110	0.705128205128205	0.457453663691903	156
S17	180	0.773131185270426	0.336066349201358	869	0.682103610675039	0.465841830891979	1274
S17	270	0.791025974025974	0.35213641099445	77	0.669565217391304	0.472428201737684	115
S18		0.8585	0.63710320984908	2	1	0	2
S18	0	0.925036828963796	0.254692960153912	1602	0.671698113207547	0.469693791548734	2385
S18	90	0.925906318082789	0.249416837713408	918	0.673020527859238	0.469281741042966	1364
S18	180	0.922065412186381	0.260779714307955	1116	0.669064748201439	0.470690911976632	1668
S18	270	0.928778801843318	0.243980602053088	217	0.657575757575758	0.475241294035372	330
S19	0	0.73776814516129	0.213808978263453	992	0.688888888888889	0.463108977566089	1440
S19	90	0.74221645021645	0.203768636677559	231	0.679411764705882	0.46739055429551	340
S19	180	0.729516384180791	0.211876583570823	885	0.679723502304148	0.466762032654181	1302
S19	270	0.759762711864407	0.207770241198362	118	0.690058479532164	0.46382742363186	171
S2	0	0.67644474393531	0.230687803458796	742	0.65547703180212	0.47542250965892	1132
S2	90	0.653268656716418	0.210282987423343	134	0.600896860986547	0.490815742329064	223
S2	180	0.682679245283019	0.220269986682549	636	0.65702479338843	0.474948678885342	968
S2	270	0.657083969465649	0.198312071015044	131	0.645320197044335	0.479598915489365	203
S20		0.732		1	1		1
S20	0	0.762484460694699	0.158355991927471	547	0.671165644171779	0.470078137472148	815
S20	90	0.750990867579909	0.181376211757346	219	0.680124223602484	0.467154156919616	322
S20	180	0.781984431137722	0.176541504001234	835	0.684987694831829	0.464711428384453	1219
S20	270	0.764448598130842	0.179945653936564	107	0.640718562874252	0.481232815512028	167
S21		0.783		1	1		1
S21	0	0.900172443674178	0.351549538163431	1154	0.650507328072153	0.47694420197952	1774
S21	90	0.879292076644229	0.320464757439913	1931	0.661527920520726	0.473271026497243	2919
S21	180	0.902670138888891	0.348450583912553	1152	0.650847457627119	0.476836978572646	1770
S21	270	0.906361010830325	0.322178026552367	277	0.66109785202864	0.473902395892546	419
S22		1.545		1	1		1
S22	0	0.895843999999999	0.293945040846203	500	0.632911392405063	0.482316316222176	790
S22	90	0.873282178217822	0.242342557146257	202	0.742647058823529	0.437981339295013	272
S22	180	0.845870813397129	0.256484550366565	209	0.678571428571429	0.467784895263185	308
S22	270	0.889656716417911	0.272079620267326	67	0.683673469387755	0.467432971665682	98
S23	0	0.855351453855879	0.383984381762796	791	0.665264928511354	0.472096336352629	1189
S23	90	0.856056027164686	0.361010870884015	589	0.678571428571429	0.467294143034857	868
S23	180	0.872537848605578	0.400075334175604	502	0.667553191489362	0.471403686079622	752
S23	270	0.852246268656716	0.419842728101078	134	0.632075471698113	0.483382075840481	212
S24		1.962		1	1		1
S24	0	0.853158950617283	0.243965578399329	648	0.668730650154799	0.470912753034736	969
S24	90	0.85137630662021	0.256169083140297	287	0.689903846153846	0.463089666182404	416
S24	180	0.879239639639639	0.255026667848579	555	0.673543689320388	0.469201193450982	824
S24	270	0.843936936936937	0.222084093129932	222	0.725490196078431	0.446997914949434	306
S26	0	0.510836309523809	0.200772641867509	336	0.609800362976407	0.488238164758902	551
S26	90	0.524946902654867	0.18905112022157	226	0.645714285714286	0.478981044269547	350
S26	180	0.5115625	0.199417361409215	192	0.613418530351438	0.487746131726844	313
S26	270	0.542111111111111	0.175695830912404	81	0.627906976744186	0.485247479415473	129
S27		1.56871428571429	0.480368856291952	7	1	0	7
S27	0	0.829064220183487	0.31733929203852	218	0.664634146341463	0.472839545482776	328
S27	90	0.855078080903102	0.32988347329074	1063	0.655768044417027	0.47526377912023	1621
S27	180	0.841135135135135	0.306918115556065	370	0.659536541889483	0.474287961619632	561
S27	270	0.870131147540983	0.29283193924442	122	0.655913978494624	0.476351531696384	186
S28	0	0.75283612040134	0.260074561168917	1794	0.671407185628743	0.469789500557599	2672
S28	90	0.768655581947743	0.275945780817375	421	0.666139240506329	0.471964199511971	632
S28	180	0.759693247588424	0.270711661229811	1555	0.67199654278306	0.46958756819966	2314
S28	270	0.756381530984205	0.273207954893554	823	0.681291390728477	0.46616877500086	1208
S29		0.909		1	1		1
S29	0	1.04039571428572	0.286445539352972	1400	0.6859382655561	0.464254846882245	2041
S29	90	1.06772222222222	0.267289488292508	144	0.62882096069869	0.48417854860283	229
S29	180	1.04628203342619	0.281697105199315	1436	0.693384838242395	0.461199534654123	2071
S29	270	1.04332850241546	0.312033462714453	207	0.642857142857143	0.479903194510589	322
S3	0	0.962643697478992	0.309704199223402	595	0.549907578558226	0.497733057788789	1082
S3	90	1.02148423423423	0.347633641546784	444	0.520515826494725	0.499872017700745	853
S3	180	0.961475663716813	0.284739865457423	452	0.552567237163814	0.497533215835071	818
S3	270	0.989910828025477	0.337231187484331	314	0.473604826546003	0.499679783359423	663
S30	0	0.930983703703704	0.228796110595187	1350	0.678051230537418	0.467340835654874	1991
S30	90	0.916183320811422	0.229933846762518	1331	0.67256189994947	0.469397194895713	1979
S30	180	0.939474537037037	0.222529182118524	864	0.686804451510334	0.463977609237305	1258
S30	270	0.901125	0.223658989452412	168	0.682926829268293	0.466284894444862	246
S31	0	0.778882978723407	0.186279237604646	1598	0.670864819479429	0.469997818930248	2382
S31	90	0.791620498614958	0.218209220501731	361	0.659963436928702	0.474154731373002	547
S31	180	0.779875418620232	0.192221451315281	1493	0.670408621463853	0.470170357836764	2227
S31	270	0.780531400966185	0.196499835687	1035	0.675146771037182	0.468472806275517	1533
S4		1.51225	0.236230642945971	4	1	0	4
S4	0	0.777386949924129	0.260915131154372	659	0.659	0.474282557073254	1000
S4	90	0.80984	0.29738592154246	200	0.68259385665529	0.466263303342995	293
S4	180	0.776607798165138	0.246144317696857	436	0.679127725856698	0.467175787161485	642
S4	270	0.759098039215686	0.275052969479994	255	0.6640625	0.472933356330494	384
S5		0.699		1	0.5	0.707106781186548	2
S5	0	0.990371757925071	0.370057949112863	1041	0.541060291060291	0.498440749709012	1924
S5	90	1.00048270440252	0.364744131673362	636	0.561837455830389	0.496380692026123	1132
S5	180	0.986956597222222	0.365308060410317	1152	0.542628356099859	0.498296879670002	2123
S5	270	0.994601941747574	0.358274408902086	309	0.565934065934066	0.496088135160031	546
S6	0	0.62428171641791	0.146478325791798	536	0.66583850931677	0.47198975319614	805
S6	90	0.628268855368237	0.144488979884328	1127	0.681790683605566	0.465922176248279	1653
S6	180	0.620923255813954	0.144291731064918	430	0.648567119155355	0.477778309402325	663
S6	270	0.617942643391521	0.134706771180943	401	0.668333333333333	0.471204780816858	600
S7	0	0.866439409905165	0.308726323450419	949	0.648224043715847	0.477687656607568	1464
S7	90	0.870610989010989	0.287743278204902	455	0.683183183183183	0.465585009402072	666
S7	180	0.856533804238144	0.305423909116755	991	0.666890982503365	0.471483821745549	1486
S7	270	0.888223463687151	0.340579289512901	358	0.664192949907236	0.472710533991455	539
S8	0	0.862645255474452	0.297790908427256	685	0.664403491755577	0.472427739527618	1031
S8	90	0.911867924528302	0.335676036436258	106	0.552083333333333	0.498580008055688	192
S8	180	0.877138996138996	0.315541381789184	518	0.670984455958549	0.470160239557253	772
S8	270	0.943677083333333	0.369933037889197	96	0.607594936708861	0.48983869745901	158
S9	0	0.911785714285716	0.3495108948014	1414	0.677852348993289	0.467411248336214	2086
S9	90	0.900276849642005	0.347977931590873	419	0.668261562998405	0.471213519199934	627
S9	180	0.907782155272305	0.346595070282082	863	0.690952762209768	0.462285783908593	1249
S9	270	0.926491978609625	0.336420809339756	187	0.656140350877193	0.475830461529729	285
