# Supplementary material for: Oculomotor freezing reflects tactile temporal expectation and aids tactile perception
Source: Nat Commun. 2020 Jul 3;11:3341. doi: 10.1038/s41467-020-17160-1 (PMC7335189; doi:10.1038/s41467-020-17160-1)
Supplement: Supplementary file 7 — Source Data [file 41467_2020_17160_MOESM7_ESM.zip › SourceData/Figure_4D_nonAggregatedSourceData.txt]

subNo	interval	MSpresent	RT.subj.mean	RT.subj.sd	noTrials.RT	propCorrect.subj.mean	propCorrect.subj.sd	noTrials.propCorrect	RT.subj.conditionMean	propCorrect.subj.conditionMean	propCorrect.subj.mean.Diff	RT.subj.mean.Diff
S1	Target Interval	no	0.734768718801997	0.213218584446078	601	0.678329571106095	0.467381125120508	886	0.733593607305937	0.671779141104295	-0.0696339189321817	-0.013786575944854
S1	Target Interval	yes	0.720982142857143	0.209248915806591	56	0.608695652173913	0.490716492065718	92	0.733593607305937	0.671779141104295	-0.0696339189321817	-0.013786575944854
S1	Post-Cue Interval	no	0.726195906432749	0.214909555239734	342	0.645283018867925	0.478879456769272	530	0.733593607305937	0.671779141104295	0.0578419811320755	0.0154294903926485
S1	Post-Cue Interval	yes	0.741625396825397	0.210449275223554	315	0.703125	0.457391751964441	448	0.733593607305937	0.671779141104295	0.0578419811320755	0.0154294903926485
S1	Post-Target Interval	no	0.735588028169015	0.21499421918561	568	0.68187274909964	0.466028998085931	833	0.733593607305937	0.671779141104295	-0.068079645651364	-0.014722859629689
S1	Post-Target Interval	yes	0.720865168539326	0.198585119774141	89	0.613793103448276	0.488566595263801	145	0.733593607305937	0.671779141104295	-0.068079645651364	-0.014722859629689
S1	Pre-Target Interval	no	0.728164682539683	0.207136720397606	504	0.680161943319838	0.466728667873098	741	0.733593607305937	0.671779141104295	-0.0345923230666735	0.0233124416433231
S1	Pre-Target Interval	yes	0.751477124183006	0.230130142955977	153	0.645569620253165	0.479352706655804	237	0.733593607305937	0.671779141104295	-0.0345923230666735	0.0233124416433231
S10	Target Interval	no	0.841711934156378	0.298817013519348	486	0.683544303797468	0.46542040416367	711	0.83723106060606	0.680412371134021	-0.0373904576436221	-0.0563309817754258
S10	Target Interval	yes	0.785380952380952	0.238591389902604	42	0.646153846153846	0.481883324531508	65	0.83723106060606	0.680412371134021	-0.0373904576436221	-0.0563309817754258
S10	Post-Cue Interval	no	0.83703003003003	0.293429440317223	333	0.678207739307536	0.467640239383868	491	0.83723106060606	0.680412371134021	0.00600278700825385	0.000544328944328099
S10	Post-Cue Interval	yes	0.837574358974359	0.297563539708566	195	0.68421052631579	0.465647161986704	285	0.83723106060606	0.680412371134021	0.00600278700825385	0.000544328944328099
S10	Post-Target Interval	no	0.84095701357466	0.297703447778455	442	0.675840978593272	0.468418026845764	654	0.83723106060606	0.680412371134021	0.0290770541936131	-0.0228756182258222
S10	Post-Target Interval	yes	0.818081395348837	0.279510715994355	86	0.704918032786885	0.457960346729128	122	0.83723106060606	0.680412371134021	0.0290770541936131	-0.0228756182258222
S10	Pre-Target Interval	no	0.837325415676958	0.295652363499739	421	0.684552845528455	0.465071974452388	615	0.83723106060606	0.680412371134021	-0.0199565722365298	-0.000465602592845338
S10	Pre-Target Interval	yes	0.836859813084113	0.292205486259182	107	0.664596273291926	0.473604520920171	161	0.83723106060606	0.680412371134021	-0.0199565722365298	-0.000465602592845338
S11	Target Interval	no	1.08419424460432	0.368585846398114	556	0.670687575392039	0.470247272914588	829	1.08914096185738	0.669256381798002	-0.0179097976142608	0.0634653298637686
S11	Target Interval	yes	1.14765957446809	0.416397869757934	47	0.652777777777778	0.479428128298124	72	1.08914096185738	0.669256381798002	-0.0179097976142608	0.0634653298637686
S11	Post-Cue Interval	no	1.08028967254408	0.365619004958733	397	0.661666666666667	0.473537346206868	600	1.08914096185738	0.669256381798002	0.0227187153931341	0.025909356582134
S11	Post-Cue Interval	yes	1.10619902912621	0.385865785081567	206	0.684385382059801	0.465534142305664	301	1.08914096185738	0.669256381798002	0.0227187153931341	0.025909356582134
S11	Post-Target Interval	no	1.0789936440678	0.362978797146886	472	0.665726375176305	0.472068939050005	709	1.08914096185738	0.669256381798002	0.016565291490362	0.0467086460085402
S11	Post-Target Interval	yes	1.12570229007634	0.404498924495223	131	0.682291666666667	0.466802601119432	192	1.08914096185738	0.669256381798002	0.016565291490362	0.0467086460085402
S11	Pre-Target Interval	no	1.07838021978022	0.369457177783584	455	0.669117647058824	0.470877147516596	680	1.08914096185738	0.669256381798002	0.000565610859728505	0.0438427531927537
S11	Pre-Target Interval	yes	1.12222297297297	0.381236384986218	148	0.669683257918552	0.47139482499982	221	1.08914096185738	0.669256381798002	0.000565610859728505	0.0438427531927537
S12	Target Interval	no	0.824299832495812	0.219852785285878	597	0.666294642857143	0.471799240296605	896	0.822826687116564	0.670092497430627	0.0479910714285714	-0.0174634688594492
S12	Target Interval	yes	0.806836363636363	0.174614364904427	55	0.714285714285714	0.454716304186724	77	0.822826687116564	0.670092497430627	0.0479910714285714	-0.0174634688594492
S12	Post-Cue Interval	no	0.821135922330097	0.208461111500802	412	0.66025641025641	0.474002050395425	624	0.822826687116564	0.670092497430627	0.0274226728381456	0.00459324433656971
S12	Post-Cue Interval	yes	0.825729166666667	0.229662344434575	240	0.687679083094556	0.464105306796699	349	0.822826687116564	0.670092497430627	0.0274226728381456	0.00459324433656971
S12	Post-Target Interval	no	0.825768014059754	0.21911245174638	569	0.676575505350773	0.468061526093335	841	0.822826687116564	0.670092497430627	-0.0477876265628941	-0.0231053634573443
S12	Post-Target Interval	yes	0.802662650602409	0.196342612269697	83	0.628787878787879	0.484969551736495	132	0.822826687116564	0.670092497430627	-0.0477876265628941	-0.0231053634573443
S12	Pre-Target Interval	no	0.8183125	0.216753270864659	512	0.664072632944228	0.472620234042825	771	0.822826687116564	0.670092497430627	0.0289966739864648	0.0210232142857139
S12	Pre-Target Interval	yes	0.839335714285714	0.214798771840945	140	0.693069306930693	0.462366275032122	202	0.822826687116564	0.670092497430627	0.0289966739864648	0.0210232142857139
S13	Target Interval	no	0.994820158102768	0.352292949189012	506	0.66754617414248	0.471403699250421	758	0.992728323699423	0.668814432989691	0.054676048079742	-0.0835124657950754
S13	Target Interval	yes	0.911307692307692	0.334059970817463	13	0.722222222222222	0.460888598962477	18	0.992728323699423	0.668814432989691	0.054676048079742	-0.0835124657950754
S13	Post-Cue Interval	no	0.987587973273943	0.345667143436375	449	0.664201183431953	0.472618660215382	676	0.992728323699423	0.668814432989691	0.0357988165680473	0.0381120267260567
S13	Post-Cue Interval	yes	1.0257	0.389828477703958	70	0.7	0.460566186471838	100	0.992728323699423	0.668814432989691	0.0357988165680473	0.0381120267260567
S13	Post-Target Interval	no	0.996565656565657	0.35399758003748	495	0.677154582763338	0.467884310622006	731	0.992728323699423	0.668814432989691	-0.143821249430005	-0.0829823232323241
S13	Post-Target Interval	yes	0.913583333333333	0.297845877370607	24	0.533333333333333	0.504524979109513	45	0.992728323699423	0.668814432989691	-0.143821249430005	-0.0829823232323241
S13	Pre-Target Interval	no	0.994897119341565	0.354888967262253	486	0.675938803894298	0.468348817265745	719	0.992728323699423	0.668814432989691	-0.096991435473245	-0.0341092405536858
S13	Pre-Target Interval	yes	0.960787878787879	0.305338516811235	33	0.578947368421053	0.498116754136899	57	0.992728323699423	0.668814432989691	-0.096991435473245	-0.0341092405536858
S14	Target Interval	no	0.894295336787565	0.282693070820433	386	0.667820069204152	0.471403107307534	578	0.89566750629723	0.672881355932204	0.248846597462514	0.0495228450306171
S14	Target Interval	yes	0.943818181818182	0.367273962644187	11	0.916666666666667	0.288675134594813	12	0.89566750629723	0.672881355932204	0.248846597462514	0.0495228450306171
S14	Post-Cue Interval	no	0.890053892215569	0.283032267337444	334	0.683026584867076	0.465773463578341	489	0.89566750629723	0.672881355932204	-0.0592642086294519	0.0353746792130025
S14	Post-Cue Interval	yes	0.925428571428571	0.295135437159419	63	0.623762376237624	0.486856963563527	101	0.89566750629723	0.672881355932204	-0.0592642086294519	0.0353746792130025
S14	Post-Target Interval	no	0.894734584450402	0.2791291503785	373	0.672072072072072	0.469881921408984	555	0.89566750629723	0.672881355932204	0.0136422136422136	0.0154320822162645
S14	Post-Target Interval	yes	0.910166666666667	0.370282696547272	24	0.685714285714286	0.471008215953606	35	0.89566750629723	0.672881355932204	0.0136422136422136	0.0154320822162645
S14	Pre-Target Interval	no	0.891086720867209	0.283428664175743	369	0.669691470054447	0.470751522084942	551	0.89566750629723	0.672881355932204	0.0482572478942714	0.0649489934185055
S14	Pre-Target Interval	yes	0.956035714285714	0.302499523371875	28	0.717948717948718	0.455880752454893	39	0.89566750629723	0.672881355932204	0.0482572478942714	0.0649489934185055
S15	Target Interval	no	1.07118808193668	0.273031639423623	537	0.663782447466008	0.47270658655106	809	1.06922105263158	0.664335664335664	0.00968694028909456	-0.0339759607245629
S15	Target Interval	yes	1.03721212121212	0.248052761219231	33	0.673469387755102	0.473803541479343	49	1.06922105263158	0.664335664335664	0.00968694028909456	-0.0339759607245629
S15	Post-Cue Interval	no	1.07924605678233	0.268056394073534	317	0.644308943089431	0.479209432635868	492	1.06922105263158	0.664335664335664	0.046947887511662	-0.0225859777309498
S15	Post-Cue Interval	yes	1.05666007905138	0.275910791647613	253	0.691256830601093	0.462607327370392	366	1.06922105263158	0.664335664335664	0.046947887511662	-0.0225859777309498
S15	Post-Target Interval	no	1.05929713114754	0.271760576456147	488	0.65945945945946	0.474211522469677	740	1.06922105263158	0.664335664335664	0.0354557947778287	0.0689833566573377
S15	Post-Target Interval	yes	1.12828048780488	0.264359803185923	82	0.694915254237288	0.462406831942239	118	1.06922105263158	0.664335664335664	0.0354557947778287	0.0689833566573377
S15	Pre-Target Interval	no	1.05690364025696	0.26501209245959	467	0.670014347202296	0.470545202026526	697	1.06922105263158	0.664335664335664	-0.0302627944072645	0.0681643209080893
S15	Pre-Target Interval	yes	1.12506796116505	0.294420742760036	103	0.639751552795031	0.481570283435553	161	1.06922105263158	0.664335664335664	-0.0302627944072645	0.0681643209080893
S16	Target Interval	no	0.876077338129497	0.252170776091012	556	0.674757281553398	0.468749987711703	824	0.883309061488674	0.667386609071274	-0.0669141442984962	0.0720839521930835
S16	Target Interval	yes	0.948161290322581	0.29671574925178	62	0.607843137254902	0.490642390492787	102	0.883309061488674	0.667386609071274	-0.0669141442984962	0.0720839521930835
S16	Post-Cue Interval	no	0.872036144578314	0.247619515934216	332	0.662674650698603	0.47326951300092	501	0.883309061488674	0.667386609071274	0.0102665257719855	0.0243589603167913
S16	Post-Cue Interval	yes	0.896395104895105	0.268630224900959	286	0.672941176470588	0.469691848824723	425	0.883309061488674	0.667386609071274	0.0102665257719855	0.0243589603167913
S16	Post-Target Interval	no	0.873368534482759	0.260111614108175	464	0.677372262773723	0.467823237962865	685	0.883309061488674	0.667386609071274	-0.0383681133961293	0.0398912057769814
S16	Post-Target Interval	yes	0.91325974025974	0.248434649820239	154	0.639004149377593	0.481288898842865	241	0.883309061488674	0.667386609071274	-0.0383681133961293	0.0398912057769814
S16	Pre-Target Interval	no	0.87368202764977	0.247782750145732	434	0.671826625386997	0.469912155046592	646	0.883309061488674	0.667386609071274	-0.0146837682441398	0.0323342766980564
S16	Pre-Target Interval	yes	0.906016304347826	0.278884457645675	184	0.657142857142857	0.475514112592846	280	0.883309061488674	0.667386609071274	-0.0146837682441398	0.0323342766980564
S17	Target Interval	no	0.745335897435898	0.270715100803736	390	0.656565656565657	0.475255135064721	594	0.754798561151079	0.660855784469097	0.0731640731640731	0.146145584045584
S17	Target Interval	yes	0.891481481481481	0.4609124203786	27	0.72972972972973	0.450225168890748	37	0.754798561151079	0.660855784469097	0.0731640731640731	0.146145584045584
S17	Post-Cue Interval	no	0.761610738255033	0.281058621954942	298	0.649237472766885	0.477729421132332	459	0.754798561151079	0.660855784469097	0.0426229923493946	-0.0238712424567134
S17	Post-Cue Interval	yes	0.737739495798319	0.306174301254851	119	0.691860465116279	0.463072655756874	172	0.754798561151079	0.660855784469097	0.0426229923493946	-0.0238712424567134
S17	Post-Target Interval	no	0.752201072386059	0.286031391237117	373	0.660176991150443	0.47406866946716	565	0.754798561151079	0.660855784469097	0.00648967551622415	0.0246171094321233
S17	Post-Target Interval	yes	0.776818181818182	0.309262383725074	44	0.666666666666667	0.475016868796284	66	0.754798561151079	0.660855784469097	0.00648967551622415	0.0246171094321233
S17	Pre-Target Interval	no	0.755663888888888	0.285618579692593	360	0.656934306569343	0.475166957351187	548	0.754798561151079	0.660855784469097	0.0298126813824642	-0.00633055555555506
S17	Pre-Target Interval	yes	0.749333333333333	0.307142261904185	57	0.686746987951807	0.466635880489627	83	0.754798561151079	0.660855784469097	0.0298126813824642	-0.00633055555555506
S18	Target Interval	no	0.89891156462585	0.253076953643928	588	0.67741935483871	0.467733275262289	868	0.897317187499999	0.668756530825496	-0.0931496919173613	-0.0196231030873885
S18	Target Interval	yes	0.879288461538462	0.202868385474518	52	0.584269662921348	0.495639824415347	89	0.897317187499999	0.668756530825496	-0.0931496919173613	-0.0196231030873885
S18	Post-Cue Interval	no	0.905952522255194	0.263476998410745	337	0.66078431372549	0.473907981158906	510	0.897317187499999	0.668756530825496	0.0170680352677984	-0.0182396509680646
S18	Post-Cue Interval	yes	0.887712871287129	0.232572939636149	303	0.677852348993289	0.467822784313138	447	0.897317187499999	0.668756530825496	0.0170680352677984	-0.0182396509680646
S18	Post-Target Interval	no	0.899188911704312	0.253796614320567	487	0.662585034013605	0.47314975715015	735	0.897317187499999	0.668756530825496	0.0266041551755837	-0.00782943458012919
S18	Post-Target Interval	yes	0.891359477124183	0.235105732495736	153	0.689189189189189	0.463871442510439	222	0.897317187499999	0.668756530825496	0.0266041551755837	-0.00782943458012919
S18	Pre-Target Interval	no	0.889502183406114	0.255225641352853	458	0.671554252199413	0.469992583583609	682	0.897317187499999	0.668756530825496	-0.00973607038123159	0.0274813330774025
S18	Pre-Target Interval	yes	0.916983516483516	0.233234202245207	182	0.661818181818182	0.473953287409548	275	0.897317187499999	0.668756530825496	-0.00973607038123159	0.0274813330774025
S19	Target Interval	no	0.730557453416149	0.20602455301526	644	0.680042238648363	0.466706328828252	947	0.7315166163142	0.677584442169908	-0.0800422386483632	0.035275879917184
S19	Target Interval	yes	0.765833333333333	0.2162801152101	18	0.6	0.49827287912244	30	0.7315166163142	0.677584442169908	-0.0800422386483632	0.035275879917184
S19	Post-Cue Interval	no	0.732742798353909	0.202999227309454	486	0.673130193905817	0.469394401001737	722	0.7315166163142	0.677584442169908	0.0170658845255554	-0.00461211653572735
S19	Post-Cue Interval	yes	0.728130681818182	0.215418423330944	176	0.690196078431373	0.463322009229574	255	0.7315166163142	0.677584442169908	0.0170658845255554	-0.00461211653572735
S19	Post-Target Interval	no	0.729114886731392	0.206260259675246	618	0.679120879120879	0.467071131539745	910	0.7315166163142	0.677584442169908	-0.0224044612104314	0.0361351132686085
S19	Post-Target Interval	yes	0.76525	0.20499610035996	44	0.656716417910448	0.478388671890373	67	0.7315166163142	0.677584442169908	-0.0224044612104314	0.0361351132686085
S19	Pre-Target Interval	no	0.73127397260274	0.206355220738106	584	0.675925925925926	0.46829893501566	864	0.7315166163142	0.677584442169908	0.0143395607997378	0.00205936073059376
S19	Pre-Target Interval	yes	0.733333333333333	0.206516479432166	78	0.690265486725664	0.464443715213986	113	0.7315166163142	0.677584442169908	0.0143395607997378	0.00205936073059376
S2	Target Interval	no	0.655688128772636	0.218443128809566	497	0.68551724137931	0.464630089655603	725	0.654718390804598	0.678803641092328	-0.117335423197492	-0.0202481287726357
S2	Target Interval	yes	0.63544	0.192120205427054	25	0.568181818181818	0.501055967385312	44	0.654718390804598	0.678803641092328	-0.117335423197492	-0.0202481287726357
S2	Post-Cue Interval	no	0.650531177829099	0.217121412895481	433	0.6928	0.461702534939143	625	0.654718390804598	0.678803641092328	-0.0747444444444444	0.0245587098113501
S2	Post-Cue Interval	yes	0.67508988764045	0.217257944746951	89	0.618055555555556	0.487558894097601	144	0.654718390804598	0.678803641092328	-0.0747444444444444	0.0245587098113501
S2	Post-Target Interval	no	0.657502118644068	0.220845807032474	472	0.680115273775216	0.466768063780311	694	0.654718390804598	0.678803641092328	-0.0134486071085496	-0.0290621186440676
S2	Post-Target Interval	yes	0.62844	0.178040715361769	50	0.666666666666667	0.47457899787625	75	0.654718390804598	0.678803641092328	-0.0134486071085496	-0.0290621186440676
S2	Pre-Target Interval	no	0.649672451193059	0.212109464869533	461	0.684992570579495	0.4648643314677	673	0.654718390804598	0.678803641092328	-0.0495759039128282	0.0431800078233348
S2	Pre-Target Interval	yes	0.692852459016393	0.250579118314993	61	0.635416666666667	0.483839722628251	96	0.654718390804598	0.678803641092328	-0.0495759039128282	0.0431800078233348
S20	Target Interval	no	0.741262548262549	0.167566022632521	518	0.66325224071703	0.47290067709363	781	0.744351749539596	0.667076167076167	0.0943235168587281	0.0670974517374513
S20	Target Interval	yes	0.80836	0.262573621422006	25	0.757575757575758	0.435194139889245	33	0.744351749539596	0.667076167076167	0.0943235168587281	0.0670974517374513
S20	Post-Cue Interval	no	0.736305555555556	0.164005788935942	396	0.664429530201342	0.47258613734486	596	0.744351749539596	0.667076167076167	0.00988239640416222	0.0297216553287983
S20	Post-Cue Interval	yes	0.766027210884354	0.195132443451552	147	0.674311926605505	0.469709915328133	218	0.744351749539596	0.667076167076167	0.00988239640416222	0.0297216553287983
S20	Post-Target Interval	no	0.746167714884696	0.178276627313391	477	0.664345403899722	0.472547979808955	718	0.744351749539596	0.667076167076167	0.0231545961002786	-0.0149404421574237
S20	Post-Target Interval	yes	0.731227272727273	0.132265908795013	66	0.6875	0.465945558148047	96	0.744351749539596	0.667076167076167	0.0231545961002786	-0.0149404421574237
S20	Pre-Target Interval	no	0.737967672413793	0.170394565077533	464	0.657223796033994	0.474973920359422	706	0.744351749539596	0.667076167076167	0.0742576854474871	0.0438804288520294
S20	Pre-Target Interval	yes	0.781848101265823	0.186248323937225	79	0.731481481481482	0.445254972244067	108	0.744351749539596	0.667076167076167	0.0742576854474871	0.0438804288520294
S21	Target Interval	no	0.869352941176471	0.324146964142268	510	0.673712021136064	0.469164050601136	757	0.870079470198676	0.67260579064588	-0.0070453544693968	0.00466833541927392
S21	Target Interval	yes	0.874021276595745	0.326063453773226	94	0.666666666666667	0.473085112648373	141	0.870079470198676	0.67260579064588	-0.0070453544693968	0.00466833541927392
S21	Post-Cue Interval	no	0.865668965517241	0.321560458998481	290	0.660592255125285	0.474048544837187	439	0.870079470198676	0.67260579064588	0.023503605441164	0.00848390072479688
S21	Post-Cue Interval	yes	0.874152866242038	0.327038881834217	314	0.684095860566449	0.465382173283316	459	0.870079470198676	0.67260579064588	0.023503605441164	0.00848390072479688
S21	Post-Target Interval	no	0.880318181818182	0.338524597797136	418	0.68976897689769	0.46297023029933	606	0.870079470198676	0.67260579064588	-0.0527826755278268	-0.0332482893450636
S21	Post-Target Interval	yes	0.847069892473118	0.28889796282853	186	0.636986301369863	0.48169427480732	292	0.870079470198676	0.67260579064588	-0.0527826755278268	-0.0332482893450636
S21	Pre-Target Interval	no	0.862553977272727	0.31639200402674	352	0.675623800383877	0.468591223909241	521	0.870079470198676	0.67260579064588	-0.00718878712127768	0.0180372925685427
S21	Pre-Target Interval	yes	0.88059126984127	0.335105768525073	252	0.6684350132626	0.471401195221138	377	0.870079470198676	0.67260579064588	-0.00718878712127768	0.0180372925685427
S22	Target Interval	no	0.89597947761194	0.282545117641905	536	0.671679197994988	0.469896742274149	798	0.895554128440367	0.671182266009852	-0.0288220551378445	-0.025757255389718
S22	Target Interval	yes	0.870222222222222	0.252876342199986	9	0.642857142857143	0.497245158098847	14	0.895554128440367	0.671182266009852	-0.0288220551378445	-0.025757255389718
S22	Post-Cue Interval	no	0.898708074534162	0.281322609211096	483	0.665289256198347	0.472214576088687	726	0.895554128440367	0.671182266009852	0.0556409763597924	-0.0277242035664198
S22	Post-Cue Interval	yes	0.870983870967742	0.287400759318588	62	0.72093023255814	0.451172662675641	86	0.895554128440367	0.671182266009852	0.0556409763597924	-0.0277242035664198
S22	Post-Target Interval	no	0.893509578544061	0.278972382359272	522	0.671814671814672	0.469855128627817	777	0.895554128440367	0.671182266009852	-0.0146718146718147	0.048446943195069
S22	Post-Target Interval	yes	0.94195652173913	0.345660695199112	23	0.657142857142857	0.481593991977935	35	0.895554128440367	0.671182266009852	-0.0146718146718147	0.048446943195069
S22	Pre-Target Interval	no	0.893573643410853	0.279590519588535	516	0.672750977835724	0.469515187202774	767	0.895554128440367	0.671182266009852	-0.0283065333912791	0.037219460037423
S22	Pre-Target Interval	yes	0.930793103448276	0.323562687601463	29	0.644444444444445	0.484090316308263	45	0.895554128440367	0.671182266009852	-0.0283065333912791	0.037219460037423
S23	Target Interval	no	0.800756140350877	0.339309236023952	570	0.676959619952494	0.467915935805854	842	0.801923469387755	0.675862068965517	-0.0341024770953512	0.0381327485380117
S23	Target Interval	yes	0.838888888888889	0.333037515796801	18	0.642857142857143	0.487950036474267	28	0.801923469387755	0.675862068965517	-0.0341024770953512	0.0381327485380117
S23	Post-Cue Interval	no	0.796041125541126	0.318970599623738	462	0.674452554744526	0.468921432134065	685	0.801923469387755	0.675862068965517	0.00662852633655553	0.0274509379509382
S23	Post-Cue Interval	yes	0.823492063492064	0.404401142353119	126	0.681081081081081	0.467322296985383	185	0.801923469387755	0.675862068965517	0.00662852633655553	0.0274509379509382
S23	Post-Target Interval	no	0.803197530864198	0.339754801099584	567	0.67580452920143	0.468352660640318	839	0.801923469387755	0.675862068965517	0.00161482563727933	-0.0356737213403879
S23	Post-Target Interval	yes	0.76752380952381	0.320879980529733	21	0.67741935483871	0.475190963311491	31	0.801923469387755	0.675862068965517	0.00161482563727933	-0.0356737213403879
S23	Pre-Target Interval	no	0.79612241054614	0.330829475094284	531	0.671302149178255	0.470037109747389	791	0.801923469387755	0.675862068965517	0.0502168381635167	0.0598425017345622
S23	Pre-Target Interval	yes	0.855964912280702	0.405948183045935	57	0.721518987341772	0.451115678517262	79	0.801923469387755	0.675862068965517	0.0502168381635167	0.0598425017345622
S24	Target Interval	no	0.817332231404958	0.217316468282017	605	0.679012345679012	0.467118264341185	891	0.822621405750798	0.677489177489178	-0.042648709315376	0.157667768595042
S24	Target Interval	yes	0.975	0.266833281282527	21	0.636363636363636	0.488504210459197	33	0.822621405750798	0.677489177489178	-0.042648709315376	0.157667768595042
S24	Post-Cue Interval	no	0.826004016064257	0.220875475865859	498	0.672972972972973	0.469444521688973	740	0.822621405750798	0.677489177489178	0.0226792009400705	-0.0165430785642567
S24	Post-Cue Interval	yes	0.8094609375	0.220572015927084	128	0.695652173913044	0.461386137604274	184	0.822621405750798	0.677489177489178	0.0226792009400705	-0.0165430785642567
S24	Post-Target Interval	no	0.81826243567753	0.218416146701112	583	0.677906976744186	0.467550315481195	860	0.822621405750798	0.677489177489178	-0.0060319767441861	0.0634584945550282
S24	Post-Target Interval	yes	0.881720930232558	0.245306933645081	43	0.671875	0.473242362150023	64	0.822621405750798	0.677489177489178	-0.0060319767441861	0.0634584945550282
S24	Pre-Target Interval	no	0.818369863013699	0.218004249213427	584	0.679860302677532	0.466801824295788	859	0.822621405750798	0.677489177489178	-0.0337064565236859	0.0633682322243968
S24	Pre-Target Interval	yes	0.881738095238095	0.251259952796323	42	0.646153846153846	0.481883324531508	65	0.822621405750798	0.677489177489178	-0.0337064565236859	0.0633682322243968
S26	Target Interval	no	0.50353125	0.180802545276857	384	0.592592592592593	0.4917313896571	648	0.506237974683544	0.593093093093093	0.0185185185185186	0.097196022727273
S26	Target Interval	yes	0.600727272727273	0.347041234123293	11	0.611111111111111	0.50163132570455	18	0.506237974683544	0.593093093093093	0.0185185185185186	0.097196022727273
S26	Post-Cue Interval	no	0.500818471337579	0.179729852771342	314	0.595825426944972	0.491197837407611	527	0.506237974683544	0.593093093093093	-0.0130916139953312	0.0264284422426677
S26	Post-Cue Interval	yes	0.527246913580247	0.214177060563462	81	0.58273381294964	0.494891007991081	139	0.506237974683544	0.593093093093093	-0.0130916139953312	0.0264284422426677
S26	Post-Target Interval	no	0.503175392670157	0.182420724871672	382	0.595015576323988	0.491271790026535	642	0.506237974683544	0.593093093093093	-0.0533489096573209	0.0930553765606126
S26	Post-Target Interval	yes	0.596230769230769	0.294105466866948	13	0.541666666666667	0.508977377704052	24	0.506237974683544	0.593093093093093	-0.0533489096573209	0.0930553765606126
S26	Pre-Target Interval	no	0.506316216216216	0.187632562011788	370	0.590111642743222	0.492205527646429	627	0.506237974683544	0.593093093093093	0.0509139982824194	-0.00123621621621572
S26	Pre-Target Interval	yes	0.50508	0.186464902863783	25	0.641025641025641	0.48597051498059	39	0.506237974683544	0.593093093093093	0.0509139982824194	-0.00123621621621572
S27	Target Interval	no	0.863211693548388	0.336624782189602	496	0.662216288384513	0.473270452353865	749	0.858087452471483	0.662468513853904	0.004450378282154	-0.0898450268817214
S27	Target Interval	yes	0.773366666666667	0.251540835559603	30	0.666666666666667	0.476731294622796	45	0.858087452471483	0.662468513853904	0.004450378282154	-0.0898450268817214
S27	Post-Cue Interval	no	0.866233766233767	0.332205747621419	385	0.647058823529412	0.47828670265296	595	0.858087452471483	0.662468513853904	0.0614838900384274	-0.030389794602562
S27	Post-Cue Interval	yes	0.835843971631205	0.334674666839475	141	0.708542713567839	0.45557975821543	199	0.858087452471483	0.662468513853904	0.0614838900384274	-0.030389794602562
S27	Post-Target Interval	no	0.851769067796611	0.333783158784077	472	0.657381615598886	0.474915947106806	718	0.858087452471483	0.662468513853904	0.0531447001905879	0.0615457470182035
S27	Post-Target Interval	yes	0.913314814814815	0.32203901229006	54	0.710526315789474	0.456531546151609	76	0.858087452471483	0.662468513853904	0.0531447001905879	0.0615457470182035
S27	Pre-Target Interval	no	0.871494331065761	0.336446545247086	441	0.665158371040724	0.472291384229997	663	0.858087452471483	0.662468513853904	-0.0163034092086629	-0.0829649193010551
S27	Pre-Target Interval	yes	0.788529411764706	0.305853940718803	85	0.648854961832061	0.479160549970746	131	0.858087452471483	0.662468513853904	-0.0163034092086629	-0.0829649193010551
S28	Target Interval	no	0.741469775474957	0.244204457353817	579	0.676401869158879	0.468122188473834	856	0.747087827426811	0.673935617860852	-0.022196261682243	0.0520873673821861
S28	Target Interval	yes	0.793557142857143	0.30406390612207	70	0.654205607476636	0.477864821383024	107	0.747087827426811	0.673935617860852	-0.022196261682243	0.0520873673821861
S28	Post-Cue Interval	no	0.739899628252789	0.245576889272255	269	0.682741116751269	0.466000905310713	394	0.747087827426811	0.673935617860852	-0.0149028039217436	0.0122766875366855
S28	Post-Cue Interval	yes	0.752176315789474	0.255968517125599	380	0.667838312829526	0.47140306219908	569	0.747087827426811	0.673935617860852	-0.0149028039217436	0.0122766875366855
S28	Post-Target Interval	no	0.750056795131846	0.262063583832262	493	0.677197802197802	0.467869242359064	728	0.747087827426811	0.673935617860852	-0.0133680149637597	-0.0123516669267175
S28	Post-Target Interval	yes	0.737705128205128	0.215690914398769	156	0.663829787234043	0.47340624750557	235	0.747087827426811	0.673935617860852	-0.0133680149637597	-0.0123516669267175
S28	Pre-Target Interval	no	0.744299349240781	0.245718302346958	461	0.686011904761905	0.464457300578587	672	0.747087827426811	0.673935617860852	-0.039963794796269	0.00962618267411242
S28	Pre-Target Interval	yes	0.753925531914894	0.266009357696432	188	0.646048109965636	0.479018232056951	291	0.747087827426811	0.673935617860852	-0.039963794796269	0.00962618267411242
S29	Target Interval	no	1.03283257918552	0.306912159986417	442	0.693877551020408	0.461243401631622	637	1.03406211180124	0.697976878612717	0.0515769944341373	0.0144844939852122
S29	Target Interval	yes	1.04731707317073	0.276581853980371	41	0.745454545454546	0.439620283046623	55	1.03406211180124	0.697976878612717	0.0515769944341373	0.0144844939852122
S29	Post-Cue Interval	no	1.01986715867159	0.311322490994361	271	0.696658097686375	0.460293652143486	389	1.03406211180124	0.697976878612717	0.00301186931032438	0.0323403884982247
S29	Post-Cue Interval	yes	1.05220754716981	0.294616264740899	212	0.6996699669967	0.459159781870195	303	1.03406211180124	0.697976878612717	0.00301186931032438	0.0323403884982247
S29	Post-Target Interval	no	1.02672062663185	0.306614024411961	383	0.686379928315412	0.464380221419084	558	1.03406211180124	0.697976878612717	0.0598887284010058	0.0354593733681468
S29	Post-Target Interval	yes	1.06218	0.294656978450358	100	0.746268656716418	0.436778486280954	134	1.03406211180124	0.697976878612717	0.0598887284010058	0.0354593733681468
S29	Pre-Target Interval	no	1.04358997050147	0.317529395768672	339	0.694672131147541	0.461018753022662	488	1.03406211180124	0.697976878612717	0.0112102217936355	-0.03195802605703
S29	Pre-Target Interval	yes	1.01163194444444	0.270013668302771	144	0.705882352941177	0.45676599940146	204	1.03406211180124	0.697976878612717	0.0112102217936355	-0.03195802605703
S3	Target Interval	no	0.990057831325302	0.327442514820836	415	0.527989821882952	0.499533825890075	786	0.985097447795824	0.524969549330085	-0.0708469647400945	-0.133620331325302
S3	Target Interval	yes	0.8564375	0.228778777789083	16	0.457142857142857	0.505432670960188	35	0.985097447795824	0.524969549330085	-0.0708469647400945	-0.133620331325302
S3	Post-Cue Interval	no	1.00700383141762	0.334703962170985	261	0.513779527559055	0.50030275509889	508	0.985097447795824	0.524969549330085	0.0293514628562803	-0.0555391255352712
S3	Post-Cue Interval	yes	0.951464705882353	0.307732307863779	170	0.543130990415335	0.498933900705991	313	0.985097447795824	0.524969549330085	0.0293514628562803	-0.0555391255352712
S3	Post-Target Interval	no	0.97998727735369	0.320206211205942	393	0.526809651474531	0.499615700596532	746	0.985097447795824	0.524969549330085	-0.0201429848078641	0.0579600910673628
S3	Post-Target Interval	yes	1.03794736842105	0.372707765194302	38	0.506666666666667	0.503322295684717	75	0.985097447795824	0.524969549330085	-0.0201429848078641	0.0579600910673628
S3	Pre-Target Interval	no	0.991214659685864	0.331539012078422	382	0.5283540802213	0.499540982315873	723	0.985097447795824	0.524969549330085	-0.0283540802213002	-0.0538064964205582
S3	Pre-Target Interval	yes	0.937408163265306	0.267866798238676	49	0.5	0.502570711032417	98	0.985097447795824	0.524969549330085	-0.0283540802213002	-0.0538064964205582
S30	Target Interval	no	0.900337477797512	0.217902357737373	563	0.67103694874851	0.470116775538491	839	0.904788025889968	0.670281995661605	-0.00838634633887159	0.0500079767479419
S30	Target Interval	yes	0.950345454545454	0.222456505793148	55	0.662650602409639	0.475679448166693	83	0.904788025889968	0.670281995661605	-0.00838634633887159	0.0500079767479419
S30	Post-Cue Interval	no	0.899999999999999	0.217999013973591	322	0.647887323943662	0.478110110331386	497	0.904788025889968	0.670281995661605	0.0485832642916321	0.00999662162162196
S30	Post-Cue Interval	yes	0.909996621621621	0.219488503977722	296	0.696470588235294	0.460323680937625	425	0.904788025889968	0.670281995661605	0.0485832642916321	0.00999662162162196
S30	Post-Target Interval	no	0.902629032258064	0.217066483051889	496	0.67027027027027	0.470432884383089	740	0.904788025889968	0.670281995661605	5.94000593999722e-05	0.0109365415124284
S30	Post-Target Interval	yes	0.913565573770492	0.225394273017688	122	0.67032967032967	0.471390210437195	182	0.904788025889968	0.670281995661605	5.94000593999722e-05	0.0109365415124284
S30	Pre-Target Interval	no	0.891883620689655	0.205804325882313	464	0.676384839650146	0.468196468839804	686	0.904788025889968	0.670281995661605	-0.0238424667687898	0.0517852104791768
S30	Pre-Target Interval	yes	0.943668831168831	0.24998734752806	154	0.652542372881356	0.477174639408646	236	0.904788025889968	0.670281995661605	-0.0238424667687898	0.0517852104791768
S31	Target Interval	no	0.759898692810458	0.187023693847816	612	0.672527472527473	0.469549308539391	910	0.764109756097561	0.664640324214792	-0.101098901098901	0.0627831253713603
S31	Target Interval	yes	0.822681818181818	0.181799630660365	44	0.571428571428571	0.498116754136899	77	0.764109756097561	0.664640324214792	-0.101098901098901	0.0627831253713603
S31	Post-Cue Interval	no	0.767647668393782	0.211019919595022	193	0.624595469255663	0.485012633500129	309	0.764109756097561	0.664640324214792	0.0582953862015637	-0.0050126791929177
S31	Post-Cue Interval	yes	0.762634989200865	0.176555580405265	463	0.682890855457227	0.465693894561399	678	0.764109756097561	0.664640324214792	0.0582953862015637	-0.0050126791929177
S31	Post-Target Interval	no	0.755330960854093	0.183167702403316	562	0.661955241460542	0.473322701832252	849	0.764109756097561	0.664640324214792	0.0192041788293132	0.0612647838267585
S31	Post-Target Interval	yes	0.816595744680851	0.202946961615614	94	0.681159420289855	0.467724843411366	138	0.764109756097561	0.664640324214792	0.0192041788293132	0.0612647838267585
S31	Pre-Target Interval	no	0.746073412698413	0.180752339179187	504	0.66403162055336	0.472639340542419	759	0.764109756097561	0.664640324214792	0.00263504611330689	0.0778410609857975
S31	Pre-Target Interval	yes	0.823914473684211	0.196208361477355	152	0.666666666666667	0.472441715710018	228	0.764109756097561	0.664640324214792	0.00263504611330689	0.0778410609857975
S4	Target Interval	no	0.790429097605893	0.281851453313253	543	0.66789667896679	0.471257754403062	813	0.790212121212121	0.665480427046263	-0.0678966789667896	-0.00676243093922646
S4	Target Interval	yes	0.783666666666667	0.239490144706969	18	0.6	0.49827287912244	30	0.790212121212121	0.665480427046263	-0.0678966789667896	-0.00676243093922646
S4	Post-Cue Interval	no	0.800217821782178	0.295350029254868	404	0.651612903225806	0.476844072990662	620	0.790212121212121	0.665480427046263	0.0524229712136555	-0.0357528536293122
S4	Post-Cue Interval	yes	0.764464968152866	0.236610372376582	157	0.704035874439462	0.457501871767965	223	0.790212121212121	0.665480427046263	0.0524229712136555	-0.0357528536293122
S4	Post-Target Interval	no	0.792516441005803	0.28231637755428	517	0.674934725848564	0.468705276540164	766	0.790212121212121	0.665480427046263	-0.103506154419993	-0.029380077369439
S4	Post-Target Interval	yes	0.763136363636364	0.258391319505458	44	0.571428571428571	0.498116754136899	77	0.790212121212121	0.665480427046263	-0.103506154419993	-0.029380077369439
S4	Pre-Target Interval	no	0.789144554455446	0.275391555470486	505	0.663600525624179	0.472788111213667	761	0.790212121212121	0.665480427046263	0.019326303644114	0.01069473125884
S4	Pre-Target Interval	yes	0.799839285714286	0.324823575990845	56	0.682926829268293	0.468199830200417	82	0.790212121212121	0.665480427046263	0.019326303644114	0.01069473125884
S5	Target Interval	no	0.95272972972973	0.349572278226598	370	0.564885496183206	0.496150882169933	655	0.954501222493888	0.55420054200542	-0.095005978110917	0.0185779625779628
S5	Target Interval	yes	0.971307692307693	0.372431919165041	39	0.469879518072289	0.502125953433957	83	0.954501222493888	0.55420054200542	-0.095005978110917	0.0185779625779628
S5	Post-Cue Interval	no	0.927767772511848	0.344041190922949	211	0.558201058201058	0.497259270149427	378	0.954501222493888	0.55420054200542	-0.00820105820105821	0.05522212647805
S5	Post-Cue Interval	yes	0.982989898989898	0.357707505926181	198	0.55	0.4981861248989	360	0.954501222493888	0.55420054200542	-0.00820105820105821	0.05522212647805
S5	Post-Target Interval	no	0.937395104895105	0.356035186281764	286	0.562992125984252	0.496505047572826	508	0.954501222493888	0.55420054200542	-0.0282095172885998	0.0568813178691231
S5	Post-Target Interval	yes	0.994276422764228	0.338389272899316	123	0.534782608695652	0.499876574855469	230	0.954501222493888	0.55420054200542	-0.0282095172885998	0.0568813178691231
S5	Pre-Target Interval	no	0.928638989169675	0.340357920616681	277	0.575883575883576	0.494722669533669	481	0.954501222493888	0.55420054200542	-0.0622648988407744	0.080133738103052
S5	Pre-Target Interval	yes	1.00877272727273	0.368908014991989	132	0.513618677042802	0.500789745951138	257	0.954501222493888	0.55420054200542	-0.0622648988407744	0.080133738103052
S6	Target Interval	no	0.609969543147208	0.141353430418745	591	0.667042889390519	0.471537516849762	886	0.61310989010989	0.669821240799159	0.0406494183017886	0.0434869785919222
S6	Target Interval	yes	0.65345652173913	0.153615928937036	46	0.707692307692308	0.458362469936353	65	0.61310989010989	0.669821240799159	0.0406494183017886	0.0434869785919222
S6	Post-Cue Interval	no	0.612145054945055	0.147658407632059	455	0.686274509803922	0.464356583148139	663	0.61310989010989	0.669821240799159	-0.0543300653594772	0.00337692307692328
S6	Post-Cue Interval	yes	0.615521978021978	0.129410764324834	182	0.631944444444445	0.483116015063504	288	0.61310989010989	0.669821240799159	-0.0543300653594772	0.00337692307692328
S6	Post-Target Interval	no	0.613555147058824	0.14680866856841	544	0.673267326732673	0.469309089390634	808	0.61310989010989	0.669821240799159	-0.022917676383023	-0.00304977071473755
S6	Post-Target Interval	yes	0.610505376344086	0.115503587715398	93	0.65034965034965	0.478535636872448	143	0.61310989010989	0.669821240799159	-0.022917676383023	-0.00304977071473755
S6	Pre-Target Interval	no	0.615444881889764	0.14550602349443	508	0.672847682119205	0.469484419341651	755	0.61310989010989	0.669821240799159	-0.0146844168130829	-0.0115301532075927
S6	Pre-Target Interval	yes	0.603914728682171	0.130605502791789	129	0.658163265306123	0.475539848558161	196	0.61310989010989	0.669821240799159	-0.0146844168130829	-0.0115301532075927
S7	Target Interval	no	0.847260797342193	0.290339872142579	602	0.668146503884573	0.471140229964011	901	0.848902400000001	0.66348195329087	-0.107170894128475	0.044608767875198
S7	Target Interval	yes	0.891869565217391	0.360680707998819	23	0.560975609756098	0.502433104393255	41	0.848902400000001	0.66348195329087	-0.107170894128475	0.044608767875198
S7	Post-Cue Interval	no	0.869657681940701	0.301367852468771	371	0.666068222621185	0.472039599849961	557	0.848902400000001	0.66348195329087	-0.00632796288092519	-0.0510710677674727
S7	Post-Cue Interval	yes	0.818586614173229	0.278129733388602	254	0.65974025974026	0.474412943217869	385	0.848902400000001	0.66348195329087	-0.00632796288092519	-0.0510710677674727
S7	Post-Target Interval	no	0.851207972270365	0.296898806189732	577	0.668597914252607	0.470990223439607	863	0.848902400000001	0.66348195329087	-0.0610029775437464	-0.0300204722703646
S7	Post-Target Interval	yes	0.8211875	0.242110196139006	48	0.607594936708861	0.491406185297248	79	0.848902400000001	0.66348195329087	-0.0610029775437464	-0.0300204722703646
S7	Pre-Target Interval	no	0.843212007504691	0.290724907576946	533	0.67553865652725	0.468470207286922	789	0.848902400000001	0.66348195329087	-0.074231466984766	0.0386575577127002
S7	Pre-Target Interval	yes	0.881869565217391	0.305378785412525	92	0.601307189542484	0.491237284301023	153	0.848902400000001	0.66348195329087	-0.074231466984766	0.0386575577127002
S8	Target Interval	no	0.876212244897959	0.29996963693154	490	0.648148148148148	0.477864187815499	756	0.879615537848605	0.649417852522639	0.0577342047930284	0.142371088435375
S8	Target Interval	yes	1.01858333333333	0.482692534988199	12	0.705882352941177	0.469668218313862	17	0.879615537848605	0.649417852522639	0.0577342047930284	0.142371088435375
S8	Post-Cue Interval	no	0.894640102827763	0.304421301657887	389	0.645107794361526	0.478877889666638	603	0.879615537848605	0.649417852522639	0.0195980879914155	-0.0667462975180285
S8	Post-Cue Interval	yes	0.827893805309735	0.305521491026639	113	0.664705882352941	0.473487847135818	170	0.879615537848605	0.649417852522639	0.0195980879914155	-0.0667462975180285
S8	Post-Target Interval	no	0.88093894736842	0.305593264160314	475	0.648907103825137	0.477638292882507	732	0.879615537848605	0.649417852522639	0.00962948154071708	-0.0246056140350869
S8	Post-Target Interval	yes	0.856333333333333	0.311349667391207	27	0.658536585365854	0.480091454702173	41	0.879615537848605	0.649417852522639	0.00962948154071708	-0.0246056140350869
S8	Pre-Target Interval	no	0.875842672413793	0.302011569569005	464	0.647140864714087	0.478192942133147	717	0.879615537848605	0.649417852522639	0.0314305638573421	0.0498415381125232
S8	Pre-Target Interval	yes	0.925684210526316	0.34810235410457	38	0.678571428571429	0.471251442520786	56	0.879615537848605	0.649417852522639	0.0314305638573421	0.0498415381125232
S9	Target Interval	no	0.90489877835951	0.332198009789787	573	0.691194209891435	0.46227973960319	829	0.896016103059581	0.690767519466073	-0.00547992417714971	-0.114919611692844
S9	Target Interval	yes	0.789979166666667	0.301285860553567	48	0.685714285714286	0.467582656193181	70	0.896016103059581	0.690767519466073	-0.00547992417714971	-0.114919611692844
S9	Post-Cue Interval	no	0.903137724550897	0.336026246940093	334	0.706131078224102	0.456014932184592	473	0.896016103059581	0.690767519466073	-0.0324221580363081	-0.0154095015543815
S9	Post-Cue Interval	yes	0.887728222996516	0.325692993291227	287	0.673708920187793	0.469406483591663	426	0.896016103059581	0.690767519466073	-0.0324221580363081	-0.0154095015543815
S9	Post-Target Interval	no	0.901268292682926	0.331729628319188	533	0.696732026143791	0.459970733853557	765	0.896016103059581	0.690767519466073	-0.0400156082333431	-0.0370637472283806
S9	Post-Target Interval	yes	0.864204545454545	0.327427351215394	88	0.656716417910448	0.476586824915789	134	0.896016103059581	0.690767519466073	-0.0400156082333431	-0.0370637472283806
S9	Pre-Target Interval	no	0.905139393939393	0.337051454468225	495	0.702127659574468	0.457647778713829	705	0.896016103059581	0.690767519466073	-0.0526431234919938	-0.0449647907647898
S9	Pre-Target Interval	yes	0.860174603174603	0.305304152067805	126	0.649484536082474	0.478365895326414	194	0.896016103059581	0.690767519466073	-0.0526431234919938	-0.0449647907647898
