# Supplementary material for: Oculomotor freezing reflects tactile temporal expectation and aids tactile perception
Source: Nat Commun. 2020 Jul 3;11:3341. doi: 10.1038/s41467-020-17160-1 (PMC7335189; doi:10.1038/s41467-020-17160-1)
Supplement: Supplementary file 7 — Source Data [file 41467_2020_17160_MOESM7_ESM.zip › SourceData/Supplementary_Figure_5C_continuousTime_nonAggregatedSourceData.txt]

subNo	condition	cueTargetInterval	trialID	responseAccuracy	RT	currentFrequency	MSOnset	timeBin
S1	irregular	2.5	1	1	0.527	54	-631	-700
S1	irregular	2.5	2	0	0.987	54	-233	-300
S1	irregular	3	3	0	0.913	68	-443	-500
S1	irregular	3	4	1	0.58	50	-543	-500
S1	irregular	3	5	1	0.633	68	-647	-700
S1	irregular	2.5	6	1	0.615	52	-1135	-1100
S1	irregular	1.5	7	1	0.924	66	-170	-100
S1	irregular	1	8	1	0.695	54	-131	-100
S1	irregular	2	9	1	0.904	56	-20	-100
S1	irregular	1	10	0	0.872	56	-212	-300
S1	irregular	1	11	0	1.334	66	-253	-300
S1	irregular	2	12	1	0.537	68	-475	-500
S1	irregular	2.5	13	0	0.59	66	-1640	-1700
S1	irregular	2.5	14	1	0.574	67	-167	-100
S1	irregular	1	17	1	0.588	66	-534	-500
S1	irregular	1	18	1	0.753	55	-1417	-1500
S1	irregular	2	19	0	0.522	55	-376	-300
S1	irregular	1	21	1	0.649	53	-208	-300
S1	irregular	3	22	1	0.583	54	-3351
S1	irregular	2	23	1	0.89	54	-375	-300
S1	irregular	2	25	1	0.97	66	-319	-300
S1	irregular	2	26	0	0.731	66	-218	-300
S1	irregular	2	27	1	0.736	53	-76	-100
S1	irregular	1.5	28	0	0.671	66	-1037	-1100
S1	irregular	3	30	0	0.713	68	-2	-100
S1	irregular	3	31	1	0.549	69	-1031	-1100
S1	irregular	1	32	1	0.71	51	-101	-100
S1	irregular	1.5	33	1	0.575	52	-958	-900
S1	irregular	3	34	1	0.479	52	-215	-300
S1	irregular	2	35	1	0.626	53	-2358	-2300
S1	irregular	2.5	36	1	0.578	67	-13	-100
S1	irregular	2.5	37	1	0.516	54	-275	-300
S1	irregular	2.5	38	1	0.551	66	-475	-500
S1	irregular	1	40	0	0.734	65	-308	-300
S1	irregular	3	42	1	0.52	65	-271	-300
S1	irregular	2	43	1	0.999	55	-536	-500
S1	irregular	2.5	45	1	0.639	65	-792	-700
S1	irregular	2	46	0	0.593	65	-33	-100
S1	irregular	1	48	0	0.706	65	-282	-300
S1	irregular	1.5	49	1	0.567	54	-420	-500
S1	irregular	3	50	1	0.555	54	-108	-100
S1	irregular	2.5	52	1	0.759	55	-196	-100
S1	irregular	3	53	0	0.572	64	-640	-700
S1	irregular	1	54	1	1.024	65	-104	-100
S1	irregular	1.5	55	1	0.814	55	-19	-100
S1	irregular	1	56	0	0.748	56	-711	-700
S1	irregular	2	57	1	0.848	65	-1876	-1900
S1	irregular	2.5	58	1	0.684	55	-449	-500
S1	irregular	2.5	59	0	0.637	64	-711	-700
S1	irregular	2	60	0	1.074	55	-492	-500
S1	irregular	3	61	1	0.77	66	-1275	-1300
S1	irregular	1.5	62	1	0.841	66	-505	-500
S1	irregular	1	63	1	0.814	55	-189	-100
S1	irregular	1.5	64	1	1.111	55	-446	-500
S1	irregular	1.5	65	0	0.86	64	-180	-100
S1	irregular	1.5	67	1	0.663	55	-244	-300
S1	irregular	2	68	0	0.639	64	-1652	-1700
S1	irregular	1.5	69	1	0.637	65	-150	-100
S1	irregular	1.5	70	0	0.681	65	-587	-500
S1	irregular	1	71	1	1.026	66	-515	-500
S1	irregular	2	72	1	0.658	65	-634	-700
S1	irregular	3	73	0	0.71	65	-3504
S1	irregular	3	74	0	0.71	54	-32	-100
S1	irregular	3	75	1	0.567	67	-294	-300
S1	irregular	2	76	0	0.758	54	-619	-700
S1	irregular	2.5	77	1	0.562	67	-345	-300
S1	irregular	1.5	78	0	0.927	53	-1503	-1500
S1	irregular	3	79	0	1.049	52	-328	-300
S1	irregular	2.5	80	1	0.753	51	-86	-100
S1	irregular	2.5	81	0	0.838	52	-238	-300
S1	irregular	1	82	1	1.093	51	-497	-500
S1	irregular	2	83	1	0.651	51	-1093	-1100
S1	irregular	1.5	84	1	0.562	68	-413	-500
S1	irregular	2	85	1	0.569	68	-39	-100
S1	irregular	1.5	86	0	0.642	53	-297	-300
S1	irregular	3	87	1	1.171	68	-613	-700
S1	irregular	1.5	88	1	0.713	52	-182	-100
S1	irregular	2.5	89	0	0.956	67	-198	-100
S1	irregular	2.5	90	1	0.67	68	-166	-100
S1	irregular	3	91	1	0.57	52	-19	-100
S1	irregular	1.5	92	1	0.581	67	-6	-100
S1	irregular	1	93	0	0.592	53	-363	-300
S1	irregular	1	94	1	0.565	68	-150	-100
S1	irregular	3	95	0	1.332	53	-645	-700
S1	irregular	1	96	1	0.655	68	-766	-700
S1	irregular	1.5	97	1	0.766	68	-718	-700
S1	irregular	2.5	98	0	1.287	53	-836	-900
S1	irregular	1	99	1	0.613	68	-546	-500
S1	irregular	1	100	1	0.651	68	-199	-100
S1	regular	2.5	101	1	1.314	53	-507	-500
S1	regular	2.5	102	0	1.476	53	-1540	-1500
S1	regular	2.5	103	1	1.343	68	-110	-100
S1	regular	2.5	104	1	1.247	53	-164	-100
S1	regular	2.5	105	1	0.875	67	-408	-500
S1	regular	2.5	106	1	0.893	54	-366	-300
S1	regular	2.5	107	0	0.748	54	-775	-700
S1	regular	2.5	108	1	0.816	67	-461	-500
S1	regular	2.5	109	0	0.784	54	-148	-100
S1	regular	2.5	110	1	1.599	53	-1610	-1700
S1	regular	2.5	111	1	1.797	67	-444	-500
S1	regular	2.5	112	0	0.645	66	-164	-100
S1	regular	2.5	113	0	0.809	53	-643	-700
S1	regular	2.5	114	0	1.265	52	-1190	-1100
S1	regular	2.5	115	1	0.637	69	-544	-500
S1	regular	2.5	116	1	0.7	51	-856	-900
S1	regular	2.5	117	1	0.624	68	-77	-100
S1	regular	2.5	118	1	0.662	68	-429	-500
S1	regular	2.5	119	1	0.571	67	-1028	-1100
S1	regular	2.5	120	1	0.649	53	-811	-900
S1	regular	2.5	121	1	0.541	54	-14	-100
S1	regular	2.5	122	0	0.833	66	-493	-500
S1	regular	2.5	123	0	1.037	67	-824	-900
S1	regular	2.5	124	0	0.919	68	-750	-700
S1	regular	2.5	125	1	0.459	51	-1367	-1300
S1	regular	2.5	126	1	0.875	68	-616	-700
S1	regular	2.5	127	1	1.118	68	-804	-900
S1	regular	2.5	128	0	1.193	53	-449	-500
S1	regular	2.5	129	1	0.663	68	-122	-100
S1	regular	2.5	130	1	0.534	52	-46	-100
S1	regular	2.5	131	1	0.715	53	-978	-900
S1	regular	2.5	132	1	1.21	67	-883	-900
S1	regular	2.5	133	0	0.975	54	-1160	-1100
S1	regular	2.5	134	1	0.887	53	-31	-100
S1	regular	2.5	135	0	1.067	67	-320	-300
S1	regular	2.5	136	1	0.995	68	-1019	-1100
S1	regular	2.5	137	0	0.645	67	-920	-900
S1	regular	2.5	138	1	0.69	68	-2348	-2300
S1	regular	2.5	139	1	0.84	68	-661	-700
S1	regular	2.5	140	1	0.699	67	-1425	-1500
S1	regular	2.5	141	1	0.656	53	-757	-700
S1	regular	2.5	142	1	0.634	66	-136	-100
S1	regular	2.5	143	0	0.817	66	-1159	-1100
S1	regular	2.5	144	1	0.78	67	-854	-900
S1	regular	2.5	145	1	0.739	54	-3	-100
S1	regular	2.5	146	1	0.725	54	-190	-100
S1	regular	2.5	147	1	0.689	55	-812	-900
S1	regular	2.5	148	1	0.543	55	-2518	-2500
S1	regular	2.5	149	1	0.611	56	-60	-100
S1	regular	2.5	150	1	0.665	56	-195	-100
S1	regular	2.5	151	1	0.578	57	-446	-500
S1	regular	2.5	152	1	0.564	57	-723	-700
S1	regular	2.5	153	0	0.976	58	-779	-700
S1	regular	2.5	154	0	0.74	63	-1370	-1300
S1	regular	2.5	155	0	0.917	64	-202	-300
S1	regular	2.5	156	1	0.599	55	-1	-100
S1	regular	2.5	157	0	0.648	65	-943	-900
S1	regular	2.5	158	0	0.621	66	-202	-300
S1	regular	2.5	159	1	0.633	53	-3	-100
S1	regular	2.5	160	1	1.173	54	-232	-300
S1	regular	2.5	162	1	0.69	54	-879	-900
S1	regular	2.5	163	1	0.589	55	-560	-500
S1	regular	2.5	164	1	1.416	55	-822	-900
S1	regular	2.5	165	1	1.088	64	-243	-300
S1	regular	2.5	166	1	0.978	64	-669	-700
S1	regular	2.5	167	1	0.69	63	-716	-700
S1	regular	2.5	168	1	0.968	63	-332	-300
S1	regular	2.5	169	1	1.008	62	-372	-300
S1	regular	2.5	170	1	0.755	62	-1041	-1100
S1	regular	2.5	171	0	0.8	61	-1063	-1100
S1	regular	2.5	172	1	0.781	62	-1242	-1300
S1	regular	2.5	173	0	1.31	58	-422	-500
S1	regular	2.5	174	0	0.835	57	-430	-500
S1	regular	2.5	175	0	0.657	56	-608	-700
S1	regular	2.5	176	0	0.648	55	-458	-500
S1	regular	2.5	177	0	0.548	54	-284	-300
S1	regular	2.5	178	1	0.682	67	-1159	-1100
S1	regular	2.5	179	1	0.677	54	-912	-900
S1	regular	2.5	180	1	0.524	66	-959	-900
S1	regular	2.5	181	0	0.644	55	-410	-500
S1	regular	2.5	182	0	0.79	66	-25	-100
S1	regular	2.5	183	1	1.123	67	-1165	-1100
S1	regular	2.5	184	1	0.669	67	-569	-500
S1	regular	2.5	185	1	0.613	54	-711	-700
S1	regular	2.5	186	1	0.651	54	-458	-500
S1	regular	2.5	187	0	0.61	55	-279	-300
S1	regular	2.5	188	0	1.077	54	-195	-100
S1	regular	2.5	189	0	0.607	53	-825	-900
S1	regular	2.5	190	1	0.682	52	-237	-300
S1	regular	2.5	191	1	0.747	68	-70	-100
S1	regular	2.5	192	1	0.922	53	-1802	-1900
S1	regular	2.5	193	1	0.618	67	-628	-700
S1	regular	2.5	194	1	0.783	66	-511	-500
S1	regular	2.5	195	1	0.683	66	-1393	-1300
S1	regular	2.5	196	0	1.555	55	-694	-700
S1	regular	2.5	197	0	0.798	66	-659	-700
S1	regular	2.5	198	0	1.07	53	-291	-300
S1	regular	2.5	199	1	0.67	68	-846	-900
S1	regular	2.5	200	1	0.62	68	-1167	-1100
S1	irregular	3	201	1	1.086	67	-2226	-2300
S1	irregular	3	202	0	0.766	53	-1625	-1700
S1	irregular	1	203	1	0.807	68	-56	-100
S1	irregular	2	204	1	0.51	67	-717	-700
S1	irregular	3	205	0	0.739	53	-342	-300
S1	irregular	2	206	1	0.536	68	-314	-300
S1	irregular	1.5	207	1	0.492	67	-363	-300
S1	irregular	3	208	1	0.801	67	-328	-300
S1	irregular	1	209	1	1.096	54	-198	-100
S1	irregular	2	210	0	0.71	66	-122	-100
S1	irregular	1.5	211	0	0.603	53	-478	-500
S1	irregular	2.5	212	1	1.082	52	-146	-100
S1	irregular	3	213	0	1.23	53	-1971	-1900
S1	irregular	1	214	0	0.679	52	-53	-100
S1	irregular	1	215	1	0.78	69	-1305	-1300
S1	irregular	1.5	216	1	0.798	51	-58	-100
S1	irregular	1	217	1	0.956	52	-361	-300
S1	irregular	3	218	1	0.702	68	-142	-100
S1	irregular	1	219	1	0.641	67	-162	-100
S1	irregular	2	220	0	1.197	53	-429	-500
S1	irregular	1	221	1	0.6	68	-1190	-1100
S1	irregular	3	222	1	0.645	53	-429	-500
S1	irregular	3	223	1	0.708	67	-526	-500
S1	irregular	2.5	224	0	0.608	54	-289	-300
S1	irregular	3	225	1	1.327	53	-519	-500
S1	irregular	1.5	226	1	0.894	53	-381	-300
S1	irregular	2	227	0	0.711	66	-157	-100
S1	irregular	3	228	1	0.566	67	-123	-100
S1	irregular	1	229	1	0.646	67	-441	-500
S1	irregular	3	230	1	0.687	54	-1543	-1500
S1	irregular	2.5	231	1	0.669	54	-283	-300
S1	irregular	2.5	232	1	0.685	65	-51	-100
S1	irregular	1	233	1	0.807	55	-606	-700
S1	irregular	1.5	234	0	1.002	64	-67	-100
S1	irregular	2.5	235	0	0.906	65	-196	-100
S1	irregular	2.5	236	0	0.618	54	-869	-900
S1	irregular	2	237	0	0.61	53	-122	-100
S1	irregular	1	238	1	1.488	52	-147	-100
S1	irregular	2	239	1	0.654	52	-137	-100
S1	irregular	2.5	240	1	0.583	53	-972	-900
S1	irregular	2	241	1	1.009	67	-1335	-1300
S1	irregular	3	242	1	0.754	66	-411	-500
S1	irregular	2.5	243	1	0.928	66	-115	-100
S1	irregular	1	244	0	0.959	65	-152	-100
S1	irregular	2	245	1	0.586	54	-819	-900
S1	irregular	2	246	1	0.886	54	-206	-300
S1	irregular	1.5	247	1	0.682	65	-200	-300
S1	irregular	1.5	248	1	0.71	55	-316	-300
S1	irregular	3	249	0	0.592	64	-708	-700
S1	irregular	1.5	250	1	0.596	65	-1234	-1300
S1	irregular	2.5	252	0	1.006	56	-1667	-1700
S1	irregular	2.5	253	1	0.72	65	-106	-100
S1	irregular	1	255	1	0.722	64	-594	-500
S1	irregular	2	256	0	0.656	56	-166	-100
S1	irregular	1	258	1	1.191	56	-388	-300
S1	irregular	2.5	259	0	0.519	64	-1144	-1100
S1	irregular	1.5	260	1	0.649	65	-326	-300
S1	irregular	1.5	261	1	0.69	56	-1707	-1700
S1	irregular	2	262	0	0.68	64	-842	-900
S1	irregular	1.5	263	1	0.795	65	-723	-700
S1	irregular	2	264	0	0.656	56	-857	-900
S1	irregular	2.5	266	1	0.63	65	-418	-500
S1	irregular	1	267	1	0.707	56	-318	-300
S1	irregular	2.5	268	0	0.784	56	-350	-300
S1	irregular	1	269	1	0.926	65	-609	-700
S1	irregular	3	270	1	0.522	56	-696	-700
S1	irregular	1.5	271	0	0.765	64	-708	-700
S1	irregular	2	272	1	0.775	55	-394	-300
S1	irregular	1.5	274	1	0.737	56	-300	-300
S1	irregular	2	275	1	0.634	63	-414	-500
S1	irregular	1.5	276	1	1.246	63	-270	-300
S1	irregular	2.5	277	1	1.083	58	-587	-500
S1	irregular	1.5	278	1	0.731	62	-472	-500
S1	irregular	2	279	1	1.055	59	-2186	-2100
S1	irregular	3	280	1	1.073	61	-37	-100
S1	irregular	2.5	281	1	0.636	61	-2745	-2700
S1	irregular	2	282	1	0.777	61	-2273	-2300
S1	irregular	3	283	0	0.502	61	-449	-500
S1	irregular	2.5	284	0	0.48	58	-460	-500
S1	irregular	1	286	0	1.074	64	-44	-100
S1	irregular	2.5	287	1	1.012	65	-240	-300
S1	irregular	1	288	0	1.146	65	-265	-300
S1	irregular	2	290	1	1.107	67	-69	-100
S1	irregular	1	294	1	0.738	55	-320	-300
S1	irregular	2.5	295	1	0.521	64	-794	-700
S1	irregular	2.5	296	0	0.712	56	-302	-300
S1	irregular	3	297	0	0.669	55	-17	-100
S1	irregular	2.5	298	0	0.891	66	-360	-300
S1	irregular	1.5	299	1	0.883	53	-442	-500
S1	irregular	3	300	1	0.621	66	-294	-300
S1	regular	2	301	1	1.813	54	-210	-300
S1	regular	2	302	1	0.615	55	-690	-700
S1	regular	2	303	1	0.728	55	-335	-300
S1	regular	2	304	0	1.273	56	-155	-100
S1	regular	2	305	0	1.673	55	-110	-100
S1	regular	2	306	1	0.854	66	-491	-500
S1	regular	2	307	0	0.961	54	-755	-700
S1	regular	2	308	1	1.033	67	-72	-100
S1	regular	2	309	0	1.126	54	-256	-300
S1	regular	2	310	1	1.081	67	-492	-500
S1	regular	2	311	0	0.673	53	-843	-900
S1	regular	2	312	0	0.909	52	-57	-100
S1	regular	2	313	0	1.13	51	-355	-300
S1	regular	2	314	1	0.858	70	-980	-900
S1	regular	2	315	0	0.599	69	-114	-100
S1	regular	2	316	1	0.627	50	-272	-300
S1	regular	2	317	1	0.693	70	-2271	-2300
S1	regular	2	318	1	0.988	51	-696	-700
S1	regular	2	319	1	0.592	51	-291	-300
S1	regular	2	320	1	0.678	52	-389	-300
S1	regular	2	321	1	0.633	68	-366	-300
S1	regular	2	323	0	0.953	53	-769	-700
S1	regular	2	324	1	0.624	68	-229	-300
S1	regular	2	325	0	0.546	67	-87	-100
S1	regular	2	326	1	0.628	68	-717	-700
S1	regular	2	327	1	1.045	68	-1235	-1300
S1	regular	2	328	1	0.754	67	-791	-700
S1	regular	2	329	1	1.132	53	-230	-300
S1	regular	2	330	1	0.913	66	-574	-500
S1	regular	2	331	0	0.828	66	-2263	-2300
S1	regular	2	332	0	0.8	67	-605	-700
S1	regular	2	333	0	1.997	52	-429	-500
S1	regular	2	334	1	1.415	69	-17	-100
S1	regular	2	336	0	1.452	52	-218	-300
S1	regular	2	337	1	0.895	69	-692	-700
S1	regular	2	338	1	0.576	51	-940	-900
S1	regular	2	339	1	0.629	68	-608	-700
S1	regular	2	340	1	0.63	52	-363	-300
S1	regular	2	341	1	0.808	53	-462	-500
S1	regular	2	342	1	0.584	67	-886	-900
S1	regular	2	343	0	0.544	66	-72	-100
S1	regular	2	344	1	0.529	53	-404	-500
S1	regular	2	345	1	0.499	53	-9	-100
S1	regular	2	346	1	0.516	54	-672	-700
S1	regular	2	347	1	0.563	54	-617	-700
S1	regular	2	348	0	0.634	55	-359	-300
S1	regular	2	349	1	0.553	54	-200	-300
S1	regular	2	350	0	0.549	66	-390	-300
S1	regular	2	351	1	0.882	53	-1182	-1100
S1	regular	2	352	1	0.691	66	-2121	-2100
S1	regular	2	353	1	1.107	66	-544	-500
S1	regular	2	354	1	0.451	55	-352	-300
S1	regular	2	355	1	0.573	65	-265	-300
S1	regular	2	356	1	0.686	64	-477	-500
S1	regular	2	357	1	0.843	64	-579	-500
S1	regular	2	358	0	0.772	63	-171	-100
S1	regular	2	359	0	0.762	64	-741	-700
S1	regular	2	360	1	0.626	55	-116	-100
S1	regular	2	361	1	0.66	65	-414	-500
S1	regular	2	362	0	0.485	64	-284	-300
S1	regular	2	363	1	1.138	65	-2463	-2500
S1	regular	2	364	0	1.426	65	-667	-700
S1	regular	2	365	0	0.914	54	-701	-700
S1	regular	2	367	1	0.616	52	-208	-300
S1	regular	2	369	0	0.63	52	-58	-100
S1	regular	2	371	1	0.861	51	-331	-300
S1	regular	2	372	1	0.708	52	-118	-100
S1	regular	2	373	1	0.932	68	-1622	-1700
S1	regular	2	374	1	0.678	53	-18	-100
S1	regular	2	375	0	0.877	53	-183	-100
S1	regular	2	376	1	0.606	68	-266	-300
S1	regular	2	377	1	0.628	67	-594	-500
S1	regular	2	378	1	0.619	67	-123	-100
S1	regular	2	379	1	1.333	54	-424	-500
S1	regular	2	380	0	0.76	54	-963	-900
S1	regular	2	381	1	0.618	67	-1247	-1300
S1	regular	2	382	0	0.635	66	-215	-300
S1	regular	2	383	1	0.961	67	-15	-100
S1	regular	2	384	1	0.649	53	-637	-700
S1	regular	2	385	1	0.608	66	-155	-100
S1	regular	2	387	1	0.662	65	-76	-100
S1	regular	2	388	1	0.826	65	-499	-500
S1	regular	2	389	1	0.677	64	-1566	-1500
S1	regular	2	390	1	0.827	56	-399	-300
S1	regular	2	391	0	0.677	57	-22	-100
S1	regular	2	392	1	0.598	56	-316	-300
S1	regular	2	394	0	0.628	57	-227	-300
S1	regular	2	395	0	0.657	56	-1285	-1300
S1	regular	2	396	1	0.604	65	-1030	-1100
S1	regular	2	397	1	1.033	65	-591	-500
S1	regular	2	398	0	0.548	64	-532	-500
S1	regular	2	399	1	0.72	65	-719	-700
S1	regular	2	400	1	0.539	65	-1061	-1100
S1	irregular	2	401	0	1.287	56	-976	-900
S1	irregular	2	402	0	0.558	55	-704	-700
S1	irregular	2.5	403	1	0.495	54	-565	-500
S1	irregular	2	404	1	0.638	66	-103	-100
S1	irregular	3	405	1	0.889	55	-1668	-1700
S1	irregular	3	406	1	0.626	55	-537	-500
S1	irregular	1.5	407	0	0.594	56	-23	-100
S1	irregular	2.5	408	1	0.865	55	-2	-100
S1	irregular	2.5	409	0	0.7	55	-276	-300
S1	irregular	1.5	410	1	0.553	66	-826	-900
S1	irregular	1	411	0	0.638	55	-116	-100
S1	irregular	1	412	1	0.958	66	-304	-300
S1	irregular	1.5	413	0	0.719	54	-342	-300
S1	irregular	1	414	0	0.766	67	-213	-300
S1	irregular	1	415	1	0.617	68	-625	-700
S1	irregular	2.5	416	1	0.612	53	-1630	-1700
S1	irregular	1	417	1	0.726	53	-336	-300
S1	irregular	1.5	418	0	0.587	54	-164	-100
S1	irregular	1	419	1	0.684	67	-637	-700
S1	irregular	2.5	420	0	0.592	67	-583	-500
S1	irregular	2	421	1	0.553	68	-505	-500
S1	irregular	2	422	1	0.544	53	-262	-300
S1	irregular	3	423	1	0.818	53	-520	-500
S1	irregular	2.5	424	1	0.649	66	-232	-300
S1	irregular	3	425	1	0.831	66	-1792	-1700
S1	irregular	3	426	1	0.593	65	-3342
S1	irregular	3	427	1	1.041	65	-122	-100
S1	irregular	2	428	1	1.377	56	-403	-500
S1	irregular	1	429	0	0.923	64	-325	-300
S1	irregular	2	430	0	1.113	65	-292	-300
S1	irregular	3	431	1	0.68	66	-514	-500
S1	irregular	3	432	1	0.845	65	-505	-500
S1	irregular	2.5	433	1	1.213	55	-501	-500
S1	irregular	1	434	0	0.793	64	-749	-700
S1	irregular	1	435	1	0.536	65	-498	-500
S1	irregular	1	436	0	1.16	65	-469	-500
S1	irregular	2	437	0	0.749	54	-617	-700
S1	irregular	2.5	438	1	0.743	67	-2846	-2900
S1	irregular	2.5	439	1	0.732	66	-1405	-1500
S1	irregular	3	440	1	0.711	54	-987	-900
S1	irregular	2.5	442	0	0.658	66	-35	-100
S1	irregular	2.5	443	1	0.845	53	-143	-100
S1	irregular	3	444	1	0.536	53	-3275
S1	irregular	2.5	445	1	0.619	66	-866	-900
S1	irregular	3	446	1	0.64	54	-718	-700
S1	irregular	1	447	1	0.655	55	-186	-100
S1	irregular	2	448	0	0.673	65	-758	-700
S1	irregular	2.5	449	1	0.573	54	-1258	-1300
S1	irregular	1	451	0	0.974	55	-478	-500
S1	irregular	2	453	1	0.641	67	-2212	-2300
S1	irregular	2	454	1	0.952	54	-90	-100
S1	irregular	2.5	455	0	0.681	66	-374	-300
S1	irregular	3	456	1	0.667	53	-630	-700
S1	irregular	2.5	457	1	0.661	54	-819	-900
S1	irregular	3	458	0	0.728	54	-87	-100
S1	irregular	1.5	460	1	1.175	68	-359	-300
S1	irregular	2.5	461	0	0.788	67	-511	-500
S1	irregular	2	462	1	0.602	68	-409	-500
S1	irregular	2.5	464	1	0.6	69	-461	-500
S1	irregular	1	465	1	1.176	52	-82	-100
S1	irregular	2	466	0	0.83	52	-660	-700
S1	irregular	2	467	0	1.094	69	-2286	-2300
S1	irregular	1.5	468	1	0.642	70	-270	-300
S1	irregular	2.5	470	1	0.668	70	-1500	-1500
S1	irregular	2	471	1	1.001	70	-267	-300
S1	irregular	2	472	1	0.63	51	-718	-700
S1	irregular	1.5	473	1	0.996	69	-1832	-1900
S1	irregular	1	474	0	1.013	52	-454	-500
S1	irregular	1.5	475	1	0.753	69	-251	-300
S1	irregular	1.5	476	1	0.723	51	-855	-900
S1	irregular	1.5	477	1	0.775	52	-68	-100
S1	irregular	2.5	478	1	0.696	52	-20	-100
S1	irregular	1.5	479	1	0.681	67	-328	-300
S1	irregular	1	480	1	0.643	67	-37	-100
S1	irregular	3	481	1	0.79	66	-616	-700
S1	irregular	3	482	0	0.798	66	-1806	-1900
S1	irregular	1	484	1	0.742	68	-292	-300
S1	irregular	1.5	485	0	1.258	53	-139	-100
S1	irregular	2	486	0	0.884	68	-761	-700
S1	irregular	1.5	487	1	0.515	69	-261	-300
S1	irregular	3	488	1	0.53	51	-662	-700
S1	irregular	1.5	489	0	1.12	68	-86	-100
S1	irregular	1.5	490	1	0.611	69	-215	-300
S1	irregular	3	491	1	0.565	51	-418	-500
S1	irregular	2	492	1	0.507	52	-378	-300
S1	irregular	1.5	493	1	0.642	52	-1762	-1700
S1	irregular	3	494	1	0.772	67	-464	-500
S1	irregular	1	495	1	0.681	53	-234	-300
S1	irregular	2	496	1	0.596	54	-620	-700
S1	irregular	3	497	0	0.732	66	-1173	-1100
S1	irregular	1.5	499	1	0.534	66	-293	-300
S1	irregular	1.5	500	0	1.284	54	-181	-100
S1	regular	1	502	1	1.281	66	-1378	-1300
S1	regular	1	503	0	0.754	56	-413	-500
S1	regular	1	504	1	1.235	66	-152	-100
S1	regular	1	505	1	0.814	66	-419	-500
S1	regular	1	506	0	0.812	56	-886	-900
S1	regular	1	507	1	0.815	66	-522	-500
S1	regular	1	508	0	0.916	66	-342	-300
S1	regular	1	509	0	0.655	52	-283	-300
S1	regular	1	510	1	0.662	70	-527	-500
S1	regular	1	511	1	0.698	52	-355	-300
S1	regular	1	512	1	0.581	68	-26	-100
S1	regular	1	513	0	0.789	53	-1347	-1300
S1	regular	1	514	1	0.66	68	-545	-500
S1	regular	1	515	1	1.062	52	-107	-100
S1	regular	1	516	0	0.505	53	-370	-300
S1	regular	1	517	1	0.638	52	-778	-700
S1	regular	1	518	1	0.769	52	-537	-500
S1	regular	1	519	1	0.554	67	-156	-100
S1	regular	1	520	1	0.969	53	-710	-700
S1	regular	1	521	1	0.487	66	-411	-500
S1	regular	1	522	0	1.108	54	-151	-100
S1	regular	1	523	1	0.709	67	-287	-300
S1	regular	1	524	0	0.752	54	-408	-500
S1	regular	1	525	1	0.743	53	-149	-100
S1	regular	1	526	1	0.527	67	-160	-100
S1	regular	1	527	1	0.572	66	-706	-700
S1	regular	1	528	1	0.618	66	-27	-100
S1	regular	1	530	1	0.974	54	-519	-500
S1	regular	1	532	1	0.626	65	-294	-300
S1	regular	1	534	0	1.008	66	-438	-500
S1	regular	1	535	1	0.636	53	-286	-300
S1	regular	1	536	1	0.964	54	-820	-900
S1	regular	1	537	1	0.731	66	-750	-700
S1	regular	1	538	1	0.623	65	-290	-300
S1	regular	1	539	1	0.575	55	-664	-700
S1	regular	1	540	0	0.62	64	-422	-500
S1	regular	1	541	1	0.566	65	-469	-500
S1	regular	1	542	1	1.092	65	-439	-500
S1	regular	1	543	0	1.101	56	-273	-300
S1	regular	1	546	0	0.627	66	-681	-700
S1	regular	1	547	1	0.504	53	-479	-500
S1	regular	1	548	0	0.781	54	-11	-100
S1	regular	1	549	0	0.629	67	-260	-300
S1	regular	1	550	1	0.772	52	-111	-100
S1	regular	1	551	0	0.664	68	-467	-500
S1	regular	1	552	1	0.854	51	-392	-300
S1	regular	1	553	1	0.666	52	-538	-500
S1	regular	1	554	1	0.603	68	-1241	-1300
S1	regular	1	555	1	0.542	67	-476	-500
S1	regular	1	556	1	0.644	53	-640	-700
S1	regular	1	557	1	0.564	66	-1007	-1100
S1	regular	1	558	1	0.533	54	-432	-500
S1	regular	1	559	0	0.609	55	-304	-300
S1	regular	1	560	0	0.882	66	-46	-100
S1	regular	1	561	1	0.632	53	-171	-100
S1	regular	1	562	1	0.673	67	-675	-700
S1	regular	1	564	1	1.122	54	-115	-100
S1	regular	1	565	0	0.5	65	-232	-300
S1	regular	1	566	0	0.569	66	-747	-700
S1	regular	1	567	1	0.698	53	-483	-500
S1	regular	1	568	1	0.564	53	-519	-500
S1	regular	1	570	1	1.644	54	-776	-700
S1	regular	1	571	0	0.696	65	-261	-300
S1	regular	1	572	1	1.211	66	-261	-300
S1	regular	1	573	0	0.82	54	-362	-300
S1	regular	1	575	0	0.605	68	-745	-700
S1	regular	1	576	1	0.534	51	-380	-300
S1	regular	1	577	1	0.457	52	-558	-500
S1	regular	1	578	1	0.767	68	-626	-700
S1	regular	1	579	1	1.259	53	-505	-500
S1	regular	1	580	1	0.586	53	-422	-500
S1	regular	1	581	1	0.577	54	-952	-900
S1	regular	1	582	0	0.57	66	-152	-100
S1	regular	1	583	1	0.604	53	-1364	-1300
S1	regular	1	584	1	0.631	66	-504	-500
S1	regular	1	585	1	0.562	66	-49	-100
S1	regular	1	586	1	0.649	65	-344	-300
S1	regular	1	587	0	0.543	55	-421	-500
S1	regular	1	588	1	0.516	66	-838	-900
S1	regular	1	591	1	0.615	66	-554	-500
S1	regular	1	592	1	0.462	65	-587	-500
S1	regular	1	593	1	0.556	65	-1573	-1500
S1	regular	1	594	0	0.666	56	-396	-300
S1	regular	1	595	1	0.846	55	-284	-300
S1	regular	1	596	1	0.757	55	-286	-300
S1	regular	1	597	1	0.721	64	-1126	-1100
S1	regular	1	598	1	0.702	64	-29	-100
S1	regular	1	599	0	0.647	57	-538	-500
S1	regular	1	600	0	0.687	56	-516	-500
S1	irregular	3	601	0	1.14	55	-731	-700
S1	irregular	2	603	0	0.579	53	-1274	-1300
S1	irregular	1	604	0	0.769	52	-449	-500
S1	irregular	2.5	605	1	0.685	51	-191	-100
S1	irregular	1	606	1	0.566	69	-463	-500
S1	irregular	2	607	1	0.682	52	-138	-100
S1	irregular	1.5	608	1	1.168	52	-645	-700
S1	irregular	3	609	1	0.596	67	-427	-500
S1	irregular	2	610	1	0.76	53	-442	-500
S1	irregular	1.5	611	1	0.643	66	-527	-500
S1	irregular	2	612	0	0.527	66	-510	-500
S1	irregular	3	613	0	0.718	67	-174	-100
S1	irregular	1	614	1	0.639	52	-277	-300
S1	irregular	1.5	615	0	0.485	53	-632	-700
S1	irregular	1.5	616	1	0.495	68	-1636	-1700
S1	irregular	1.5	617	1	0.572	68	-50	-100
S1	irregular	2.5	618	1	0.449	53	-1907	-1900
S1	irregular	1.5	619	1	0.622	67	-291	-300
S1	irregular	2.5	620	0	0.513	54	-837	-900
S1	irregular	2.5	621	1	0.521	67	-359	-300
S1	irregular	2	622	1	0.521	67	-675	-700
S1	irregular	3	623	0	0.598	54	-31	-100
S1	irregular	2.5	624	0	0.547	53	-387	-300
S1	irregular	1	625	1	0.547	68	-351	-300
S1	irregular	2.5	626	1	0.61	68	-318	-300
S1	irregular	3	627	1	0.572	67	-245	-300
S1	irregular	3	628	0	0.628	53	-85	-100
S1	irregular	2	629	0	0.726	52	-89	-100
S1	irregular	2	631	0	0.646	68	-623	-700
S1	irregular	1.5	632	1	0.931	51	-369	-300
S1	irregular	1	633	1	1.002	51	-327	-300
S1	irregular	2	634	1	0.56	68	-1403	-1500
S1	irregular	3	635	1	0.555	68	-737	-700
S1	irregular	3	636	0	0.553	53	-164	-100
S1	irregular	3	637	1	0.687	52	-484	-500
S1	irregular	3	638	1	0.94	52	-2454	-2500
S1	irregular	2	639	0	1.133	67	-1335	-1300
S1	irregular	3	640	1	0.549	68	-64	-100
S1	irregular	2	641	1	0.512	68	-149	-100
S1	irregular	3	642	1	0.897	53	-78	-100
S1	irregular	2.5	643	1	0.459	67	-392	-300
S1	irregular	3	644	1	0.543	66	-697	-700
S1	irregular	2.5	645	0	0.549	54	-386	-300
S1	irregular	1	646	1	0.547	67	-294	-300
S1	irregular	2.5	647	1	0.449	66	-57	-100
S1	irregular	2.5	648	1	0.493	66	-1011	-1100
S1	irregular	3	649	1	0.523	65	-2877	-2900
S1	irregular	2	650	1	0.636	65	-1055	-1100
S1	irregular	2	651	0	0.505	56	-612	-700
S1	irregular	2.5	652	1	0.786	55	-120	-100
S1	irregular	1.5	653	0	0.712	65	-757	-700
S1	irregular	2	654	1	0.647	54	-570	-500
S1	irregular	3	655	1	0.625	55	-756	-700
S1	irregular	1.5	656	1	0.582	65	-290	-300
S1	irregular	1.5	657	0	0.805	56	-1057	-1100
S1	irregular	1	658	0	0.712	65	-223	-300
S1	irregular	1.5	660	1	0.764	54	-421	-500
S1	irregular	2.5	661	1	0.718	55	-61	-100
S1	irregular	1	663	1	0.562	54	-243	-300
S1	irregular	3	664	1	0.704	65	-457	-500
S1	irregular	1	665	0	0.733	55	-1414	-1500
S1	irregular	1.5	666	1	0.734	54	-538	-500
S1	irregular	2	667	0	1	55	-424	-500
S1	irregular	1.5	669	1	0.739	66	-747	-700
S1	irregular	1	671	1	0.62	65	-425	-500
S1	irregular	1.5	672	0	0.638	64	-837	-900
S1	irregular	2.5	673	1	0.536	65	-914	-900
S1	irregular	2.5	674	1	0.549	65	-769	-700
S1	irregular	3	675	1	0.553	64	-332	-300
S1	irregular	1	676	1	0.558	64	-138	-100
S1	irregular	2.5	677	1	0.586	63	-2822	-2900
S1	irregular	2	678	0	0.473	57	-605	-700
S1	irregular	3	679	0	0.678	56	-952	-900
S1	irregular	1	680	1	0.553	65	-80	-100
S1	irregular	1	681	0	0.713	64	-697	-700
S1	irregular	3	682	1	0.743	65	-129	-100
S1	irregular	1	683	1	0.629	65	-202	-300
S1	irregular	2.5	684	0	0.748	56	-81	-100
S1	irregular	1	685	0	0.659	55	-202	-300
S1	irregular	1.5	686	0	0.837	66	-683	-700
S1	irregular	2.5	687	0	0.772	67	-665	-700
S1	irregular	2	688	1	0.667	52	-553	-500
S1	irregular	1	689	1	0.743	52	-273	-300
S1	irregular	1	690	1	0.927	53	-98	-100
S1	irregular	1	691	1	1.179	53	-1398	-1300
S1	irregular	2.5	692	1	0.718	66	-2273	-2300
S1	irregular	1	693	1	0.639	54	-173	-100
S1	irregular	1.5	694	1	0.59	65	-933	-900
S1	irregular	2.5	695	0	0.734	55	-493	-500
S1	irregular	2	696	1	0.609	66	-882	-900
S1	irregular	3	697	1	1.103	55	-669	-700
S1	irregular	2	698	1	0.641	55	-159	-100
S1	irregular	1.5	699	0	0.508	56	-209	-300
S1	irregular	2.5	700	1	1.137	55	-816	-900
S1	regular	1.5	701	1	0.98	55	-523	-500
S1	regular	1.5	702	1	1.352	64	-481	-500
S1	regular	1.5	703	1	1.118	56	-457	-500
S1	regular	1.5	704	1	0.739	57	-744	-700
S1	regular	1.5	705	0	0.855	63	-513	-500
S1	regular	1.5	706	0	0.95	64	-896	-900
S1	regular	1.5	707	0	0.608	55	-595	-500
S1	regular	1.5	708	0	0.685	54	-441	-500
S1	regular	1.5	709	1	0.659	67	-1312	-1300
S1	regular	1.5	710	0	0.593	54	-857	-900
S1	regular	1.5	711	0	0.464	67	-513	-500
S1	regular	1.5	712	1	0.557	52	-470	-500
S1	regular	1.5	713	1	0.423	52	-51	-100
S1	regular	1.5	714	1	0.762	53	-860	-900
S1	regular	1.5	715	1	0.502	67	-1236	-1300
S1	regular	1.5	716	1	0.526	66	-796	-700
S1	regular	1.5	717	1	0.505	54	-90	-100
S1	regular	1.5	718	0	0.827	65	-113	-100
S1	regular	1.5	719	0	0.752	54	-469	-500
S1	regular	1.5	720	1	0.869	53	-24	-100
S1	regular	1.5	721	1	0.645	53	-661	-700
S1	regular	1.5	722	1	0.585	54	-763	-700
S1	regular	1.5	724	1	0.619	55	-691	-700
S1	regular	1.5	725	1	0.537	65	-394	-300
S1	regular	1.5	726	0	0.704	64	-97	-100
S1	regular	1.5	727	0	0.903	55	-820	-900
S1	regular	1.5	728	1	0.756	66	-302	-300
S1	regular	1.5	729	1	0.917	54	-1721	-1700
S1	regular	1.5	730	1	0.866	55	-650	-700
S1	regular	1.5	731	1	0.575	55	-789	-700
S1	regular	1.5	732	1	0.596	56	-300	-300
S1	regular	1.5	733	1	0.58	64	-1825	-1900
S1	regular	1.5	734	1	0.664	63	-906	-900
S1	regular	1.5	735	0	1.085	57	-697	-700
S1	regular	1.5	736	1	0.615	64	-429	-500
S1	regular	1.5	737	0	0.878	63	-863	-900
S1	regular	1.5	738	1	1.251	64	-1175	-1100
S1	regular	1.5	740	1	1.021	57	-515	-500
S1	regular	1.5	741	1	0.645	63	-491	-500
S1	regular	1.5	742	1	0.566	62	-679	-700
S1	regular	1.5	743	0	0.602	62	-50	-100
S1	regular	1.5	744	1	0.875	57	-605	-700
S1	regular	1.5	745	1	0.611	62	-320	-300
S1	regular	1.5	746	1	0.559	62	-618	-700
S1	regular	1.5	747	0	0.573	59	-782	-700
S1	regular	1.5	748	1	0.515	62	-167	-100
S1	regular	1.5	749	0	0.667	58	-206	-300
S1	regular	1.5	750	1	0.574	63	-296	-300
S1	regular	1.5	751	0	0.634	58	-543	-500
S1	regular	1.5	752	0	0.529	57	-211	-300
S1	regular	1.5	753	0	0.624	56	-432	-500
S1	regular	1.5	755	0	0.519	66	-248	-300
S1	regular	1.5	756	1	0.535	67	-1242	-1300
S1	regular	1.5	758	1	0.835	54	-587	-500
S1	regular	1.5	759	1	1.312	54	-231	-300
S1	regular	1.5	760	1	0.772	55	-341	-300
S1	regular	1.5	761	0	0.563	55	-487	-500
S1	regular	1.5	762	0	0.577	54	-87	-100
S1	regular	1.5	764	1	0.927	52	-299	-300
S1	regular	1.5	765	1	0.59	67	-465	-500
S1	regular	1.5	766	1	0.663	67	-1089	-1100
S1	regular	1.5	767	1	0.568	66	-266	-300
S1	regular	1.5	769	1	0.655	53	-358	-300
S1	regular	1.5	770	1	0.794	66	-777	-700
S1	regular	1.5	771	1	0.52	54	-802	-900
S1	regular	1.5	772	1	0.551	65	-88	-100
S1	regular	1.5	773	1	0.634	65	-542	-500
S1	regular	1.5	774	0	0.747	56	-972	-900
S1	regular	1.5	775	1	0.619	65	-1856	-1900
S1	regular	1.5	776	1	0.686	65	-530	-500
S1	regular	1.5	777	0	1.122	56	-192	-100
S1	regular	1.5	778	0	0.567	55	-908	-900
S1	regular	1.5	779	1	0.732	54	-1202	-1300
S1	regular	1.5	780	1	0.519	54	-1141	-1100
S1	regular	1.5	781	0	0.725	65	-1021	-1100
S1	regular	1.5	782	1	0.539	66	-661	-700
S1	regular	1.5	784	0	1.318	65	-829	-900
S1	regular	1.5	785	1	0.666	66	-203	-300
S1	regular	1.5	786	1	0.612	66	-1632	-1700
S1	regular	1.5	787	1	0.615	55	-843	-900
S1	regular	1.5	788	0	0.652	65	-207	-300
S1	regular	1.5	789	0	1.091	54	-224	-300
S1	regular	1.5	790	0	0.772	67	-77	-100
S1	regular	1.5	791	1	0.616	52	-156	-100
S1	regular	1.5	792	0	0.554	67	-813	-900
S1	regular	1.5	793	1	0.653	52	-106	-100
S1	regular	1.5	794	1	0.579	68	-618	-700
S1	regular	1.5	795	1	0.695	53	-751	-700
S1	regular	1.5	796	0	1.078	53	-546	-500
S1	regular	1.5	797	1	0.61	68	-269	-300
S1	regular	1.5	798	1	0.512	67	-730	-700
S1	regular	1.5	799	1	0.583	67	-453	-500
S1	regular	1.5	800	0	0.577	66	-993	-900
S1	irregular	2	801	1	1.027	53	-1382	-1300
S1	irregular	3	802	1	0.988	67	-1020	-1100
S1	irregular	1	804	1	1.142	66	-377	-300
S1	irregular	1	805	1	0.635	54	-207	-300
S1	irregular	2	806	1	0.987	55	-27	-100
S1	irregular	2	807	0	0.676	55	-1444	-1500
S1	irregular	1	808	1	0.695	66	-202	-300
S1	irregular	2.5	809	0	0.761	55	-487	-500
S1	irregular	2	810	1	0.726	66	-1287	-1300
S1	irregular	3	811	0	1.048	54	-591	-500
S1	irregular	1	812	0	0.745	53	-167	-100
S1	irregular	1.5	813	1	0.481	52	-295	-300
S1	irregular	2	814	1	0.682	67	-1473	-1500
S1	irregular	2.5	815	1	1.112	53	-183	-100
S1	irregular	1.5	816	0	0.764	54	-797	-700
S1	irregular	3	817	1	0.668	53	-279	-300
S1	irregular	2.5	818	0	0.954	53	-1761	-1700
S1	irregular	1	819	1	0.553	68	-553	-500
S1	irregular	1	820	1	0.645	53	-826	-900
S1	irregular	2.5	821	0	0.519	67	-1332	-1300
S1	irregular	2	823	0	0.52	67	-1113	-1100
S1	irregular	2.5	824	1	0.593	68	-30	-100
S1	irregular	3	825	1	0.637	52	-59	-100
S1	irregular	1.5	826	1	0.646	53	-301	-300
S1	irregular	1	827	1	0.517	67	-303	-300
S1	irregular	1.5	828	1	0.605	66	-524	-500
S1	irregular	2.5	829	1	0.7	66	-1233	-1300
S1	irregular	2	830	0	0.889	55	-20	-100
S1	irregular	3	831	1	0.593	66	-596	-500
S1	irregular	1.5	832	1	0.59	54	-464	-500
S1	irregular	1.5	833	0	0.511	55	-928	-900
S1	irregular	1	834	0	0.652	54	-404	-500
S1	irregular	2	835	1	0.6	67	-66	-100
S1	irregular	2.5	836	0	0.81	53	-36	-100
S1	irregular	2	837	1	0.574	68	-195	-100
S1	irregular	2.5	838	1	0.842	53	-742	-700
S1	irregular	3	839	0	0.657	53	-116	-100
S1	irregular	3	840	1	0.884	52	-467	-500
S1	irregular	1.5	841	1	0.722	53	-875	-900
S1	irregular	1.5	842	0	0.752	67	-66	-100
S1	irregular	2.5	843	1	0.933	52	-713	-700
S1	irregular	1	844	0	0.75	67	-1062	-1100
S1	irregular	2.5	845	1	0.658	52	-244	-300
S1	irregular	3	846	0	0.962	68	-130	-100
S1	irregular	2.5	847	1	0.874	51	-105	-100
S1	irregular	2.5	848	1	0.609	68	-720	-700
S1	irregular	2.5	849	1	0.626	68	-1786	-1700
S1	irregular	1	850	1	0.933	53	-332	-300
S1	irregular	2	851	1	0.819	67	-266	-300
S1	irregular	1.5	852	1	0.74	54	-260	-300
S1	irregular	1.5	853	1	0.667	66	-25	-100
S1	irregular	2	854	1	0.698	55	-1250	-1300
S1	irregular	1.5	855	1	0.569	65	-300	-300
S1	irregular	1.5	856	0	0.693	64	-1631	-1700
S1	irregular	3	857	1	1.374	55	-319	-300
S1	irregular	2.5	858	0	0.67	55	-463	-500
S1	irregular	1.5	859	1	0.722	66	-778	-700
S1	irregular	3	861	0	0.562	65	-88	-100
S1	irregular	2.5	863	1	1.162	65	-1507	-1500
S1	irregular	2	864	0	0.607	55	-141	-100
S1	irregular	2	865	1	0.458	54	-521	-500
S1	irregular	3	866	0	0.581	65	-515	-500
S1	irregular	2	869	1	0.777	53	-324	-300
S1	irregular	2.5	871	1	0.625	66	-1477	-1500
S1	irregular	1.5	872	1	0.553	65	-77	-100
S1	irregular	2	873	0	0.523	65	-1120	-1100
S1	irregular	2	874	0	0.786	66	-880	-900
S1	irregular	1	875	0	0.614	67	-725	-700
S1	irregular	3	876	1	0.552	52	-384	-300
S1	irregular	1.5	877	0	0.941	67	-1333	-1300
S1	irregular	2	878	1	0.636	52	-98	-100
S1	irregular	1	879	1	0.662	68	-153	-100
S1	irregular	3	880	1	0.78	53	-611	-700
S1	irregular	1.5	882	1	0.567	66	-874	-900
S1	irregular	1.5	883	1	1.017	54	-377	-300
S1	irregular	2	884	1	0.515	65	-1419	-1500
S1	irregular	3	885	1	0.61	55	-308	-300
S1	irregular	1	886	1	0.748	56	-893	-900
S1	irregular	2.5	887	1	1.237	56	-496	-500
S1	irregular	2.5	888	0	1.202	63	-502	-500
S1	irregular	1	889	1	0.812	56	-399	-300
S1	irregular	2.5	890	0	0.668	64	-279	-300
S1	irregular	3	891	1	1.089	65	-468	-500
S1	irregular	2.5	892	1	1.395	64	-182	-100
S1	irregular	2	893	0	0.709	64	-2374	-2300
S1	irregular	1.5	894	1	0.585	55	-8	-100
S1	irregular	3	895	1	0.639	64	-324	-300
S1	irregular	1	896	1	0.603	64	-32	-100
S1	irregular	2	897	1	0.761	57	-397	-300
S1	irregular	3	898	1	0.651	63	-222	-300
S1	irregular	1	899	0	0.674	58	-513	-500
S1	irregular	3	900	0	0.78	63	-35	-100
S1	regular	3	901	1	1.148	64	-331	-300
S1	regular	3	902	1	0.609	64	-1759	-1700
S1	regular	3	903	1	0.68	63	-46	-100
S1	regular	3	904	1	0.69	57	-547	-500
S1	regular	3	905	0	1.05	62	-16	-100
S1	regular	3	906	0	0.569	57	-1458	-1500
S1	regular	3	907	1	0.563	64	-317	-300
S1	regular	3	908	0	0.602	56	-174	-100
S1	regular	3	909	1	1.166	65	-1111	-1100
S1	regular	3	910	0	0.896	56	-488	-500
S1	regular	3	911	1	0.644	65	-77	-100
S1	regular	3	912	1	0.58	65	-104	-100
S1	regular	3	913	1	0.738	56	-387	-300
S1	regular	3	914	0	0.643	56	-1459	-1500
S1	regular	3	915	1	0.537	65	-656	-700
S1	regular	3	916	1	0.667	64	-1579	-1500
S1	regular	3	917	1	0.793	64	-195	-100
S1	regular	3	918	0	1.129	57	-1171	-1100
S1	regular	3	919	1	0.657	64	-179	-100
S1	regular	3	920	1	0.617	64	-466	-500
S1	regular	3	921	1	0.739	63	-247	-300
S1	regular	3	922	0	0.569	57	-402	-500
S1	regular	3	923	0	0.613	56	-334	-300
S1	regular	3	924	0	0.662	65	-703	-700
S1	regular	3	925	1	0.807	54	-891	-900
S1	regular	3	926	1	0.631	65	-239	-300
S1	regular	3	927	1	0.622	65	-27	-100
S1	regular	3	928	0	0.72	64	-368	-300
S1	regular	3	929	1	0.779	65	-843	-900
S1	regular	3	930	0	0.986	65	-72	-100
S1	regular	3	931	0	0.605	66	-496	-500
S1	regular	3	932	0	0.678	53	-267	-300
S1	regular	3	933	1	0.635	52	-377	-300
S1	regular	3	934	1	0.579	67	-412	-500
S1	regular	3	935	1	0.488	53	-17	-100
S1	regular	3	937	1	0.93	66	-182	-100
S1	regular	3	938	1	0.608	65	-578	-500
S1	regular	3	939	0	0.972	55	-784	-700
S1	regular	3	940	1	0.755	54	-1951	-1900
S1	regular	3	941	0	0.613	55	-33	-100
S1	regular	3	942	0	0.848	54	-1742	-1700
S1	regular	3	943	1	0.828	67	-825	-900
S1	regular	3	944	0	0.864	53	-29	-100
S1	regular	3	945	1	0.572	52	-348	-300
S1	regular	3	946	1	0.569	67	-228	-300
S1	regular	3	947	1	0.686	67	-719	-700
S1	regular	3	948	1	0.788	54	-704	-700
S1	regular	3	949	1	1.522	66	-161	-100
S1	regular	3	950	1	0.693	55	-426	-500
S1	regular	3	951	0	1.181	55	-329	-300
S1	regular	3	952	1	0.691	54	-56	-100
S1	regular	3	953	0	1.094	65	-418	-500
S1	regular	3	954	1	0.581	66	-610	-700
S1	regular	3	955	0	0.807	54	-318	-300
S1	regular	3	956	1	0.568	53	-105	-100
S1	regular	3	957	1	0.628	54	-452	-500
S1	regular	3	958	0	1.184	54	-98	-100
S1	regular	3	959	1	0.581	53	-144	-100
S1	regular	3	960	0	1.058	54	-118	-100
S1	regular	3	961	1	0.544	67	-453	-500
S1	regular	3	962	1	0.758	53	-1562	-1500
S1	regular	3	963	0	0.652	54	-71	-100
S1	regular	3	964	1	0.733	67	-212	-300
S1	regular	3	965	1	0.815	53	-155	-100
S1	regular	3	966	0	0.61	54	-350	-300
S1	regular	3	967	1	0.848	53	-792	-700
S1	regular	3	968	1	0.68	67	-1647	-1700
S1	regular	3	969	1	0.494	54	-339	-300
S1	regular	3	970	0	0.548	54	-767	-700
S1	regular	3	971	1	0.609	67	-1336	-1300
S1	regular	3	972	0	0.65	66	-1619	-1700
S1	regular	3	973	1	0.617	67	-926	-900
S1	regular	3	975	0	0.6	54	-2415	-2500
S1	regular	3	976	1	0.695	53	-81	-100
S1	regular	3	977	1	0.598	53	-3277
S1	regular	3	978	1	0.653	54	-2313	-2300
S1	regular	3	980	1	0.547	67	-555	-500
S1	regular	3	981	1	0.708	66	-3227
S1	regular	3	982	1	0.927	66	-120	-100
S1	regular	3	983	1	0.995	55	-36	-100
S1	regular	3	984	1	0.726	55	-39	-100
S1	regular	3	985	1	0.835	64	-129	-100
S1	regular	3	986	1	0.791	64	-3137
S1	regular	3	987	1	0.952	57	-42	-100
S1	regular	3	988	0	0.982	57	-492	-500
S1	regular	3	989	0	0.588	64	-92	-100
S1	regular	3	990	1	0.602	65	-38	-100
S1	regular	3	991	1	0.666	64	-2525	-2500
S1	regular	3	992	0	0.641	64	-205	-300
S1	regular	3	993	0	0.669	65	-362	-300
S1	regular	3	994	1	0.655	54	-492	-500
S1	regular	3	995	1	0.597	65	-262	-300
S1	regular	3	996	1	0.587	65	-721	-700
S1	regular	3	997	0	0.576	64	-450	-500
S1	regular	3	999	0	0.676	55	-11	-100
S1	regular	3	1000	0	0.839	54	-3226
S10	regular	2.5	1	1	0.82	73	-262	-300
S10	regular	2.5	2	0	1.526	47	-1227	-1300
S10	regular	2.5	4	1	1.413	73	-1488	-1500
S10	regular	2.5	5	1	1.538	73	-112	-100
S10	regular	2.5	6	0	0.841	49	-1831	-1900
S10	regular	2.5	7	1	0.762	73	-610	-700
S10	regular	2.5	8	1	0.614	73	-1366	-1300
S10	regular	2.5	9	1	0.694	71	-1406	-1500
S10	regular	2.5	10	0	0.574	49	-20	-100
S10	regular	2.5	11	1	0.972	72	-1059	-1100
S10	regular	2.5	12	1	1.036	71	-18	-100
S10	regular	2.5	13	1	0.913	49	-1371	-1300
S10	regular	2.5	14	1	0.522	70	-864	-900
S10	regular	2.5	16	0	0.706	49	-1474	-1500
S10	regular	2.5	17	1	0.602	72	-416	-500
S10	regular	2.5	18	1	0.837	71	-139	-100
S10	regular	2.5	19	0	1.13	49	-473	-500
S10	regular	2.5	20	1	0.681	72	-225	-300
S10	regular	2.5	21	1	0.911	71	-572	-500
S10	regular	2.5	22	0	1.359	49	-253	-300
S10	regular	2.5	23	1	1.176	72	-260	-300
S10	regular	2.5	24	0	0.748	49	-686	-700
S10	regular	2.5	25	1	0.6	48	-1938	-1900
S10	regular	2.5	26	1	0.743	72	-815	-900
S10	regular	2.5	27	1	0.645	49	-370	-300
S10	regular	2.5	28	1	1.024	71	-1650	-1700
S10	regular	2.5	29	1	0.957	70	-396	-300
S10	regular	2.5	30	1	0.886	70	-297	-300
S10	regular	2.5	31	0	1.173	51	-85	-100
S10	regular	2.5	32	1	0.818	70	-776	-700
S10	regular	2.5	34	1	0.663	71	-595	-500
S10	regular	2.5	35	1	1.027	50	-731	-700
S10	regular	2.5	36	0	1.014	50	-144	-100
S10	regular	2.5	38	1	0.907	48	-41	-100
S10	regular	2.5	39	1	0.777	71	-220	-300
S10	regular	2.5	40	0	0.638	49	-16	-100
S10	regular	2.5	41	1	1.236	48	-418	-500
S10	regular	2.5	42	1	0.669	71	-568	-500
S10	regular	2.5	43	1	0.749	71	-336	-300
S10	regular	2.5	44	1	0.833	70	-2508	-2500
S10	regular	2.5	45	0	0.835	50	-1592	-1500
S10	regular	2.5	46	1	0.719	71	-403	-500
S10	regular	2.5	47	1	0.84	70	-645	-700
S10	regular	2.5	48	1	1.222	50	-164	-100
S10	regular	2.5	49	1	0.937	51	-238	-300
S10	regular	2.5	51	0	0.606	68	-2262	-2300
S10	regular	2.5	52	0	1.815	51	-186	-100
S10	regular	2.5	53	0	1.217	70	-2317	-2300
S10	regular	2.5	54	0	0.67	71	-52	-100
S10	regular	2.5	55	1	0.754	72	-67	-100
S10	regular	2.5	56	0	1.423	48	-228	-300
S10	regular	2.5	57	1	0.6	47	-992	-900
S10	regular	2.5	58	1	0.936	72	-123	-100
S10	regular	2.5	59	0	1.276	48	-2526	-2500
S10	regular	2.5	60	0	1.218	47	-10	-100
S10	regular	2.5	61	1	0.733	46	-525	-500
S10	regular	2.5	62	1	0.801	47	-2145	-2100
S10	regular	2.5	65	1	0.865	48	-2428	-2500
S10	regular	2.5	66	1	0.814	71	-992	-900
S10	regular	2.5	69	0	0.624	49	-2121	-2100
S10	regular	2.5	70	1	0.74	48	-1559	-1500
S10	regular	2.5	72	1	1.183	47	-30	-100
S10	regular	2.5	73	0	1.093	48	-282	-300
S10	regular	2.5	74	1	0.658	73	-931	-900
S10	regular	2.5	76	1	0.65	74	-2556	-2500
S10	regular	2.5	77	1	0.763	47	-205	-300
S10	regular	2.5	80	1	1.613	73	-2326	-2300
S10	regular	2.5	81	1	0.981	73	-2756	-2700
S10	regular	2.5	82	1	1.487	48	-143	-100
S10	regular	2.5	83	1	0.576	72	-753	-700
S10	regular	2.5	84	1	0.956	49	-230	-300
S10	regular	2.5	86	0	0.644	50	-2653	-2700
S10	regular	2.5	87	1	0.501	71	-48	-100
S10	regular	2.5	88	0	0.919	49	-165	-100
S10	regular	2.5	89	0	1.104	48	-126	-100
S10	regular	2.5	90	0	0.912	47	-2829	-2900
S10	regular	2.5	94	1	0.918	74	-1495	-1500
S10	regular	2.5	95	1	0.708	73	-1982	-1900
S10	regular	2.5	96	0	0.729	47	-743	-700
S10	regular	2.5	97	1	0.726	74	-523	-500
S10	regular	2.5	98	0	0.644	47	-195	-100
S10	regular	2.5	99	1	1.017	46	-264	-300
S10	regular	2.5	100	1	0.571	74	-986	-900
S10	irregular	1	104	1	0.851	75	-960	-900
S10	irregular	1	105	1	1.362	74	-916	-900
S10	irregular	2	108	1	0.797	47	-1048	-1100
S10	irregular	1	109	0	1.35	48	-1375	-1300
S10	irregular	1.5	110	1	0.82	73	-79	-100
S10	irregular	2.5	111	0	1.51	73	-620	-700
S10	irregular	3	113	1	0.914	47	-114	-100
S10	irregular	1.5	115	1	1.216	72	-918	-900
S10	irregular	2.5	116	0	1.779	48	-1283	-1300
S10	irregular	2	118	1	1.283	46	-791	-700
S10	irregular	1.5	119	0	1.245	47	-480	-500
S10	irregular	2.5	120	1	0.686	74	-187	-100
S10	irregular	2.5	121	1	0.842	46	-1386	-1300
S10	irregular	3	122	1	0.86	47	-29	-100
S10	irregular	2.5	124	1	1.297	74	-1158	-1100
S10	irregular	1	127	1	1.256	74	-246	-300
S10	irregular	3	128	0	0.686	73	-795	-700
S10	irregular	2	129	1	0.658	74	-2375	-2300
S10	irregular	2.5	132	1	1.269	45	-1874	-1900
S10	irregular	2.5	133	1	0.705	74	-1043	-1100
S10	irregular	1.5	135	0	1.11	47	-170	-100
S10	irregular	1	136	1	0.565	74	-194	-100
S10	irregular	1	137	0	0.811	46	-38	-100
S10	irregular	2.5	138	1	0.627	75	-1744	-1700
S10	irregular	3	139	1	0.657	74	-2802	-2900
S10	irregular	2.5	141	1	0.901	46	-322	-300
S10	irregular	3	143	1	0.917	47	-2560	-2500
S10	irregular	3	144	0	1.461	72	-2417	-2500
S10	irregular	2	145	1	0.68	73	-481	-500
S10	irregular	3	146	1	0.759	47	-484	-500
S10	irregular	2.5	147	1	1.128	72	-447	-500
S10	irregular	3	148	1	0.734	48	-2867	-2900
S10	irregular	1.5	150	1	0.922	48	-186	-100
S10	irregular	3	152	1	0.851	73	-169	-100
S10	irregular	2.5	153	0	0.807	48	-2853	-2900
S10	irregular	1.5	154	0	1.507	47	-257	-300
S10	irregular	2	156	1	0.829	75	-1879	-1900
S10	irregular	1.5	157	0	0.669	45	-413	-500
S10	irregular	2	160	1	1.357	42	-294	-300
S10	irregular	2.5	161	0	2.166	43	-106	-100
S10	irregular	2.5	162	1	0.772	42	-2464	-2500
S10	irregular	1.5	163	1	0.858	78	-509	-500
S10	irregular	2	164	0	1.049	43	-41	-100
S10	irregular	2.5	168	1	0.588	79	-1970	-1900
S10	irregular	3	173	1	0.713	41	-3030
S10	irregular	1	174	1	1.14	79	-730	-700
S10	irregular	1.5	175	1	1.256	42	-787	-700
S10	irregular	2	176	0	1.03	42	-190	-100
S10	irregular	3	177	1	0.631	79	-7	-100
S10	irregular	2	181	1	1.809	43	-91	-100
S10	irregular	3	182	1	0.619	77	-2350	-2300
S10	irregular	3	183	1	0.742	44	-434	-500
S10	irregular	2.5	188	1	1.126	76	-860	-900
S10	irregular	1	189	0	1.447	44	-36	-100
S10	irregular	2.5	190	1	1.021	43	-78	-100
S10	irregular	1.5	191	1	1.196	44	-217	-300
S10	irregular	1.5	192	1	0.982	76	-381	-300
S10	irregular	1.5	193	1	1.032	75	-1682	-1700
S10	irregular	1.5	195	0	0.961	46	-324	-300
S10	irregular	2.5	196	0	0.875	45	-1102	-1100
S10	irregular	2.5	197	1	0.715	76	-1549	-1500
S10	regular	1	203	1	1.789	44	-258	-300
S10	regular	1	204	1	2.063	44	-483	-500
S10	regular	1	205	0	1.404	45	-696	-700
S10	regular	1	206	1	0.824	76	-7	-100
S10	regular	1	207	1	0.691	76	-1198	-1100
S10	regular	1	208	1	0.845	45	-122	-100
S10	regular	1	209	1	0.66	75	-507	-500
S10	regular	1	210	1	0.523	74	-213	-300
S10	regular	1	211	1	0.465	74	-1340	-1300
S10	regular	1	212	1	0.846	73	-741	-700
S10	regular	1	214	1	1.028	48	-983	-900
S10	regular	1	215	1	0.512	72	-426	-500
S10	regular	1	216	1	0.616	49	-220	-300
S10	regular	1	217	0	0.941	49	-6	-100
S10	regular	1	218	0	0.6	48	-601	-700
S10	regular	1	219	0	0.882	47	-1554	-1500
S10	regular	1	221	1	1.148	47	-262	-300
S10	regular	1	222	1	0.684	47	-1484	-1500
S10	regular	1	223	1	0.872	72	-426	-500
S10	regular	1	224	0	1.498	48	-99	-100
S10	regular	1	225	1	0.773	47	-629	-700
S10	regular	1	226	1	0.926	48	-595	-500
S10	regular	1	227	1	0.588	72	-260	-300
S10	regular	1	228	0	0.871	71	-1475	-1500
S10	regular	1	229	1	0.948	48	-449	-500
S10	regular	1	230	1	0.728	72	-374	-300
S10	regular	1	231	0	1.333	49	-1272	-1300
S10	regular	1	232	0	0.661	48	-949	-900
S10	regular	1	233	1	1.698	47	-518	-500
S10	regular	1	234	1	0.495	73	-334	-300
S10	regular	1	235	0	0.748	48	-638	-700
S10	regular	1	236	0	0.654	47	-605	-700
S10	regular	1	237	1	0.464	74	-30	-100
S10	regular	1	238	1	0.405	74	-71	-100
S10	regular	1	239	1	0.562	73	-159	-100
S10	regular	1	240	0	0.54	47	-388	-300
S10	regular	1	241	0	0.657	46	-631	-700
S10	regular	1	242	1	0.443	75	-595	-500
S10	regular	1	243	1	1.003	46	-642	-700
S10	regular	1	244	1	0.797	46	-498	-500
S10	regular	1	245	1	0.815	73	-1221	-1300
S10	regular	1	246	1	0.927	73	-379	-300
S10	regular	1	247	1	0.938	72	-239	-300
S10	regular	1	248	1	1.352	72	-294	-300
S10	regular	1	251	0	0.628	50	-1115	-1100
S10	regular	1	252	1	0.921	71	-326	-300
S10	regular	1	253	1	0.767	71	-320	-300
S10	regular	1	254	1	0.564	70	-1102	-1100
S10	regular	1	255	0	0.784	50	-655	-700
S10	regular	1	256	0	0.849	49	-1316	-1300
S10	regular	1	257	1	0.531	72	-680	-700
S10	regular	1	258	0	0.686	71	-335	-300
S10	regular	1	259	0	0.914	48	-37	-100
S10	regular	1	260	1	0.722	73	-324	-300
S10	regular	1	261	1	0.73	47	-107	-100
S10	regular	1	264	1	0.443	49	-1127	-1100
S10	regular	1	265	1	0.644	71	-956	-900
S10	regular	1	266	1	0.366	70	-300	-300
S10	regular	1	267	1	0.509	70	-481	-500
S10	regular	1	268	0	1.286	69	-363	-300
S10	regular	1	269	1	1.032	50	-671	-700
S10	regular	1	270	1	0.606	70	-306	-300
S10	regular	1	271	1	0.694	69	-583	-500
S10	regular	1	272	1	1.127	51	-331	-300
S10	regular	1	273	0	0.793	52	-221	-300
S10	regular	1	274	0	0.715	69	-265	-300
S10	regular	1	275	0	0.7	50	-796	-700
S10	regular	1	276	1	0.797	49	-939	-900
S10	regular	1	277	1	0.661	71	-573	-500
S10	regular	1	278	1	0.684	70	-542	-500
S10	regular	1	279	1	0.729	70	-214	-300
S10	regular	1	280	0	1.091	69	-724	-700
S10	regular	1	281	1	0.769	50	-172	-100
S10	regular	1	282	0	0.843	70	-364	-300
S10	regular	1	283	0	1.323	71	-786	-700
S10	regular	1	284	1	1.037	48	-895	-900
S10	regular	1	285	1	0.69	71	-562	-500
S10	regular	1	286	1	0.821	71	-32	-100
S10	regular	1	287	0	0.948	50	-98	-100
S10	regular	1	288	1	0.828	49	-249	-300
S10	regular	1	289	1	0.857	71	-194	-100
S10	regular	1	290	1	0.593	70	-676	-700
S10	regular	1	291	1	0.507	70	-944	-900
S10	regular	1	292	1	1.155	51	-650	-700
S10	regular	1	293	1	1.073	51	-1110	-1100
S10	regular	1	294	1	0.77	68	-535	-500
S10	regular	1	295	1	0.698	68	-430	-500
S10	regular	1	296	0	0.651	53	-900	-900
S10	regular	1	297	0	0.542	52	-627	-700
S10	regular	1	298	0	0.595	51	-527	-500
S10	regular	1	299	1	0.738	50	-448	-500
S10	regular	1	300	1	0.632	70	-365	-300
S10	irregular	2.5	301	0	1.747	69	-2546	-2500
S10	irregular	1.5	302	1	1.126	70	-863	-900
S10	irregular	2.5	303	1	0.921	50	-2289	-2300
S10	irregular	3	304	0	0.767	69	-343	-300
S10	irregular	2	305	1	0.787	50	-1723	-1700
S10	irregular	3	306	1	0.876	50	-1829	-1900
S10	irregular	2.5	307	1	0.717	69	-253	-300
S10	irregular	1	310	0	1.76	49	-226	-300
S10	irregular	3	311	1	0.788	48	-213	-300
S10	irregular	1	313	0	1.257	49	-16	-100
S10	irregular	1	314	1	0.489	72	-302	-300
S10	irregular	3	315	1	0.768	48	-1639	-1700
S10	irregular	1	316	0	0.664	49	-1079	-1100
S10	irregular	2	318	0	1.045	72	-306	-300
S10	irregular	3	319	1	0.927	73	-93	-100
S10	irregular	2.5	320	1	1.411	72	-403	-500
S10	irregular	1	321	0	1.177	72	-1	-100
S10	irregular	1.5	322	1	1.291	73	-354	-300
S10	irregular	1	323	1	1.149	72	-75	-100
S10	irregular	2	324	1	0.734	72	-2121	-2100
S10	irregular	2	328	1	0.996	73	-1674	-1700
S10	irregular	3	330	0	0.827	73	-3619
S10	irregular	2.5	331	0	0.734	46	-2723	-2700
S10	irregular	2	334	1	0.872	44	-584	-500
S10	irregular	1	335	1	1.084	45	-449	-500
S10	irregular	3	336	0	1.008	75	-7	-100
S10	irregular	2	337	1	0.742	44	-82	-100
S10	irregular	3	338	1	0.659	45	-552	-500
S10	irregular	2	339	1	0.717	75	-90	-100
S10	irregular	1.5	340	0	1.163	74	-48	-100
S10	irregular	2.5	341	1	0.488	75	-65	-100
S10	irregular	1.5	342	1	0.951	45	-342	-300
S10	irregular	1.5	344	1	0.638	75	-101	-100
S10	irregular	2	347	1	1.166	46	-143	-100
S10	irregular	1	348	1	1.209	46	-153	-100
S10	irregular	1.5	349	1	0.707	73	-27	-100
S10	irregular	1	350	1	1.097	73	-691	-700
S10	irregular	2	351	0	0.663	72	-66	-100
S10	irregular	2	352	1	0.555	73	-76	-100
S10	irregular	1	353	0	1.466	47	-789	-700
S10	irregular	2	355	1	1.287	73	-976	-900
S10	irregular	2.5	356	1	1.093	47	-23	-100
S10	irregular	1.5	359	0	0.722	73	-616	-700
S10	irregular	3	360	1	0.591	46	-1470	-1500
S10	irregular	2.5	361	1	0.802	73	-172	-100
S10	irregular	2.5	362	0	0.906	73	-155	-100
S10	irregular	2	366	1	0.862	47	-199	-100
S10	irregular	1.5	367	1	0.515	48	-147	-100
S10	irregular	1.5	368	1	0.788	48	-38	-100
S10	irregular	2.5	371	1	1.16	48	-434	-500
S10	irregular	1	372	0	0.923	71	-489	-500
S10	irregular	1.5	374	1	0.793	73	-945	-900
S10	irregular	2	375	1	0.541	73	-402	-500
S10	irregular	2	376	1	0.763	48	-247	-300
S10	irregular	2.5	377	1	0.684	72	-677	-700
S10	irregular	3	380	1	0.844	48	-491	-500
S10	irregular	1.5	381	1	0.612	72	-178	-100
S10	irregular	2.5	382	1	0.8	49	-489	-500
S10	irregular	2.5	383	1	0.745	71	-129	-100
S10	irregular	1.5	384	0	0.982	50	-1601	-1700
S10	irregular	1.5	385	0	0.934	49	-58	-100
S10	irregular	2.5	386	0	0.886	48	-2222	-2300
S10	irregular	2.5	387	1	0.88	73	-2106	-2100
S10	irregular	2.5	390	1	1.472	47	-2353	-2300
S10	irregular	1	393	0	1.42	72	-245	-300
S10	irregular	1.5	394	0	1.006	73	-233	-300
S10	irregular	1	400	0	0.948	75	-440	-500
S10	regular	2	401	1	0.998	48	-1099	-1100
S10	regular	2	403	0	0.668	50	-132	-100
S10	regular	2	404	1	0.67	72	-1674	-1700
S10	regular	2	405	0	0.758	48	-1247	-1300
S10	regular	2	406	1	0.553	74	-1740	-1700
S10	regular	2	407	1	0.573	72	-1182	-1100
S10	regular	2	408	0	0.899	48	-469	-500
S10	regular	2	409	0	0.618	46	-336	-300
S10	regular	2	410	0	0.686	44	-371	-300
S10	regular	2	411	1	0.552	78	-397	-300
S10	regular	2	412	1	0.821	76	-701	-700
S10	regular	2	413	1	0.613	76	-712	-700
S10	regular	2	414	0	0.693	45	-63	-100
S10	regular	2	416	1	1.874	44	-1155	-1100
S10	regular	2	417	1	0.857	45	-1774	-1700
S10	regular	2	418	1	1.255	45	-149	-100
S10	regular	2	419	1	0.655	74	-267	-300
S10	regular	2	420	1	0.468	74	-585	-500
S10	regular	2	421	1	0.496	73	-685	-700
S10	regular	2	422	1	0.487	73	-180	-100
S10	regular	2	423	0	0.544	48	-1417	-1500
S10	regular	2	424	1	0.557	73	-1672	-1700
S10	regular	2	426	1	1.551	72	-201	-300
S10	regular	2	427	1	0.727	48	-1253	-1300
S10	regular	2	428	1	0.758	71	-476	-500
S10	regular	2	429	1	0.796	71	-24	-100
S10	regular	2	431	1	0.822	50	-2336	-2300
S10	regular	2	432	1	0.532	70	-2358	-2300
S10	regular	2	433	1	0.519	69	-2267	-2300
S10	regular	2	434	0	0.502	51	-1519	-1500
S10	regular	2	435	1	0.901	70	-1577	-1500
S10	regular	2	436	1	0.668	69	-1983	-1900
S10	regular	2	437	1	0.591	69	-176	-100
S10	regular	2	438	1	0.823	52	-139	-100
S10	regular	2	439	0	0.719	68	-468	-500
S10	regular	2	440	1	1.547	51	-2649	-2700
S10	regular	2	444	0	1.444	50	-656	-700
S10	regular	2	447	1	0.771	49	-493	-500
S10	regular	2	448	1	0.735	71	-502	-500
S10	regular	2	449	1	1.832	50	-1352	-1300
S10	regular	2	450	1	1.091	70	-2195	-2100
S10	regular	2	451	0	0.913	51	-268	-300
S10	regular	2	455	0	0.747	51	-1720	-1700
S10	regular	2	456	0	0.663	50	-148	-100
S10	regular	2	457	1	1.075	49	-521	-500
S10	regular	2	458	0	0.686	49	-832	-900
S10	regular	2	460	1	0.671	71	-1665	-1700
S10	regular	2	461	1	0.537	49	-2094	-2100
S10	regular	2	462	1	0.692	50	-1987	-1900
S10	regular	2	464	0	0.618	51	-772	-700
S10	regular	2	466	1	1.173	70	-248	-300
S10	regular	2	468	1	0.776	70	-1864	-1900
S10	regular	2	469	0	1.292	51	-183	-100
S10	regular	2	470	0	1.197	50	-2309	-2300
S10	regular	2	471	0	0.755	49	-390	-300
S10	regular	2	473	1	0.836	72	-120	-100
S10	regular	2	474	0	0.506	48	-188	-100
S10	regular	2	475	1	0.696	73	-840	-900
S10	regular	2	476	0	0.643	72	-451	-500
S10	regular	2	477	1	0.915	47	-1735	-1700
S10	regular	2	479	1	0.686	48	-665	-700
S10	regular	2	480	1	0.893	72	-437	-500
S10	regular	2	481	1	0.676	71	-1661	-1700
S10	regular	2	484	1	0.613	70	-119	-100
S10	regular	2	485	1	0.743	69	-773	-700
S10	regular	2	486	0	0.802	69	-1805	-1900
S10	regular	2	487	0	0.921	50	-253	-300
S10	regular	2	488	1	0.736	49	-845	-900
S10	regular	2	489	0	0.862	70	-2243	-2300
S10	regular	2	490	0	1.29	49	-236	-300
S10	regular	2	492	1	0.776	48	-60	-100
S10	regular	2	493	1	0.87	48	-1300	-1300
S10	regular	2	495	0	1.372	49	-104	-100
S10	regular	2	496	1	0.575	72	-140	-100
S10	regular	2	500	1	0.738	49	-457	-500
S10	irregular	1.5	501	1	0.745	71	-553	-500
S10	irregular	2	502	1	1.382	50	-723	-700
S10	irregular	1.5	507	1	1.056	51	-1664	-1700
S10	irregular	2.5	509	1	0.798	52	-520	-500
S10	irregular	2	510	1	0.666	52	-354	-300
S10	irregular	2	511	1	0.637	53	-184	-100
S10	irregular	1.5	513	0	1.279	68	-696	-700
S10	irregular	2.5	514	1	1.167	69	-337	-300
S10	irregular	3	515	1	0.845	52	-2098	-2100
S10	irregular	2	523	1	0.719	50	-888	-900
S10	irregular	2.5	524	1	0.606	70	-2432	-2500
S10	irregular	1	525	1	0.689	51	-454	-500
S10	irregular	2.5	526	1	0.671	51	-32	-100
S10	irregular	1.5	527	1	0.843	52	-656	-700
S10	irregular	3	528	0	1.181	52	-465	-500
S10	irregular	1	530	0	0.666	50	-321	-300
S10	irregular	2	531	1	0.65	71	-1854	-1900
S10	irregular	2	532	1	0.616	70	-2471	-2500
S10	irregular	2.5	535	1	1.102	69	-3057
S10	irregular	2.5	536	1	0.76	52	-687	-700
S10	irregular	1.5	537	1	0.98	68	-1588	-1500
S10	irregular	1.5	538	1	1.884	53	-2057	-2100
S10	irregular	1.5	540	0	0.487	54	-97	-100
S10	irregular	2	542	1	0.958	67	-126	-100
S10	irregular	1.5	543	0	0.633	54	-1421	-1500
S10	irregular	1	547	1	0.692	67	-154	-100
S10	irregular	1	550	1	1.8	66	-195	-100
S10	irregular	2.5	553	1	0.653	54	-991	-900
S10	irregular	1.5	554	1	1.013	65	-731	-700
S10	irregular	2.5	555	0	1.799	55	-536	-500
S10	irregular	3	561	0	1.223	68	-2393	-2300
S10	irregular	1	562	0	1.582	69	-318	-300
S10	irregular	1.5	565	1	0.861	50	-520	-500
S10	irregular	3	566	1	0.722	70	-3232
S10	irregular	2	567	1	0.717	51	-955	-900
S10	irregular	1.5	571	1	0.847	68	-446	-500
S10	irregular	2	573	1	0.798	68	-828	-900
S10	irregular	3	574	1	0.76	52	-2456	-2500
S10	irregular	1	575	0	1.626	53	-194	-100
S10	irregular	2.5	578	1	1.126	69	-2418	-2500
S10	irregular	2.5	579	0	1.484	69	-936	-900
S10	irregular	2.5	581	1	0.503	69	-2502	-2500
S10	irregular	2	582	1	0.766	69	-2558	-2500
S10	irregular	2.5	583	0	0.612	52	-2353	-2300
S10	irregular	2.5	584	0	0.607	51	-2236	-2300
S10	irregular	2.5	585	1	1.114	50	-2546	-2500
S10	irregular	3	587	0	1.587	69	-213	-300
S10	irregular	2	588	0	0.839	50	-1002	-1100
S10	irregular	2	591	1	0.752	72	-2048	-2100
S10	irregular	2.5	592	0	1.714	71	-1319	-1300
S10	irregular	3	593	1	1.329	72	-313	-300
S10	irregular	3	594	1	0.731	48	-3336
S10	irregular	3	595	1	0.638	49	-7	-100
S10	irregular	2	596	1	1.401	71	-2016	-2100
S10	regular	1.5	602	1	0.58	69	-406	-500
S10	regular	1.5	605	1	0.632	69	-715	-700
S10	regular	1.5	606	1	1.382	69	-376	-300
S10	regular	1.5	607	1	0.646	68	-1031	-1100
S10	regular	1.5	608	0	0.801	52	-428	-500
S10	regular	1.5	611	1	0.785	68	-613	-700
S10	regular	1.5	612	0	0.509	52	-1726	-1700
S10	regular	1.5	613	1	0.947	51	-452	-500
S10	regular	1.5	614	0	0.68	52	-430	-500
S10	regular	1.5	615	1	0.692	51	-158	-100
S10	regular	1.5	616	1	0.683	69	-353	-300
S10	regular	1.5	617	0	0.772	52	-256	-300
S10	regular	1.5	619	1	0.563	69	-824	-900
S10	regular	1.5	620	1	0.68	68	-1026	-1100
S10	regular	1.5	621	1	0.774	68	-416	-500
S10	regular	1.5	622	0	0.594	53	-1151	-1100
S10	regular	1.5	623	1	0.758	68	-886	-900
S10	regular	1.5	624	1	0.674	52	-712	-700
S10	regular	1.5	625	0	0.677	53	-509	-500
S10	regular	1.5	626	0	0.745	52	-473	-500
S10	regular	1.5	627	0	0.784	51	-568	-500
S10	regular	1.5	628	1	0.622	70	-873	-900
S10	regular	1.5	629	1	0.582	70	-129	-100
S10	regular	1.5	630	1	0.446	69	-409	-500
S10	regular	1.5	632	0	0.572	52	-387	-300
S10	regular	1.5	633	0	0.635	51	-1722	-1700
S10	regular	1.5	634	0	0.619	50	-147	-100
S10	regular	1.5	635	1	0.771	49	-92	-100
S10	regular	1.5	636	1	0.73	49	-424	-500
S10	regular	1.5	637	1	0.661	70	-1437	-1500
S10	regular	1.5	639	1	0.829	50	-343	-300
S10	regular	1.5	642	1	1.172	50	-36	-100
S10	regular	1.5	643	1	0.676	69	-29	-100
S10	regular	1.5	644	1	0.564	69	-304	-300
S10	regular	1.5	645	0	0.885	68	-344	-300
S10	regular	1.5	646	0	0.862	51	-266	-300
S10	regular	1.5	647	0	0.816	50	-619	-700
S10	regular	1.5	648	0	1.098	49	-298	-300
S10	regular	1.5	649	1	0.735	48	-1930	-1900
S10	regular	1.5	650	0	0.556	48	-124	-100
S10	regular	1.5	652	1	0.543	74	-436	-500
S10	regular	1.5	653	0	1.687	47	-224	-300
S10	regular	1.5	655	0	0.817	74	-281	-300
S10	regular	1.5	659	1	0.622	46	-1264	-1300
S10	regular	1.5	660	1	0.531	47	-29	-100
S10	regular	1.5	661	1	1.097	47	-1579	-1500
S10	regular	1.5	662	0	0.863	48	-21	-100
S10	regular	1.5	664	1	0.597	74	-1011	-1100
S10	regular	1.5	665	1	0.653	74	-496	-500
S10	regular	1.5	666	0	0.439	47	-646	-700
S10	regular	1.5	667	0	0.608	46	-478	-500
S10	regular	1.5	668	1	0.815	45	-741	-700
S10	regular	1.5	669	1	0.879	45	-298	-300
S10	regular	1.5	670	0	1.484	46	-1339	-1300
S10	regular	1.5	671	1	0.581	75	-599	-500
S10	regular	1.5	674	1	0.501	75	-1283	-1300
S10	regular	1.5	675	1	0.52	75	-336	-300
S10	regular	1.5	676	1	0.618	46	-774	-700
S10	regular	1.5	677	1	0.607	74	-695	-700
S10	regular	1.5	678	1	0.733	47	-132	-100
S10	regular	1.5	679	1	0.609	73	-1110	-1100
S10	regular	1.5	680	1	0.544	72	-461	-500
S10	regular	1.5	681	0	0.893	48	-86	-100
S10	regular	1.5	682	1	0.584	73	-513	-500
S10	regular	1.5	683	0	0.935	48	-38	-100
S10	regular	1.5	684	1	0.798	73	-157	-100
S10	regular	1.5	685	1	2.147	47	-392	-300
S10	regular	1.5	687	1	0.42	72	-229	-300
S10	regular	1.5	688	0	0.79	49	-873	-900
S10	regular	1.5	689	0	0.765	48	-1292	-1300
S10	regular	1.5	690	1	0.59	73	-710	-700
S10	regular	1.5	691	1	0.697	73	-376	-300
S10	regular	1.5	693	0	0.701	47	-1143	-1100
S10	regular	1.5	694	0	0.789	46	-580	-500
S10	regular	1.5	695	1	0.61	75	-15	-100
S10	regular	1.5	696	1	0.631	75	-753	-700
S10	regular	1.5	698	1	0.553	75	-1951	-1900
S10	irregular	1	701	1	0.634	74	-251	-300
S10	irregular	2	703	1	0.518	74	-2271	-2300
S10	irregular	2.5	705	0	0.993	73	-431	-500
S10	irregular	3	707	1	0.762	46	-320	-300
S10	irregular	1.5	708	1	0.913	47	-1938	-1900
S10	irregular	3	709	1	0.615	73	-259	-300
S10	irregular	2	711	1	0.578	72	-4	-100
S10	irregular	1.5	712	1	0.702	71	-159	-100
S10	irregular	2	713	0	0.699	49	-735	-700
S10	irregular	1	714	1	0.752	48	-345	-300
S10	irregular	1.5	715	0	0.745	71	-159	-100
S10	irregular	1.5	716	1	1.479	72	-529	-500
S10	irregular	1.5	719	0	1.359	48	-658	-700
S10	irregular	2.5	721	1	0.627	73	-1981	-1900
S10	irregular	1	723	1	0.994	72	-152	-100
S10	irregular	2	724	1	0.792	49	-717	-700
S10	irregular	2	725	1	0.923	49	-463	-500
S10	irregular	2	726	0	1.123	70	-222	-300
S10	irregular	3	727	1	0.75	49	-55	-100
S10	irregular	3	730	0	0.726	70	-68	-100
S10	irregular	3	731	1	0.591	71	-3050
S10	irregular	1.5	732	0	0.449	50	-202	-300
S10	irregular	2	735	1	0.72	50	-60	-100
S10	irregular	3	740	0	0.807	70	-3484
S10	irregular	1.5	741	0	0.559	49	-193	-100
S10	irregular	2.5	743	0	0.886	72	-203	-300
S10	irregular	1.5	744	1	1.206	47	-478	-500
S10	irregular	3	745	1	0.548	72	-3355
S10	irregular	1.5	746	1	0.88	48	-1818	-1900
S10	irregular	2	747	0	0.5	49	-1629	-1700
S10	irregular	2.5	749	1	0.631	72	-2264	-2300
S10	irregular	2.5	753	1	0.991	49	-429	-500
S10	irregular	1.5	754	0	1.551	49	-837	-900
S10	irregular	2	760	1	1.751	49	-42	-100
S10	irregular	2	761	0	0.684	50	-1782	-1700
S10	irregular	2.5	762	0	0.649	49	-1846	-1900
S10	irregular	1	764	0	0.722	47	-569	-500
S10	irregular	2	768	1	0.66	73	-363	-300
S10	irregular	1	769	0	0.915	48	-1038	-1100
S10	irregular	1	770	1	0.912	73	-42	-100
S10	irregular	1.5	771	1	1.362	47	-144	-100
S10	irregular	2	772	1	0.686	72	-1848	-1900
S10	irregular	1.5	774	1	0.694	71	-1419	-1500
S10	irregular	1.5	775	1	0.906	71	-425	-500
S10	irregular	2.5	776	1	1.28	70	-2034	-2100
S10	irregular	2.5	778	1	0.904	50	-471	-500
S10	irregular	3	781	0	0.974	70	-404	-500
S10	irregular	2	783	1	1.127	48	-284	-300
S10	irregular	1	784	0	1.076	49	-482	-500
S10	irregular	1	786	0	1.064	48	-745	-700
S10	irregular	2	788	1	0.669	72	-60	-100
S10	irregular	2.5	790	0	1.4	49	-2326	-2300
S10	irregular	1.5	791	1	0.783	48	-532	-500
S10	irregular	2.5	792	1	0.821	72	-1640	-1700
S10	irregular	2	795	1	0.811	49	-460	-500
S10	irregular	3	796	0	0.97	50	-106	-100
S10	irregular	2	797	1	0.638	71	-410	-500
S10	irregular	2.5	798	1	0.595	71	-1347	-1300
S10	irregular	3	799	0	1.498	50	-2229	-2300
S10	irregular	2	800	1	0.636	71	-13	-100
S10	regular	3	802	1	0.795	70	-758	-700
S10	regular	3	803	1	0.731	70	-3224
S10	regular	3	804	0	0.652	51	-158	-100
S10	regular	3	806	1	0.681	71	-402	-500
S10	regular	3	807	1	1.19	71	-1898	-1900
S10	regular	3	809	0	0.81	49	-2894	-2900
S10	regular	3	811	1	0.848	73	-185	-100
S10	regular	3	812	1	0.618	73	-1109	-1100
S10	regular	3	814	1	1.017	47	-560	-500
S10	regular	3	815	1	0.638	73	-27	-100
S10	regular	3	816	1	0.65	72	-2168	-2100
S10	regular	3	817	0	0.669	48	-3269
S10	regular	3	818	1	1.01	47	-1439	-1500
S10	regular	3	819	1	0.519	72	-477	-500
S10	regular	3	820	1	0.57	72	-111	-100
S10	regular	3	821	1	0.514	71	-3183
S10	regular	3	822	1	0.642	71	-57	-100
S10	regular	3	823	1	0.582	70	-70	-100
S10	regular	3	824	1	0.552	70	-248	-300
S10	regular	3	825	1	0.667	69	-326	-300
S10	regular	3	826	1	0.929	51	-1382	-1300
S10	regular	3	827	1	0.775	68	-799	-700
S10	regular	3	828	0	0.573	52	-3153
S10	regular	3	829	1	0.593	69	-2957	-2900
S10	regular	3	830	1	1.516	52	-735	-700
S10	regular	3	833	1	0.758	67	-2142	-2100
S10	regular	3	834	0	0.665	54	-2636	-2700
S10	regular	3	835	1	0.765	67	-3315
S10	regular	3	837	0	0.633	52	-2805	-2900
S10	regular	3	838	0	0.576	51	-2873	-2900
S10	regular	3	839	0	1.003	50	-1981	-1900
S10	regular	3	841	1	0.654	72	-135	-100
S10	regular	3	842	1	0.559	71	-467	-500
S10	regular	3	844	0	0.77	50	-2827	-2900
S10	regular	3	846	1	0.676	49	-3420
S10	regular	3	847	1	0.615	49	-1363	-1300
S10	regular	3	850	1	0.974	49	-904	-900
S10	regular	3	853	0	0.923	49	-1094	-1100
S10	regular	3	854	1	0.67	48	-1370	-1300
S10	regular	3	855	1	0.654	72	-2424	-2500
S10	regular	3	859	1	0.781	46	-2970	-2900
S10	regular	3	860	1	0.66	74	-127	-100
S10	regular	3	861	1	0.74	73	-3616
S10	regular	3	862	1	0.743	73	-2595	-2500
S10	regular	3	863	1	0.67	72	-428	-500
S10	regular	3	864	1	0.764	72	-766	-700
S10	regular	3	865	1	1.066	71	-2695	-2700
S10	regular	3	867	1	1.452	70	-2560	-2500
S10	regular	3	872	1	0.999	68	-2983	-2900
S10	regular	3	873	0	1.167	52	-2506	-2500
S10	regular	3	876	0	0.841	49	-3169
S10	regular	3	879	1	1.241	72	-2401	-2500
S10	regular	3	880	1	1.115	72	-126	-100
S10	regular	3	889	0	1.554	49	-2496	-2500
S10	regular	3	893	1	0.62	70	-3172
S10	regular	3	895	1	0.688	50	-2638	-2700
S10	regular	3	896	1	0.608	69	-2998	-2900
S10	regular	3	898	1	0.681	68	-2745	-2700
S10	regular	3	899	1	0.776	68	-178	-100
S10	irregular	1	901	1	0.824	68	-998	-900
S10	irregular	2	904	0	0.651	50	-785	-700
S10	irregular	1	905	1	0.55	71	-66	-100
S10	irregular	3	906	1	0.72	70	-147	-100
S10	irregular	2	907	1	0.584	70	-210	-300
S10	irregular	2	908	0	0.746	51	-2218	-2300
S10	irregular	2	909	0	0.612	50	-775	-700
S10	irregular	3	910	0	0.708	71	-153	-100
S10	irregular	1	911	1	0.703	72	-1220	-1300
S10	irregular	2	912	1	1.168	72	-50	-100
S10	irregular	1	913	0	0.714	49	-65	-100
S10	irregular	3	916	1	0.542	71	-3147
S10	irregular	2.5	917	1	0.653	71	-265	-300
S10	irregular	2	918	0	0.697	50	-2139	-2100
S10	irregular	2.5	919	1	1.156	49	-335	-300
S10	irregular	1.5	921	1	0.61	72	-5	-100
S10	irregular	2.5	922	1	0.779	49	-337	-300
S10	irregular	2	923	1	0.592	71	-274	-300
S10	irregular	1.5	925	1	0.702	50	-358	-300
S10	irregular	1	927	0	1.561	51	-185	-100
S10	irregular	2	928	1	0.582	70	-280	-300
S10	irregular	3	930	1	0.616	71	-3553
S10	irregular	1	933	1	0.641	71	-200	-300
S10	irregular	1.5	934	1	0.585	70	-563	-500
S10	irregular	2.5	935	1	0.526	70	-2607	-2700
S10	irregular	1.5	937	1	0.624	69	-796	-700
S10	irregular	2.5	939	1	1.317	68	-21	-100
S10	irregular	1.5	940	0	1.374	53	-240	-300
S10	irregular	3	941	1	0.781	68	-2444	-2500
S10	irregular	2.5	942	1	0.943	68	-452	-500
S10	irregular	2	943	1	1.024	53	-175	-100
S10	irregular	3	944	1	0.582	53	-373	-300
S10	irregular	1	945	1	0.84	54	-103	-100
S10	irregular	3	946	0	0.641	66	-492	-500
S10	irregular	2.5	947	1	1.6	67	-2230	-2300
S10	irregular	2.5	951	1	0.768	52	-308	-300
S10	irregular	3	954	1	0.715	53	-409	-500
S10	irregular	1	955	1	0.76	66	-127	-100
S10	irregular	2	956	0	0.916	54	-266	-300
S10	irregular	1.5	957	1	0.659	53	-306	-300
S10	irregular	2	959	1	0.86	54	-540	-500
S10	irregular	2	960	1	1.12	65	-131	-100
S10	irregular	2	962	1	1.23	55	-1536	-1500
S10	irregular	1.5	963	1	0.708	64	-1688	-1700
S10	irregular	2	965	1	0.815	57	-441	-500
S10	irregular	3	967	0	0.698	62	-1295	-1300
S10	irregular	2.5	969	1	1.57	56	-1756	-1700
S10	irregular	1.5	972	1	1.767	63	-516	-500
S10	irregular	1	975	1	0.888	63	-180	-100
S10	irregular	2.5	976	0	1.963	58	-32	-100
S10	irregular	2	977	0	1.119	63	-297	-300
S10	irregular	1	979	0	0.54	55	-693	-700
S10	irregular	3	980	1	0.635	54	-347	-300
S10	irregular	1	981	1	0.865	66	-229	-300
S10	irregular	1	982	1	0.807	65	-246	-300
S10	irregular	2	983	0	0.801	65	-2065	-2100
S10	irregular	1.5	984	1	0.791	66	-43	-100
S10	irregular	1.5	987	0	0.754	66	-122	-100
S10	irregular	2.5	988	0	0.968	53	-236	-300
S10	irregular	2.5	989	0	1.293	52	-76	-100
S10	irregular	1.5	991	1	0.554	69	-258	-300
S10	irregular	2.5	992	0	0.556	52	-119	-100
S10	irregular	1.5	994	0	0.606	50	-79	-100
S11	irregular	2	2	1	0.75	65	-1059	-1100
S11	irregular	2.5	3	1	1.719	63	-2234	-2300
S11	irregular	2	4	0	1.056	57	-225	-300
S11	irregular	2	5	1	1.284	55	-560	-500
S11	irregular	2	6	0	1.243	57	-355	-300
S11	irregular	2	8	1	0.698	55	-534	-500
S11	irregular	3	9	1	0.799	55	-212	-300
S11	irregular	1	11	0	0.917	63	-148	-100
S11	irregular	1.5	12	1	0.909	56	-555	-500
S11	irregular	1.5	13	1	1.193	63	-86	-100
S11	irregular	2.5	15	1	0.77	62	-862	-900
S11	irregular	1.5	16	1	2.069	62	-542	-500
S11	irregular	1.5	17	1	1.032	61	-151	-100
S11	irregular	1	18	1	0.811	59	-596	-500
S11	irregular	2	19	0	1.387	61	-52	-100
S11	irregular	2	20	0	1.002	62	-131	-100
S11	irregular	1	21	0	1.179	63	-268	-300
S11	irregular	3	22	0	1.177	56	-452	-500
S11	irregular	2.5	23	1	0.735	65	-1749	-1700
S11	irregular	2	24	1	0.678	65	-1508	-1500
S11	irregular	3	25	1	0.802	64	-130	-100
S11	irregular	2	26	1	1.214	56	-745	-700
S11	irregular	1.5	28	1	1.42	56	-779	-700
S11	irregular	3	29	0	2.168	64	-68	-100
S11	irregular	3	30	1	0.832	65	-618	-700
S11	irregular	2.5	32	1	0.926	55	-5	-100
S11	irregular	2.5	33	1	1.905	55	-661	-700
S11	irregular	1	34	1	0.946	56	-553	-500
S11	irregular	2.5	35	0	1.001	56	-928	-900
S11	irregular	2.5	36	1	0.916	65	-1723	-1700
S11	irregular	2.5	37	1	1.69	64	-97	-100
S11	irregular	1.5	38	1	1.798	56	-800	-900
S11	irregular	1	39	1	1.148	63	-770	-700
S11	irregular	2	40	1	1.047	57	-111	-100
S11	irregular	2	41	0	1.653	62	-1821	-1900
S11	irregular	1.5	42	1	0.949	57	-910	-900
S11	irregular	3	44	0	0.956	62	-3405
S11	irregular	1	45	1	1.282	63	-160	-100
S11	irregular	3	46	1	1.612	63	-343	-300
S11	irregular	2	47	1	1.14	62	-698	-700
S11	irregular	1	48	1	1.901	58	-482	-500
S11	irregular	2.5	49	0	1.967	61	-39	-100
S11	irregular	2.5	51	0	1.862	62	-346	-300
S11	irregular	1.5	52	0	0.899	63	-72	-100
S11	irregular	2	53	1	0.864	56	-38	-100
S11	irregular	2	54	1	1.392	57	-3	-100
S11	irregular	2	57	0	1.754	58	-102	-100
S11	irregular	1	58	0	1.273	63	-944	-900
S11	irregular	2.5	59	1	1.218	56	-573	-500
S11	irregular	3	60	1	1.256	63	-856	-900
S11	irregular	1.5	61	0	1.079	57	-230	-300
S11	irregular	1	62	1	1.06	64	-102	-100
S11	irregular	1.5	63	0	0.854	63	-467	-500
S11	irregular	1	64	0	1.084	64	-231	-300
S11	irregular	1.5	65	0	2.107	65	-776	-700
S11	irregular	1.5	66	1	1.193	54	-171	-100
S11	irregular	2	68	1	0.96	55	-339	-300
S11	irregular	1	69	0	0.85	65	-222	-300
S11	irregular	3	70	0	0.908	66	-862	-900
S11	irregular	3	71	1	1.406	53	-1403	-1500
S11	irregular	2.5	72	1	1.382	54	-338	-300
S11	irregular	1	73	1	0.909	66	-1200	-1300
S11	irregular	3	74	1	0.983	55	-695	-700
S11	irregular	1.5	75	0	0.826	55	-277	-300
S11	irregular	2.5	76	0	0.684	66	-252	-300
S11	irregular	2	77	0	1.948	67	-125	-100
S11	irregular	3	78	0	2.146	68	-363	-300
S11	irregular	2.5	79	1	1.616	51	-141	-100
S11	irregular	3	80	1	0.946	52	-1243	-1300
S11	irregular	2.5	81	1	1.762	52	-938	-900
S11	irregular	3	82	1	2.056	53	-622	-700
S11	irregular	3	84	1	0.816	66	-2227	-2300
S11	irregular	1.5	85	1	0.983	54	-365	-300
S11	irregular	1.5	86	1	0.927	55	-1006	-1100
S11	irregular	1.5	87	0	1.739	65	-161	-100
S11	irregular	2.5	88	0	1.649	66	-48	-100
S11	irregular	3	89	1	2.005	53	-327	-300
S11	irregular	3	90	1	0.702	66	-22	-100
S11	irregular	2	93	1	1.193	66	-265	-300
S11	irregular	1	94	1	1.614	66	-692	-700
S11	irregular	2.5	96	0	1.089	55	-354	-300
S11	irregular	1	98	1	1.652	53	-47	-100
S11	irregular	3	99	1	2.109	54	-131	-100
S11	irregular	1.5	100	1	1.916	66	-506	-500
S11	regular	3	102	1	1.165	66	-461	-500
S11	regular	3	103	1	1.376	66	-160	-100
S11	regular	3	104	1	1.047	55	-1981	-1900
S11	regular	3	105	1	1.701	65	-547	-500
S11	regular	3	106	1	0.934	56	-723	-700
S11	regular	3	107	1	1.04	56	-2802	-2900
S11	regular	3	108	0	0.859	63	-1382	-1300
S11	regular	3	109	0	0.823	56	-712	-700
S11	regular	3	111	1	0.926	66	-30	-100
S11	regular	3	112	1	0.941	54	-275	-300
S11	regular	3	113	0	0.867	65	-2848	-2900
S11	regular	3	115	0	1.514	54	-75	-100
S11	regular	3	116	0	1.117	67	-511	-500
S11	regular	3	117	1	0.796	52	-210	-300
S11	regular	3	118	1	1.018	53	-74	-100
S11	regular	3	119	1	1.097	53	-2555	-2500
S11	regular	3	120	1	0.744	54	-227	-300
S11	regular	3	121	1	1.812	54	-419	-500
S11	regular	3	122	1	1.085	55	-2666	-2700
S11	regular	3	123	1	1.551	65	-359	-300
S11	regular	3	124	1	1.103	56	-5	-100
S11	regular	3	125	0	1.614	64	-410	-500
S11	regular	3	126	1	1.139	55	-430	-500
S11	regular	3	127	1	1.541	56	-517	-500
S11	regular	3	128	0	1.747	64	-1023	-1100
S11	regular	3	132	0	1.176	65	-150	-100
S11	regular	3	134	1	1.178	65	-97	-100
S11	regular	3	136	1	1.217	64	-689	-700
S11	regular	3	138	1	1.706	63	-253	-300
S11	regular	3	139	0	1.252	57	-283	-300
S11	regular	3	140	1	1.51	56	-1051	-1100
S11	regular	3	141	0	1.419	63	-203	-300
S11	regular	3	142	1	1.164	64	-343	-300
S11	regular	3	144	0	1.826	57	-341	-300
S11	regular	3	145	0	1.2	64	-143	-100
S11	regular	3	146	1	0.931	55	-522	-500
S11	regular	3	147	1	2.086	65	-1934	-1900
S11	regular	3	148	0	0.997	64	-805	-900
S11	regular	3	149	0	2.078	65	-276	-300
S11	regular	3	150	1	1.384	54	-753	-700
S11	regular	3	151	1	1.378	54	-1385	-1300
S11	regular	3	152	1	1.311	55	-255	-300
S11	regular	3	153	1	1.569	55	-94	-100
S11	regular	3	154	1	0.942	56	-264	-300
S11	regular	3	155	1	1.529	56	-406	-500
S11	regular	3	156	1	0.913	63	-310	-300
S11	regular	3	158	1	0.848	56	-595	-500
S11	regular	3	159	1	1.349	57	-346	-300
S11	regular	3	160	0	0.873	63	-686	-700
S11	regular	3	161	0	1.318	56	-1896	-1900
S11	regular	3	162	1	0.583	55	-1575	-1500
S11	regular	3	163	1	0.823	64	-808	-900
S11	regular	3	164	0	1.517	56	-478	-500
S11	regular	3	165	1	0.976	65	-30	-100
S11	regular	3	166	1	0.964	64	-604	-700
S11	regular	3	167	1	0.697	64	-46	-100
S11	regular	3	169	1	1.718	57	-384	-300
S11	regular	3	170	0	1.318	62	-362	-300
S11	regular	3	171	0	1.979	57	-729	-700
S11	regular	3	172	1	1.002	64	-120	-100
S11	regular	3	173	1	1.646	64	-1180	-1100
S11	regular	3	174	0	1.355	63	-453	-500
S11	regular	3	175	1	0.711	56	-119	-100
S11	regular	3	176	0	1.113	56	-294	-300
S11	regular	3	177	1	1.568	55	-1128	-1100
S11	regular	3	179	1	0.967	56	-763	-700
S11	regular	3	180	1	1.031	63	-75	-100
S11	regular	3	182	0	1.768	56	-34	-100
S11	regular	3	183	1	0.963	55	-3171
S11	regular	3	184	1	0.911	64	-2004	-2100
S11	regular	3	185	1	0.996	64	-1183	-1100
S11	regular	3	187	1	1.578	64	-143	-100
S11	regular	3	188	0	2.129	56	-732	-700
S11	regular	3	189	1	1.054	65	-246	-300
S11	regular	3	190	1	1.433	64	-107	-100
S11	regular	3	192	1	1.229	55	-981	-900
S11	regular	3	196	1	1.098	54	-284	-300
S11	regular	3	197	0	1.591	66	-342	-300
S11	regular	3	198	1	0.896	53	-223	-300
S11	regular	3	199	1	1.145	54	-125	-100
S11	regular	3	200	1	0.975	66	-33	-100
S11	irregular	3	201	1	0.988	65	-1580	-1500
S11	irregular	3	202	1	1.243	55	-673	-700
S11	irregular	2.5	204	1	0.959	55	-73	-100
S11	irregular	1	205	1	1.569	55	-484	-500
S11	irregular	3	206	1	1.812	56	-193	-100
S11	irregular	2	208	0	0.843	55	-829	-900
S11	irregular	1	209	1	1.093	54	-125	-100
S11	irregular	2.5	210	0	1.153	55	-969	-900
S11	irregular	1	211	1	1.651	54	-14	-100
S11	irregular	2	213	1	0.831	54	-158	-100
S11	irregular	1.5	214	1	1.962	55	-926	-900
S11	irregular	1	215	1	0.847	55	-182	-100
S11	irregular	1.5	216	1	1.18	56	-540	-500
S11	irregular	1	217	1	1.108	64	-442	-500
S11	irregular	2.5	218	1	1.067	63	-515	-500
S11	irregular	2	219	1	1.463	57	-404	-500
S11	irregular	3	220	0	0.977	62	-1117	-1100
S11	irregular	1	221	1	1.375	63	-196	-100
S11	irregular	3	222	1	2.097	57	-1224	-1300
S11	irregular	3	223	1	1.06	58	-663	-700
S11	irregular	1	224	0	1.169	62	-191	-100
S11	irregular	2	225	1	1.704	57	-247	-300
S11	irregular	1	226	0	1.562	62	-1159	-1100
S11	irregular	2	227	0	1.335	63	-427	-500
S11	irregular	3	228	1	1.191	64	-72	-100
S11	irregular	1.5	229	0	1.029	64	-393	-300
S11	irregular	3	230	1	1.966	65	-730	-700
S11	irregular	1.5	231	0	0.954	64	-171	-100
S11	irregular	2.5	232	1	1.657	55	-652	-700
S11	irregular	2	233	1	1.419	65	-36	-100
S11	irregular	2	235	0	1.792	65	-1590	-1500
S11	irregular	2.5	236	1	0.899	54	-207	-300
S11	irregular	1.5	238	1	0.79	55	-597	-500
S11	irregular	1	239	0	1.292	65	-223	-300
S11	irregular	2.5	240	1	1.092	66	-1444	-1500
S11	irregular	1.5	242	1	2.144	65	-2	-100
S11	irregular	1.5	243	0	1.994	55	-192	-100
S11	irregular	2.5	245	0	1.2	65	-207	-300
S11	irregular	1.5	246	0	1.167	66	-10	-100
S11	irregular	1	247	0	0.868	67	-165	-100
S11	irregular	3	248	0	0.908	68	-630	-700
S11	irregular	2.5	249	1	1.659	69	-255	-300
S11	irregular	2.5	250	1	0.842	69	-547	-500
S11	irregular	2	251	1	0.886	68	-324	-300
S11	irregular	2	252	1	0.876	68	-1260	-1300
S11	irregular	2.5	253	1	0.776	53	-401	-500
S11	irregular	2	254	0	0.958	67	-590	-500
S11	irregular	3	255	0	1.859	68	-110	-100
S11	irregular	3	256	1	0.825	51	-239	-300
S11	irregular	1	258	1	0.982	51	-99	-100
S11	irregular	1.5	259	1	1.23	51	-181	-100
S11	irregular	1.5	260	1	0.914	52	-234	-300
S11	irregular	2	261	1	1.84	52	-264	-300
S11	irregular	1.5	262	1	1.04	53	-1100	-1100
S11	irregular	2.5	263	1	1.309	53	-828	-900
S11	irregular	2	265	1	1.032	66	-267	-300
S11	irregular	3	266	0	0.928	54	-72	-100
S11	irregular	3	267	1	1.019	67	-274	-300
S11	irregular	2	269	1	1.193	54	-588	-500
S11	irregular	1.5	270	1	0.95	65	-40	-100
S11	irregular	3	271	0	0.901	55	-2880	-2900
S11	irregular	3	272	0	0.822	66	-949	-900
S11	irregular	1	274	1	1.102	67	-246	-300
S11	irregular	3	275	1	1.067	66	-455	-500
S11	irregular	1	276	1	1.074	66	-102	-100
S11	irregular	2	277	1	1.303	65	-547	-500
S11	irregular	1.5	279	0	0.726	65	-911	-900
S11	irregular	1	280	1	0.858	54	-383	-300
S11	irregular	2.5	283	1	1.362	56	-336	-300
S11	irregular	2.5	284	1	1.912	56	-713	-700
S11	irregular	2	287	1	2.135	65	-391	-300
S11	irregular	1	288	1	1.104	55	-227	-300
S11	irregular	1.5	289	1	1.506	56	-1311	-1300
S11	irregular	1.5	290	1	1.02	56	-758	-700
S11	irregular	3	291	1	2.075	63	-331	-300
S11	irregular	2.5	292	0	1.099	63	-263	-300
S11	irregular	1.5	293	1	0.759	56	-292	-300
S11	irregular	1	294	1	1.021	57	-341	-300
S11	irregular	3	295	1	1.073	57	-1363	-1300
S11	irregular	2.5	296	0	1.871	58	-428	-500
S11	irregular	2	297	1	0.905	57	-2323	-2300
S11	irregular	3	299	1	0.979	57	-485	-500
S11	regular	1	301	1	1.322	58	-698	-700
S11	regular	1	302	1	1.243	59	-101	-100
S11	regular	1	303	0	1.527	61	-304	-300
S11	regular	1	304	1	0.861	62	-391	-300
S11	regular	1	305	1	1.214	59	-192	-100
S11	regular	1	306	1	1.884	59	-716	-700
S11	regular	1	307	0	1.081	61	-202	-300
S11	regular	1	309	1	1.092	63	-80	-100
S11	regular	1	310	1	0.906	57	-280	-300
S11	regular	1	311	1	0.906	58	-1214	-1300
S11	regular	1	312	1	1.432	58	-956	-900
S11	regular	1	313	0	1.592	61	-103	-100
S11	regular	1	314	1	1.654	58	-666	-700
S11	regular	1	315	0	0.779	58	-1385	-1300
S11	regular	1	316	1	1.4	57	-58	-100
S11	regular	1	317	1	1.697	58	-381	-300
S11	regular	1	318	1	1.835	58	-350	-300
S11	regular	1	319	0	1.196	61	-57	-100
S11	regular	1	321	0	1.456	58	-780	-700
S11	regular	1	323	0	2.117	64	-349	-300
S11	regular	1	324	0	1.963	65	-162	-100
S11	regular	1	327	1	0.971	54	-1369	-1300
S11	regular	1	328	1	0.965	66	-993	-900
S11	regular	1	330	0	1.126	55	-70	-100
S11	regular	1	332	1	1.652	67	-379	-300
S11	regular	1	333	0	1.951	54	-33	-100
S11	regular	1	334	0	1.776	67	-376	-300
S11	regular	1	335	1	1.913	52	-144	-100
S11	regular	1	336	1	1.248	68	-321	-300
S11	regular	1	337	0	1.305	53	-96	-100
S11	regular	1	338	1	1.143	52	-1020	-1100
S11	regular	1	339	1	1.383	52	-684	-700
S11	regular	1	340	0	0.833	67	-64	-100
S11	regular	1	341	1	0.962	52	-81	-100
S11	regular	1	342	1	0.783	68	-13	-100
S11	regular	1	343	0	1.783	53	-118	-100
S11	regular	1	344	1	1.372	52	-234	-300
S11	regular	1	345	1	1.107	68	-715	-700
S11	regular	1	346	1	0.854	53	-723	-700
S11	regular	1	347	1	0.829	67	-262	-300
S11	regular	1	348	0	1.059	66	-789	-700
S11	regular	1	350	1	0.823	68	-60	-100
S11	regular	1	351	1	0.756	68	-573	-500
S11	regular	1	352	1	1.856	53	-275	-300
S11	regular	1	353	0	1.247	53	-124	-100
S11	regular	1	354	1	1.325	52	-2	-100
S11	regular	1	355	1	1.101	53	-52	-100
S11	regular	1	356	0	0.983	67	-783	-700
S11	regular	1	357	1	0.888	68	-399	-300
S11	regular	1	358	1	0.946	53	-1521	-1500
S11	regular	1	359	1	0.832	53	-131	-100
S11	regular	1	360	1	1.483	54	-752	-700
S11	regular	1	361	1	2.127	54	-1071	-1100
S11	regular	1	362	1	0.804	65	-376	-300
S11	regular	1	363	1	0.901	55	-437	-500
S11	regular	1	364	1	1.048	56	-490	-500
S11	regular	1	365	1	2.15	64	-181	-100
S11	regular	1	366	0	1.355	57	-348	-300
S11	regular	1	367	0	1.131	64	-58	-100
S11	regular	1	369	1	0.882	55	-241	-300
S11	regular	1	370	0	1.05	64	-283	-300
S11	regular	1	371	1	1.776	55	-224	-300
S11	regular	1	372	1	0.855	65	-32	-100
S11	regular	1	373	1	0.678	64	-1102	-1100
S11	regular	1	374	0	1.735	56	-43	-100
S11	regular	1	375	1	1.006	65	-526	-500
S11	regular	1	376	1	2.061	56	-44	-100
S11	regular	1	377	1	1.72	64	-379	-300
S11	regular	1	379	1	1.174	57	-626	-700
S11	regular	1	380	1	1.376	58	-702	-700
S11	regular	1	381	1	0.752	58	-27	-100
S11	regular	1	382	0	0.901	61	-1115	-1100
S11	regular	1	383	0	0.759	62	-780	-700
S11	regular	1	384	1	0.692	57	-227	-300
S11	regular	1	385	1	0.838	63	-81	-100
S11	regular	1	386	1	0.583	62	-733	-700
S11	regular	1	387	1	1.145	62	-62	-100
S11	regular	1	388	1	0.915	59	-544	-500
S11	regular	1	389	1	1.134	61	-332	-300
S11	regular	1	391	1	0.976	61	-360	-300
S11	regular	1	392	0	1.553	61	-3	-100
S11	regular	1	393	0	1.001	62	-255	-300
S11	regular	1	394	1	1.132	57	-514	-500
S11	regular	1	395	1	0.898	63	-10	-100
S11	regular	1	397	0	0.907	62	-679	-700
S11	regular	1	398	1	1.4	63	-327	-300
S11	regular	1	399	0	0.815	62	-358	-300
S11	regular	1	400	1	1.288	63	-238	-300
S11	irregular	1	401	1	1.59	57	-60	-100
S11	irregular	1	402	1	1.375	62	-498	-500
S11	irregular	1	403	0	0.704	62	-282	-300
S11	irregular	1.5	404	1	0.701	57	-992	-900
S11	irregular	1	407	1	0.767	58	-482	-500
S11	irregular	1.5	408	1	0.654	59	-610	-700
S11	irregular	2.5	409	1	1.092	59	-186	-100
S11	irregular	3	410	0	1.301	59	-82	-100
S11	irregular	2.5	411	1	1.839	58	-13	-100
S11	irregular	1	412	0	1.243	58	-971	-900
S11	irregular	3	413	0	0.964	63	-1617	-1700
S11	irregular	1.5	414	1	1.064	56	-419	-500
S11	irregular	1	415	1	1.064	57	-1124	-1100
S11	irregular	3	416	1	0.875	57	-399	-300
S11	irregular	3	417	0	1.163	62	-1293	-1300
S11	irregular	3	418	0	1.586	57	-456	-500
S11	irregular	3	419	1	0.858	56	-115	-100
S11	irregular	1	421	0	0.927	63	-263	-300
S11	irregular	1.5	422	0	1.623	64	-716	-700
S11	irregular	2	425	1	1.985	65	-503	-500
S11	irregular	2.5	427	1	1.017	55	-435	-500
S11	irregular	2	428	1	0.826	55	-345	-300
S11	irregular	1	429	1	1.849	64	-151	-100
S11	irregular	2.5	430	1	1.655	64	-140	-100
S11	irregular	1.5	431	1	1.553	57	-264	-300
S11	irregular	2	432	0	2.137	63	-350	-300
S11	irregular	3	433	0	1.559	56	-20	-100
S11	irregular	2	434	0	1.929	55	-14	-100
S11	irregular	2.5	435	1	1.099	54	-16	-100
S11	irregular	3	436	0	1.08	65	-92	-100
S11	irregular	2	437	0	1.849	66	-574	-500
S11	irregular	3	438	1	1.881	67	-322	-300
S11	irregular	2	439	1	2.065	67	-324	-300
S11	irregular	2.5	440	1	0.967	54	-54	-100
S11	irregular	2	443	1	0.798	54	-35	-100
S11	irregular	3	444	1	0.928	55	-255	-300
S11	irregular	2	446	0	0.84	56	-575	-500
S11	irregular	3	447	0	1.345	55	-337	-300
S11	irregular	2.5	448	0	0.793	66	-13	-100
S11	irregular	3	449	0	2.003	53	-764	-700
S11	irregular	1.5	450	1	1.264	68	-470	-500
S11	irregular	2	451	1	0.758	52	-779	-700
S11	irregular	1.5	452	1	1.28	53	-58	-100
S11	irregular	1.5	454	1	0.795	52	-240	-300
S11	irregular	2	455	1	0.862	67	-153	-100
S11	irregular	2	456	0	1.827	53	-158	-100
[truncated: 20,831 more rows]
