# Supplementary material for: Oculomotor freezing reflects tactile temporal expectation and aids tactile perception
Source: Nat Commun. 2020 Jul 3;11:3341. doi: 10.1038/s41467-020-17160-1 (PMC7335189; doi:10.1038/s41467-020-17160-1)
Supplement: Supplementary file 7 — Source Data [file 41467_2020_17160_MOESM7_ESM.zip › SourceData/Figure_3C_nonAggregatedSourceData.txt]

subNo	interval	condition	cueTargetInterval	averageRate.subj.mean	averageRate.subj.conditionMean
S1	Post-Cue Interval	regular	1	0.00240555464436062	0.00229087232939531
S1	Post-Cue Interval	regular	1.5	0.00294446136663621	0.00229087232939531
S1	Post-Cue Interval	regular	2	0.00190964370068848	0.00229087232939531
S1	Post-Cue Interval	regular	2.5	0.00185938991909141	0.00229087232939531
S1	Post-Cue Interval	regular	3	0.00251268907985326	0.00229087232939531
S1	Post-Cue Interval	irregular	1	0.00215417756577935	0.00229087232939531
S1	Post-Cue Interval	irregular	1.5	0.002356637863315	0.00229087232939531
S1	Post-Cue Interval	irregular	2	0.00203980099502488	0.00229087232939531
S1	Post-Cue Interval	irregular	2.5	0.00233830845771144	0.00229087232939531
S1	Post-Cue Interval	irregular	3	0.00238805970149254	0.00229087232939531
S1	Post-Target Interval	regular	1	0.00043737357170193	0.00065414661843725
S1	Post-Target Interval	regular	1.5	0.000659965478728805	0.00065414661843725
S1	Post-Target Interval	regular	2	0.000653299160761847	0.00065414661843725
S1	Post-Target Interval	regular	2.5	0.000904568068747173	0.00065414661843725
S1	Post-Target Interval	regular	3	0.000552791597567717	0.00065414661843725
S1	Post-Target Interval	irregular	1	0.000615479304508386	0.00065414661843725
S1	Post-Target Interval	irregular	1.5	0.000628436763550668	0.00065414661843725
S1	Post-Target Interval	irregular	2	0.000597014925373134	0.00065414661843725
S1	Post-Target Interval	irregular	2.5	0.000696517412935323	0.00065414661843725
S1	Post-Target Interval	irregular	3	0.000796019900497512	0.00065414661843725
S1	Pre-Target Interval	regular	1	0.00087474714340386	0.0011266853861666
S1	Pre-Target Interval	regular	1.5	0.000710732054015636	0.0011266853861666
S1	Pre-Target Interval	regular	2	0.00110558319513543	0.0011266853861666
S1	Pre-Target Interval	regular	2.5	0.000954821850344238	0.0011266853861666
S1	Pre-Target Interval	regular	3	0.00150761344791196	0.0011266853861666
S1	Pre-Target Interval	irregular	1	0.00128224855105914	0.0011266853861666
S1	Pre-Target Interval	irregular	1.5	0.00109976433621367	0.0011266853861666
S1	Pre-Target Interval	irregular	2	0.00129353233830846	0.0011266853861666
S1	Pre-Target Interval	irregular	2.5	0.00129353233830846	0.0011266853861666
S1	Pre-Target Interval	irregular	3	0.00114427860696517	0.0011266853861666
S10	Post-Cue Interval	regular	1	0.00251320716007591	0.00186313101303128
S10	Post-Cue Interval	regular	1.5	0.00222417325139011	0.00186313101303128
S10	Post-Cue Interval	regular	2	0.00204858062628036	0.00186313101303128
S10	Post-Cue Interval	regular	2.5	0.00174949428680772	0.00186313101303128
S10	Post-Cue Interval	regular	3	0.00142146410803127	0.00186313101303128
S10	Post-Cue Interval	irregular	1	0.00200750632800908	0.00186313101303128
S10	Post-Cue Interval	irregular	1.5	0.00224902882846044	0.00186313101303128
S10	Post-Cue Interval	irregular	2	0.00159695350408452	0.00186313101303128
S10	Post-Cue Interval	irregular	2.5	0.00144845393286731	0.00186313101303128
S10	Post-Cue Interval	irregular	3	0.00137244810430606	0.00186313101303128
S10	Post-Target Interval	regular	1	0.000512899420423655	0.00071058316013722
S10	Post-Target Interval	regular	1.5	0.00117061750073164	0.00071058316013722
S10	Post-Target Interval	regular	2	0.000819432250512145	0.00071058316013722
S10	Post-Target Interval	regular	2.5	0.000984090536329342	0.00071058316013722
S10	Post-Target Interval	regular	3	0.000355366027007818	0.00071058316013722
S10	Post-Target Interval	irregular	1	0.000610980186785371	0.00071058316013722
S10	Post-Target Interval	irregular	1.5	0.000613371498671028	0.00071058316013722
S10	Post-Target Interval	irregular	2	0.000859898040660893	0.00071058316013722
S10	Post-Target Interval	irregular	2.5	0.00100762012721204	0.00071058316013722
S10	Post-Target Interval	irregular	3	0.000171556013038257	0.00071058316013722
S10	Pre-Target Interval	regular	1	0.000820639072677848	0.00112334163899541
S10	Pre-Target Interval	regular	1.5	0.00105355575065847	0.00112334163899541
S10	Pre-Target Interval	regular	2	0.000936494000585309	0.00112334163899541
S10	Pre-Target Interval	regular	2.5	0.00114810562571757	0.00112334163899541
S10	Pre-Target Interval	regular	3	0.0007818052594172	0.00112334163899541
S10	Pre-Target Interval	irregular	1	0.00165837479270315	0.00112334163899541
S10	Pre-Target Interval	irregular	1.5	0.00156750494104818	0.00112334163899541
S10	Pre-Target Interval	irregular	2	0.00116700448375407	0.00112334163899541
S10	Pre-Target Interval	irregular	2.5	0.00107059638516279	0.00112334163899541
S10	Pre-Target Interval	irregular	3	0.00102933607822954	0.00112334163899541
S11	Post-Cue Interval	regular	1	0.00176893311221669	0.00175276683913085
S11	Post-Cue Interval	regular	1.5	0.00192585459797785	0.00175276683913085
S11	Post-Cue Interval	regular	2	0.00101533150573662	0.00175276683913085
S11	Post-Cue Interval	regular	2.5	0.00123040710426363	0.00175276683913085
S11	Post-Cue Interval	regular	3	0.00234123500146327	0.00175276683913085
S11	Post-Cue Interval	irregular	1	0.00117061750073164	0.00175276683913085
S11	Post-Cue Interval	irregular	1.5	0.00195650958689698	0.00175276683913085
S11	Post-Cue Interval	irregular	2	0.00191350937619594	0.00175276683913085
S11	Post-Cue Interval	irregular	2.5	0.00190905935439084	0.00175276683913085
S11	Post-Cue Interval	irregular	3	0.00229621125143513	0.00175276683913085
S11	Post-Target Interval	regular	1	0.00127142067440575	0.0010008104042313
S11	Post-Target Interval	regular	1.5	0.000802439415824105	0.0010008104042313
S11	Post-Target Interval	regular	2	0.000507665752868311	0.0010008104042313
S11	Post-Target Interval	regular	2.5	0.00101642326004387	0.0010008104042313
S11	Post-Target Interval	regular	3	0.000877963125548727	0.0010008104042313
S11	Post-Target Interval	irregular	1	0.00146327187591455	0.0010008104042313
S11	Post-Target Interval	irregular	1.5	0.00122980602604953	0.0010008104042313
S11	Post-Target Interval	irregular	2	0.000984090536329342	0.0010008104042313
S11	Post-Target Interval	irregular	2.5	0.000925604535462224	0.0010008104042313
S11	Post-Target Interval	irregular	3	0.000929418839866601	0.0010008104042313
S11	Pre-Target Interval	regular	1	0.00160309563294638	0.00121679464828
S11	Pre-Target Interval	regular	1.5	0.00149788690953833	0.00121679464828
S11	Pre-Target Interval	regular	2	0.000812265204589298	0.00121679464828
S11	Pre-Target Interval	regular	2.5	0.000695447493714225	0.00121679464828
S11	Pre-Target Interval	regular	3	0.00117061750073164	0.00121679464828
S11	Pre-Target Interval	irregular	1	0.00152180275095113	0.00121679464828
S11	Pre-Target Interval	irregular	1.5	0.00111800547822684	0.00121679464828
S11	Pre-Target Interval	irregular	2	0.00125744901864305	0.00121679464828
S11	Pre-Target Interval	irregular	2.5	0.0015619576535925	0.00121679464828
S11	Pre-Target Interval	irregular	3	0.000929418839866601	0.00121679464828
S12	Post-Cue Interval	regular	1	0.00140601341120484	0.0017192641467998
S12	Post-Cue Interval	regular	1.5	0.00148195194241558	0.0017192641467998
S12	Post-Cue Interval	regular	2	0.00164179104477612	0.0017192641467998
S12	Post-Cue Interval	regular	2.5	0.0017910447761194	0.0017192641467998
S12	Post-Cue Interval	regular	3	0.00271370420624152	0.0017192641467998
S12	Post-Cue Interval	irregular	1	0.00165837479270315	0.0017192641467998
S12	Post-Cue Interval	irregular	1.5	0.00160655058043118	0.0017192641467998
S12	Post-Cue Interval	irregular	2	0.00154228855721393	0.0017192641467998
S12	Post-Cue Interval	irregular	2.5	0.00175888235589728	0.0017192641467998
S12	Post-Cue Interval	irregular	3	0.00159203980099503	0.0017192641467998
S12	Post-Target Interval	regular	1	0.000486696950032447	0.000552192098790965
S12	Post-Target Interval	regular	1.5	0.000317561130517625	0.000552192098790965
S12	Post-Target Interval	regular	2	0.000398009950248756	0.000552192098790965
S12	Post-Target Interval	regular	2.5	0.000497512437810945	0.000552192098790965
S12	Post-Target Interval	regular	3	0.000552791597567717	0.000552192098790965
S12	Post-Target Interval	irregular	1	0.000909431337933986	0.000552192098790965
S12	Post-Target Interval	irregular	1.5	0.000414593698175788	0.000552192098790965
S12	Post-Target Interval	irregular	2	0.000646766169154229	0.000552192098790965
S12	Post-Target Interval	irregular	2.5	0.000502537815970652	0.000552192098790965
S12	Post-Target Interval	irregular	3	0.000796019900497512	0.000552192098790965
S12	Pre-Target Interval	regular	1	0.00102747133895739	0.00103074706736208
S12	Pre-Target Interval	regular	1.5	0.00111146395681169	0.00103074706736208
S12	Pre-Target Interval	regular	2	0.000895522388059702	0.00103074706736208
S12	Pre-Target Interval	regular	2.5	0.000845771144278607	0.00103074706736208
S12	Pre-Target Interval	regular	3	0.000753806723955978	0.00103074706736208
S12	Pre-Target Interval	irregular	1	0.00144439094848339	0.00103074706736208
S12	Pre-Target Interval	irregular	1.5	0.000984660033167495	0.00103074706736208
S12	Pre-Target Interval	irregular	2	0.00104477611940299	0.00103074706736208
S12	Pre-Target Interval	irregular	2.5	0.00105532941353837	0.00103074706736208
S12	Pre-Target Interval	irregular	3	0.00114427860696517	0.00103074706736208
S13	Post-Cue Interval	regular	1	0.00124378109452736	0.000606525834353257
S13	Post-Cue Interval	regular	1.5	0.000686224052153028	0.000606525834353257
S13	Post-Cue Interval	regular	2	0.000769959725183606	0.000606525834353257
S13	Post-Cue Interval	regular	2.5	0.00012134449702706	0.000606525834353257
S13	Post-Cue Interval	regular	3	0.000373134328358209	0.000606525834353257
S13	Post-Cue Interval	irregular	1	0.000921319329279528	0.000606525834353257
S13	Post-Cue Interval	irregular	1.5	0.000340761943706127	0.000606525834353257
S13	Post-Cue Interval	irregular	2	0.000213983844219761	0.000606525834353257
S13	Post-Cue Interval	irregular	2.5	0.000848032564450475	0.000606525834353257
S13	Post-Cue Interval	irregular	3	0.000546716964627413	0.000606525834353257
S13	Post-Target Interval	regular	1	0.000355366027007818	0.000310387827481788
S13	Post-Target Interval	regular	1.5	0.000114370675358838	0.000310387827481788
S13	Post-Target Interval	regular	2	0.000236910684671879	0.000310387827481788
S13	Post-Target Interval	regular	2.5	0.000424705739594709	0.000310387827481788
S13	Post-Target Interval	regular	3	0	0.000310387827481788
S13	Post-Target Interval	irregular	1	0.000737055463423623	0.000310387827481788
S13	Post-Target Interval	irregular	1.5	0.000408914332447352	0.000310387827481788
S13	Post-Target Interval	irregular	2	0.000213983844219761	0.000310387827481788
S13	Post-Target Interval	irregular	2.5	0.00033921302578019	0.000310387827481788
S13	Post-Target Interval	irregular	3	0.000273358482313706	0.000310387827481788
S13	Pre-Target Interval	regular	1	0.000414593698175788	0.000377716764247487
S13	Pre-Target Interval	regular	1.5	0	0.000377716764247487
S13	Pre-Target Interval	regular	2	0.000414593698175788	0.000377716764247487
S13	Pre-Target Interval	regular	2.5	0.00030336124256765	0.000377716764247487
S13	Pre-Target Interval	regular	3	0	0.000377716764247487
S13	Pre-Target Interval	irregular	1	0.000921319329279528	0.000377716764247487
S13	Pre-Target Interval	irregular	1.5	0.000408914332447352	0.000377716764247487
S13	Pre-Target Interval	irregular	2	0.000320975766329642	0.000377716764247487
S13	Pre-Target Interval	irregular	2.5	0.000282677521483492	0.000377716764247487
S13	Pre-Target Interval	irregular	3	0.000710732054015636	0.000377716764247487
S14	Post-Cue Interval	regular	1	0.00128390306531857	0.000731938467995009
S14	Post-Cue Interval	regular	1.5	0.000785545954438335	0.000731938467995009
S14	Post-Cue Interval	regular	2	0.000101533150573662	0.000731938467995009
S14	Post-Cue Interval	regular	2.5	0.000658472344161545	0.000731938467995009
S14	Post-Cue Interval	regular	3	0.00110558319513543	0.000731938467995009
S14	Post-Cue Interval	irregular	1	0.00115700566932778	0.000731938467995009
S14	Post-Cue Interval	irregular	1.5	0.000452284034373587	0.000731938467995009
S14	Post-Cue Interval	irregular	2	0.000721032518566587	0.000731938467995009
S14	Post-Cue Interval	irregular	2.5	0.000535782625334864	0.000731938467995009
S14	Post-Cue Interval	irregular	3	0.000518242122719735	0.000731938467995009
S14	Post-Target Interval	regular	1	0.000802439415824105	0.000316232245277587
S14	Post-Target Interval	regular	1.5	0.000261848651479445	0.000316232245277587
S14	Post-Target Interval	regular	2	0	0.000316232245277587
S14	Post-Target Interval	regular	2.5	0	0.000316232245277587
S14	Post-Target Interval	regular	3	7.89702282239596e-05	0.000316232245277587
S14	Post-Target Interval	irregular	1	0.000809903968529446	0.000316232245277587
S14	Post-Target Interval	irregular	1.5	0.000452284034373587	0.000316232245277587
S14	Post-Target Interval	irregular	2	0.000216309755569976	0.000316232245277587
S14	Post-Target Interval	irregular	2.5	0.000229621125143513	0.000316232245277587
S14	Post-Target Interval	irregular	3	0.000310945273631841	0.000316232245277587
S14	Pre-Target Interval	regular	1	0.000401219707912053	0.000346749339789178
S14	Pre-Target Interval	regular	1.5	0.000349131535305927	0.000346749339789178
S14	Pre-Target Interval	regular	2	0.000101533150573662	0.000346749339789178
S14	Pre-Target Interval	regular	2.5	0.000292654375182909	0.000346749339789178
S14	Pre-Target Interval	regular	3	0.000157940456447919	0.000346749339789178
S14	Pre-Target Interval	irregular	1	0.00115700566932778	0.000346749339789178
S14	Pre-Target Interval	irregular	1.5	7.53806723955978e-05	0.000346749339789178
S14	Pre-Target Interval	irregular	2	0.000288413007426635	0.000346749339789178
S14	Pre-Target Interval	irregular	2.5	0.000229621125143513	0.000346749339789178
S14	Pre-Target Interval	irregular	3	0.000414593698175788	0.000346749339789178
S15	Post-Cue Interval	regular	1	0.00254541247252112	0.00221074425606002
S15	Post-Cue Interval	regular	1.5	0.00219952867242734	0.00221074425606002
S15	Post-Cue Interval	regular	2	0.00189528547737503	0.00221074425606002
S15	Post-Cue Interval	regular	2.5	0.00240900759361089	0.00221074425606002
S15	Post-Cue Interval	regular	3	0.00226644555002764	0.00221074425606002
S15	Post-Cue Interval	irregular	1	0.00204858062628036	0.00221074425606002
S15	Post-Cue Interval	irregular	1.5	0.00205867215645908	0.00221074425606002
S15	Post-Cue Interval	irregular	2	0.00266111303945389	0.00221074425606002
S15	Post-Cue Interval	irregular	2.5	0.00225065150438285	0.00221074425606002
S15	Post-Cue Interval	irregular	3	0.00177274546806199	0.00221074425606002
S15	Post-Target Interval	regular	1	0.000752053685063057	0.000699121887847386
S15	Post-Target Interval	regular	1.5	0.000209478921183556	0.000699121887847386
S15	Post-Target Interval	regular	2	0.00110558319513543	0.000699121887847386
S15	Post-Target Interval	regular	2.5	0.00052369730295889	0.000699121887847386
S15	Post-Target Interval	regular	3	0.000110558319513543	0.000699121887847386
S15	Post-Target Interval	irregular	1	0.000877963125548727	0.000699121887847386
S15	Post-Target Interval	irregular	1.5	0.000972150740550123	0.000699121887847386
S15	Post-Target Interval	irregular	2	0.000636353118130279	0.000699121887847386
S15	Post-Target Interval	irregular	2.5	0.000888415067519545	0.000699121887847386
S15	Post-Target Interval	irregular	3	0.000914965402870704	0.000699121887847386
S15	Pre-Target Interval	regular	1	0.00127270623626056	0.000930331194215384
S15	Pre-Target Interval	regular	1.5	0.000418957842367112	0.000930331194215384
S15	Pre-Target Interval	regular	2	0.00150043433625523	0.000930331194215384
S15	Pre-Target Interval	regular	2.5	0.000471327572663001	0.000930331194215384
S15	Pre-Target Interval	regular	3	0.000608070757324489	0.000930331194215384
S15	Pre-Target Interval	irregular	1	0.00117061750073164	0.000930331194215384
S15	Pre-Target Interval	irregular	1.5	0.00125807742894722	0.000930331194215384
S15	Pre-Target Interval	irregular	2	0.000636353118130279	0.000930331194215384
S15	Pre-Target Interval	irregular	2.5	0.000651504382847666	0.000930331194215384
S15	Pre-Target Interval	irregular	3	0.00131526276662664	0.000930331194215384
S16	Post-Cue Interval	regular	1	0.00208634248114267	0.00226258146482746
S16	Post-Cue Interval	regular	1.5	0.00153080750095675	0.00226258146482746
S16	Post-Cue Interval	regular	2	0.00240900759361089	0.00226258146482746
S16	Post-Cue Interval	regular	2.5	0.00236192773506206	0.00226258146482746
S16	Post-Cue Interval	regular	3	0.00181384742951907	0.00226258146482746
S16	Post-Cue Interval	irregular	1	0.00248756218905473	0.00226258146482746
S16	Post-Cue Interval	irregular	1.5	0.00248756218905473	0.00226258146482746
S16	Post-Cue Interval	irregular	2	0.00207296849087894	0.00226258146482746
S16	Post-Cue Interval	irregular	2.5	0.00237940731126974	0.00226258146482746
S16	Post-Cue Interval	irregular	3	0.00299638172772501	0.00226258146482746
S16	Post-Target Interval	regular	1	0.00176536671481303	0.00137363916321903
S16	Post-Target Interval	regular	1.5	0.00164015089388224	0.00137363916321903
S16	Post-Target Interval	regular	2	0.00172820109976434	0.00137363916321903
S16	Post-Target Interval	regular	2.5	0.000753806723955978	0.00137363916321903
S16	Post-Target Interval	regular	3	0.000881011608623549	0.00137363916321903
S16	Post-Target Interval	irregular	1	0.00177683013503909	0.00137363916321903
S16	Post-Target Interval	irregular	1.5	0.00113562621674237	0.00137363916321903
S16	Post-Target Interval	irregular	2	0.00114013266998342	0.00137363916321903
S16	Post-Target Interval	irregular	2.5	0.0017845554834523	0.00137363916321903
S16	Post-Target Interval	irregular	3	0.00113071008593397	0.00137363916321903
S16	Pre-Target Interval	regular	1	0.00139089498742845	0.00170490539635371
S16	Pre-Target Interval	regular	1.5	0.00196818107265869	0.00170490539635371
S16	Pre-Target Interval	regular	2	0.00162346163917256	0.00170490539635371
S16	Pre-Target Interval	regular	2.5	0.0013065983215237	0.00170490539635371
S16	Pre-Target Interval	regular	3	0.00129560530679934	0.00170490539635371
S16	Pre-Target Interval	irregular	1	0.00236910684671879	0.00170490539635371
S16	Pre-Target Interval	irregular	1.5	0.00140601341120484	0.00170490539635371
S16	Pre-Target Interval	irregular	2	0.0015547263681592	0.00170490539635371
S16	Pre-Target Interval	irregular	2.5	0.00232532987237724	0.00170490539635371
S16	Pre-Target Interval	irregular	3	0.00180913613749435	0.00170490539635371
S17	Post-Cue Interval	regular	1	0.00218420094648708	0.00143755270758945
S17	Post-Cue Interval	regular	1.5	0.00167910447761194	0.00143755270758945
S17	Post-Cue Interval	regular	2	0.00163738270671957	0.00143755270758945
S17	Post-Cue Interval	regular	2.5	0.00135685210312076	0.00143755270758945
S17	Post-Cue Interval	regular	3	0.00109840408347871	0.00143755270758945
S17	Post-Cue Interval	irregular	1	0.00107306604233733	0.00143755270758945
S17	Post-Cue Interval	irregular	1.5	0.00097551458394303	0.00143755270758945
S17	Post-Cue Interval	irregular	2	0.00142146410803127	0.00143755270758945
S17	Post-Cue Interval	irregular	2.5	0.001954513148543	0.00143755270758945
S17	Post-Cue Interval	irregular	3	0.00099502487562189	0.00143755270758945
S17	Post-Target Interval	regular	1	0.000606722485135299	0.000528814869707907
S17	Post-Target Interval	regular	1.5	0.000310945273631841	0.000528814869707907
S17	Post-Target Interval	regular	2	0.000629762579507526	0.000528814869707907
S17	Post-Target Interval	regular	2.5	0.000527664706769184	0.000528814869707907
S17	Post-Target Interval	regular	3	0.000904568068747173	0.000528814869707907
S17	Post-Target Interval	irregular	1	0.000585308750365818	0.000528814869707907
S17	Post-Target Interval	irregular	1.5	0.000195102916788606	0.000528814869707907
S17	Post-Target Interval	irregular	2	0.000568585643212509	0.000528814869707907
S17	Post-Target Interval	irregular	2.5	0.000710732054015636	0.000528814869707907
S17	Post-Target Interval	irregular	3	0.000248756218905473	0.000528814869707907
S17	Pre-Target Interval	regular	1	0.00109210047324354	0.000759704015643752
S17	Pre-Target Interval	regular	1.5	0.00068407960199005	0.000759704015643752
S17	Pre-Target Interval	regular	2	0.000440833805655268	0.000759704015643752
S17	Pre-Target Interval	regular	2.5	0.00067842605156038	0.000759704015643752
S17	Pre-Target Interval	regular	3	0.000839956063836661	0.000759704015643752
S17	Pre-Target Interval	irregular	1	0.00097551458394303	0.000759704015643752
S17	Pre-Target Interval	irregular	1.5	0.000682860208760121	0.000759704015643752
S17	Pre-Target Interval	irregular	2	0.000568585643212509	0.000759704015643752
S17	Pre-Target Interval	irregular	2.5	0.000888415067519545	0.000759704015643752
S17	Pre-Target Interval	irregular	3	0.000746268656716418	0.000759704015643752
S18	Post-Cue Interval	regular	1	0.00179514797148279	0.00231606691879882
S18	Post-Cue Interval	regular	1.5	0.00267891312667432	0.00231606691879882
S18	Post-Cue Interval	regular	2	0.0022844958879074	0.00231606691879882
S18	Post-Cue Interval	regular	2.5	0.00211065882707674	0.00231606691879882
S18	Post-Cue Interval	regular	3	0.00215417756577935	0.00231606691879882
S18	Post-Cue Interval	irregular	1	0.00232532987237724	0.00231606691879882
S18	Post-Cue Interval	irregular	1.5	0.00261848651479445	0.00231606691879882
S18	Post-Cue Interval	irregular	2	0.00292352669641483	0.00231606691879882
S18	Post-Cue Interval	irregular	2.5	0.0021609126086738	0.00231606691879882
S18	Post-Cue Interval	irregular	3	0.00210902011680727	0.00231606691879882
S18	Post-Target Interval	regular	1	0.000307739652254193	0.00112738627751599
S18	Post-Target Interval	regular	1.5	0.00120277732218031	0.00112738627751599
S18	Post-Target Interval	regular	2	0.00111686465631029	0.00112738627751599
S18	Post-Target Interval	regular	2.5	0.000954821850344239	0.00112738627751599
S18	Post-Target Interval	regular	3	0.000820639072677848	0.00112738627751599
S18	Post-Target Interval	irregular	1	0.00140601341120484	0.00112738627751599
S18	Post-Target Interval	irregular	1.5	0.00151872217858078	0.00112738627751599
S18	Post-Target Interval	irregular	2	0.00174385802944043	0.00112738627751599
S18	Post-Target Interval	irregular	2.5	0.000904568068747173	0.00112738627751599
S18	Post-Target Interval	irregular	3	0.00129785853341986	0.00112738627751599
S18	Pre-Target Interval	regular	1	0.000256449710211827	0.0014445991160313
S18	Pre-Target Interval	regular	1.5	0.00147613580449401	0.0014445991160313
S18	Pre-Target Interval	regular	2	0.00152299725860494	0.0014445991160313
S18	Pre-Target Interval	regular	2.5	0.00110558319513543	0.0014445991160313
S18	Pre-Target Interval	regular	3	0.00138482843514387	0.0014445991160313
S18	Pre-Target Interval	irregular	1	0.0018386329223448	0.0014445991160313
S18	Pre-Target Interval	irregular	1.5	0.001885310290652	0.0014445991160313
S18	Pre-Target Interval	irregular	2	0.0016412781453557	0.0014445991160313
S18	Pre-Target Interval	irregular	2.5	0.00165837479270315	0.0014445991160313
S18	Pre-Target Interval	irregular	3	0.00167640060566731	0.0014445991160313
S19	Post-Cue Interval	regular	1	0.00199004975124378	0.00134271939272708
S19	Post-Cue Interval	regular	1.5	0.00174129353233831	0.00134271939272708
S19	Post-Cue Interval	regular	2	0.00144278606965174	0.00134271939272708
S19	Post-Cue Interval	regular	2.5	0.00114427860696517	0.00134271939272708
S19	Post-Cue Interval	regular	3	0.00119402985074627	0.00134271939272708
S19	Post-Cue Interval	irregular	1	0.00124378109452736	0.00134271939272708
S19	Post-Cue Interval	irregular	1.5	0.000769349130635482	0.00134271939272708
S19	Post-Cue Interval	irregular	2	0.00117966866697441	0.00134271939272708
S19	Post-Cue Interval	irregular	2.5	0.00154228855721393	0.00134271939272708
S19	Post-Cue Interval	irregular	3	0.00117966866697441	0.00134271939272708
S19	Post-Target Interval	regular	1	0.000773908236594804	0.000346329634758624
S19	Post-Target Interval	regular	1.5	9.9502487562189e-05	0.000346329634758624
S19	Post-Target Interval	regular	2	9.9502487562189e-05	0.000346329634758624
S19	Post-Target Interval	regular	2.5	9.9502487562189e-05	0.000346329634758624
S19	Post-Target Interval	regular	3	0.000497512437810945	0.000346329634758624
S19	Post-Target Interval	irregular	1	0.000621890547263682	0.000346329634758624
S19	Post-Target Interval	irregular	1.5	0.000359029594296558	0.000346329634758624
S19	Post-Target Interval	irregular	2	0.000153869826127096	0.000346329634758624
S19	Post-Target Interval	irregular	2.5	0.000348258706467662	0.000346329634758624
S19	Post-Target Interval	irregular	3	0.000410319536338924	0.000346329634758624
S19	Pre-Target Interval	regular	1	0.00127142067440575	0.000609891550266992
S19	Pre-Target Interval	regular	1.5	0.000248756218905473	0.000609891550266992
S19	Pre-Target Interval	regular	2	0.000248756218905473	0.000609891550266992
S19	Pre-Target Interval	regular	2.5	0.000447761194029851	0.000609891550266992
S19	Pre-Target Interval	regular	3	0.00054726368159204	0.000609891550266992
S19	Pre-Target Interval	irregular	1	0.00145107794361526	0.000609891550266992
S19	Pre-Target Interval	irregular	1.5	0.000871929014720213	0.000609891550266992
S19	Pre-Target Interval	irregular	2	0.000359029594296558	0.000609891550266992
S19	Pre-Target Interval	irregular	2.5	0.000447761194029851	0.000609891550266992
S19	Pre-Target Interval	irregular	3	0.000205159768169462	0.000609891550266992
S2	Post-Cue Interval	regular	1	0.00223520080755642	0.00114710335119401
S2	Post-Cue Interval	regular	1.5	0.00165837479270315	0.00114710335119401
S2	Post-Cue Interval	regular	2	0.000368527731711811	0.00114710335119401
S2	Post-Cue Interval	regular	2.5	0.00176536671481303	0.00114710335119401
S2	Post-Cue Interval	regular	3	0.000565355042966983	0.00114710335119401
S2	Post-Cue Interval	irregular	1	0.00109210047324354	0.00114710335119401
S2	Post-Cue Interval	irregular	1.5	0.000995024875621891	0.00114710335119401
S2	Post-Cue Interval	irregular	2	0.00103142822473001	0.00114710335119401
S2	Post-Cue Interval	irregular	2.5	0.000959060121081341	0.00114710335119401
S2	Post-Cue Interval	irregular	3	0.000800594727511866	0.00114710335119401
S2	Post-Target Interval	regular	1	0.00129785853341986	0.000586928645641342
S2	Post-Target Interval	regular	1.5	0.000928689883913765	0.000586928645641342
S2	Post-Target Interval	regular	2	0.000245685154474541	0.000586928645641342
S2	Post-Target Interval	regular	2.5	0.000267479805274702	0.000586928645641342
S2	Post-Target Interval	regular	3	0.000508819538670285	0.000586928645641342
S2	Post-Target Interval	irregular	1	0.000849411479189419	0.000586928645641342
S2	Post-Target Interval	irregular	1.5	0.000639658848614073	0.000586928645641342
S2	Post-Target Interval	irregular	2	0.000546050236621769	0.000586928645641342
S2	Post-Target Interval	irregular	2.5	0.000299706287837919	0.000586928645641342
S2	Post-Target Interval	irregular	3	0.000285926688397095	0.000586928645641342
S2	Pre-Target Interval	regular	1	0.00144206503713318	0.000834281052209415
S2	Pre-Target Interval	regular	1.5	0.00139303482587065	0.000834281052209415
S2	Pre-Target Interval	regular	2	0.000552791597567717	0.000834281052209415
S2	Pre-Target Interval	regular	2.5	0.000695447493714225	0.000834281052209415
S2	Pre-Target Interval	regular	3	0.000169606512890095	0.000834281052209415
S2	Pre-Target Interval	irregular	1	0.0012134449702706	0.000834281052209415
S2	Pre-Target Interval	irregular	1.5	0.000923951670220327	0.000834281052209415
S2	Pre-Target Interval	irregular	2	0.000849411479189419	0.000834281052209415
S2	Pre-Target Interval	irregular	2.5	0.000359647545405503	0.000834281052209415
S2	Pre-Target Interval	irregular	3	0.000743409389832447	0.000834281052209415
S20	Post-Cue Interval	regular	1	0.00110558319513543	0.00125555907453863
S20	Post-Cue Interval	regular	1.5	0.00135685210312076	0.00125555907453863
S20	Post-Cue Interval	regular	2	0.0012257552815632	0.00125555907453863
S20	Post-Cue Interval	regular	2.5	0.00124378109452736	0.00125555907453863
S20	Post-Cue Interval	regular	3	0.000419588802973086	0.00125555907453863
S20	Post-Cue Interval	irregular	1	0.00163362293012549	0.00125555907453863
S20	Post-Cue Interval	irregular	1.5	0.00171979608132179	0.00125555907453863
S20	Post-Cue Interval	irregular	2	0.000904568068747173	0.00125555907453863
S20	Post-Cue Interval	irregular	2.5	0.00174949428680772	0.00125555907453863
S20	Post-Cue Interval	irregular	3	0.0011965489010643	0.00125555907453863
S20	Post-Target Interval	regular	1	0.000483692647871752	0.000520349765568069
S20	Post-Target Interval	regular	1.5	0.000791497060153777	0.000520349765568069
S20	Post-Target Interval	regular	2	7.21032518566587e-05	0.000520349765568069
S20	Post-Target Interval	regular	2.5	0.000673714759535655	0.000520349765568069
S20	Post-Target Interval	regular	3	0.000239765030270335	0.000520349765568069
S20	Post-Target Interval	irregular	1	0.000594044701863815	0.000520349765568069
S20	Post-Target Interval	irregular	1.5	0.000429949020330447	0.000520349765568069
S20	Post-Target Interval	irregular	2	0.000452284034373587	0.000520349765568069
S20	Post-Target Interval	irregular	2.5	0.000710732054015636	0.000520349765568069
S20	Post-Target Interval	irregular	3	0.000755715095409031	0.000520349765568069
S20	Pre-Target Interval	regular	1	0.000207296849087894	0.000587871809643374
S20	Pre-Target Interval	regular	1.5	0.000961103573043871	0.000587871809643374
S20	Pre-Target Interval	regular	2	0	0.000587871809643374
S20	Pre-Target Interval	regular	2.5	0.000777363184079602	0.000587871809643374
S20	Pre-Target Interval	regular	3	0.000239765030270335	0.000587871809643374
S20	Pre-Target Interval	irregular	1	0.000891067052795723	0.000587871809643374
S20	Pre-Target Interval	irregular	1.5	0.000491370308949082	0.000587871809643374
S20	Pre-Target Interval	irregular	2	0.000734961555857078	0.000587871809643374
S20	Pre-Target Interval	irregular	2.5	0.000820075446941118	0.000587871809643374
S20	Pre-Target Interval	irregular	3	0.000755715095409031	0.000587871809643374
S21	Post-Cue Interval	regular	1	0.00297363755932979	0.00248908784284626
S21	Post-Cue Interval	regular	1.5	0.00208261020479	0.00248908784284626
S21	Post-Cue Interval	regular	2	0.0025148980372861	0.00248908784284626
S21	Post-Cue Interval	regular	2.5	0.00225675744986408	0.00248908784284626
S21	Post-Cue Interval	regular	3	0.00212479270315091	0.00248908784284626
S21	Post-Cue Interval	irregular	1	0.00284292821606255	0.00248908784284626
S21	Post-Cue Interval	irregular	1.5	0.00248756218905473	0.00248908784284626
S21	Post-Cue Interval	irregular	2	0.00288033516627389	0.00248908784284626
S21	Post-Cue Interval	irregular	2.5	0.002540489044141	0.00248908784284626
S21	Post-Cue Interval	irregular	3	0.00218686785850965	0.00248908784284626
S21	Post-Target Interval	regular	1	0.00148681877966489	0.00154670404194086
S21	Post-Target Interval	regular	1.5	0.00127270623626056	0.00154670404194086
S21	Post-Target Interval	regular	2	0.00125744901864305	0.00154670404194086
S21	Post-Target Interval	regular	2.5	0.000923218956762579	0.00154670404194086
S21	Post-Target Interval	regular	3	0.00134742951907131	0.00154670404194086
S21	Post-Target Interval	irregular	1	0.00239064418168896	0.00154670404194086
S21	Post-Target Interval	irregular	1.5	0.00177683013503909	0.00154670404194086
S21	Post-Target Interval	irregular	2	0.00162346163917256	0.00154670404194086
S21	Post-Target Interval	irregular	2.5	0.00169365936276066	0.00154670404194086
S21	Post-Target Interval	irregular	3	0.00169482259034498	0.00154670404194086
S21	Pre-Target Interval	regular	1	0.00205867215645908	0.00203045430033805
S21	Pre-Target Interval	regular	1.5	0.00115700566932778	0.00203045430033805
S21	Pre-Target Interval	regular	2	0.00191350937619594	0.00203045430033805
S21	Pre-Target Interval	regular	2.5	0.0016412781453557	0.00203045430033805
S21	Pre-Target Interval	regular	3	0.00139925373134328	0.00203045430033805
S21	Pre-Target Interval	irregular	1	0.00316598824061511	0.00203045430033805
S21	Pre-Target Interval	irregular	1.5	0.00225065150438285	0.00203045430033805
S21	Pre-Target Interval	irregular	2	0.00240900759361089	0.00203045430033805
S21	Pre-Target Interval	irregular	2.5	0.00195829363819202	0.00203045430033805
S21	Pre-Target Interval	irregular	3	0.00235088294789787	0.00203045430033805
S22	Post-Cue Interval	regular	1	0.00108432197984437	0.000529642452890269
S22	Post-Cue Interval	regular	1.5	0.00057850283466389	0.000529642452890269
S22	Post-Cue Interval	regular	2	0.000476341695776437	0.000529642452890269
S22	Post-Cue Interval	regular	2.5	0.000234123500146327	0.000529642452890269
S22	Post-Cue Interval	regular	3	0.000636353118130279	0.000529642452890269
S22	Post-Cue Interval	irregular	1	0.000382701875239189	0.000529642452890269
S22	Post-Cue Interval	irregular	1.5	0.00033167495854063	0.000529642452890269
S22	Post-Cue Interval	irregular	2	0.000702370500438982	0.000529642452890269
S22	Post-Cue Interval	irregular	2.5	0.000514668039114771	0.000529642452890269
S22	Post-Cue Interval	irregular	3	0.000355366027007818	0.000529642452890269
S22	Post-Target Interval	regular	1	0.000127567291746396	0.00020781139737842
S22	Post-Target Interval	regular	1.5	0.000231401133865556	0.00020781139737842
S22	Post-Target Interval	regular	2	0.000105853710172542	0.00020781139737842
S22	Post-Target Interval	regular	2.5	0.000175592625109745	0.00020781139737842
S22	Post-Target Interval	regular	3	5.7850283466389e-05	0.00020781139737842
S22	Post-Target Interval	irregular	1	0.000478377344048986	0.00020781139737842
S22	Post-Target Interval	irregular	1.5	0.000199004975124378	0.00020781139737842
S22	Post-Target Interval	irregular	2	0.000351185250219491	0.00020781139737842
S22	Post-Target Interval	irregular	2.5	0.000114370675358838	0.00020781139737842
S22	Post-Target Interval	irregular	3	0.000236910684671879	0.00020781139737842
S22	Pre-Target Interval	regular	1	0.000127567291746396	0.00027589306429733
S22	Pre-Target Interval	regular	1.5	0.000173550850399167	0.00027589306429733
S22	Pre-Target Interval	regular	2	0.000211707420345083	0.00027589306429733
S22	Pre-Target Interval	regular	2.5	0.000175592625109745	0.00027589306429733
S22	Pre-Target Interval	regular	3	5.7850283466389e-05	0.00027589306429733
S22	Pre-Target Interval	irregular	1	0.000861079219288174	0.00027589306429733
S22	Pre-Target Interval	irregular	1.5	0.000398009950248756	0.00027589306429733
S22	Pre-Target Interval	irregular	2	0.000175592625109745	0.00027589306429733
S22	Pre-Target Interval	irregular	2.5	0.000400297363755933	0.00027589306429733
S22	Pre-Target Interval	irregular	3	0.000177683013503909	0.00027589306429733
S23	Post-Cue Interval	regular	1	0.00288878189696678	0.00124875895596524
S23	Post-Cue Interval	regular	1.5	0.00174385802944043	0.00124875895596524
S23	Post-Cue Interval	regular	2	0.000447761194029851	0.00124875895596524
S23	Post-Cue Interval	regular	2.5	0.000845771144278607	0.00124875895596524
S23	Post-Cue Interval	regular	3	0.000410319536338924	0.00124875895596524
S23	Post-Cue Interval	irregular	1	0.00298507462686567	0.00124875895596524
S23	Post-Cue Interval	irregular	1.5	0.000884466556108347	0.00124875895596524
S23	Post-Cue Interval	irregular	2	0.000666769246550752	0.00124875895596524
S23	Post-Cue Interval	irregular	2.5	0.000954821850344239	0.00124875895596524
S23	Post-Cue Interval	irregular	3	0.000659965478728805	0.00124875895596524
S23	Post-Target Interval	regular	1	8.02439415824105e-05	0.000186950641600524
S23	Post-Target Interval	regular	1.5	5.12899420423655e-05	0.000186950641600524
S23	Post-Target Interval	regular	2	0	0.000186950641600524
S23	Post-Target Interval	regular	2.5	0.000248756218905473	0.000186950641600524
S23	Post-Target Interval	regular	3	0	0.000186950641600524
S23	Post-Target Interval	irregular	1	0.00066334991708126	0.000186950641600524
S23	Post-Target Interval	irregular	1.5	0.000165837479270315	0.000186950641600524
S23	Post-Target Interval	irregular	2	0.000307739652254193	0.000186950641600524
S23	Post-Target Interval	irregular	2.5	0.000301522689582391	0.000186950641600524
S23	Post-Target Interval	irregular	3	5.07665752868312e-05	0.000186950641600524
S23	Pre-Target Interval	regular	1	0.000962927298988926	0.000645936408595392
S23	Pre-Target Interval	regular	1.5	0.000307739652254193	0.000645936408595392
S23	Pre-Target Interval	regular	2	0.000248756218905473	0.000645936408595392
S23	Pre-Target Interval	regular	2.5	0.000248756218905473	0.000645936408595392
S23	Pre-Target Interval	regular	3	0.000205159768169462	0.000645936408595392
S23	Pre-Target Interval	irregular	1	0.00265339966832504	0.000645936408595392
S23	Pre-Target Interval	irregular	1.5	0.00066334991708126	0.000645936408595392
S23	Pre-Target Interval	irregular	2	0.000512899420423655	0.000645936408595392
S23	Pre-Target Interval	irregular	2.5	0.000351776471179456	0.000645936408595392
S23	Pre-Target Interval	irregular	3	0.000304599451720987	0.000645936408595392
S24	Post-Cue Interval	regular	1	0.00132669983416252	0.00112104784642293
S24	Post-Cue Interval	regular	1.5	0.00178880876516295	0.00112104784642293
S24	Post-Cue Interval	regular	2	0.000703006705602423	0.00112104784642293
S24	Post-Cue Interval	regular	2.5	0.000710732054015636	0.00112104784642293
S24	Post-Cue Interval	regular	3	0.000829187396351575	0.00112104784642293
S24	Post-Cue Interval	irregular	1	0.000939745715865119	0.00112104784642293
S24	Post-Cue Interval	irregular	1.5	0.00123040710426363	0.00112104784642293
S24	Post-Cue Interval	irregular	2	0.00139925373134328	0.00112104784642293
S24	Post-Cue Interval	irregular	2.5	0.00130924325739722	0.00112104784642293
S24	Post-Cue Interval	irregular	3	0.000973393900064893	0.00112104784642293
S24	Post-Target Interval	regular	1	0.000497512437810945	0.00037962271051344
S24	Post-Target Interval	regular	1.5	0.000279501369556711	0.00037962271051344
S24	Post-Target Interval	regular	2	0.000162232316677482	0.00037962271051344
S24	Post-Target Interval	regular	2.5	0.000109343392925482	0.00037962271051344
S24	Post-Target Interval	regular	3	0.000103648424543947	0.00037962271051344
S24	Post-Target Interval	irregular	1	0.000939745715865119	0.00037962271051344
S24	Post-Target Interval	irregular	1.5	0.000320975766329642	0.00037962271051344
S24	Post-Target Interval	irregular	2	5.18242122719735e-05	0.00037962271051344
S24	Post-Target Interval	irregular	2.5	0.000628436763550668	0.00037962271051344
S24	Post-Target Interval	irregular	3	0.000703006705602422	0.00037962271051344
S24	Pre-Target Interval	regular	1	0.000386954118297402	0.000399610526614483
S24	Pre-Target Interval	regular	1.5	0.000279501369556711	0.000399610526614483
S24	Pre-Target Interval	regular	2	0.000378542072247458	0.000399610526614483
S24	Pre-Target Interval	regular	2.5	0.000109343392925482	0.000399610526614483
S24	Pre-Target Interval	regular	3	0.00015547263681592	0.000399610526614483
S24	Pre-Target Interval	irregular	1	0.000939745715865119	0.000399610526614483
S24	Pre-Target Interval	irregular	1.5	0.000160487883164821	0.000399610526614483
S24	Pre-Target Interval	irregular	2	0.000362769485903814	0.000399610526614483
S24	Pre-Target Interval	irregular	2.5	0.000628436763550668	0.000399610526614483
S24	Pre-Target Interval	irregular	3	0.000594851827817435	0.000399610526614483
S26	Post-Cue Interval	regular	1	0.000995024875621891	0.00105662164123475
S26	Post-Cue Interval	regular	1.5	0.000809903968529446	0.00105662164123475
S26	Post-Cue Interval	regular	2	0.00156824572788233	0.00105662164123475
S26	Post-Cue Interval	regular	2.5	0.000765403750478377	0.00105662164123475
S26	Post-Cue Interval	regular	3	0.000760901375475563	0.00105662164123475
S26	Post-Cue Interval	irregular	1	0.00102933607822954	0.00105662164123475
S26	Post-Cue Interval	irregular	1.5	0.00165837479270315	0.00105662164123475
S26	Post-Cue Interval	irregular	2	0.000929418839866601	0.00105662164123475
S26	Post-Cue Interval	irregular	2.5	0.000846829681380332	0.00105662164123475
S26	Post-Cue Interval	irregular	3	0.00120277732218031	0.00105662164123475
S26	Post-Target Interval	regular	1	0	0.000168641919724875
S26	Post-Target Interval	regular	1.5	0.000115700566932778	0.000168641919724875
S26	Post-Target Interval	regular	2	0.000216309755569976	0.000168641919724875
S26	Post-Target Interval	regular	2.5	0	0.000168641919724875
S26	Post-Target Interval	regular	3	5.85308750365818e-05	0.000168641919724875
S26	Post-Target Interval	irregular	1	0.000514668039114771	0.000168641919724875
S26	Post-Target Interval	irregular	1.5	0.000292654375182909	0.000168641919724875
S26	Post-Target Interval	irregular	2	0.000109343392925482	0.000168641919724875
S26	Post-Target Interval	irregular	2.5	0.000105853710172542	0.000168641919724875
S26	Post-Target Interval	irregular	3	0.000273358482313706	0.000168641919724875
S26	Pre-Target Interval	regular	1	0.000398009950248756	0.000419261178085835
S26	Pre-Target Interval	regular	1.5	0.00057850283466389	0.000419261178085835
S26	Pre-Target Interval	regular	2	0.000162232316677482	0.000419261178085835
S26	Pre-Target Interval	regular	2.5	0	0.000419261178085835
S26	Pre-Target Interval	regular	3	5.85308750365818e-05	0.000419261178085835
S26	Pre-Target Interval	irregular	1	0.00154400411734431	0.000419261178085835
S26	Pre-Target Interval	irregular	1.5	0.000585308750365818	0.000419261178085835
S26	Pre-Target Interval	irregular	2	0.000328030178776447	0.000419261178085835
S26	Pre-Target Interval	irregular	2.5	0.000264634275431354	0.000419261178085835
S26	Pre-Target Interval	irregular	3	0.000273358482313706	0.000419261178085835
S27	Post-Cue Interval	regular	1	0.00136304777482451	0.00120701003154038
S27	Post-Cue Interval	regular	1.5	0.00188711614342083	0.00120701003154038
S27	Post-Cue Interval	regular	2	0.000839177605946173	0.00120701003154038
S27	Post-Cue Interval	regular	2.5	0.000916470280178057	0.00120701003154038
S27	Post-Cue Interval	regular	3	0.000849411479189419	0.00120701003154038
S27	Post-Cue Interval	irregular	1	0.00183294056035611	0.00120701003154038
S27	Post-Cue Interval	irregular	1.5	0.00114810562571757	0.00120701003154038
S27	Post-Cue Interval	irregular	2	0.000936494000585309	0.00120701003154038
S27	Post-Cue Interval	irregular	2.5	0.00124378109452736	0.00120701003154038
S27	Post-Cue Interval	irregular	3	0.00105355575065847	0.00120701003154038
S27	Post-Target Interval	regular	1	0.000340761943706127	0.00040665832529886
S27	Post-Target Interval	regular	1.5	0.000629038714473609	0.00040665832529886
S27	Post-Target Interval	regular	2	0.000179823772702751	0.00040665832529886
S27	Post-Target Interval	regular	2.5	0.000261848651479445	0.00040665832529886
S27	Post-Target Interval	regular	3	0.00024268899405412	0.00040665832529886
S27	Post-Target Interval	irregular	1	0.000785545954438335	0.00040665832529886
S27	Post-Target Interval	irregular	1.5	0.000637836458731981	0.00040665832529886
S27	Post-Target Interval	irregular	2	0.000468247000292654	0.00040665832529886
S27	Post-Target Interval	irregular	2.5	0.000169606512890095	0.00040665832529886
S27	Post-Target Interval	irregular	3	0.000351185250219491	0.00040665832529886
S27	Pre-Target Interval	regular	1	0.00088598105363593	0.000829728948089944
S27	Pre-Target Interval	regular	1.5	0.000800594727511866	0.000829728948089944
S27	Pre-Target Interval	regular	2	0.00047953006054067	0.000829728948089944
S27	Pre-Target Interval	regular	2.5	0.000654621628698612	0.000829728948089944
S27	Pre-Target Interval	regular	3	0.00018201674554059	0.000829728948089944
S27	Pre-Target Interval	irregular	1	0.00209478921183556	0.000829728948089944
S27	Pre-Target Interval	irregular	1.5	0.000765403750478377	0.000829728948089944
S27	Pre-Target Interval	irregular	2	0.000995024875621891	0.000829728948089944
S27	Pre-Target Interval	irregular	2.5	0.00067842605156038	0.000829728948089944
S27	Pre-Target Interval	irregular	3	0.000760901375475563	0.000829728948089944
S28	Post-Cue Interval	regular	1	0.00326649580380924	0.0029499197152404
S28	Post-Cue Interval	regular	1.5	0.00314218381775334	0.0029499197152404
S28	Post-Cue Interval	regular	2	0.0024624352982562	0.0029499197152404
S28	Post-Cue Interval	regular	2.5	0.00299577381907666	0.0029499197152404
S28	Post-Cue Interval	regular	3	0.00284292821606255	0.0029499197152404
S28	Post-Cue Interval	irregular	1	0.00240555464436062	0.0029499197152404
S28	Post-Cue Interval	irregular	1.5	0.00328146501534879	0.0029499197152404
S28	Post-Cue Interval	irregular	2	0.00298507462686567	0.0029499197152404
S28	Post-Cue Interval	irregular	2.5	0.00283582089552239	0.0029499197152404
S28	Post-Cue Interval	irregular	3	0.00328146501534879	0.0029499197152404
S28	Post-Target Interval	regular	1	0.000854314287150108	0.00112826172024719
S28	Post-Target Interval	regular	1.5	0.00167583136946845	0.00112826172024719
S28	Post-Target Interval	regular	2	0.000402030252776521	0.00112826172024719
S28	Post-Target Interval	regular	2.5	0.000748943454769165	0.00112826172024719
S28	Post-Target Interval	regular	3	0.000761498629302467	0.00112826172024719
S28	Post-Target Interval	irregular	1	0.00174949428680772	0.00112826172024719
S28	Post-Target Interval	irregular	1.5	0.00132317137715677	0.00112826172024719
S28	Post-Target Interval	irregular	2	0.000995024875621891	0.00112826172024719
S28	Post-Target Interval	irregular	2.5	0.00134328358208955	0.00112826172024719
S28	Post-Target Interval	irregular	3	0.00142902508732931	0.00112826172024719
S28	Pre-Target Interval	regular	1	0.00135685210312076	0.00146142713744376
S28	Pre-Target Interval	regular	1.5	0.00178057083006022	0.00146142713744376
S28	Pre-Target Interval	regular	2	0.000653299160761847	0.00146142713744376
S28	Pre-Target Interval	regular	2.5	0.00106991922109881	0.00146142713744376
S28	Pre-Target Interval	regular	3	0.000913798355162961	0.00146142713744376
S28	Pre-Target Interval	irregular	1	0.00202285276912143	0.00146142713744376
S28	Pre-Target Interval	irregular	1.5	0.00169365936276066	0.00146142713744376
S28	Pre-Target Interval	irregular	2	0.00169154228855722	0.00146142713744376
S28	Pre-Target Interval	irregular	2.5	0.0017910447761194	0.00146142713744376
S28	Pre-Target Interval	irregular	3	0.00164073250767439	0.00146142713744376
S29	Post-Cue Interval	regular	1	0.00351899041378474	0.00269261324784471
S29	Post-Cue Interval	regular	1.5	0.00139925373134328	0.00269261324784471
S29	Post-Cue Interval	regular	2	0.0017505067256311	0.00269261324784471
S29	Post-Cue Interval	regular	2.5	0.00308241401687216	0.00269261324784471
S29	Post-Cue Interval	regular	3	0.00274489620861211	0.00269261324784471
S29	Post-Cue Interval	irregular	1	0.00375672657122551	0.00269261324784471
S29	Post-Cue Interval	irregular	1.5	0.00280288697358279	0.00269261324784471
S29	Post-Cue Interval	irregular	2	0.00211442786069652	0.00269261324784471
S29	Post-Cue Interval	irregular	2.5	0.00277095534983311	0.00269261324784471
S29	Post-Cue Interval	irregular	3	0.00298507462686567	0.00269261324784471
S29	Post-Target Interval	regular	1	0.000849411479189419	0.000989447967988382
S29	Post-Target Interval	regular	1.5	0.000777363184079602	0.000989447967988382
S29	Post-Target Interval	regular	2	0.000460659664639764	0.000989447967988382
S29	Post-Target Interval	regular	2.5	0.000919316461172398	0.000989447967988382
S29	Post-Target Interval	regular	3	0.000400297363755933	0.000989447967988382
S29	Post-Target Interval	irregular	1	0.00284292821606255	0.000989447967988382
S29	Post-Target Interval	irregular	1.5	0.00175180435848924	0.000989447967988382
S29	Post-Target Interval	irregular	2	0.00105721393034826	0.000989447967988382
S29	Post-Target Interval	irregular	2.5	0.000503810063606021	0.000989447967988382
S29	Post-Target Interval	irregular	3	0.00033167495854063	0.000989447967988382
S29	Pre-Target Interval	regular	1	0.00230554544351414	0.00167699037959462
S29	Pre-Target Interval	regular	1.5	0.000777363184079602	0.00167699037959462
S29	Pre-Target Interval	regular	2	0.000921319329279528	0.00167699037959462
S29	Pre-Target Interval	regular	2.5	0.00167640060566732	0.00167699037959462
S29	Pre-Target Interval	regular	3	0.00160118945502373	0.00167699037959462
S29	Pre-Target Interval	irregular	1	0.00304599451720987	0.00167699037959462
S29	Pre-Target Interval	irregular	1.5	0.00224230957886623	0.00167699037959462
S29	Pre-Target Interval	irregular	2	0.00161691542288557	0.00167699037959462
S29	Pre-Target Interval	irregular	2.5	0.0013225014169658	0.00167699037959462
S29	Pre-Target Interval	irregular	3	0.00126036484245439	0.00167699037959462
S3	Post-Cue Interval	regular	1	0.00201889105198645	0.00202544604045516
S3	Post-Cue Interval	regular	1.5	0.00275219646448608	0.00202544604045516
S3	Post-Cue Interval	regular	2	0.0022178265300006	0.00202544604045516
S3	Post-Cue Interval	regular	2.5	0.00160655058043118	0.00202544604045516
S3	Post-Cue Interval	regular	3	0.00176747839748625	0.00202544604045516
S3	Post-Cue Interval	irregular	1	0.00232172470978441	0.00202544604045516
S3	Post-Cue Interval	irregular	1.5	0.00212271973466003	0.00202544604045516
S3	Post-Cue Interval	irregular	2	0.00205494267791477	0.00202544604045516
S3	Post-Cue Interval	irregular	2.5	0.00169606512890095	0.00202544604045516
S3	Post-Cue Interval	irregular	3	0.00169606512890095	0.00202544604045516
S3	Post-Target Interval	regular	1	0.000865239022279905	0.000498200680271841
S3	Post-Target Interval	regular	1.5	0.000423414840690166	0.000498200680271841
S3	Post-Target Interval	regular	2	0.000539471318108254	0.000498200680271841
S3	Post-Target Interval	regular	2.5	0.000103648424543947	0.000498200680271841
S3	Post-Target Interval	regular	3	0.000196386488609584	0.000498200680271841
S3	Post-Target Interval	irregular	1	0.000580431177446103	0.000498200680271841
S3	Post-Target Interval	irregular	1.5	0.000597014925373134	0.000498200680271841
S3	Post-Target Interval	irregular	2	0.000432619511139952	0.000498200680271841
S3	Post-Target Interval	irregular	2.5	0.000508819538670285	0.000498200680271841
S3	Post-Target Interval	irregular	3	0.000734961555857078	0.000498200680271841
S3	Pre-Target Interval	regular	1	0.00100944552599322	0.000629309963480456
S3	Pre-Target Interval	regular	1.5	0.000635122261035249	0.000629309963480456
S3	Pre-Target Interval	regular	2	0.00107894263621651	0.000629309963480456
S3	Pre-Target Interval	regular	2.5	0.000362769485903814	0.000629309963480456
S3	Pre-Target Interval	regular	3	0.000327310814349306	0.000629309963480456
S3	Pre-Target Interval	irregular	1	0.00107794361525705	0.000629309963480456
S3	Pre-Target Interval	irregular	1.5	0.000398009950248756	0.000629309963480456
S3	Pre-Target Interval	irregular	2	0.000216309755569976	0.000629309963480456
S3	Pre-Target Interval	irregular	2.5	0.000791497060153777	0.000629309963480456
S3	Pre-Target Interval	irregular	3	0.000395748530076888	0.000629309963480456
S30	Post-Cue Interval	regular	1	0.00265339966832504	0.00224751891831852
S30	Post-Cue Interval	regular	1.5	0.0025428413488115	0.00224751891831852
S30	Post-Cue Interval	regular	2	0.00181886267586797	0.00224751891831852
S30	Post-Cue Interval	regular	2.5	0.00225616105518917	0.00224751891831852
S30	Post-Cue Interval	regular	3	0.0021700010585371	0.00224751891831852
S30	Post-Cue Interval	irregular	1	0.00235933733394881	0.00224751891831852
S30	Post-Cue Interval	irregular	1.5	0.00190536678310575	0.00224751891831852
S30	Post-Cue Interval	irregular	2	0.00248756218905473	0.00224751891831852
S30	Post-Cue Interval	irregular	2.5	0.00209478921183556	0.00224751891831852
S30	Post-Cue Interval	irregular	3	0.00218686785850965	0.00224751891831852
S30	Post-Target Interval	regular	1	0.000497512437810945	0.000877534071869897
S30	Post-Target Interval	regular	1.5	0.00105030403537866	0.000877534071869897
S30	Post-Target Interval	regular	2	0.000802439415824105	0.000877534071869897
S30	Post-Target Interval	regular	2.5	0.000694203401596668	0.000877534071869897
S30	Post-Target Interval	regular	3	0.000793902826294061	0.000877534071869897
S30	Post-Target Interval	irregular	1	0.000871929014720213	0.000877534071869897
S30	Post-Target Interval	irregular	1.5	0.00116439081189796	0.000877534071869897
S30	Post-Target Interval	irregular	2	0.00113562621674237	0.000877534071869897
S30	Post-Target Interval	irregular	2.5	0.000890285415030113	0.000877534071869897
S30	Post-Target Interval	irregular	3	0.00087474714340386	0.000877534071869897
S30	Pre-Target Interval	regular	1	0.00105030403537866	0.00121756178735235
S30	Pre-Target Interval	regular	1.5	0.000773908236594804	0.00121756178735235
S30	Pre-Target Interval	regular	2	0.00139089498742845	0.00121756178735235
S30	Pre-Target Interval	regular	2.5	0.000867754251995835	0.00121756178735235
S30	Pre-Target Interval	regular	3	0.00132317137715677	0.00121756178735235
S30	Pre-Target Interval	irregular	1	0.0014874083192286	0.00121756178735235
S30	Pre-Target Interval	irregular	1.5	0.00116439081189796	0.00121756178735235
S30	Pre-Target Interval	irregular	2	0.00124378109452736	0.00121756178735235
S30	Pre-Target Interval	irregular	2.5	0.00178057083006022	0.00121756178735235
S30	Pre-Target Interval	irregular	3	0.00109343392925482	0.00121756178735235
S31	Post-Cue Interval	regular	1	0.00314752766778353	0.00338274339485514
S31	Post-Cue Interval	regular	1.5	0.00364158588500795	0.00338274339485514
S31	Post-Cue Interval	regular	2	0.003681592039801	0.00338274339485514
S31	Post-Cue Interval	regular	2.5	0.00321624202221217	0.00338274339485514
S31	Post-Cue Interval	regular	3	0.00303482587064677	0.00338274339485514
S31	Post-Cue Interval	irregular	1	0.00326649580380924	0.00338274339485514
S31	Post-Cue Interval	irregular	1.5	0.00319829424307037	0.00338274339485514
S31	Post-Cue Interval	irregular	2	0.00338308457711443	0.00338274339485514
S31	Post-Cue Interval	irregular	2.5	0.00371877983818282	0.00338274339485514
S31	Post-Cue Interval	irregular	3	0.00353900600092322	0.00338274339485514
S31	Post-Target Interval	regular	1	0.000203066301147325	0.000600994003517469
S31	Post-Target Interval	regular	1.5	0.000615479304508386	0.000600994003517469
S31	Post-Target Interval	regular	2	9.9502487562189e-05	0.000600994003517469
S31	Post-Target Interval	regular	2.5	0.000201015126388261	0.000600994003517469
S31	Post-Target Interval	regular	3	0.000398009950248756	0.000600994003517469
S31	Post-Target Interval	irregular	1	0.00125634453992663	0.000600994003517469
S31	Post-Target Interval	irregular	1.5	0.00121839780688395	0.000600994003517469
S31	Post-Target Interval	irregular	2	0.000646766169154229	0.000600994003517469
S31	Post-Target Interval	irregular	2.5	0.000653299160761847	0.000600994003517469
S31	Post-Target Interval	irregular	3	0.000718059188593117	0.000600994003517469
S31	Pre-Target Interval	regular	1	0.000253832876434156	0.00112106192023981
S31	Pre-Target Interval	regular	1.5	0.00138482843514387	0.00112106192023981
S31	Pre-Target Interval	regular	2	0.000149253731343284	0.00112106192023981
S31	Pre-Target Interval	regular	2.5	0.000402030252776521	0.00112106192023981
S31	Pre-Target Interval	regular	3	0.000746268656716418	0.00112106192023981
S31	Pre-Target Interval	irregular	1	0.00271370420624152	0.00112106192023981
S31	Pre-Target Interval	irregular	1.5	0.00203066301147325	0.00112106192023981
S31	Pre-Target Interval	irregular	2	0.00114427860696517	0.00112106192023981
S31	Pre-Target Interval	irregular	2.5	0.00120609075832956	0.00112106192023981
S31	Pre-Target Interval	irregular	3	0.00117966866697441	0.00112106192023981
S4	Post-Cue Interval	regular	1	0.00178594208444955	0.00135254246948121
S4	Post-Cue Interval	regular	1.5	0.00109976433621367	0.00135254246948121
S4	Post-Cue Interval	regular	2	0.00178057083006022	0.00135254246948121
S4	Post-Cue Interval	regular	2.5	0.000589159465828751	0.00135254246948121
S4	Post-Cue Interval	regular	3	0.00155847269675718	0.00135254246948121
S4	Post-Cue Interval	irregular	1	0.00149253731343284	0.00135254246948121
S4	Post-Cue Interval	irregular	1.5	0.00129560530679934	0.00135254246948121
S4	Post-Cue Interval	irregular	2	0.00124378109452736	0.00135254246948121
S4	Post-Cue Interval	irregular	2.5	0.00111208662569505	0.00135254246948121
S4	Post-Cue Interval	irregular	3	0.00156750494104818	0.00135254246948121
S4	Post-Target Interval	regular	1	0.000446485521112387	0.000427937330372011
S4	Post-Target Interval	regular	1.5	0.000471327572663001	0.000427937330372011
S4	Post-Target Interval	regular	2	0.000418957842367112	0.000427937330372011
S4	Post-Target Interval	regular	2.5	0.000130924325739722	0.000427937330372011
S4	Post-Target Interval	regular	3	0.000599412575675838	0.000427937330372011
S4	Post-Target Interval	irregular	1	0.000497512437810945	0.000427937330372011
S4	Post-Target Interval	irregular	1.5	0.000414593698175788	0.000427937330372011
S4	Post-Target Interval	irregular	2	0.000432619511139952	0.000427937330372011
S4	Post-Target Interval	irregular	2.5	0.000526777875329236	0.000427937330372011
S4	Post-Target Interval	irregular	3	0.000340761943706127	0.000427937330372011
S4	Pre-Target Interval	regular	1	0.000510269166985585	0.000461565185512799
S4	Pre-Target Interval	regular	1.5	0.000418957842367112	0.000461565185512799
S4	Pre-Target Interval	regular	2	0.000366588112071223	0.000461565185512799
S4	Pre-Target Interval	regular	2.5	6.54621628698612e-05	0.000461565185512799
S4	Pre-Target Interval	regular	3	0.000659353833243421	0.000461565185512799
S4	Pre-Target Interval	irregular	1	0.000568585643212509	0.000461565185512799
S4	Pre-Target Interval	irregular	1.5	0.000673714759535655	0.000461565185512799
S4	Pre-Target Interval	irregular	2	0.000378542072247458	0.000461565185512799
S4	Pre-Target Interval	irregular	2.5	0.000292654375182909	0.000461565185512799
S4	Pre-Target Interval	irregular	3	0.000681523887412254	0.000461565185512799
S5	Post-Cue Interval	regular	1	0.00307106443093176	0.00252924664958722
S5	Post-Cue Interval	regular	1.5	0.00282899229343479	0.00252924664958722
S5	Post-Cue Interval	regular	2	0.00168276265730173	0.00252924664958722
S5	Post-Cue Interval	regular	2.5	0.00180416598327046	0.00252924664958722
S5	Post-Cue Interval	regular	3	0.00276965687028774	0.00252924664958722
S5	Post-Cue Interval	irregular	1	0.0033167495854063	0.00252924664958722
S5	Post-Cue Interval	irregular	1.5	0.00281923714759536	0.00252924664958722
S5	Post-Cue Interval	irregular	2	0.00242537313432836	0.00252924664958722
S5	Post-Cue Interval	irregular	2.5	0.002356637863315	0.00252924664958722
S5	Post-Cue Interval	irregular	3	0.0022178265300006	0.00252924664958722
S5	Post-Target Interval	regular	1	0.00165837479270315	0.00164442205047904
S5	Post-Target Interval	regular	1.5	0.00165837479270315	0.00164442205047904
S5	Post-Target Interval	regular	2	0.00182908984489318	0.00164442205047904
S5	Post-Target Interval	regular	2.5	0.00114810562571757	0.00164442205047904
S5	Post-Target Interval	regular	3	0.00138482843514387	0.00164442205047904
S5	Post-Target Interval	irregular	1	0.00156082333430885	0.00164442205047904
S5	Post-Target Interval	irregular	1.5	0.00174129353233831	0.00164442205047904
S5	Post-Target Interval	irregular	2	0.00124378109452736	0.00164442205047904
S5	Post-Target Interval	irregular	2.5	0.00170201623461639	0.00164442205047904
S5	Post-Target Interval	irregular	3	0.00251753281783852	0.00164442205047904
S5	Pre-Target Interval	regular	1	0.00165837479270315	0.00181248562899567
S5	Pre-Target Interval	regular	1.5	0.00156082333430885	0.00181248562899567
S5	Pre-Target Interval	regular	2	0.00139010828211882	0.00181248562899567
S5	Pre-Target Interval	regular	2.5	0.00125744901864305	0.00181248562899567
S5	Pre-Target Interval	regular	3	0.00169256808739806	0.00181248562899567
S5	Pre-Target Interval	irregular	1	0.00243878645985757	0.00181248562899567
S5	Pre-Target Interval	irregular	1.5	0.00240464344941957	0.00181248562899567
S5	Pre-Target Interval	irregular	2	0.00161691542288557	0.00181248562899567
S5	Pre-Target Interval	irregular	2.5	0.00176747839748625	0.00181248562899567
S5	Pre-Target Interval	irregular	3	0.00233770904513577	0.00181248562899567
S6	Post-Cue Interval	regular	1	0.00169482259034498	0.001602848662017
S6	Post-Cue Interval	regular	1.5	0.00186567164179105	0.001602848662017
S6	Post-Cue Interval	regular	2	0.00153869826127097	0.001602848662017
S6	Post-Cue Interval	regular	2.5	0.00145735966631489	0.001602848662017
S6	Post-Cue Interval	regular	3	0.00112341518215375	0.001602848662017
S6	Post-Cue Interval	irregular	1	0.00113071008593397	0.001602848662017
S6	Post-Cue Interval	irregular	1.5	0.00210902011680727	0.001602848662017
S6	Post-Cue Interval	irregular	2	0.00175888235589728	0.001602848662017
S6	Post-Cue Interval	irregular	2.5	0.00170862857430022	0.001602848662017
S6	Post-Cue Interval	irregular	3	0.0016412781453557	0.001602848662017
S6	Post-Target Interval	regular	1	0.000929418839866601	0.000795647621219908
S6	Post-Target Interval	regular	1.5	0.000984660033167495	0.000795647621219908
S6	Post-Target Interval	regular	2	0.000871929014720213	0.000795647621219908
S6	Post-Target Interval	regular	2.5	0.000804060505553043	0.000795647621219908
S6	Post-Target Interval	regular	3	0.000534959610549404	0.000795647621219908
S6	Post-Target Interval	irregular	1	0.000734961555857078	0.000795647621219908
S6	Post-Target Interval	irregular	1.5	0.000973393900064893	0.000795647621219908
S6	Post-Target Interval	irregular	2	0.000954821850344239	0.000795647621219908
S6	Post-Target Interval	irregular	2.5	0.000552791597567717	0.000795647621219908
S6	Post-Target Interval	irregular	3	0.000615479304508386	0.000795647621219908
S6	Pre-Target Interval	regular	1	0.000656060357552895	0.00102118711568108
S6	Pre-Target Interval	regular	1.5	0.00108830845771144	0.00102118711568108
S6	Pre-Target Interval	regular	2	0.000974508898804944	0.00102118711568108
S6	Pre-Target Interval	regular	2.5	0.0010050756319413	0.00102118711568108
S6	Pre-Target Interval	regular	3	0.000962927298988926	0.00102118711568108
S6	Pre-Target Interval	irregular	1	0.000961103573043871	0.00102118711568108
S6	Pre-Target Interval	irregular	1.5	0.00102747133895739	0.00102118711568108
S6	Pre-Target Interval	irregular	2	0.0013065983215237	0.00102118711568108
S6	Pre-Target Interval	irregular	2.5	0.0013065983215237	0.00102118711568108
S6	Pre-Target Interval	irregular	3	0.000923218956762579	0.00102118711568108
S7	Post-Cue Interval	regular	1	0.00208634248114267	0.00216164547986744
S7	Post-Cue Interval	regular	1.5	0.00182759671032592	0.00216164547986744
S7	Post-Cue Interval	regular	2	0.0024367956137679	0.00216164547986744
S7	Post-Cue Interval	regular	2.5	0.00160655058043118	0.00216164547986744
S7	Post-Cue Interval	regular	3	0.00204241948153967	0.00216164547986744
S7	Post-Cue Interval	irregular	1	0.00254823443756826	0.00216164547986744
S7	Post-Cue Interval	irregular	1.5	0.00194901779760989	0.00216164547986744
S7	Post-Cue Interval	irregular	2	0.0021700010585371	0.00216164547986744
S7	Post-Cue Interval	irregular	2.5	0.00240900759361089	0.00216164547986744
S7	Post-Cue Interval	irregular	3	0.002540489044141	0.00216164547986744
S7	Post-Target Interval	regular	1	0.000481463649494463	0.000434181991688768
S7	Post-Target Interval	regular	1.5	0.000152299725860493	0.000434181991688768
S7	Post-Target Interval	regular	2	0.000659965478728805	0.000434181991688768
S7	Post-Target Interval	regular	2.5	0.000414593698175788	0.000434181991688768
S7	Post-Target Interval	regular	3	0.000314218381775334	0.000434181991688768
S7	Post-Target Interval	irregular	1	0.000849411479189419	0.000434181991688768
S7	Post-Target Interval	irregular	1.5	0.000256449710211827	0.000434181991688768
S7	Post-Target Interval	irregular	2	0.000317561130517625	0.000434181991688768
S7	Post-Target Interval	irregular	2.5	0.000366588112071223	0.000434181991688768
S7	Post-Target Interval	irregular	3	0.000529268550862708	0.000434181991688768
S7	Pre-Target Interval	regular	1	0.000748943454769165	0.000766921874010637
S7	Pre-Target Interval	regular	1.5	0.000507665752868311	0.000766921874010637
S7	Pre-Target Interval	regular	2	0.000761498629302467	0.000766921874010637
S7	Pre-Target Interval	regular	2.5	0.000725538971807629	0.000766921874010637
S7	Pre-Target Interval	regular	3	0.000680806493846557	0.000766921874010637
S7	Pre-Target Interval	irregular	1	0.000849411479189419	0.000766921874010637
S7	Pre-Target Interval	irregular	1.5	0.00117966866697441	0.000766921874010637
S7	Pre-Target Interval	irregular	2	0.000793902826294062	0.000766921874010637
S7	Pre-Target Interval	irregular	2.5	0.000680806493846557	0.000766921874010637
S7	Pre-Target Interval	irregular	3	0.000740975971207791	0.000766921874010637
S8	Post-Cue Interval	regular	1	0.00180258129641647	0.00112081663671126
S8	Post-Cue Interval	regular	1.5	0.00145613396432472	0.00112081663671126
S8	Post-Cue Interval	regular	2	0.000601388661090154	0.00112081663671126
S8	Post-Cue Interval	regular	2.5	0.000726703560847448	0.00112081663671126
S8	Post-Cue Interval	regular	3	0.000769959725183606	0.00112081663671126
S8	Post-Cue Interval	irregular	1	0.000414593698175788	0.00112081663671126
S8	Post-Cue Interval	irregular	1.5	0.00158299412030755	0.00112081663671126
S8	Post-Cue Interval	irregular	2	0.00141268963822861	0.00112081663671126
S8	Post-Cue Interval	irregular	2.5	0.00127411721878413	0.00112081663671126
S8	Post-Cue Interval	irregular	3	0.00116700448375407	0.00112081663671126
S8	Post-Target Interval	regular	1	0.000432619511139952	0.000250259894721778
S8	Post-Target Interval	regular	1.5	0.00024268899405412	0.000250259894721778
S8	Post-Target Interval	regular	2	0.000109343392925482	0.000250259894721778
S8	Post-Target Interval	regular	2.5	0.000223601095645369	0.000250259894721778
S8	Post-Target Interval	regular	3	5.92276711679697e-05	0.000250259894721778
S8	Post-Target Interval	irregular	1	0.000310945273631841	0.000250259894721778
S8	Post-Target Interval	irregular	1.5	0.000452284034373587	0.000250259894721778
S8	Post-Target Interval	irregular	2	0.000245685154474541	0.000250259894721778
S8	Post-Target Interval	irregular	2.5	0.00030336124256765	0.000250259894721778
S8	Post-Target Interval	irregular	3	0.00012284257723727	0.000250259894721778
S8	Pre-Target Interval	regular	1	0.000793135770423246	0.000411359117434549
S8	Pre-Target Interval	regular	1.5	0.00030336124256765	0.000411359117434549
S8	Pre-Target Interval	regular	2	5.46716964627412e-05	0.000411359117434549
S8	Pre-Target Interval	regular	2.5	0.000223601095645369	0.000411359117434549
S8	Pre-Target Interval	regular	3	0.000177683013503909	0.000411359117434549
S8	Pre-Target Interval	irregular	1	0.000414593698175788	0.000411359117434549
S8	Pre-Target Interval	irregular	1.5	0.00067842605156038	0.000411359117434549
S8	Pre-Target Interval	irregular	2	0.000675634174804987	0.000411359117434549
S8	Pre-Target Interval	irregular	2.5	0.000485377988108239	0.000411359117434549
S8	Pre-Target Interval	irregular	3	0.000307106443093176	0.000411359117434549
S9	Post-Cue Interval	regular	1	0.00256956973374884	0.00229884797416617
S9	Post-Cue Interval	regular	1.5	0.00281923714759536	0.00229884797416617
S9	Post-Cue Interval	regular	2	0.00212479270315091	0.00229884797416617
S9	Post-Cue Interval	regular	2.5	0.00191749585406302	0.00229884797416617
S9	Post-Cue Interval	regular	3	0.00210711150131695	0.00229884797416617
S9	Post-Cue Interval	irregular	1	0.00242833451788676	0.00229884797416617
S9	Post-Cue Interval	irregular	1.5	0.00232878162379591	0.00229884797416617
S9	Post-Cue Interval	irregular	2	0.00220488466757123	0.00229884797416617
S9	Post-Cue Interval	irregular	2.5	0.00234781150427637	0.00229884797416617
S9	Post-Cue Interval	irregular	3	0.00214046048825639	0.00229884797416617
S9	Post-Target Interval	regular	1	0.000382701875239189	0.000612276054342314
S9	Post-Target Interval	regular	1.5	0.000442233278054174	0.000612276054342314
S9	Post-Target Interval	regular	2	0.000310945273631841	0.000612276054342314
S9	Post-Target Interval	regular	2.5	0.000570066334991708	0.000612276054342314
S9	Post-Target Interval	regular	3	0.00117061750073164	0.000612276054342314
S9	Post-Target Interval	irregular	1	0.000533049040511727	0.000612276054342314
S9	Post-Target Interval	irregular	1.5	0.000899756536466603	0.000612276054342314
S9	Post-Target Interval	irregular	2	0.000452284034373587	0.000612276054342314
S9	Post-Target Interval	irregular	2.5	0.00078260383475879	0.000612276054342314
S9	Post-Target Interval	irregular	3	0.00057850283466389	0.000612276054342314
S9	Pre-Target Interval	regular	1	0.000656060357552895	0.00105428066567863
S9	Pre-Target Interval	regular	1.5	0.000829187396351575	0.00105428066567863
S9	Pre-Target Interval	regular	2	0.000621890547263682	0.00105428066567863
S9	Pre-Target Interval	regular	2.5	0.00124378109452736	0.00105428066567863
S9	Pre-Target Interval	regular	3	0.00140474100087796	0.00105428066567863
S9	Pre-Target Interval	irregular	1	0.00130300876569533	0.00105428066567863
S9	Pre-Target Interval	irregular	1.5	0.000740975971207791	0.00105428066567863
S9	Pre-Target Interval	irregular	2	0.000791497060153777	0.00105428066567863
S9	Pre-Target Interval	irregular	2.5	0.00162110794342892	0.00105428066567863
S9	Pre-Target Interval	irregular	3	0.00133055651972695	0.00105428066567863
