# Supplementary material for: Oculomotor freezing reflects tactile temporal expectation and aids tactile perception
Source: Nat Commun. 2020 Jul 3;11:3341. doi: 10.1038/s41467-020-17160-1 (PMC7335189; doi:10.1038/s41467-020-17160-1)
Supplement: Supplementary file 7 — Source Data [file 41467_2020_17160_MOESM7_ESM.zip › SourceData/Figure_4C_binnedTime_nonAggregatedSourceData.txt]

subNo	condition	timeBin	RT.subj.mean	RT.subj.sd	noTrials.RT	propCorrect.subj.mean	propCorrect.subj.sd	noTrials.propCorrect	RT.subj.grandmean	propCorrect.subj.grandmean	noAllTrials.RT	noAllTrials.propCorrect	RT.subj.mean.adj	propCorrect.subj.mean.adj
S1	regular	-900	0.750192307692308	0.217442961574896	26	0.619047619047619	0.49150743499232	42	0.735001618122977	0.671739130434783	312	466	0.0151906895693302	-0.0526915113871636
S1	regular	-700	0.7021875	0.190301625785477	48	0.695652173913044	0.463501628466171	69	0.735001618122977	0.671739130434783	312	466	-0.0328141181229774	0.0239130434782608
S1	regular	-500	0.760681818181818	0.255276933128343	66	0.680412371134021	0.468739261045371	97	0.735001618122977	0.671739130434783	312	466	0.0256802000588408	0.00867324069923803
S1	regular	-300	0.743678571428571	0.243960213383834	56	0.602150537634409	0.492106937526453	93	0.735001618122977	0.671739130434783	312	466	0.00867695330559404	-0.069588592800374
S1	regular	-100	0.745952380952381	0.235165379595655	63	0.663157894736842	0.475137747457883	95	0.735001618122977	0.671739130434783	312	466	0.0109507628294033	-0.00858123569794056
S1	irregular	-900	0.6603125	0.143572847363281	16	0.615384615384615	0.496138938356834	26	0.735001618122977	0.671739130434783	306	454	-0.0746891181229774	-0.0563545150501672
S1	irregular	-700	0.705088235294118	0.181064423098363	34	0.586206896551724	0.496813804601715	58	0.735001618122977	0.671739130434783	306	454	-0.0299133828288598	-0.0855322338830585
S1	irregular	-500	0.742963636363636	0.222908382079604	55	0.705128205128205	0.458936499553817	78	0.735001618122977	0.671739130434783	306	454	0.0079620182406589	0.0333890746934226
S1	irregular	-300	0.718727272727273	0.19872677860793	77	0.733333333333333	0.444337593993461	105	0.735001618122977	0.671739130434783	306	454	-0.0162743453957043	0.0615942028985507
S1	irregular	-100	0.754297297297297	0.205325250149025	74	0.660714285714286	0.475594865605671	112	0.735001618122977	0.671739130434783	306	454	0.01929567917432	-0.0110248447204969
S10	regular	-900	0.721764705882353	0.166289104202502	17	0.80952380952381	0.402373908081478	21	0.831839055793992	0.689349112426036	263	381	-0.110074349911639	0.120174697097774
S10	regular	-700	0.776448275862069	0.213337188876284	29	0.644444444444445	0.484090316308263	45	0.831839055793992	0.689349112426036	263	381	-0.0553907799319229	-0.044904667981591
S10	regular	-500	0.768021739130435	0.293958159466459	46	0.793103448275862	0.40861858377397	58	0.831839055793992	0.689349112426036	263	381	-0.0638173166635567	0.103754335849827
S10	regular	-300	0.859840909090909	0.3583607992981	44	0.676923076923077	0.471291188773336	65	0.831839055793992	0.689349112426036	263	381	0.0280018532969175	-0.0124260355029585
S10	regular	-100	0.79304347826087	0.254448681271816	46	0.638888888888889	0.483693406430251	72	0.831839055793992	0.689349112426036	263	381	-0.0387955775331219	-0.0504602235371466
S10	irregular	-900	0.968	0.25804456979367	11	0.846153846153846	0.375533808099405	13	0.831839055793992	0.689349112426036	203	295	0.136160944206008	0.156804733727811
S10	irregular	-700	0.9861	0.275957102141297	10	0.476190476190476	0.511766315719159	21	0.831839055793992	0.689349112426036	203	295	0.154260944206009	-0.213158636235559
S10	irregular	-500	0.903151515151515	0.263225796752062	33	0.767441860465116	0.427462574375458	43	0.831839055793992	0.689349112426036	203	295	0.0713124593575235	0.0780927480390808
S10	irregular	-300	0.826382352941176	0.256168980061621	34	0.68	0.471212071499161	50	0.831839055793992	0.689349112426036	203	295	-0.00545670285281519	-0.00934911242603542
S10	irregular	-100	0.871115384615385	0.310178547812995	52	0.675324675324675	0.471323959477824	77	0.831839055793992	0.689349112426036	203	295	0.039276328821393	-0.0140244371013601
S11	regular	-900	0.9482	0.251903197781671	20	0.714285714285714	0.460043706228236	28	1.09184275618375	0.6746126340882	294	428	-0.143642756183746	0.039673080197514
S11	regular	-700	1.08568571428571	0.349180534076788	35	0.636363636363636	0.485479387502946	55	1.09184275618375	0.6746126340882	294	428	-0.00615704189803168	-0.0382489977245639
S11	regular	-500	1.01475862068966	0.316695172859195	29	0.617021276595745	0.491368607293056	47	1.09184275618375	0.6746126340882	294	428	-0.0770841354940905	-0.0575913574924556
S11	regular	-300	1.06824193548387	0.362306078621417	62	0.71264367816092	0.455152567751188	87	1.09184275618375	0.6746126340882	294	428	-0.0236008206998748	0.0380310440727193
S11	regular	-100	1.06902777777778	0.345336943942188	72	0.72	0.451260859854213	100	1.09184275618375	0.6746126340882	294	428	-0.0228149784059684	0.0453873659117997
S11	irregular	-900	1.18884210526316	0.421483130433195	19	0.558823529411765	0.503994737261378	34	1.09184275618375	0.6746126340882	272	411	0.0969993490794119	-0.115789104676436
S11	irregular	-700	1.19422222222222	0.41855771896187	27	0.658536585365854	0.480091454702173	41	1.09184275618375	0.6746126340882	272	411	0.102379466038476	-0.0160760487223466
S11	irregular	-500	1.10097777777778	0.36821137018201	45	0.75	0.436666882304687	60	1.09184275618375	0.6746126340882	272	411	0.00913502159403157	0.0753873659117997
S11	irregular	-300	1.1466	0.414182519334211	60	0.666666666666667	0.474045463139977	90	1.09184275618375	0.6746126340882	272	411	0.0547572438162542	-0.00794596742153364
S11	irregular	-100	1.18255223880597	0.405363334350581	67	0.626168224299065	0.486096591185241	107	1.09184275618375	0.6746126340882	272	411	0.0907094826222239	-0.0484444097891349
S12	regular	-900	0.8785	0.26681974772827	28	0.682926829268293	0.471116991321896	41	0.823822784810126	0.672340425531915	311	466	0.0546772151898736	0.0105864037363779
S12	regular	-700	0.803070175438597	0.22239089296368	57	0.75	0.435889894354067	76	0.823822784810126	0.672340425531915	311	466	-0.0207526093715296	0.0776595744680851
S12	regular	-500	0.8776	0.313145855043001	50	0.526315789473684	0.501955861057691	95	0.823822784810126	0.672340425531915	311	466	0.0537772151898739	-0.146024636058231
S12	regular	-300	0.840471428571428	0.288249223960571	70	0.7	0.460566186471838	100	0.823822784810126	0.672340425531915	311	466	0.0166486437613024	0.0276595744680851
S12	regular	-100	0.837350877192982	0.242914556644047	57	0.695121951219512	0.463188743499654	82	0.823822784810126	0.672340425531915	311	466	0.0135280923828564	0.0227815256875973
S12	irregular	-900	0.755769230769231	0.136097408554993	26	0.666666666666667	0.477566932940919	39	0.823822784810126	0.672340425531915	321	474	-0.0680535540408953	-0.00567375886524824
S12	irregular	-700	0.822577777777778	0.246043093868542	45	0.681818181818182	0.469339664081058	66	0.823822784810126	0.672340425531915	321	474	-0.00124500703234842	0.0094777562862669
S12	irregular	-500	0.830466666666667	0.175795476954085	60	0.645161290322581	0.481057740598383	93	0.823822784810126	0.672340425531915	321	474	0.00664388185654041	-0.0271791352093342
S12	irregular	-300	0.7951875	0.12370598463664	64	0.653061224489796	0.478443369761342	98	0.823822784810126	0.672340425531915	321	474	-0.0286352848101263	-0.019279201042119
S12	irregular	-100	0.850918918918919	0.196039327670077	74	0.691588785046729	0.464010713792847	107	0.823822784810126	0.672340425531915	321	474	0.0270961341087929	0.0192483595148141
S13	regular	-900	0.9598	0.27956386668444	10	0.666666666666667	0.487950036474267	15	0.987648571428572	0.654205607476636	160	254	-0.0278485714285719	0.0124610591900312
S13	regular	-700	0.9471	0.296264690212429	10	0.555555555555556	0.511309992564914	18	0.987648571428572	0.654205607476636	160	254	-0.040548571428572	-0.0986500519210799
S13	regular	-500	0.995631578947368	0.24404740216385	19	0.655172413793103	0.483725281314975	29	0.987648571428572	0.654205607476636	160	254	0.00798300751879644	0.00096680631646795
S13	regular	-300	0.834909090909091	0.155874599948455	11	0.55	0.510417785534041	20	0.987648571428572	0.654205607476636	160	254	-0.152739480519481	-0.104205607476635
S13	regular	-100	0.976	0.294419768358037	11	0.647058823529412	0.492592183071889	17	0.987648571428572	0.654205607476636	160	254	-0.011648571428572	-0.00714678394722368
S13	irregular	-900	1.0204	0.31366242090138	15	0.789473684210526	0.418853908291695	19	0.987648571428572	0.654205607476636	190	281	0.0327514285714277	0.135268076733891
S13	irregular	-700	1.0445	0.265749540322873	12	0.705882352941177	0.469668218313862	17	0.987648571428572	0.654205607476636	190	281	0.0568514285714279	0.051676745464541
S13	irregular	-500	0.873153846153846	0.439730191169132	13	0.65	0.489360484929593	20	0.987648571428572	0.654205607476636	190	281	-0.114494725274726	-0.00420560747663545
S13	irregular	-300	0.881411764705882	0.261551156282937	17	0.772727272727273	0.428932027228889	22	0.987648571428572	0.654205607476636	190	281	-0.10623680672269	0.118521665250637
S13	irregular	-100	0.9657	0.329811445334579	20	0.555555555555556	0.50395263067897	36	0.987648571428572	0.654205607476636	190	281	-0.0219485714285721	-0.0986500519210799
S14	regular	-900	0.758166666666667	0.188225839529717	6	0.666666666666667	0.5	9	0.900257839721254	0.670560747663552	137	215	-0.142091173054587	-0.00389408099688482
S14	regular	-700	0.860190476190476	0.27500120346057	21	0.724137931034483	0.454858826147342	29	0.900257839721254	0.670560747663552	137	215	-0.0400673635307772	0.0535771833709313
S14	regular	-500	0.753444444444444	0.155059755506636	9	0.529411764705882	0.514495755427527	17	0.900257839721254	0.670560747663552	137	215	-0.146813395276809	-0.141148982957669
S14	regular	-300	0.97025	0.394088006849812	8	0.8	0.421637021355784	10	0.900257839721254	0.670560747663552	137	215	0.0699921602787464	0.129439252336449
S14	regular	-100	1.0653	0.379125030681026	10	0.625	0.5	16	0.900257839721254	0.670560747663552	137	215	0.165042160278746	-0.0455607476635515
S14	irregular	-900	0.8145	0.139094007265385	8	0.727272727272727	0.467099366496914	11	0.900257839721254	0.670560747663552	150	213	-0.0857578397212536	0.0567119796091759
S14	irregular	-700	0.9724	0.163481803268743	5	0.5	0.52704627669473	10	0.900257839721254	0.670560747663552	150	213	0.0721421602787464	-0.170560747663551
S14	irregular	-500	0.8715	0.261747227513705	10	0.909090909090909	0.301511344577764	11	0.900257839721254	0.670560747663552	150	213	-0.0287578397212537	0.238530161427358
S14	irregular	-300	0.97025	0.307521679452577	4	0.571428571428571	0.534522483824849	7	0.900257839721254	0.670560747663552	150	213	0.0699921602787463	-0.09913217623498
S14	irregular	-100	0.8930625	0.230256514565821	16	0.761904761904762	0.436435780471985	21	0.900257839721254	0.670560747663552	150	213	-0.00719533972125375	0.0913440142412104
S15	regular	-900	1.06334615384615	0.202054436686293	26	0.742857142857143	0.44343957363116	35	1.06754981549816	0.670792079207921	279	401	-0.00420366165200159	0.0720650636492221
S15	regular	-700	1.00583870967742	0.21849623898734	31	0.62	0.490314351478015	50	1.06754981549816	0.670792079207921	279	401	-0.0617111058207358	-0.0507920792079208
S15	regular	-500	0.935885714285714	0.309791274269379	35	0.714285714285714	0.456435464587638	49	1.06754981549816	0.670792079207921	279	401	-0.131664101212441	0.0434936350777935
S15	regular	-300	1.01311111111111	0.220559778457034	36	0.72	0.453557367611073	50	1.06754981549816	0.670792079207921	279	401	-0.0544387043870442	0.0492079207920791
S15	regular	-100	1.06115555555556	0.256632471157734	45	0.681818181818182	0.469339664081058	66	1.06754981549816	0.670792079207921	279	401	-0.00639425994259968	0.0110261026102609
S15	irregular	-900	1.03063636363636	0.231008254945173	22	0.6875	0.470929074859885	32	1.06754981549816	0.670792079207921	263	407	-0.0369134518617917	0.0167079207920792
S15	irregular	-700	1.21635294117647	0.269349898175327	17	0.548387096774194	0.505879411020674	31	1.06754981549816	0.670792079207921	263	407	0.148803125678316	-0.122404982433727
S15	irregular	-500	1.25915384615385	0.341492921426807	26	0.553191489361702	0.50253750187977	47	1.06754981549816	0.670792079207921	263	407	0.191604030655691	-0.117600589846219
S15	irregular	-300	1.12463636363636	0.255083943402595	44	0.676923076923077	0.471291188773336	65	1.06754981549816	0.670792079207921	263	407	0.0570865481382084	0.00613099771515613
S15	irregular	-100	1.17186538461539	0.32287793048452	52	0.611764705882353	0.490240894309911	85	1.06754981549816	0.670792079207921	263	407	0.10431556911723	-0.0590273733255678
S16	regular	-900	0.873777777777778	0.264030870645072	18	0.857142857142857	0.358568582800318	21	0.882027491408935	0.663625997719498	294	444	-0.00824971363115734	0.193516859423359
S16	regular	-700	0.872052631578947	0.281207213769532	19	0.730769230769231	0.452344320861205	26	0.882027491408935	0.663625997719498	294	444	-0.0099748598299878	0.0671432330497325
S16	regular	-500	0.794103448275862	0.122708232587824	29	0.617021276595745	0.491368607293056	47	0.882027491408935	0.663625997719498	294	444	-0.0879240431330731	-0.0466047211237536
S16	regular	-300	0.874574468085106	0.248295383756564	47	0.661971830985916	0.476405048906645	71	0.882027491408935	0.663625997719498	294	444	-0.0074530233238288	-0.00165416673358276
S16	regular	-100	0.870448275862069	0.260134525064847	87	0.707317073170732	0.456855024482212	123	0.882027491408935	0.663625997719498	294	444	-0.0115792155468664	0.0436910754512334
S16	irregular	-900	0.822222222222222	0.269860215570418	18	0.642857142857143	0.487950036474267	28	0.882027491408935	0.663625997719498	288	433	-0.0598052691867129	-0.0207688548623554
S16	irregular	-700	0.896260869565217	0.222768574858897	23	0.676470588235294	0.474858079933817	34	0.882027491408935	0.663625997719498	288	433	0.0142333781562821	0.0128445905157959
S16	irregular	-500	0.880086956521739	0.21224833504936	23	0.71875	0.456803409399174	32	0.882027491408935	0.663625997719498	288	433	-0.00194053488719592	0.0551240022805017
S16	irregular	-300	0.8745	0.254850116014596	50	0.625	0.487177351846223	80	0.882027491408935	0.663625997719498	288	433	-0.00752749140893494	-0.0386259977194983
S16	irregular	-100	0.938639534883721	0.296958936071509	86	0.609929078014184	0.489504846691168	141	0.882027491408935	0.663625997719498	288	433	0.0566120434747861	-0.0536969197053139
S17	regular	-900	0.722807692307692	0.205897842481318	26	0.742857142857143	0.44343957363116	35	0.749431372549019	0.674858223062382	196	293	-0.026623680241327	0.067998919794761
S17	regular	-700	0.612933333333333	0.10160389943773	15	0.517241379310345	0.508547627715608	29	0.749431372549019	0.674858223062382	196	293	-0.136498039215686	-0.157616843752037
S17	regular	-500	0.743	0.422821357076485	21	0.724137931034483	0.454858826147342	29	0.749431372549019	0.674858223062382	196	293	-0.00643137254901949	0.0492797079721009
S17	regular	-300	0.76245	0.259306052662425	20	0.571428571428571	0.502096445253434	35	0.749431372549019	0.674858223062382	196	293	0.0130186274509806	-0.10342965163381
S17	regular	-100	0.74	0.34193011990252	30	0.769230769230769	0.426832794918354	39	0.749431372549019	0.674858223062382	196	293	-0.00943137254901938	0.0943725461683874
S17	irregular	-900	0.773571428571429	0.241740267938251	21	0.875	0.337831962346088	24	0.749431372549019	0.674858223062382	161	236	0.0241400560224091	0.200141776937618
S17	irregular	-700	0.729625	0.266392160795571	16	0.761904761904762	0.436435780471985	21	0.749431372549019	0.674858223062382	161	236	-0.0198063725490194	0.08704653884238
S17	irregular	-500	0.9045	0.388794218635571	10	0.625	0.5	16	0.749431372549019	0.674858223062382	161	236	0.155068627450981	-0.0498582230623819
S17	irregular	-300	0.8728	0.372267168098994	10	0.555555555555556	0.511309992564914	18	0.749431372549019	0.674858223062382	161	236	0.123368627450981	-0.119302667506826
S17	irregular	-100	0.713863636363636	0.220281701778718	22	0.666666666666667	0.478713553878169	33	0.749431372549019	0.674858223062382	161	236	-0.035567736185383	-0.00819155639571523
S18	regular	-900	0.821461538461538	0.22024336190119	26	0.702702702702703	0.463373191622816	37	0.89557654723127	0.666666666666667	313	458	-0.0741150087697314	0.0360360360360361
S18	regular	-700	0.849244897959184	0.22205268993832	49	0.644736842105263	0.48177304112818	76	0.89557654723127	0.666666666666667	313	458	-0.0463316492720861	-0.0219298245614035
S18	regular	-500	0.811879310344828	0.189383031306621	58	0.763157894736842	0.427969502110655	76	0.89557654723127	0.666666666666667	313	458	-0.0836972368864421	0.0964912280701755
S18	regular	-300	0.888020408163266	0.271232026270553	49	0.7	0.461566331377051	70	0.89557654723127	0.666666666666667	313	458	-0.00755613906800434	0.0333333333333333
S18	regular	-100	0.925059701492538	0.213870527287735	67	0.638095238095238	0.482856275873249	105	0.89557654723127	0.666666666666667	313	458	0.0294831542612677	-0.0285714285714286
S18	irregular	-900	0.876764705882353	0.128898472358948	17	0.739130434782609	0.44897775854488	23	0.89557654723127	0.666666666666667	301	463	-0.0188118413489169	0.072463768115942
S18	irregular	-700	0.924428571428571	0.285513395762202	35	0.660377358490566	0.478113127360489	53	0.89557654723127	0.666666666666667	301	463	0.0288520241973016	-0.00628930817610063
S18	irregular	-500	0.92075	0.289966819498812	40	0.645161290322581	0.482370315317959	62	0.89557654723127	0.666666666666667	301	463	0.0251734527687302	-0.021505376344086
S18	irregular	-300	0.952735849056604	0.277553193165354	53	0.557894736842105	0.499271585874228	95	0.89557654723127	0.666666666666667	301	463	0.0571593018253338	-0.108771929824561
S18	irregular	-100	0.902009523809524	0.217773369108898	105	0.67741935483871	0.468979049610542	155	0.89557654723127	0.666666666666667	301	463	0.00643297657825426	0.010752688172043
S19	regular	-900	0.710884615384615	0.233903112749374	26	0.65	0.483045891539648	40	0.725957555178269	0.677790563866513	316	452	-0.0150729397936531	-0.0277905638665132
S19	regular	-700	0.688869565217391	0.193890875230333	46	0.741935483870968	0.441141732957016	62	0.725957555178269	0.677790563866513	316	452	-0.0370879899608771	0.0641449200044545
S19	regular	-500	0.673088235294117	0.20032766607933	34	0.666666666666667	0.476095228569523	51	0.725957555178269	0.677790563866513	316	452	-0.0528693198841511	-0.0111238971998466
S19	regular	-300	0.74268	0.237017302390887	50	0.757575757575758	0.43183351708753	66	0.725957555178269	0.677790563866513	316	452	0.0167224448217316	0.0797851937092443
S19	regular	-100	0.735875	0.221433999487505	32	0.711111111111111	0.458367767301552	45	0.725957555178269	0.677790563866513	316	452	0.00991744482173129	0.0333205472445979
S19	irregular	-900	0.755125	0.234125813910236	24	0.6	0.496138938356834	40	0.725957555178269	0.677790563866513	273	417	0.0291674448217312	-0.0777905638665133
S19	irregular	-700	0.719666666666667	0.188619912162973	30	0.697674418604651	0.464700811118101	43	0.725957555178269	0.677790563866513	273	417	-0.00629088851160187	0.0198838547381379
S19	irregular	-500	0.7815	0.192864318009554	32	0.695652173913044	0.465215133860612	46	0.725957555178269	0.677790563866513	273	417	0.0555424448217315	0.0178616100465302
S19	irregular	-300	0.748678571428571	0.181797007996287	28	0.595744680851064	0.496052875341062	47	0.725957555178269	0.677790563866513	273	417	0.0227210162503029	-0.0820458830154495
S19	irregular	-100	0.74235	0.202404083013443	40	0.666666666666667	0.475382688541528	60	0.725957555178269	0.677790563866513	273	417	0.0163924448217316	-0.0111238971998466
S2	regular	-900	0.6256	0.157257184962157	10	0.625	0.5	16	0.657920245398773	0.682008368200837	177	258	-0.0323202453987733	-0.0570083682008368
S2	regular	-700	0.596727272727273	0.236137710207028	11	0.846153846153846	0.375533808099405	13	0.657920245398773	0.682008368200837	177	258	-0.0611929726715006	0.164145477953009
S2	regular	-500	0.599933333333333	0.128952076738756	15	0.789473684210526	0.418853908291695	19	0.657920245398773	0.682008368200837	177	258	-0.0579869120654402	0.10746531600969
S2	regular	-300	0.62695	0.173621631868358	20	0.8	0.408248290463863	25	0.657920245398773	0.682008368200837	177	258	-0.0309702453987735	0.117991631799163
S2	regular	-100	0.65415625	0.254830254619335	32	0.64	0.484873221385061	50	0.657920245398773	0.682008368200837	177	258	-0.00376399539877337	-0.0420083682008368
S2	irregular	-900	0.609333333333333	0.205077221228167	6	0.857142857142857	0.377964473009227	7	0.657920245398773	0.682008368200837	149	220	-0.04858691206544	0.17513448894202
S2	irregular	-700	0.607666666666667	0.0729483835781621	6	0.666666666666667	0.5	9	0.657920245398773	0.682008368200837	149	220	-0.0502535787321067	-0.0153417015341701
S2	irregular	-500	0.662714285714286	0.231559721803911	7	0.636363636363636	0.504524979109513	11	0.657920245398773	0.682008368200837	149	220	0.00479404031551223	-0.0456447318372004
S2	irregular	-300	0.579285714285714	0.154266217734363	14	0.7	0.470162345981627	20	0.657920245398773	0.682008368200837	149	220	-0.078634531113059	0.0179916317991632
S2	irregular	-100	0.743857142857143	0.243241948484725	28	0.622222222222222	0.4903101471559	45	0.657920245398773	0.682008368200837	149	220	0.0859368974583693	-0.0597861459786145
S20	regular	-900	0.73035	0.123424076385359	20	0.666666666666667	0.479463301485384	30	0.758997663551402	0.678288431061807	213	309	-0.0286476635514016	-0.0116217643951401
S20	regular	-700	0.71392	0.152874927091833	25	0.694444444444445	0.467176592151157	36	0.758997663551402	0.678288431061807	213	309	-0.0450776635514015	0.0161560133826377
S20	regular	-500	0.763695652173913	0.231660691290793	23	0.766666666666667	0.430183067152076	30	0.758997663551402	0.678288431061807	213	309	0.00469798862251136	0.08837823560486
S20	regular	-300	0.725888888888889	0.127693515837446	18	0.642857142857143	0.487950036474267	28	0.758997663551402	0.678288431061807	213	309	-0.0331087746625128	-0.0354312882046638
S20	regular	-100	0.753709677419355	0.222304175031777	31	0.794871794871795	0.409073869245306	39	0.758997663551402	0.678288431061807	213	309	-0.00528798613204684	0.116583363809988
S20	irregular	-900	0.742733333333333	0.162334516471683	15	0.625	0.49453535504684	24	0.758997663551402	0.678288431061807	215	322	-0.0162643302180684	-0.0532884310618067
S20	irregular	-700	0.785033333333333	0.145948144625207	30	0.731707317073171	0.448574979457305	41	0.758997663551402	0.678288431061807	215	322	0.0260356697819316	0.053418886011364
S20	irregular	-500	0.755913043478261	0.117951034926855	23	0.605263157894737	0.495355383440285	38	0.758997663551402	0.678288431061807	215	322	-0.0030846200731407	-0.0730252731670699
S20	irregular	-300	0.776884615384615	0.190160422154154	26	0.68421052631579	0.471069120876076	38	0.758997663551402	0.678288431061807	215	322	0.0178869518332137	0.0059220952539828
S20	irregular	-100	0.808975	0.169441236693751	40	0.689655172413793	0.466675308882038	58	0.758997663551402	0.678288431061807	215	322	0.0499773364485984	0.0113667413519865
S21	regular	-900	0.562		1	0.333333333333333	0.577350269189626	3	0.860154255319148	0.669039145907473	285	428	-0.298154255319149	-0.33570581257414
S21	regular	-700	0.792555555555556	0.198638560651697	9	0.6	0.50709255283711	15	0.860154255319148	0.669039145907473	285	428	-0.0675986997635927	-0.0690391459074733
S21	regular	-500	0.770756097560975	0.186886299723629	41	0.719298245614035	0.453336281871585	57	0.860154255319148	0.669039145907473	285	428	-0.0893981577581729	0.0502590997065618
S21	regular	-300	0.819282352941177	0.315141903477991	85	0.68	0.46835332678404	125	0.860154255319148	0.669039145907473	285	428	-0.0408719023779716	0.0109608540925268
S21	regular	-100	0.849127906976744	0.297057324494057	86	0.601398601398601	0.49133133509181	143	0.860154255319148	0.669039145907473	285	428	-0.0110263483424041	-0.0676405445088719
S21	irregular	-900	1.3585	0.604576297914498	2	0.5	0.577350269189626	4	0.860154255319148	0.669039145907473	279	415	0.498345744680852	-0.169039145907473
S21	irregular	-700	0.897727272727273	0.20095974268947	11	0.647058823529412	0.492592183071889	17	0.860154255319148	0.669039145907473	279	415	0.0375730174081247	-0.0219803223780615
S21	irregular	-500	0.9046875	0.19780688183175	16	0.470588235294118	0.506640397104899	34	0.860154255319148	0.669039145907473	279	415	0.0445332446808517	-0.198450910613356
S21	irregular	-300	0.845422535211268	0.285831102075126	71	0.676190476190476	0.470172597098418	105	0.860154255319148	0.669039145907473	279	415	-0.0147317201078808	0.00715133028300297
S21	irregular	-100	0.901705882352941	0.348892854563033	136	0.712041884816754	0.45400152831253	191	0.860154255319148	0.669039145907473	279	415	0.0415516270337922	0.0430027389092806
S22	regular	-900	0.888125	0.141155878881672	8	0.727272727272727	0.467099366496914	11	0.883550595238096	0.697095435684647	172	257	0.00457440476190396	0.03017729158808
S22	regular	-700	1.00436363636364	0.205801493059342	11	0.733333333333333	0.457737708217063	15	0.883550595238096	0.697095435684647	172	257	0.12081304112554	0.036237897648686
S22	regular	-500	1.07915384615385	0.314720470193749	13	0.65	0.489360484929593	20	0.883550595238096	0.697095435684647	172	257	0.19560325091575	-0.0470954356846472
S22	regular	-300	0.886	0.269130080072815	13	0.68421052631579	0.477566932940919	19	0.883550595238096	0.697095435684647	172	257	0.00244940476190381	-0.0128849093688578
S22	regular	-100	0.921166666666667	0.212402840533423	6	0.5	0.522232967867094	12	0.883550595238096	0.697095435684647	172	257	0.0376160714285705	-0.197095435684647
S22	irregular	-900	0.868777777777778	0.134552757104581	9	0.818181818181818	0.404519917477945	11	0.883550595238096	0.697095435684647	164	225	-0.0147728174603184	0.121086382497171
S22	irregular	-700	0.823	0.177889478796995	7	0.777777777777778	0.440958551844098	9	0.883550595238096	0.697095435684647	164	225	-0.0605505952380959	0.0806823420931305
S22	irregular	-500	0.744	0.144804465861151	7	0.777777777777778	0.440958551844098	9	0.883550595238096	0.697095435684647	164	225	-0.139550595238096	0.0806823420931305
S22	irregular	-300	0.787588235294118	0.252059779324154	17	0.68	0.476095228569523	25	0.883550595238096	0.697095435684647	164	225	-0.0959623599439785	-0.0170954356846472
S22	irregular	-100	0.904764705882353	0.380285834835418	17	0.653846153846154	0.485164524037584	26	0.883550595238096	0.697095435684647	164	225	0.0212141106442567	-0.0432492818384934
S23	regular	-900	0.762666666666667	0.284204258599446	12	0.666666666666667	0.485071250072666	18	0.798194339622642	0.678617157490397	276	410	-0.0355276729559755	-0.0119504908237303
S23	regular	-700	0.799636363636364	0.377766695377403	33	0.717391304347826	0.455243206222338	46	0.798194339622642	0.678617157490397	276	410	0.0014420240137214	0.0387741468574291
S23	regular	-500	0.7658	0.332949821044153	25	0.675675675675676	0.47457899787625	37	0.798194339622642	0.678617157490397	276	410	-0.0323943396226426	-0.00294148181472131
S23	regular	-300	0.702173913043478	0.281610894058049	23	0.547619047619048	0.503760538950749	42	0.798194339622642	0.678617157490397	276	410	-0.0960204265791642	-0.130998109871349
S23	regular	-100	0.837666666666667	0.43851078680567	24	0.827586206896552	0.384425872219245	29	0.798194339622642	0.678617157490397	276	410	0.0394723270440243	0.148969049406155
S23	irregular	-900	0.809888888888889	0.298562574866829	9	0.9	0.316227766016838	10	0.798194339622642	0.678617157490397	254	371	0.0116945492662466	0.221382842509603
S23	irregular	-700	0.898352941176471	0.337241186166605	17	0.653846153846154	0.485164524037584	26	0.798194339622642	0.678617157490397	254	371	0.100158601553828	-0.0247710036442431
S23	irregular	-500	0.99365	0.407321840292105	20	0.8	0.408248290463863	25	0.798194339622642	0.678617157490397	254	371	0.195455660377358	0.121382842509603
S23	irregular	-300	0.899	0.398412951596707	26	0.702702702702703	0.463373191622816	37	0.798194339622642	0.678617157490397	254	371	0.100805660377357	0.0240855452123058
S23	irregular	-100	0.872354838709678	0.387123025095563	31	0.659574468085106	0.478975162498508	47	0.798194339622642	0.678617157490397	254	371	0.0741604990870352	-0.0190426894052906
S24	regular	-900	0.808684210526316	0.215616700196225	19	0.678571428571429	0.475594865605671	28	0.83122197309417	0.679878048780488	209	322	-0.0225377625678539	-0.00130662020905925
S24	regular	-700	0.761944444444444	0.159995026474988	18	0.6	0.49827287912244	30	0.83122197309417	0.679878048780488	209	322	-0.0692775286497255	-0.0798780487804879
S24	regular	-500	0.843142857142857	0.170036130614307	14	0.518518518518519	0.509175077217316	27	0.83122197309417	0.679878048780488	209	322	0.0119208840486873	-0.161359530261969
S24	regular	-300	0.793125	0.20957635839951	16	0.666666666666667	0.481543412343077	24	0.83122197309417	0.679878048780488	209	322	-0.0380969730941697	-0.0132113821138212
S24	regular	-100	0.786866666666667	0.256446838452692	15	0.625	0.49453535504684	24	0.83122197309417	0.679878048780488	209	322	-0.0443553064275032	-0.0548780487804879
S24	irregular	-900	0.77508	0.122129002834435	25	0.757575757575758	0.435194139889245	33	0.83122197309417	0.679878048780488	237	334	-0.0561419730941697	0.0776977087952697
S24	irregular	-700	0.815071428571429	0.269949985192618	14	0.736842105263158	0.452413928358864	19	0.83122197309417	0.679878048780488	237	334	-0.0161505445227412	0.05696405648267
S24	irregular	-500	0.809823529411765	0.166366401090379	17	0.708333333333333	0.464305621487537	24	0.83122197309417	0.679878048780488	237	334	-0.0213984436824051	0.0284552845528455
S24	irregular	-300	0.88008	0.262352009076863	25	0.735294117647059	0.447811075519899	34	0.83122197309417	0.679878048780488	237	334	0.0488580269058301	0.055416068866571
S24	irregular	-100	0.914961538461539	0.218284489741114	26	0.666666666666667	0.477566932940919	39	0.83122197309417	0.679878048780488	237	334	0.083739565367369	-0.0132113821138212
S26	regular	-900	0.434	0.150089973016188	3	0.5	0.547722557505166	6	0.514578947368421	0.624229979466119	134	229	-0.0805789473684212	-0.124229979466119
S26	regular	-700	0.41825	0.0823341767838038	4	0.444444444444444	0.52704627669473	9	0.514578947368421	0.624229979466119	134	229	-0.0963289473684212	-0.179785535021675
S26	regular	-500	0.619142857142857	0.408993654625362	7	0.5	0.518874521662771	14	0.514578947368421	0.624229979466119	134	229	0.104563909774436	-0.124229979466119
S26	regular	-300	0.420111111111111	0.106582649202913	9	0.692307692307692	0.480384461415261	13	0.514578947368421	0.624229979466119	134	229	-0.0944678362573102	0.0680777128415732
S26	regular	-100	0.4345	0.250245279675761	6	0.6	0.516397779494322	10	0.514578947368421	0.624229979466119	134	229	-0.0800789473684213	-0.0242299794661192
S26	irregular	-900	0.5004	0.110947284779755	5	0.833333333333333	0.408248290463863	6	0.514578947368421	0.624229979466119	170	258	-0.0141789473684212	0.209103353867214
S26	irregular	-700	0.508538461538462	0.107116459507565	13	0.8125	0.403112887414928	16	0.514578947368421	0.624229979466119	170	258	-0.00604048582995975	0.188270020533881
S26	irregular	-500	0.5909	0.140966859777593	10	0.714285714285714	0.468807230938495	14	0.514578947368421	0.624229979466119	170	258	0.0763210526315788	0.0900557348195952
S26	irregular	-300	0.521785714285714	0.0969656390936251	14	0.636363636363636	0.492365963917331	22	0.514578947368421	0.624229979466119	170	258	0.00720676691729305	0.0121336568975172
S26	irregular	-100	0.527368421052632	0.163642296395494	19	0.678571428571429	0.475594865605671	28	0.514578947368421	0.624229979466119	170	258	0.0127894736842104	0.0543414491053095
S27	regular	-900	0.842166666666667	0.352001941282526	6	0.6	0.516397779494322	10	0.8589410430839	0.661169415292354	228	341	-0.0167743764172332	-0.0611694152923539
S27	regular	-700	0.7538	0.314386068393623	15	0.652173913043478	0.486984753557674	23	0.8589410430839	0.661169415292354	228	341	-0.1051410430839	-0.00899550224887557
S27	regular	-500	0.889545454545455	0.398639490243777	33	0.717391304347826	0.455243206222338	46	0.8589410430839	0.661169415292354	228	341	0.0306044114615544	0.0562218890554722
S27	regular	-300	0.737838709677419	0.262367312086725	31	0.63265306122449	0.487077917749495	49	0.8589410430839	0.661169415292354	228	341	-0.121102333406481	-0.028516354067864
S27	regular	-100	0.705034482758621	0.237185503465509	29	0.644444444444445	0.484090316308263	45	0.8589410430839	0.661169415292354	228	341	-0.15390656032528	-0.0167249708479094
S27	irregular	-900	0.859	0.180033330247485	3	0.75	0.5	4	0.8589410430839	0.661169415292354	213	326	5.8956916099917e-05	0.0888305847076462
S27	irregular	-700	0.874375	0.229943432484725	8	0.888888888888889	0.333333333333333	9	0.8589410430839	0.661169415292354	213	326	0.0154339569160998	0.227719473596535
S27	irregular	-500	0.795	0.19368886132145	17	0.62962962962963	0.492102877623411	27	0.8589410430839	0.661169415292354	213	326	-0.0639410430839	-0.0315397856627242
S27	irregular	-300	1.00816129032258	0.342258780922096	31	0.688888888888889	0.468179366473918	45	0.8589410430839	0.661169415292354	213	326	0.149220247238681	0.027719473596535
S27	irregular	-100	0.820387755102041	0.319067640185597	49	0.653333333333333	0.479113295108317	75	0.8589410430839	0.661169415292354	213	326	-0.0385532879818593	-0.00783608195902052
S28	regular	-900	0.8732	0.343710955677342	20	0.571428571428571	0.502096445253434	35	0.746932283464567	0.672669491525424	320	474	0.126267716535433	-0.101240920096852
S28	regular	-700	0.675727272727273	0.195745725384598	44	0.745762711864407	0.439169291801561	59	0.746932283464567	0.672669491525424	320	474	-0.0712050107372944	0.073093220338983
S28	regular	-500	0.709631578947369	0.215194980655331	57	0.721518987341772	0.451115678517262	79	0.746932283464567	0.672669491525424	320	474	-0.0373007045171988	0.0488494958163483
S28	regular	-300	0.797491803278689	0.349754515003062	61	0.648936170212766	0.479862139891557	94	0.746932283464567	0.672669491525424	320	474	0.0505595198141212	-0.0237333213126578
S28	regular	-100	0.687650793650793	0.180600982272376	63	0.611650485436893	0.489758037673144	103	0.746932283464567	0.672669491525424	320	474	-0.059281489813774	-0.0610190060885306
S28	irregular	-900	0.583636363636364	0.0789306945709624	11	0.611111111111111	0.50163132570455	18	0.746932283464567	0.672669491525424	315	470	-0.163295919828204	-0.0615583804143126
S28	irregular	-700	0.790894736842105	0.249616348898518	19	0.59375	0.498990917235846	32	0.746932283464567	0.672669491525424	315	470	0.0439624533775379	-0.0789194915254238
S28	irregular	-500	0.813259259259259	0.217187191964159	27	0.613636363636364	0.492544843474156	44	0.746932283464567	0.672669491525424	315	470	0.0663269757946917	-0.0590331278890601
S28	irregular	-300	0.705156626506024	0.202820446961232	83	0.67479674796748	0.470366703114893	123	0.746932283464567	0.672669491525424	315	470	-0.041775656958543	0.00212725644205591
S28	irregular	-100	0.794932692307692	0.307661498025733	104	0.679738562091503	0.468109225491257	153	0.746932283464567	0.672669491525424	315	470	0.0480004088431251	0.00706907056607953
S29	regular	-900	1.2856	0.389979871275429	5	1	0	5	1.03798554216867	0.701013513513514	187	285	0.247614457831326	0.298986486486487
S29	regular	-700	0.904166666666667	0.172417419846913	6	0.5	0.522232967867094	12	1.03798554216867	0.701013513513514	187	285	-0.133818875502008	-0.201013513513514
S29	regular	-500	1.10529411764706	0.361051548380886	17	0.653846153846154	0.485164524037584	26	1.03798554216867	0.701013513513514	187	285	0.0673085754783844	-0.0471673596673596
S29	regular	-300	1.01619047619048	0.231034763411834	21	0.477272727272727	0.505257768136381	44	1.03798554216867	0.701013513513514	187	285	-0.0217950659781982	-0.223740786240786
S29	regular	-100	0.925053571428571	0.227262876994331	56	0.682926829268293	0.468199830200417	82	1.03798554216867	0.701013513513514	187	285	-0.112931970740103	-0.0180866842452208
S29	irregular	-900	1.08814285714286	0.237500476189999	7	0.875	0.353553390593274	8	1.03798554216867	0.701013513513514	228	307	0.0501573149741827	0.173986486486487
S29	irregular	-700	1.114	0.301823458332847	11	0.733333333333333	0.457737708217063	15	1.03798554216867	0.701013513513514	228	307	0.0760144578313258	0.0323198198198198
S29	irregular	-500	1.02005263157895	0.279670932364014	19	0.703703703703704	0.465321626968075	27	1.03798554216867	0.701013513513514	228	307	-0.017932910589727	0.00269019019019023
S29	irregular	-300	1.07341379310345	0.333005525183826	29	0.783783783783784	0.417341795383801	37	1.03798554216867	0.701013513513514	228	307	0.0354282509347736	0.0827702702702703
S29	irregular	-100	1.0703417721519	0.285891493047308	79	0.724770642201835	0.448692743856415	109	1.03798554216867	0.701013513513514	228	307	0.032356229983225	0.0237571286883214
S3	regular	-900	0.895956521739131	0.339144844124811	23	0.71875	0.456803409399174	32	0.974264044943819	0.528974739970282	198	345	-0.078307523204689	0.189775260029718
S3	regular	-700	0.831142857142857	0.227087870875794	14	0.666666666666667	0.483045891539648	21	0.974264044943819	0.528974739970282	198	345	-0.143121187800962	0.137691926696384
S3	regular	-500	0.94604347826087	0.30390690534212	23	0.621621621621622	0.491672392698372	37	0.974264044943819	0.528974739970282	198	345	-0.0282205666829497	0.0926468816513393
S3	regular	-300	0.760357142857143	0.167659731940278	14	0.518518518518519	0.509175077217316	27	0.974264044943819	0.528974739970282	198	345	-0.213906902086676	-0.0104562214517638
S3	regular	-100	0.93916	0.29245978071067	25	0.5	0.505076272276105	50	0.974264044943819	0.528974739970282	198	345	-0.0351040449438197	-0.0289747399702823
S3	irregular	-900	0.8732	0.3488405079689	5	0.357142857142857	0.497245158098847	14	0.974264044943819	0.528974739970282	158	328	-0.101064044943819	-0.171831882827425
S3	irregular	-700	1.09563636363636	0.373986168922668	11	0.55	0.510417785534041	20	0.974264044943819	0.528974739970282	158	328	0.121372318692545	0.0210252600297177
S3	irregular	-500	0.887	0.334779629009891	11	0.423076923076923	0.503831473655779	26	0.974264044943819	0.528974739970282	158	328	-0.0872640449438195	-0.105897816893359
S3	irregular	-300	1.02207692307692	0.31551379343248	26	0.509803921568627	0.504878164297401	51	0.974264044943819	0.528974739970282	158	328	0.0478128781331036	-0.0191708184016549
S3	irregular	-100	0.940105263157895	0.232498242463331	19	0.513513513513514	0.506711709709532	37	0.974264044943819	0.528974739970282	158	328	-0.0341587817859246	-0.0154612264567688
S30	regular	-900	0.805666666666667	0.14959291984137	33	0.846153846153846	0.365517768195196	39	0.905217532467531	0.67175572519084	309	451	-0.0995508658008641	0.174398120963006
S30	regular	-700	0.916116666666667	0.225535978689911	60	0.759493670886076	0.430121922888351	79	0.905217532467531	0.67175572519084	309	451	0.0108991341991359	0.0877379456952363
S30	regular	-500	0.923819672131147	0.209677093662034	61	0.628865979381443	0.485617897392632	97	0.905217532467531	0.67175572519084	309	451	0.0186021396636162	-0.0428897458093964
S30	regular	-300	0.879260869565218	0.212893445938741	46	0.676470588235294	0.471301040486681	68	0.905217532467531	0.67175572519084	309	451	-0.0259566629023134	0.00471486304445445
S30	regular	-100	0.955736842105263	0.266070447593691	57	0.59375	0.493710441453287	96	0.905217532467531	0.67175572519084	309	451	0.0505193096377321	-0.0780057251908397
S30	irregular	-900	0.935055555555556	0.251630090836488	18	0.545454545454545	0.505649896847432	33	0.905217532467531	0.67175572519084	307	466	0.0298380230880246	-0.126301179736294
S30	irregular	-700	0.831277777777778	0.153136094674193	36	0.679245283018868	0.471233443114996	53	0.905217532467531	0.67175572519084	307	466	-0.0739397546897531	0.00748955782802818
S30	irregular	-500	0.940423076923077	0.213987112142054	52	0.565217391304348	0.498444786279227	92	0.905217532467531	0.67175572519084	307	466	0.0352055444555459	-0.106538333886492
S30	irregular	-300	0.898321428571429	0.201473198355925	84	0.694214876033058	0.462654932727254	121	0.905217532467531	0.67175572519084	307	466	-0.00689610389610207	0.0224591508422182
S30	irregular	-100	0.930240963855422	0.233295509787189	83	0.697478991596639	0.461291882462821	119	0.905217532467531	0.67175572519084	307	466	0.0250234313878911	0.0257232664057989
S31	regular	-900	0.767410256410257	0.20659466008648	39	0.709090909090909	0.458367767301552	55	0.764118098159509	0.666666666666667	327	490	0.00329215825074747	0.0424242424242425
S31	regular	-700	0.732827586206897	0.187553233419211	58	0.591836734693878	0.494020632606346	98	0.764118098159509	0.666666666666667	327	490	-0.0312905119526126	-0.0748299319727891
S31	regular	-500	0.720193181818182	0.172049034573884	88	0.721311475409836	0.450202802454961	122	0.764118098159509	0.666666666666667	327	490	-0.0439249163413273	0.0546448087431695
S31	regular	-300	0.683810344827586	0.108828765691724	58	0.637362637362637	0.483424899751382	91	0.764118098159509	0.666666666666667	327	490	-0.080307753331923	-0.0293040293040293
S31	regular	-100	0.805727272727273	0.21827609705475	33	0.647058823529412	0.482639799923906	51	0.764118098159509	0.666666666666667	327	490	0.0416091745677638	-0.0196078431372548
S31	irregular	-900	0.74995652173913	0.208916137646593	23	0.696969696969697	0.466693722159438	33	0.764118098159509	0.666666666666667	325	488	-0.0141615764203789	0.0303030303030304
S31	irregular	-700	0.742875	0.13993983567482	24	0.666666666666667	0.478091443733757	36	0.764118098159509	0.666666666666667	325	488	-0.021243098159509	0
S31	irregular	-500	0.790756097560976	0.208944703269526	41	0.554054054054054	0.500462577580664	74	0.764118098159509	0.666666666666667	325	488	0.0266379994014666	-0.112612612612613
S31	irregular	-300	0.795544117647059	0.171585184781563	68	0.673267326732673	0.471357844765293	101	0.764118098159509	0.666666666666667	325	488	0.0314260194875498	0.00660066006600668
S31	irregular	-100	0.828564356435644	0.182734474899598	101	0.687074829931973	0.465269418024041	147	0.764118098159509	0.666666666666667	325	488	0.0644462582761347	0.0204081632653061
S4	regular	-900	0.8846	0.275226048508817	10	0.588235294117647	0.507299656195892	17	0.78332850241546	0.664526484751204	214	312	0.101271497584541	-0.0762911906335568
S4	regular	-700	0.743777777777778	0.23479603805682	27	0.794117647058824	0.410425630121905	34	0.78332850241546	0.664526484751204	214	312	-0.0395507246376817	0.12959116230762
S4	regular	-500	0.657263157894737	0.137869842849158	19	0.655172413793103	0.483725281314975	29	0.78332850241546	0.664526484751204	214	312	-0.126065344520723	-0.00935407095810048
S4	regular	-300	0.799965517241379	0.261265940423959	29	0.674418604651163	0.474137323515443	43	0.78332850241546	0.664526484751204	214	312	0.0166370148259196	0.00989211989995886
S4	regular	-100	0.883458333333333	0.433776838955808	24	0.75	0.43994134506406	32	0.78332850241546	0.664526484751204	214	312	0.100129830917874	0.0854735152487961
S4	irregular	-900	0.796625	0.220619695403652	16	0.615384615384615	0.496138938356834	26	0.78332850241546	0.664526484751204	200	311	0.0132964975845405	-0.0491418693665885
S4	irregular	-700	0.7845	0.230968131519865	10	0.588235294117647	0.507299656195892	17	0.78332850241546	0.664526484751204	200	311	0.0011714975845406	-0.0762911906335568
S4	irregular	-500	0.708777777777778	0.144186788803134	18	0.692307692307692	0.470678724331642	26	0.78332850241546	0.664526484751204	200	311	-0.0745507246376818	0.0277812075564884
S4	irregular	-300	0.84737037037037	0.330038360025496	27	0.75	0.43915503282684	36	0.78332850241546	0.664526484751204	200	311	0.0640418679549106	0.0854735152487961
S4	irregular	-100	0.712166666666667	0.185937031572909	24	0.615384615384615	0.492864058090144	39	0.78332850241546	0.664526484751204	200	311	-0.0711618357487929	-0.0491418693665885
S5	regular	-900	0.8942	0.334872726356063	15	0.555555555555556	0.506369683541833	27	0.956112271540471	0.548710601719198	203	364	-0.0619122715404704	0.00684495383635786
S5	regular	-700	0.924695652173913	0.345771263696709	23	0.696969696969697	0.466693722159438	33	0.956112271540471	0.548710601719198	203	364	-0.0314166193665576	0.148259095250499
S5	regular	-500	0.923862068965517	0.340728602109606	29	0.475409836065574	0.503539385319864	61	0.956112271540471	0.548710601719198	203	364	-0.0322502025749535	-0.073300765653624
S5	regular	-300	1.007	0.372793991367887	51	0.554347826086957	0.499761051360308	92	0.956112271540471	0.548710601719198	203	364	0.0508877284595295	0.00563722436775882
S5	regular	-100	0.993733333333333	0.380221873971406	60	0.566037735849057	0.497974333332233	106	0.956112271540471	0.548710601719198	203	364	0.0376210617928625	0.0173271341298589
S5	irregular	-900	0.9475	0.332496616524139	8	0.571428571428571	0.513552591013096	14	0.956112271540471	0.548710601719198	180	334	-0.00861227154047073	0.0227179697093737
S5	irregular	-700	1.11925	0.570704210125127	12	0.48	0.509901951359279	25	0.956112271540471	0.548710601719198	180	334	0.163137728459529	-0.0687106017191977
S5	irregular	-500	0.902354838709677	0.265146192176706	31	0.596153846153846	0.495454451107437	52	0.956112271540471	0.548710601719198	180	334	-0.0537574328307933	0.0474432444346484
S5	irregular	-300	0.877073170731707	0.264989942284976	41	0.577464788732394	0.497478551755491	71	0.956112271540471	0.548710601719198	180	334	-0.0790391008087634	0.0287541870131967
S5	irregular	-100	1.04122950819672	0.358575115024389	61	0.484126984126984	0.501742993718928	126	0.956112271540471	0.548710601719198	180	334	0.0851172366562509	-0.0645836175922136
S6	regular	-900	0.611903225806452	0.120872482349157	31	0.72093023255814	0.45385026875081	43	0.613988215488215	0.671186440677966	304	441	-0.00208498968176374	0.0497437918801734
S6	regular	-700	0.593105263157895	0.127368753746788	38	0.655172413793103	0.479463301485384	58	0.613988215488215	0.671186440677966	304	441	-0.0208829523303208	-0.0160140268848626
S6	regular	-500	0.664414634146341	0.210011425357022	41	0.694915254237288	0.464395687709626	59	0.613988215488215	0.671186440677966	304	441	0.0504264186581258	0.0237288135593221
S6	regular	-300	0.608423728813559	0.161414886655885	59	0.786666666666667	0.412419798373078	75	0.613988215488215	0.671186440677966	304	441	-0.00556448667465603	0.115480225988701
S6	regular	-100	0.592816326530612	0.141341441414839	49	0.583333333333333	0.495967676106994	84	0.613988215488215	0.671186440677966	304	441	-0.021171888957603	-0.0878531073446327
S6	irregular	-900	0.635652173913044	0.131313853279999	23	0.560975609756098	0.502433104393255	41	0.613988215488215	0.671186440677966	290	444	0.0216639584248282	-0.110210830921868
S6	irregular	-700	0.614540540540541	0.100728070288992	37	0.685185185185185	0.468803135819012	54	0.613988215488215	0.671186440677966	290	444	0.000552325052325275	0.0139987445072192
S6	irregular	-500	0.637326086956522	0.153528579221203	46	0.613333333333333	0.490265601853078	75	0.613988215488215	0.671186440677966	290	444	0.0233378714683064	-0.0578531073446328
S6	irregular	-300	0.596860465116279	0.120196185145736	43	0.573333333333333	0.497923616559737	75	0.613988215488215	0.671186440677966	290	444	-0.0171277503719364	-0.0978531073446327
S6	irregular	-100	0.606031746031746	0.121920779177666	63	0.67741935483871	0.469997463512597	93	0.613988215488215	0.671186440677966	290	444	-0.00795646945646933	0.00623291416074356
S7	regular	-900	0.84946875	0.350144761249751	32	0.744186046511628	0.441481448448827	43	0.848888698630137	0.665906499429875	301	446	0.000580051369862833	0.0782795470817533
S7	regular	-700	0.830666666666667	0.276432890331709	36	0.666666666666667	0.475830951430887	54	0.848888698630137	0.665906499429875	301	446	-0.0182220319634702	0.000760167236792064
S7	regular	-500	0.783794117647059	0.187617079311021	34	0.586206896551724	0.496813804601715	58	0.848888698630137	0.665906499429875	301	446	-0.0650945809830782	-0.0796996028781505
S7	regular	-300	0.817636363636364	0.258549540114552	44	0.721311475409836	0.452074755653812	61	0.848888698630137	0.665906499429875	301	446	-0.0312523349937734	0.0554049759799615
S7	regular	-100	0.812444444444445	0.242939668518096	36	0.571428571428571	0.498846595926324	63	0.848888698630137	0.665906499429875	301	446	-0.0364442541856923	-0.0944779280013032
S7	irregular	-900	0.913653846153846	0.405607587927809	26	0.702702702702703	0.463373191622816	37	0.848888698630137	0.665906499429875	283	431	0.0647651475237094	0.0367962032728282
S7	irregular	-700	0.80503125	0.241543488954788	32	0.744186046511628	0.441481448448827	43	0.848888698630137	0.665906499429875	283	431	-0.0438574486301371	0.0782795470817533
S7	irregular	-500	0.832216216216216	0.212478121113568	37	0.596774193548387	0.494549883752722	62	0.848888698630137	0.665906499429875	283	431	-0.0166724824139206	-0.0691323058814874
S7	irregular	-300	0.919690476190476	0.332580779704775	42	0.688524590163934	0.466939810773558	61	0.848888698630137	0.665906499429875	283	431	0.0708017775603391	0.0226180907340599
S7	irregular	-100	0.936617021276596	0.34673072832509	47	0.626666666666667	0.486946729239572	75	0.848888698630137	0.665906499429875	283	431	0.0877283226464591	-0.0392398327632079
S8	regular	-900	0.794866666666667	0.203538998252236	15	0.652173913043478	0.486984753557674	23	0.862474626865672	0.654296875	164	265	-0.0676079601990054	-0.00212296195652173
S8	regular	-700	0.817705882352941	0.279027947683087	17	0.85	0.366347548532523	20	0.862474626865672	0.654296875	164	265	-0.0447687445127309	0.195703125
S8	regular	-500	0.841411764705882	0.322126539348966	17	0.772727272727273	0.428932027228889	22	0.862474626865672	0.654296875	164	265	-0.0210628621597898	0.118430397727273
S8	regular	-300	0.795416666666667	0.342869033659245	12	0.521739130434783	0.510753918455249	23	0.862474626865672	0.654296875	164	265	-0.0670579601990053	-0.132557744565217
S8	regular	-100	0.836090909090909	0.303941262268042	11	0.578947368421053	0.507257273501788	19	0.862474626865672	0.654296875	164	265	-0.0263837177747631	-0.0753495065789474
S8	irregular	-900	0.890916666666667	0.265398656684047	12	0.923076923076923	0.277350098112615	13	0.862474626865672	0.654296875	171	247	0.0284420398009946	0.268780048076923
S8	irregular	-700	0.77025	0.148204250951179	8	0.8	0.421637021355784	10	0.862474626865672	0.654296875	171	247	-0.092224626865672	0.145703125
S8	irregular	-500	0.848857142857143	0.094779443220262	7	0.466666666666667	0.516397779494322	15	0.862474626865672	0.654296875	171	247	-0.0136174840085294	-0.187630208333333
S8	irregular	-300	0.816923076923077	0.146786387617325	13	0.65	0.489360484929593	20	0.862474626865672	0.654296875	171	247	-0.0455515499425951	-0.00429687499999998
S8	irregular	-100	1.00213636363636	0.383895855849641	22	0.6875	0.470929074859885	32	0.862474626865672	0.654296875	171	247	0.139661736770692	0.033203125
S9	regular	-900	0.947	0.331711291565996	22	0.666666666666667	0.478713553878169	33	0.884891265597148	0.684146341463415	286	414	0.0621087344028524	-0.0174796747967481
S9	regular	-700	0.76809375	0.306724354489657	32	0.627450980392157	0.488294350314459	51	0.884891265597148	0.684146341463415	286	414	-0.116797515597148	-0.0566953610712578
S9	regular	-500	0.850434782608696	0.305543061316798	46	0.793103448275862	0.40861858377397	58	0.884891265597148	0.684146341463415	286	414	-0.0344564829884522	0.108957106812447
S9	regular	-300	0.858644444444445	0.359993507236624	45	0.681818181818182	0.469339664081058	66	0.884891265597148	0.684146341463415	286	414	-0.0262468211527032	-0.00232815964523292
S9	regular	-100	0.833117647058824	0.29953274592664	51	0.671052631578947	0.472952651463459	76	0.884891265597148	0.684146341463415	286	414	-0.0517736185383242	-0.0130937098844673
S9	irregular	-900	0.995333333333333	0.40802941070467	18	0.75	0.442325868464691	24	0.884891265597148	0.684146341463415	275	406	0.110442067736186	0.0658536585365853
S9	irregular	-700	0.889882352941177	0.265342204132923	17	0.739130434782609	0.44897775854488	23	0.884891265597148	0.684146341463415	275	406	0.00499108734402887	0.054984093319194
S9	irregular	-500	0.905757575757576	0.337608133631196	33	0.634615384615385	0.486235888603994	52	0.884891265597148	0.684146341463415	275	406	0.0208663101604281	-0.0495309568480301
S9	irregular	-300	0.86954347826087	0.278162518964223	46	0.666666666666667	0.474858079933817	69	0.884891265597148	0.684146341463415	275	406	-0.0153477873362784	-0.0174796747967481
S9	irregular	-100	0.876406779661017	0.311058765855124	59	0.627659574468085	0.486020543687032	94	0.884891265597148	0.684146341463415	275	406	-0.00848448593613083	-0.0564867669953296
